# Supplementary material for: Linking post-translational modifications and protein turnover by site-resolved protein turnover profiling
Source: Nat Commun. 2022 Jan 10;13:165. doi: 10.1038/s41467-021-27639-0 (PMC8748498; doi:10.1038/s41467-021-27639-0)
Supplement: Supplementary file 5 — Supplementary Dataset 2 [file 41467_2021_27639_MOESM5_ESM.xlsx]

## Sheet: Explanantion
	Supplemental Data 2: Results of Student's t-tests This table contains the results of the two-sided Student's t-tests that were performed to find statistically significant differences between the turnover of peptidoforms and their corresponding protein (pep-prot) or their unmodified counterpart peptides (mod-counter). The tests were performed separately for the dSILAC-TMT dataset and the data of i…
	Columns	Descriptions
	Peptidoform	Peptide with or without PTMs (post-translational modifications; non-oxidized and oxidized versions of the same base sequence are combined in one row)
	Modified peptidoform	Peptide with PTMs (non-oxidized and oxidized versions of the same base sequence are combined in one row)
	Unmodified counterpart peptide	Peptide without PTMs that spans an amino acid that has been identified with a PTM in a modified peptidoform (non-oxidized and oxidized versions of the same base sequence are combined in one row)
	UniProt IDs	All human UniProt Identifiers to which the peptidoform maps; together these build a protein group
	Gene names	Names of all human genes to which the peptidoform maps
	Protein names	Names of all human proteins to which peptidoform maps
	Potential contaminant	If TRUE, the peptidoform belongs to a protein that might have been introduced during sample processing
	PTM count	Number of post-translational modifications
	Modified SiteIDs	Modification, modified amino acid, and position within the first UniProt ID (ac-Nterm: protein N-terminal acetylation; ac: acetylation; GG: di-gly modification; ph: phosphorylation)
	Unmodified SiteIDs	Unmodified counterpart amino acid and position within the first UniProt ID
	Significant pep_prot	If TRUE, the peptidoform was found to feature a significantly different turnover compared to the protein in the statistical test
	Significant mod_counter	If TRUE, the modified peptidoform was found to feature a significantly different turnover compared to the unmodified counterpart peptide in the statistical test
	-Log10(p-value)	Negative decadic logarithm of the p-value derived from the Student's t-tests
	q-value	q-value of the Student's t-tests
	Difference log2(pep/prot)	Binary logarithm of the ratio of the peptidoform's turnover to the protein's turnover (turnover can be the N/P ratio or the rate K)
	Difference log2(mod/counter)	Binary logarithm of the ratio of the modified peptidoform's turnover to the counterpart peptide's turnover (turnover can be the N/P ratio or the rate K)
	T-test Test statistic	Student's t-Test statistic
	Quantified sequences for protein group	Number of peptidoforms for which N/P ratios or turnover rates K were determined
	Replicates peptidoform	Number of replicate values for the peptidoform
	Replicates protein	Number of replicate values for the protein
	Replicates modified peptidoform	Number of replicate values for the modified peptidoform
	Replicates counter peptidoform	Number of replicates for the unmodified counterpart peptide
	xh Ry log2 pep.N/P	Binary logarithm of the abundance ratio of the newly synthesized to pre-existing peptidoform after a 'x' h pulse in the dSILAC cell culture replicate 'y'
	xh Ry log2 prot.N/P	Binary logarithm of the abundance ratio of the newly synthesized to pre-existing protein after a 'x' h pulse in the dSILAC cell culture replicate 'y'
	xh Ry log2 mod.N/P	Binary logarithm of the abundance ratio of the newly synthesized to pre-existing modified peptidoform after a 'x' h pulse in the dSILAC cell culture replicate 'y'
	xh Ry log2 counter.N/P	Binary logarithm of the abundance ratio of the newly synthesized to pre-existing unmodified counterpart peptide after a 'x' h pulse in the dSILAC cell culture replicate 'y'
	Rx log2 pep.K.loss	Binary logarithm of the turnover rate of the peptidoform derived from label loss in the cell culture replicate 'x'
	Rx log2 pep.K.incorp	Binary logarithm of the turnover rate of the peptidoform derived from label incorporation in the cell culture replicate 'x'
	Rx log2 prot.K.loss	Binary logarithm of the turnover rate of the protein derived from label loss in the cell culture replicate 'x'
	Rx log2 prot.K.incorp	Binary logarithm of the turnover rate of the protein derived from label incorporation in the cell culture replicate 'x'
	Rx log2 mod.K.loss	Binary logarithm of the turnover rate of the modified peptidoform derived from label loss in the cell culture replicate 'x'
	Rx log2 mod.K.incorp	Binary logarithm of the turnover rate of the modified peptidoform derived from label incorporation in the cell culture replicate 'x'
	Rx log2 counter.K.loss	Binary logarithm of the turnover rate of the unmodified counterpart peptide derived from label loss in the cell culture replicate 'x'
	Rx log2 counter.K.incorp	Binary logarithm of the turnover rate of the unmodified counterpart peptide derived from label incorporation in the cell culture replicate 'x'

## Sheet: dSILAC 6h pep-prot S0=0.08
Peptidoform	UniProt IDs	Gene names	Protein names	Potential contaminant	PTM count	Modified SiteIDs	Unmodified SiteIDs	Significant pep_prot	-Log10(p-value)	q-value	Difference log2(pep/prot)	T-test Test statistic	Quantified sequences for protein group	Replicates peptidoform	Replicates protein	6h R1 log2 pep.N/P	6h R2 log2 pep.N/P	6h R3 log2 pep.N/P	6h R4 log2 pep.N/P	6h R1 log2 prot.N/P	6h R2 log2 prot.N/P	6h R3 log2 prot.N/P	6h R4 log2 prot.N/P
NSSHAGAFVIVTEEAIAK	P49588;P49588-2	AARS	Alanine--tRNA ligase, cytoplasmic		0		K747;S731;S732;T741	TRUE	3.10074	0.00404892	1.54419	6.20594	40	2	4	NaN	NaN	-1.27467	-0.845867	-2.73264	-2.719	-2.45997	-2.50625
SIDTGMGLER	P49588;P49588-2	AARS	Alanine--tRNA ligase, cytoplasmic		0		S237;T240	TRUE	3.46849	0.00271712	2.98732	8.7221	40	2	4	NaN	0.774924	NaN	-0.00920383	-2.73264	-2.719	-2.45997	-2.50625
LASASLLDTDKR	Q9NY61	AATF	Protein AATF		0		K69;S61;S63;T67	TRUE	2.56465	0.00763928	1.28965	4.68469	12	2	4	NaN	NaN	-0.577197	-0.280006	-2.00934	-1.77825	-1.61083	-1.47459
TPGFSVQSISDFEK	Q9NY61	AATF	Protein AATF		0		K159;S150;S153;S155;T146	TRUE	2.99245	0.00355234	2.65668	6.81286	12	2	4	0.518233	1.35862	NaN	NaN	-2.00934	-1.77825	-1.61083	-1.47459
YLVDGTKPNAGSEEIS(ph)S(ph)EDDELVEEKK	Q9NY61	AATF	Protein AATF		2	phS320;phS321		TRUE	2.89412	0.00501232	1.45421	5.59252	12	2	4	NaN	-0.346536	NaN	-0.181548	-2.00934	-1.77825	-1.61083	-1.47459
VAETANEEEVKK(gl)	P61221	ABCE1	ATP-binding cassette sub-family E member 1		1	GGK344		TRUE	3.29484	0.00470712	1.0193	5.68597	21	2	4	-1.56218	-1.46414	NaN	NaN	-2.61061	-2.65859	-2.47962	-2.38101
EVLEALGEVMVSRPR	Q8NE71;Q8NE71-2	ABCF1	ATP-binding cassette sub-family F member 1		0		S841	TRUE	2.56273	0.0069378	1.51735	4.89399	33	2	4	NaN	NaN	-0.773912	-1.22148	-2.77665	-2.6669	-2.35893	-2.25773
KAEQGSEEEGEGEEEEEEGGESK	Q8NE71	ABCF1	ATP-binding cassette sub-family F member 1		0		K223;K245;S228;S244	TRUE	4.6527	0.00223602	2.27045	8.34071	33	4	4	-0.575787	-0.350099	-0.17645	0.123921	-2.77665	-2.6669	-2.35893	-2.25773
QQPPEPEWIGDGESTS(ph)PSDK	Q8NE71;Q8NE71-2	ABCF1	ATP-binding cassette sub-family F member 1		1	phS22		TRUE	2.60082	0.0096398	-0.963739	-3.82315	33	3	4	NaN	-3.67247	-3.46989	-3.29402	-2.77665	-2.6669	-2.35893	-2.25773
LVDEEPQLTK	Q9UG63;Q9UG63-2	ABCF2	ATP-binding cassette sub-family F member 2		0		K618;T617	TRUE	3.2468	0.0068881	-0.776748	-4.92127	20	2	4	-2.69404	-2.89561	NaN	NaN	-2.06499	-2.08005	-1.95996	-1.96732
HTPPT(ph)IGGSLPYR	Q9NYB9-2;Q9NYB9-4;Q9NYB9;Q9NYB9-3	ABI2	Abl interactor 2		1	phT297		TRUE	3.0936	0.00407026	1.58172	6.23537	10	2	4	-0.728311	-1.00746	NaN	NaN	-2.22345	-2.69245	-2.51751	-2.36499
TYS(ph)SSGSSGGSHPSSR	Q9NYB9-2;Q9NYB9-4;Q9NYB9;Q9NYB9-3	ABI2	Abl interactor 2		1	phS236		TRUE	3.1231	0.00739983	0.775381	3.81374	10	4	4	-1.82158	-1.74389	-1.63803	-1.49339	-2.22345	-2.69245	-2.51751	-2.36499
HTPADVQLIGTDSQGNK	P42684-6;P42684;P42684-7;P42684-5;P42684-2;P42684-3;P42684-4;P42684-10	ABL2	Abelson tyrosine-protein kinase 2		0		K936;S932;T921;T930	TRUE	4.16048	0.00274027	1.34915	8.48286	7	2	4	NaN	0.475189	NaN	0.410045	-0.984893	-0.950589	-0.933724	-0.756932
GVS(ph)MPNMLEPK	O14639-2;O14639-6;O14639;O14639-3;O14639-5;O14639-4	ABLIM1	Actin-binding LIM protein 1		1	phS646		TRUE	3.89252	0.00243701	1.85865	8.96514	30	2	4	NaN	NaN	-0.708507	-0.558982	-2.54739	-2.61096	-2.55245	-2.25876
EECDKYALQSQQR	P42765	ACAA2	3-ketoacyl-CoA thiolase, mitochondrial		0		K181;S186;Y182	TRUE	3.36021	0.00266789	3.26789	6.83639	12	3	4	0.645056	0.733181	NaN	-0.682393	-3.10532	-3.19113	-3.07499	-2.77231
FIIGSVSEDNS(ph)EDEISNLVK	Q13085;Q13085-4	ACACA	Acetyl-CoA carboxylase 1;Biotin carboxylase		1	phS29		TRUE	2.97861	0.00787619	-0.799164	-3.71043	48	4	4	-3.17384	-3.24914	-3.03598	-3.64766	-2.53843	-2.5245	-2.44895	-2.39808
AFTGFIVEADTPGIQIGR	P11310;P11310-2	ACADM	Medium-chain specific acyl-CoA dehydrogenase, mitochondrial		0		T220;T228	TRUE	3.95717	0.00258268	3.05088	10.8479	8	2	4	-0.252896	0.254231	NaN	NaN	-3.20128	-3.18482	-2.85418	-2.96058
EK(gl)IQQDADSVITVGR	Q9H3P7	ACBD3	Golgi resident protein GCP60		1	GGK386		TRUE	2.19707	0.00772977	3.28934	4.64551	12	2	4	NaN	NaN	1.76749	-0.200881	-2.58277	-2.78956	-2.41381	-2.23802
GALMLENLQK	Q9UKV3;Q9UKV3-5	ACIN1	Apoptotic chromatin condensation inducer in the nucleus		0		K113	TRUE	3.25034	0.00283544	2.6507	7.6819	22	2	4	0.151209	0.269392	NaN	NaN	-2.79434	-2.65344	-2.29165	-2.02216
SLS(ph)PGVSR	Q9UKV3;Q9UKV3-5	ACIN1	Apoptotic chromatin condensation inducer in the nucleus		1	phS657		TRUE	3.87682	0.00270688	1.57824	6.0065	22	4	4	-0.929049	-0.917733	-0.895845	-0.706015	-2.79434	-2.65344	-2.29165	-2.02216
AGKDLVSSLTSGLLTIGDR	P53396;P53396-2;P53396-3	ACLY	ATP-citrate synthase		0		K918;S922;S923;S926;T925;T930	TRUE	4.7044	0.00255924	3.47042	15.203	59	2	4	NaN	NaN	0.538051	0.745285	-3.02397	-2.91414	-2.76265	-2.61426
MIVVLGEIGGTEEYK	P53396;P53396-2;P53396-3	ACLY	ATP-citrate synthase		0		K726;T722;Y725	TRUE	4.02826	0.00244083	1.81933	7.56198	59	3	4	-0.761101	-1.00559	-1.26159	NaN	-3.02397	-2.91414	-2.76265	-2.61426
IVYGHLDDPASQEIER	Q99798	ACO2	Aconitate hydratase, mitochondrial		0		S79;Y71	TRUE	3.01961	0.00332086	3.05323	7.09317	13	2	4	NaN	NaN	0.511464	0.71416	-2.7935	-2.39521	-1.80671	-2.76624
ASEAHCHYVVVK	Q15067-2;Q15067;Q15067-3	ACOX1	Peroxisomal acyl-coenzyme A oxidase 1		0		K537;S527;Y533	TRUE	2.66745	0.00550295	1.82597	4.62358	12	3	4	-1.23701	-0.713095	NaN	0.0121262	-2.42018	-2.64178	-2.30185	-2.52404
LK(gl)DWQEGGYTINDKPNPR	O60488-2;O60488	ACSL4	Long-chain-fatty-acid--CoA ligase 4		1	GGK459		TRUE	4.39193	0.00262516	1.64924	7.01917	24	4	4	0.621524	0.487162	0.875381	1.14024	-1.01152	-0.876191	-0.848798	-0.736129
VAPEEHPVLLTEAPLNPK(gl)ANR	P60709;P63261	ACTB;ACTG1	Actin, cytoplasmic 1;Actin, cytoplasmic 1, N-terminally processed;Actin, cytoplasmic 2;Actin, cytoplasmic 2, N-terminally processed		1	GGK113		TRUE	4.59065	0.00241146	1.09842	6.26528	13	4	4	-1.3576	-1.24438	-1.31469	-1.1045	-2.52957	-2.43831	-2.23264	-2.21431
QGGPTYYIDTNALR	O96019;O96019-2	ACTL6A	Actin-like protein 6A		0		T67;T72;Y68;Y69	TRUE	2.99679	0.0034903	2.50203	6.74133	15	2	4	-0.573746	0.354791	NaN	NaN	-2.73173	-2.54591	-2.56479	-2.60361
LRKDDPLTNLNTAFDVAEK	P12814;P12814-3;P12814-2;P12814-4	ACTN1	Alpha-actinin-1		0		K198;K214;T203;T207	TRUE	4.37935	0.00239388	3.42425	13.3422	35	2	4	1.014	0.549521	NaN	NaN	-2.81391	-2.69245	-2.56472	-2.49887
TIQEMQQK(gl)LEDFR	O43707;O43707-2	ACTN4	Alpha-actinin-4		1	GGK331		TRUE	5.61987	0.00382123	4.62798	23.5515	59	2	4	1.79996	1.63515	NaN	NaN	-3.07121	-2.96449	-2.86195	-2.74403
QK(gl)ASIHEAWTDGK	O43707;O43707-2;P12814;P12814-3;P12814-2;P12814-4	ACTN4;ACTN1	Alpha-actinin-4;Alpha-actinin-1		1	GGK421		TRUE	5.36758	0.00239773	-1.99391	-9.61864	11	4	4	-4.71509	-4.67613	-4.73568	-5.13549	-2.9677	-2.89191	-2.77082	-2.65634
VQEK(gl)CQLEINFNTLQTK	O43707;O43707-2;P12814;P12814-3;P12814-2;P12814-4;P35609-2;P35609	ACTN4;ACTN1;ACTN2	Alpha-actinin-4;Alpha-actinin-1;Alpha-actinin-2		1	GGK350		TRUE	2.99106	0.00391597	-1.95834	-6.3445	5	2	4	NaN	-5.1538	NaN	-4.519	-3.05158	-2.9386	-2.8511	-2.67098
SMLEVNYPMENGIVR	P61160;P61160-2	ACTR2	Actin-related protein 2		0		S66;Y72	TRUE	2.69565	0.006819	1.29298	4.96119	19	2	4	NaN	NaN	-1.30124	-1.77789	-3.02855	-2.82367	-2.78578	-2.69216
STTK(gl)VGNIEIK	P61160;P61160-2	ACTR2	Actin-related protein 2		1	GGK46		TRUE	3.74739	0.00262524	2.0948	8.86797	19	2	4	-0.924508	NaN	-0.550964	NaN	-3.02855	-2.82367	-2.78578	-2.69216
EFNK(gl)YDTDGSK	P61158	ACTR3	Actin-related protein 3		1	GGK244		TRUE	5.76373	0.00222222	4.31057	13.6528	26	4	4	2.34338	1.54335	1.35063	1.50673	-2.80324	-2.69431	-2.53225	-2.4684
EFNKYDTDGSK(ac)WIK	P61158	ACTR3	Actin-related protein 3		1	acK251		TRUE	4.0737	0.00243016	1.97135	9.784	26	2	4	-0.586059	-0.720338	NaN	NaN	-2.80324	-2.69431	-2.53225	-2.4684
EFNKYDTDGSK(gl)WIK	P61158	ACTR3	Actin-related protein 3		1	GGK251		TRUE	6.98123	0.002	3.33703	17.2162	26	4	4	0.522355	0.633864	0.786226	0.907475	-2.80324	-2.69431	-2.53225	-2.4684
ESAK(gl)VGDQAQR	P61158	ACTR3	Actin-related protein 3		1	GGK42		TRUE	5.47426	0.00308108	2.8089	11.1468	26	4	4	-0.131471	0.0565796	0.217961	0.594313	-2.80324	-2.69431	-2.53225	-2.4684
LK(gl)PKPIDVQVITHHMQR	P61158	ACTR3	Actin-related protein 3		1	GGK359		TRUE	4.12984	0.0022518	4.41388	12.8588	26	2	4	1.40208	2.17658	NaN	NaN	-2.80324	-2.69431	-2.53225	-2.4684
VMK(gl)GVDDLDFFIGDEAIEKPTYATK	P61158	ACTR3	Actin-related protein 3		1	GGK53		TRUE	5.43291	0.00345455	4.65563	22.1116	26	2	4	NaN	1.92812	NaN	2.13403	-2.80324	-2.69431	-2.53225	-2.4684
S(ph)QGDPEDPHDEHYLLATQSK	Q9H981;Q9H981-2;Q9H981-3	ACTR8	Actin-related protein 8		1	phS412		TRUE	2.6924	0.00472708	2.30244	5.72355	4	2	4	0.60966	0.229834	NaN	NaN	-1.81497	-2.19091	-2.18272	-1.34215
GETVNDCHAEIISR	P55265;P55265-4;P55265-5;P55265-2;P55265-3	ADAR	Double-stranded RNA-specific adenosine deaminase		0		S915;T905	TRUE	2.20512	0.00925839	2.08128	3.85692	23	3	4	0.531369	0.089374	NaN	-1.26706	-2.37534	-2.42166	-2.27147	-2.11843
SPGS(ph)PVGEGTGSPPK	P35611;P35611-3;P35611-2;P35611-6;P35611-4;P35611-5	ADD1	Alpha-adducin		1	phS358		TRUE	2.92372	0.00527254	-1.33423	-4.73385	20	3	4	-3.67342	NaN	-3.47742	-3.07308	-2.30593	-2.1985	-2.01487	-1.77566
SRSPGS(ph)PVGEGTGSPPK	P35611;P35611-3;P35611-2;P35611-6;P35611-4;P35611-5	ADD1	Alpha-adducin		1	phS358		TRUE	2.43361	0.00763498	-1.64145	-4.69386	20	2	4	NaN	NaN	-4.05146	-3.37893	-2.30593	-2.1985	-2.01487	-1.77566
NWMLVEK	P55263;P55263-3;P55263-2;P55263-4	ADK	Adenosine kinase		0		K178	TRUE	3.24355	0.00334871	1.99562	7.11807	16	2	4	-0.779001	-1.07841	NaN	NaN	-3.24983	-2.936	-2.81208	-2.6994
GASNK(gl)YLVEFR	Q16186	ADRM1	Proteasomal ubiquitin receptor ADRM1		1	GGK21		TRUE	2.88339	0.00474353	1.6075	4.89785	15	3	4	0.0783366	-0.759682	-0.730981	NaN	-2.28546	-2.09789	-2.02109	-1.90866
(ac)AAGGDHGS(ph)PDSYRSPLASR	P30566;P30566-2	ADSL	Adenylosuccinate lyase		2	phS13;acNterm2		TRUE	3.1869	0.00441512	1.27652	6.00545	22	2	4	NaN	NaN	-1.56384	-1.32274	-2.86397	-2.81746	-2.64939	-2.54841
IQVDAYFSPIHSQLDHLLDPSSFTGR	P30566	ADSL	Adenylosuccinate lyase		0		S434;S438;S447;S448;T450;Y432	TRUE	4.85238	0.0026601	3.18055	15.5352	22	2	4	0.556458	0.365021	NaN	NaN	-2.86397	-2.81746	-2.64939	-2.54841
QQIGSSAMPYK(ac)R	P30566;P30566-2	ADSL	Adenylosuccinate lyase		1	acK295		TRUE	4.14207	0.00246292	1.92511	9.92301	22	2	4	NaN	NaN	-0.842995	-0.746399	-2.86397	-2.81746	-2.64939	-2.54841
SRS(ph)S(ph)SPGKPQAVSSLNSSHSR	Q9UHB7;Q9UHB7-2;Q9UHB7-3	AFF4	AF4/FMR2 family member 4		2	phS178;phS179		TRUE	2.99446	0.00673224	0.969904	5.02487	49	2	4	0.804549	0.809991	NaN	NaN	-0.289973	-0.282367	-0.0984196	0.0202234
STPGSNSEPSHHNSEGADNSR	Q9UHB7;Q9UHB7-2	AFF4	AF4/FMR2 family member 4		0		S405;S409;S411;S414;S418;S424;T406	TRUE	2.73308	0.00994644	0.829998	4.29342	49	2	4	0.681044	0.653684	NaN	NaN	-0.289973	-0.282367	-0.0984196	0.0202234
YGGEPVGSFVQPCLR	P35573;P35573-2;P35573-3	AGL	Glycogen debranching enzyme;4-alpha-glucanotransferase;Amylo-alpha-1,6-glucosidase		0		S603;Y596	TRUE	4.3971	0.00215842	2.61898	12.2543	22	2	4	NaN	NaN	0.119432	0.359694	-2.33395	-2.5767	-2.38715	-2.21987
SAS(ph)FNTDPYVR	Q9UKV8;Q9UKV8-2	AGO2	Protein argonaute-2		1	phS387		TRUE	2.87636	0.00390493	2.32636	4.72481	9	4	4	0.149259	-0.110393	1.39388	1.45763	-1.58563	-1.6845	-1.4768	-1.66814
TSPHGILDILVHER	Q8WYP5;Q8WYP5-3;Q8WYP5-2	AHCTF1	Protein ELYS		0		S441;T440	TRUE	2.52991	0.00672348	1.78049	5.00856	14	2	4	0.618427	-0.192892	NaN	NaN	-1.58018	-1.78632	-1.47482	-1.42959
AGIPVYAWK	P23526;P23526-2	AHCY	Adenosylhomocysteinase		0		K103;Y100	TRUE	4.63059	0.00252336	3.66218	15.0521	24	2	4	1.22845	1.0246	NaN	NaN	-2.74029	-2.6765	-2.35786	-2.36796
ADVDISGPK	Q09666	AHNAK	Neuroblast differentiation-associated protein AHNAK		0		K784;S781	TRUE	4.05191	0.0024586	3.88278	12.0456	352	2	4	0.880099	1.55187	NaN	NaN	-2.83666	-2.7134	-2.68726	-2.42986
FSMPGFK(gl)AEGPEVDVNLPK	Q09666	AHNAK	Neuroblast differentiation-associated protein AHNAK		1	GGK891		TRUE	2.69289	0.00553363	1.7553	5.39071	352	2	4	-1.25367	-0.569329	NaN	NaN	-2.83666	-2.7134	-2.68726	-2.42986
GHYEVTGSDDETGKLQGSGVSLASK	Q09666	AHNAK	Neuroblast differentiation-associated protein AHNAK		0		K5847;K5858;S5841;S5851;S5854;S5857;T5839;T5845;Y5836	TRUE	2.83329	0.00692863	1.04917	4.88528	352	2	4	-1.54954	NaN	NaN	-1.68572	-2.83666	-2.7134	-2.68726	-2.42986
ISMQDVDLSLGSPK	Q09666	AHNAK	Neuroblast differentiation-associated protein AHNAK		0		K513;S501;S508;S511	TRUE	2.91009	0.0058504	1.16229	5.22364	352	2	4	NaN	-1.4027	NaN	-1.6063	-2.83666	-2.7134	-2.68726	-2.42986
LDADMPEVAVEGPNGK	Q09666	AHNAK	Neuroblast differentiation-associated protein AHNAK		0		K2368	TRUE	3.1126	0.00925098	0.662864	3.5657	352	4	4	-2.16644	-1.97103	-2.01364	-1.86461	-2.83666	-2.7134	-2.68726	-2.42986
LNIEGK(gl)SK	Q09666	AHNAK	Neuroblast differentiation-associated protein AHNAK		1	GGK3346		TRUE	4.32594	0.00254378	2.51401	11.7599	352	2	4	NaN	-0.090081	NaN	-0.215492	-2.83666	-2.7134	-2.68726	-2.42986
SRLS(ph)SSSSNDSGNK	Q09666	AHNAK	Neuroblast differentiation-associated protein AHNAK		1	phS5863		TRUE	3.7585	0.00333705	1.13203	5.84504	352	3	4	-1.43491	-1.5206	-1.64879	NaN	-2.83666	-2.7134	-2.68726	-2.42986
VKGGVDVTLPR	Q09666	AHNAK	Neuroblast differentiation-associated protein AHNAK		0		K584;T590	TRUE	2.95575	0.00475378	1.48595	5.77657	352	2	4	NaN	NaN	-1.38078	-0.980903	-2.83666	-2.7134	-2.68726	-2.42986
VSVGAPDLSLEASEGSIKLPK	Q09666	AHNAK	Neuroblast differentiation-associated protein AHNAK		0		K5402;K5405;S5386;S5393;S5397;S5400	TRUE	4.02556	0.00221695	4.66499	12.4178	352	2	4	NaN	NaN	2.43331	1.56307	-2.83666	-2.7134	-2.68726	-2.42986
ITEEQDKGR	Q8IVF2;Q8IVF2-3	AHNAK2	Protein AHNAK2		0		K571;T566	TRUE	2.92117	0.00808293	0.814797	3.67719	58	4	4	-2.1887	-2.19353	-1.86298	-1.7899	-2.94553	-2.79251	-2.98417	-2.57209
PMYQVKPYHGGGAPLR	Q13155	AIMP2	Aminoacyl tRNA synthase complex-interacting multifunctional protein 2		0		K7;Y4;Y9;Nterm2	TRUE	2.63742	0.00636111	1.55721	5.09811	8	2	4	-0.7059	NaN	-1.29737	NaN	-2.70811	-2.67789	-2.53359	-2.3158
NLETPLCK	P54819-2;P54819;P54819-3;P54819-5;P54819-6;P54819-4	AK2	Adenylate kinase 2, mitochondrial;Adenylate kinase 2, mitochondrial, N-terminally processed		0		K93;T89	TRUE	4.2173	0.00257426	2.08146	10.5134	12	2	4	-0.360379	-0.601475	NaN	NaN	-2.67484	-2.66091	-2.47372	-2.44008
EEIVHQLPSNKPEELENNVDQILK	Q9Y3D8;Q9Y3D8-2	AK6	Adenylate kinase isoenzyme 6		0		K148;K161;S146	TRUE	3.46825	0.00286577	2.20962	8.05872	6	2	4	-0.0245899	-0.597518	NaN	NaN	-2.38659	-2.56619	-2.48427	-2.64566
ILIS(ph)S(ph)GQQK	Q9UKA4	AKAP11	A-kinase anchor protein 11		2	phS238;phS239		TRUE	2.78838	0.00392654	-2.90344	-5.27391	6	3	4	-2.88555	-2.77616	NaN	-2.78637	-0.383191	-0.78687	0.750567	0.769159
RGS(ph)SSDEEGGPK	Q02952-3;Q02952-2;Q02952	AKAP12	A-kinase anchor protein 12		1	phS591		TRUE	4.85278	0.00218623	2.01926	10.0531	44	3	4	NaN	0.673812	0.563028	0.873873	-1.47253	-1.32438	-1.36928	-1.09656
RPS(ph)ESDKEDELDK	Q02952-3;Q02952-2;Q02952	AKAP12	A-kinase anchor protein 12		1	phS522		TRUE	3.51498	0.00482261	0.844392	4.81494	44	3	4	-0.509409	NaN	-0.462681	-0.441802	-1.47253	-1.32438	-1.36928	-1.09656
SAES(ph)PTSPVTSETGSTFK	Q02952-3;Q02952-2;Q02952	AKAP12	A-kinase anchor protein 12		1	phS178		TRUE	3.21997	0.00450359	-1.18276	-5.90119	44	2	4	-2.46857	NaN	-2.52832	NaN	-1.47253	-1.32438	-1.36928	-1.09656
AAGALLTEGEACHMSLSS(ph)PELGPLTK	Q12802;Q12802-4;Q12802-2	AKAP13	A-kinase anchor protein 13		1	phS1282		TRUE	3.88182	0.00267278	-1.67248	-8.56427	39	2	4	NaN	-3.38559	-3.393	NaN	-1.81713	-1.77898	-1.78346	-1.48771
ALQLSNS(ph)PGASSAFLK	Q12802;Q12802-4;Q12802-2	AKAP13	A-kinase anchor protein 13		1	phS983		TRUE	3.2973	0.00393191	-1.3479	-6.38591	39	2	4	NaN	NaN	-3.16664	-2.96281	-1.81713	-1.77898	-1.78346	-1.48771
DMAECSTPLPEDCS(ph)PTHSPR	Q12802;Q12802-4;Q12802-2	AKAP13	A-kinase anchor protein 13		1	phS2398		TRUE	3.19615	0.0045837	-1.20307	-5.89031	39	2	4	NaN	-2.84415	-2.99563	NaN	-1.81713	-1.77898	-1.78346	-1.48771
DVIGAVDSK	Q12802;Q12802-4;Q12802-2	AKAP13	A-kinase anchor protein 13		0		K2191;S2190	TRUE	3.68502	0.00269936	1.98804	8.50371	39	2	4	NaN	NaN	0.437467	0.104977	-1.81713	-1.77898	-1.78346	-1.48771
GQKS(ph)PGALETPSAAGSQGNTASQGK	Q9Y2D5-6;Q9Y2D5-4;Q9Y2D5-5;Q9Y2D5;Q9Y2D5-7	AKAP2	A-kinase anchor protein 2		1	phS624		TRUE	3.16007	0.00451356	-1.21733	-4.49993	33	4	4	-2.53885	-2.61476	-1.9008	-2.08814	-1.17388	-1.22675	-0.98601	-0.886589
QAPPHIELSNS(ph)SPDPMAEAER	Q9Y2D5-6;Q9Y2D5-4;Q9Y2D5-5;Q9Y2D5;Q9Y2D5-7	AKAP2	A-kinase anchor protein 2		1	phS351		TRUE	4.1565	0.00242241	-1.59345	-7.50424	33	3	4	-2.70698	NaN	-2.82758	-2.45072	-1.17388	-1.22675	-0.98601	-0.886589
QAPPHIELSNSS(ph)PDPMAEAER	Q9Y2D5-6;Q9Y2D5-4;Q9Y2D5-5;Q9Y2D5;Q9Y2D5-7	AKAP2	A-kinase anchor protein 2		1	phS352		TRUE	3.25713	0.00349934	-1.65246	-5.66471	33	3	4	-3.02433	-2.86047	NaN	-2.27751	-1.17388	-1.22675	-0.98601	-0.886589
S(ph)PGALETPSAAGSQGNTASQGK	Q9Y2D5-6;Q9Y2D5-4;Q9Y2D5-5;Q9Y2D5;Q9Y2D5-7	AKAP2	A-kinase anchor protein 2		1	phS624		TRUE	3.86751	0.00296885	-1.18132	-5.43593	33	4	4	-2.4236	-2.46228	-2.05621	-2.05641	-1.17388	-1.22675	-0.98601	-0.886589
SEGDNYSATLLEPAASSLS(ph)PDHK	Q9Y2D5-6;Q9Y2D5-4;Q9Y2D5-5;Q9Y2D5-7	AKAP2	A-kinase anchor protein 2		1	phS226		TRUE	3.85041	0.00371806	-0.911476	-4.8821	33	4	4	-1.94006	-2.09518	-2.08825	-1.79564	-1.17388	-1.22675	-0.98601	-0.886589
TNGHS(ph)PSQPR	Q9Y2D5-6;Q9Y2D5-4;Q9Y2D5-5;Q9Y2D5;Q9Y2D5-7	AKAP2	A-kinase anchor protein 2		1	phS366		TRUE	4.60525	0.00243554	-1.17197	-6.47102	33	4	4	-2.18867	-2.37476	-2.3048	-2.09288	-1.17388	-1.22675	-0.98601	-0.886589
ATELQEQLSSEK	Q99996-2;Q99996;Q99996-5;Q99996-3;Q99996-6	AKAP9	A-kinase anchor protein 9		0		K3158;S3155;S3156;T3148	TRUE	3.63412	0.00237849	-2.86751	-9.29351	7	2	4	NaN	NaN	-4.71056	-4.73807	-2.24295	-1.6222	-1.95791	-1.60414
HNK(gl)TTAQVLIR	P15121	AKR1B1	Aldose reductase		1	GGK243		TRUE	4.10535	0.00269959	2.44793	8.49089	32	3	4	-0.358875	-0.254142	0.363446	NaN	-2.66388	-2.65699	-2.38995	-2.41365
YK(gl)PVCNQVECHPYFNQR	Q04828;P52895	AKR1C1;AKR1C2	Aldo-keto reductase family 1 member C1;Aldo-keto reductase family 1 member C2		1	GGK185		TRUE	3.73388	0.00341509	1.08221	5.08267	19	4	4	-1.54643	-1.57691	-1.42319	-1.10084	-2.62968	-2.62149	-2.34557	-2.37948
DAGLAK(gl)SIGVSNFNHR	P52895	AKR1C2	Aldo-keto reductase family 1 member C2		1	GGK161		TRUE	4.16935	0.0027389	1.1656	5.83381	7	4	4	-1.42277	-1.61423	-1.19887	-1.25102	-2.65599	-2.67448	-2.39003	-2.42879
WVDPNSPVLLEDPVLCALAKK(gl)	P42330;P42330-2	AKR1C3	Aldo-keto reductase family 1 member C3		1	GGK247		TRUE	3.4137	0.00671739	0.714703	4.33677	9	3	4	-1.86019	NaN	-1.9824	-2.02856	-2.79447	-2.76356	-2.56389	-2.56509
LADLIER	P05091	ALDH2	Aldehyde dehydrogenase, mitochondrial		0			TRUE	2.64998	0.00525737	2.02505	4.68283	9	3	4	0.125254	-0.621555	-0.389457	NaN	-2.56404	-2.60411	-2.55321	-1.55983
ERFDHILYTGSTGVGK	P30838	ALDH3A1	Aldehyde dehydrogenase, dimeric NADP-preferring		0		K194;S189;T187;T190;Y186	TRUE	3.42738	0.00284516	2.10129	7.80618	15	2	4	NaN	NaN	-0.179638	0.367825	-2.12872	-2.08516	-1.89566	-1.91925
EGGTVVYGGK	P49419-2;P49419	ALDH7A1	Alpha-aminoadipic semialdehyde dehydrogenase		0		K372;T366;Y369	TRUE	2.70124	0.00764998	1.0737	4.67895	23	2	4	-1.73188	NaN	NaN	-1.68652	-2.92643	-2.98063	-2.62254	-2.60201
AAQEEYVK(ac)R	P04075;P04075-2	ALDOA	Fructose-bisphosphate aldolase A		1	acK330		TRUE	2.91846	0.00674182	-1.01885	-4.3439	52	3	4	NaN	-3.9371	-3.73292	-3.45403	-2.86208	-2.79406	-2.61207	-2.48849
ADDGRPFPQVIK(gl)SK	P04075;P04075-2	ALDOA	Fructose-bisphosphate aldolase A		1	GGK99		TRUE	4.57022	0.0024358	2.3238	8.20248	52	4	4	-0.474614	-0.301586	0.0999807	-0.785278	-2.86208	-2.79406	-2.61207	-2.48849
ALSDHHIYLEGTLLK(ac)PNMVTPGHACTQK	P04075;P04075-2	ALDOA	Fructose-bisphosphate aldolase A		1	acK230		TRUE	3.52522	0.00269166	-2.40505	-5.9793	52	4	4	-5.62822	-5.62283	-4.68482	-4.44102	-2.86208	-2.79406	-2.61207	-2.48849
CVLK(gl)IGEHTPSALAIMENANVLAR	P04075;P04075-2	ALDOA	Fructose-bisphosphate aldolase A		1	GGK153		TRUE	2.32008	0.0080928	1.86764	4.55923	52	2	4	NaN	NaN	-1.31773	-0.325343	-2.86208	-2.79406	-2.61207	-2.48849
GILAADES(ph)TGSIAK	P04075;P04075-2	ALDOA	Fructose-bisphosphate aldolase A		1	phS36		TRUE	2.64935	0.00689411	-1.33356	-3.89969	52	4	4	-4.52062	-4.33288	-3.80023	-3.43723	-2.86208	-2.79406	-2.61207	-2.48849
VDK(ac)GVVPLAGTNGETTTQGLDGLSER	P04075;P04075-2	ALDOA	Fructose-bisphosphate aldolase A		1	acK111		TRUE	3.94674	0.00235639	2.0001	9.40177	52	2	4	-0.630544	-0.747609	NaN	NaN	-2.86208	-2.79406	-2.61207	-2.48849
LSSSPPSGSGGGGGASSSSHCSGESQCR	Q9Y4X0;Q9Y4X0-3;Q9Y4X0-2	AMMECR1	AMME syndrome candidate gene 1 protein		0		S14;S15;S16;S19;S21;S28;S29;S30;S31;S34;S37	TRUE	4.60763	0.00228814	2.45814	8.42197	3	4	4	0.70248	0.79917	0.900474	0.973469	-1.97642	-1.83161	-1.0503	-1.59865
SLCLS(ph)PSEASQMK	Q9H1A4	ANAPC1	Anaphase-promoting complex subunit 1		1	phS731		TRUE	3.02029	0.00362395	2.35196	6.72284	11	2	4	0.38405	-0.432649	NaN	NaN	-2.48924	-2.49679	-2.27181	-2.2472
TSK(gl)VRPSTGNSASTPQSQCLPSEIEVK	Q9UJX3-2;Q9UJX3	ANAPC7	Anaphase-promoting complex subunit 7		1	GGK115		TRUE	4.48702	0.00229787	2.89439	8.46843	10	4	4	0.859015	0.865206	1.44218	1.8346	-1.94257	-1.48181	-1.48099	-1.6712
GGGAGGNSDSDNLDSTDCNSESSSGGK	Q8IWZ3-6;Q8IWZ3;Q8IWZ3-4	ANKHD1	Ankyrin repeat and KH domain-containing protein 1		0		K1610;S1591;S1593;S1598;S1603;S1605;S1606;S1607;T1599	TRUE	3.34839	0.00565403	0.831898	4.15741	22	4	4	-0.531719	-0.279196	-0.118493	-0.194213	-1.26791	-1.22405	-1.0264	-0.932849
TSQENSPALLGVQK	Q8IWZ3-6;Q8IWZ3;Q8IWZ3-4	ANKHD1	Ankyrin repeat and KH domain-containing protein 1		0		K748;S736;S740;T735	TRUE	3.70364	0.00239334	2.62471	9.34632	22	2	4	NaN	NaN	1.24845	1.77537	-1.26791	-1.22405	-1.0264	-0.932849
EHYPVSSPSS(ph)PS(ph)PPAQPGGVSR	O75179-2;O75179;O75179-7;O75179-6;O75179-4	ANKRD17	Ankyrin repeat domain-containing protein 17		2	phS2044;phS2046		TRUE	3.09686	0.00456291	-1.33368	-5.89734	27	2	4	NaN	NaN	-2.59667	-2.51518	-1.49834	-1.20746	-1.08923	-1.09397
EHYPVSSPSS(ph)PSPPAQPGGVSR	O75179-2;O75179;O75179-7;O75179-6;O75179-4	ANKRD17	Ankyrin repeat domain-containing protein 17		1	phS2044		TRUE	3.04184	0.00626063	0.965469	4.43604	27	3	4	-0.307698	-0.386082	-0.0765591	NaN	-1.49834	-1.20746	-1.08923	-1.09397
NLINATNAALQTPLHVAAR	O15084;O15084-4;O15084-1;O15084-2	ANKRD28	Serine/threonine-protein phosphatase 6 regulatory ankyrin repeat subunit A		0		T922;T928	TRUE	3.19628	0.00443669	1.22034	5.06122	9	3	4	-1.08372	-1.15422	-0.607674	NaN	-2.33745	-2.13353	-2.16222	-2.0423
LQIEGSDPSFNYK	Q9ULJ7;Q9ULJ7-2	ANKRD50	Ankyrin repeat domain-containing protein 50		0		K1424;S1417;S1420;Y1423	TRUE	2.65368	0.00995406	-0.891325	-3.79563	8	3	4	-2.90088	-2.80712	-2.99633	NaN	-2.28076	-2.0679	-2.01483	-1.677
GNIWS(ph)AEK	Q9NQW6;Q9NQW6-2	ANLN	Actin-binding protein anillin		1	phS449		TRUE	3.74559	0.00697454	-0.588575	-3.87369	56	4	4	0.223917	0.117734	0.0907106	0.399092	0.749062	0.821781	0.795133	0.819776
LDEKNNAFPCQVNIK	Q9NQW6;Q9NQW6-2	ANLN	Actin-binding protein anillin		0		K706;K717	TRUE	4.97997	0.00249242	-1.28818	-10.1492	56	2	4	NaN	NaN	-0.427284	-0.556209	0.749062	0.821781	0.795133	0.819776
QETHCQSTPLK(ac)K	Q9NQW6;Q9NQW6-2	ANLN	Actin-binding protein anillin		1	acK475		TRUE	6.03904	0.00270899	-1.87549	-16.0194	56	2	4	-1.1232	-1.0349	NaN	NaN	0.749062	0.821781	0.795133	0.819776
SNIHSSVMAS(ph)PGGLSAVR	Q9NQW6;Q9NQW6-2	ANLN	Actin-binding protein anillin		1	phS927		TRUE	5.92774	0.00299149	-0.600831	-5.42149	56	4	4	0.128425	0.191184	0.210529	0.252288	0.749062	0.821781	0.795133	0.819776
ELVLDNSR	P39687	ANP32A	Acidic leucine-rich nuclear phosphoprotein 32 family member A		0		S27	TRUE	2.35992	0.00803423	1.71842	3.6809	14	4	4	-2.28609	-1.39266	-0.969712	-0.525002	-3.13708	-3.17867	-2.96346	-2.76797
AAYLQETGKPLDETLK	P04083	ANXA1	Annexin A1		0		K90;K97;T88;T95;Y84	TRUE	4.0243	0.00240943	1.91644	9.50828	36	2	4	-1.20357	-1.12105	NaN	NaN	-3.25305	-3.14497	-3.03497	-2.88199
SNAQRQDIAFAYQR	P07355;P07355-2	ANXA2	Annexin A2		0		S64;Y75	TRUE	6.29934	0.00228571	3.95641	19.6876	48	3	4	1.14006	1.19144	NaN	0.974206	-3.04901	-2.94353	-2.79546	-2.63003
KGTDVPKWISIMTER	P07355;P07355-2;A6NMY6	ANXA2;ANXA2P2	Annexin A2;Putative annexin A2-like protein		0		K206;K212;S215;T208;T218	TRUE	2.44706	0.00710801	1.80692	4.20316	48	3	4	-1.58437	-0.270504	NaN	-1.28789	-3.04901	-2.94353	-2.79546	-2.63003
QDVHLLMTNCIK	O43747;O43747-2	AP1G1	AP-1 complex subunit gamma-1		0		K108;T104	TRUE	5.21652	0.00235097	2.85249	16.7171	13	2	4	0.409147	0.181548	NaN	NaN	-2.6634	-2.50434	-2.49577	-2.56505
FK(gl)TTVGSVK	Q9BXS5;Q9BXS5-2	AP1M1	AP-1 complex subunit mu-1		1	GGK326		TRUE	3.99322	0.00250861	1.60176	6.23622	16	4	4	-1.1885	-1.05532	-0.582749	-0.591497	-2.50458	-2.66155	-2.28602	-2.37295
K(gl)GEIFELK	P63010;P63010-2;Q10567-2;Q10567;Q10567-3;Q10567-4	AP2B1;AP1B1	AP-2 complex subunit beta;AP-1 complex subunit beta-1		1	GGK12		TRUE	3.76736	0.00263035	2.0524	8.87418	16	2	4	0.0524159	-0.233685	NaN	NaN	-2.33639	-2.18937	-2.1034	-1.94298
LSK(gl)FDSER	Q96CW1-2;Q96CW1	AP2M1	AP-2 complex subunit mu		1	GGK254		TRUE	2.59677	0.0063239	1.69483	5.11107	14	2	4	NaN	NaN	0.0393315	0.402664	-1.43585	-1.15885	-1.41722	-1.8834
ETSQTK(gl)VLK	P53680;P53680-2	AP2S1	AP-2 complex subunit sigma		1	GGK130		TRUE	4.86401	0.00278195	6.19326	19.2784	7	2	4	NaN	NaN	4.43447	4.30006	-2.16832	-1.40718	-1.81006	-1.91843
GKS(ph)DSEDGEKENEK	O00203-3;O00203	AP3B1	AP-3 complex subunit beta-1		1	phS701		TRUE	3.92551	0.00245517	2.26603	7.81236	24	3	4	0.0270125	0.0371713	NaN	0.383661	-2.24612	-2.33352	-2.23704	-1.65032
AEGTTYRDELLTK	O14617-2;O14617-3;O14617-5;O14617;O14617-4	AP3D1	AP-3 complex subunit delta-1		0		K399;T390;T391;T398;Y392	TRUE	2.74537	0.00947009	0.850818	4.35664	15	2	4	NaN	-1.73308	-2.00719	NaN	-2.87191	-2.65644	-2.71403	-2.64143
KQEQANNPFYIK	O14617-2;O14617-3;O14617-5;O14617;O14617-4	AP3D1	AP-3 complex subunit delta-1		0		K673;K684;Y682	TRUE	2.84085	0.00342201	5.0438	6.95804	15	2	4	NaN	1.27769	NaN	3.368	-2.87191	-2.65644	-2.71403	-2.64143
HSISFK(gl)ENSSCGR	Q9Y2T2	AP3M1	AP-3 complex subunit mu-1		1	GGK283		TRUE	4.97729	0.00244324	3.24729	16.3613	12	2	4	1.02318	NaN	1.25753	NaN	-2.28469	-2.09424	-1.99262	-2.05618
GSTGFGQDSILSLPGNVGHQDVK	P13798	APEH	Acylamino-acid-releasing enzyme		0		K561;S540;S547;S550;T541	TRUE	2.51999	0.0091146	1.12291	3.88292	23	3	4	-2.03747	-1.81867	NaN	-1.46811	-2.56584	-3.21304	-2.89132	-2.92047
QYLVFHDGDSVVFAGPAGNSVETR	P13798	APEH	Acylamino-acid-releasing enzyme		0		S75;S85;T88;Y67	TRUE	3.47321	0.00372983	1.16542	4.86413	23	4	4	-1.7027	-1.68803	-1.98123	-1.55704	-2.56584	-3.21304	-2.89132	-2.92047
SALYYVDLIGGK	P13798	APEH	Acylamino-acid-releasing enzyme		0		K291;S280;Y283;Y284	TRUE	2.64618	0.00821087	1.04287	3.65712	23	4	4	-2.12311	-1.44528	-1.77488	-2.07591	-2.56584	-3.21304	-2.89132	-2.92047
VGFLPSAGK	P13798	APEH	Acylamino-acid-releasing enzyme		0		K443;S440	TRUE	4.84167	0.0025	5.28406	18.3147	23	2	4	2.28208	2.4907	NaN	NaN	-2.56584	-3.21304	-2.89132	-2.92047
NAGFTPQER	P27695	APEX1	DNA-(apurinic or apyrimidinic site) lyase;DNA-(apurinic or apyrimidinic site) lyase, mitochondrial		0		T233	TRUE	2.70903	0.00523541	1.83903	4.71025	23	3	4	-1.62779	NaN	-0.391658	-1.0378	-2.96493	-2.99777	-2.74459	-2.72518
ASEDTTSGS(ph)PPKK	Q9BZZ5-2;Q9BZZ5;Q9BZZ5-5;Q9BZZ5-6;Q9BZZ5-1	API5	Apoptosis inhibitor 5		1	phS464		TRUE	3.25412	0.0044226	-1.16222	-4.56348	19	4	4	-4.4748	-4.07772	-4.01319	-3.66437	-2.93608	-3.02868	-2.82365	-2.79279
QFYHLGWVTGTGGGISLK	Q96GX9	APIP	Methylthioribulose-1-phosphate dehydratase		0		K51;S49;T42;T44;Y36	TRUE	3.10005	0.00297116	3.60392	7.60038	6	2	4	1.22682	1.00216	NaN	NaN	-2.57467	-3.18823	-2.08204	-2.11277
TFTEMDSHEEK(gl)VFR	P48444;P48444-2	ARCN1	Coatomer subunit delta		1	GGK142		TRUE	4.07302	0.00247106	1.46203	6.18829	22	4	4	-1.19086	-1.41874	-0.814913	-1.33179	-2.82123	-2.76014	-2.50449	-2.51859
IFDDVSSGVSQLASK	Q8N6T3;Q8N6T3-2;Q8N6T3-5;Q8N6T3-4;Q8N6T3-3	ARFGAP1	ADP-ribosylation factor GTPase-activating protein 1		0		K278;S269;S270;S273;S277	TRUE	4.81247	0.00233261	2.65498	14.2318	14	2	4	0.325414	0.245712	NaN	NaN	-2.47754	-2.45504	-2.17359	-2.3715
LAYQELQIDR	Q8N6H7;Q8N6H7-2;Q8N6H7-3	ARFGAP2	ADP-ribosylation factor GTPase-activating protein 2		0		Y278	TRUE	2.96863	0.00355	2.81101	6.81139	13	2	4	NaN	NaN	1.51552	0.503678	-1.90406	-1.96329	-1.72688	-1.6114
VVSKEESIVSSLR	Q9NP61;Q9NP61-2	ARFGAP3	ADP-ribosylation factor GTPase-activating protein 3		0		K267;S266;S270;S273;S274	TRUE	4.335	0.00259974	2.05858	10.8938	13	2	4	0.0507455	0.20364	NaN	NaN	-2.11098	-1.89861	-1.91938	-1.7966
YESVLQLGR	P53365;P53365-3;P53365-2	ARFIP2	Arfaptin-2		0		S142;Y140	TRUE	2.72762	0.00786969	-0.99755	-4.60444	8	2	4	-2.99597	NaN	NaN	-2.87904	-2.16595	-1.98856	-1.77428	-1.83102
LAEEQLR	Q9NWB6	ARGLU1	Arginine and glutamate-rich protein 1		0			TRUE	4.61474	0.00270438	1.84194	11.3077	5	2	4	-0.306181	-0.54692	NaN	NaN	-2.25408	-2.34183	-2.22589	-2.25214
SDDSK(gl)SSSPELVTHLK	Q07960	ARHGAP1	Rho GTPase-activating protein 1		1	GGK48		TRUE	3.49599	0.00330483	1.36266	5.14553	19	4	4	-0.860347	-1.10149	-1.19547	-1.61702	-2.76048	-2.65054	-2.31774	-2.49621
SSS(ph)PELVTHLK	Q07960	ARHGAP1	Rho GTPase-activating protein 1		1	phS51		TRUE	3.57862	0.00301382	-1.47129	-5.394	19	4	4	-4.25713	-4.25283	-4.05292	-3.54724	-2.76048	-2.65054	-2.31774	-2.49621
DQLAADMYNFMAK	Q68EM7;Q68EM7-6;Q68EM7-5;Q68EM7-4;Q68EM7-2	ARHGAP17	Rho GTPase-activating protein 17		0		K204;Y199	TRUE	3.68165	0.00575502	0.681374	4.11654	12	4	4	-1.96663	-1.87999	-2.05735	-1.72746	-2.73572	-2.54029	-2.54451	-2.5364
SPSPPTQHTGQPPGQPSAPSQLSAPR	Q68EM7;Q68EM7-6;Q68EM7-5;Q68EM7-7;Q68EM7-2;Q68EM7-3	ARHGAP17	Rho GTPase-activating protein 17		0		S674;S676;S690;S693;S696;T679;T682	TRUE	6.91524	0.00276543	2.88992	15.9555	12	4	4	0.380397	0.443288	0.623821	0.593072	-2.60542	-2.39813	-2.24068	-2.27486
QQTST(ph)PVLTQPGR	Q5T5U3;Q5T5U3-3	ARHGAP21	Rho GTPase-activating protein 21		1	phT233		TRUE	3.39555	0.00445708	1.05154	5.95872	31	2	4	-0.639175	-0.47305	NaN	NaN	-1.64264	-1.74551	-1.50292	-1.53954
TKKPIVVVLTK	Q9NRY4	ARHGAP35	Rho GTPase-activating protein 35		0		K192;K193;K201;T191;T200	TRUE	4.85323	0.0024183	4.9876	18.1035	14	2	4	NaN	NaN	2.52848	2.81553	-2.57454	-2.41481	-2.24047	-2.03256
THSDAS(ph)DDEAFTTSK	Q13017-2;Q13017	ARHGAP5	Rho GTPase-activating protein 5		1	phS1176		TRUE	3.49417	0.0026975	2.6839	8.59426	14	2	4	NaN	NaN	0.637468	1.16359	-1.97979	-1.92079	-1.75099	-1.48193
YKEALLGR	P52565;P52565-2	ARHGDIA	Rho GDP-dissociation inhibitor 1		0		K52;Y51	TRUE	2.6729	0.00807308	1.02372	4.54957	13	2	4	-1.74746	-1.95764	NaN	NaN	-3.10347	-2.89983	-2.80766	-2.6941
WSVPLGHVDAIEYGSSAGTGEHSR	O15013-7;O15013-4;O15013-5;O15013-6;O15013	ARHGEF10	Rho guanine nucleotide exchange factor 10		0		S636;S649;S650;S657;T653;Y647	TRUE	4.59857	0.00260806	1.58468	10.4265	16	2	4	NaN	NaN	-0.421695	-0.535058	-2.091	-2.16949	-2.0021	-1.98965
ILSQSTDSLNMR	Q92974-3;Q92974-2;Q92974	ARHGEF2	Rho guanine nucleotide exchange factor 2		0		S145;S147;S150;T148	TRUE	5.4853	0.00220859	1.74816	13.7045	13	2	4	-0.562943	-0.462754	NaN	NaN	-2.25613	-2.28462	-2.30772	-2.19557
GPS(ph)PSPVGSPASVAQSR	O14497;O14497-3;O14497-2	ARID1A	AT-rich interactive domain-containing protein 1A		1	phS696		TRUE	3.20674	0.00437663	1.23095	5.09335	23	3	4	-0.918742	-0.732596	-1.03928	NaN	-2.39346	-2.2623	-1.9895	-1.86604
HVTTAEGTPGTTDQEGPPPDGPPEK(ac)R	O14497;O14497-3;O14497-2	ARID1A	AT-rich interactive domain-containing protein 1A		1	acK1905		TRUE	2.93337	0.00664581	-1.02448	-4.37372	23	3	4	-3.27183	NaN	-3.03705	-3.14802	-2.39346	-2.2623	-1.9895	-1.86604
VSS(ph)PAPMEGGEEEEELLGPK	O14497;O14497-3;O14497-2	ARID1A	AT-rich interactive domain-containing protein 1A		1	phS1755		TRUE	2.90729	0.0047121	-1.51023	-5.68868	23	2	4	-3.57818	-3.69794	NaN	NaN	-2.39346	-2.2623	-1.9895	-1.86604
RLSKPPFQTNPS(ph)PEMVSK	Q4LE39-3;Q4LE39-2;Q4LE39;Q4LE39-4	ARID4B	AT-rich interactive domain-containing protein 4B		1	phS675		TRUE	2.3862	0.00831077	-1.50207	-4.49368	14	2	4	-2.8484	NaN	-2.44188	NaN	-1.46094	-1.32449	-0.935761	-0.851117
QFCFNCGENWHDPVK(gl)CK	Q9Y4X5	ARIH1	E3 ubiquitin-protein ligase ARIH1		1	GGK316		TRUE	3.04451	0.00865153	0.715429	3.618	13	4	4	-1.77883	-1.86707	-1.78542	-1.89676	-2.78932	-2.27949	-2.67295	-2.44804
YFQFQEEGK(gl)EGENR	O15144	ARPC2	Actin-related protein 2/3 complex subunit 2		1	GGK136		TRUE	5.34561	0.00250445	2.10801	9.77082	21	4	4	-0.772833	-0.470936	-0.648097	-0.294042	-2.85434	-2.74432	-2.51832	-2.50095
PANK(gl)QEDEVMR	O15145	ARPC3	Actin-related protein 2/3 complex subunit 3		1	GGK123		TRUE	6.40281	0.0025	2.75396	13.9448	9	4	4	0.5007	-0.0183373	0.128929	0.349971	-2.5454	-2.54656	-2.51546	-2.44716
HNK(gl)PEVEVR	P59998;P59998-3;P59998-2	ARPC4	Actin-related protein 2/3 complex subunit 4		1	GGK35		TRUE	2.45296	0.0054127	3.60793	4.64669	7	3	4	-0.320299	1.86794	2.35691	NaN	-2.46013	-2.44081	-2.2307	-2.094
SSK(gl)ELLLQPVTISR	P59998;P59998-3;P59998-2	ARPC4	Actin-related protein 2/3 complex subunit 4		1	GGK44		TRUE	5.73403	0.00296689	3.75888	13.0539	7	4	4	1.24884	1.04089	1.64548	1.87469	-2.46013	-2.44081	-2.2307	-2.094
NPPINTK(gl)SQAVK	O15511;O15511-2	ARPC5	Actin-related protein 2/3 complex subunit 5		1	GGK67		TRUE	5.34497	0.00251111	1.98061	9.54172	8	4	4	-0.0289236	0.00314316	0.0720412	0.359341	-2.10607	-1.94432	-1.77151	-1.69492
LGQQINVSK	Q9NR48-2;Q9NR48	ASH1L	Histone-lysine N-methyltransferase ASH1L		0		K1041;S1040	TRUE	3.8984	0.00257255	-3.33791	-10.8421	6	2	4	-2.25346	-2.31524	NaN	NaN	0.788686	1.01018	0.928869	1.48649
IDTHNIIVNQLVFPDPEKPCK	O43681	ASNA1	ATPase ASNA1		0		K287;K290;T272	TRUE	2.90342	0.00442921	1.82087	5.98664	9	2	4	NaN	NaN	-1.25229	-0.649294	-2.90827	-2.68624	-2.9177	-2.57446
SSGNSSSSGSGSGSTSAGSSS(ph)PGAR	Q12797;Q12797-7;Q12797-6;Q12797-2	ASPH	Aspartyl/asparaginyl beta-hydroxylase		1	phS29		TRUE	3.85526	0.00355702	-0.967638	-5.01247	6	4	4	-3.49652	-3.57112	-3.3363	-3.13439	-2.51979	-2.4353	-2.4632	-2.24948
DAHVDFLK	Q9NVM9;Q9NVM9-2	ASUN	Protein asunder homolog		0		K295	TRUE	3.33757	0.00459495	1.0241	4.48125	13	4	4	-0.0573466	-0.124157	-0.00302648	-0.325041	-1.38949	-1.33915	-1.04555	-0.831796
EEALQMSS(ph)PGR	Q76L83;Q76L83-2	ASXL2	Putative Polycomb group protein ASXL2		1	phS440		TRUE	2.46433	0.00770964	1.48218	4.64786	12	2	4	0.432853	NaN	-0.200504	NaN	-1.54878	-1.48232	-1.29442	-1.13852
KPAATTAK(ac)AGDGSSVK	Q6PL18	ATAD2	ATPase family AAA domain-containing protein 2		1	acK55		TRUE	3.15578	0.00623745	-0.887314	-4.44721	20	3	4	-0.761128	-0.620828	-0.399116	NaN	0.15044	0.239887	0.311345	0.472821
NNS(ph)NTCNIENELEDSRK	Q6PL18	ATAD2	ATPase family AAA domain-containing protein 2		1	phS1243		TRUE	2.71928	0.00764144	-1.06159	-3.76484	20	4	4	-1.1643	-1.01126	-0.528371	-0.36793	0.15044	0.239887	0.311345	0.472821
DALNLAQMQEQTLQLEQQSK	Q9NVI7-2;Q9NVI7	ATAD3A	ATPase family AAA domain-containing protein 3A		0		K92;S91;T84	TRUE	2.63642	0.00680305	1.41641	4.96654	8	2	4	-1.2796	-1.29258	NaN	NaN	-2.67677	-2.41735	-3.07493	-2.64097
GDINQK(gl)LQK	Q6VMQ6-2;Q6VMQ6-5;Q6VMQ6;Q6VMQ6-4	ATF7IP	Activating transcription factor 7-interacting protein 1		1	GGK593		TRUE	3.0645	0.00548352	1.09079	5.40336	20	2	4	0.223317	0.211386	NaN	NaN	-0.94287	-0.99223	-0.925088	-0.633555
ITAK(gl)GDINQK	Q6VMQ6-2;Q6VMQ6-5;Q6VMQ6;Q6VMQ6-4	ATF7IP	Activating transcription factor 7-interacting protein 1		1	GGK587		TRUE	4.74036	0.00248372	1.18774	6.70633	20	4	4	0.455229	0.198368	0.287631	0.316	-0.94287	-0.99223	-0.925088	-0.633555
VK(gl)TLHPAVHAGILAR	P31939;P31939-2	ATIC	Bifunctional purine biosynthesis protein PURH;Phosphoribosylaminoimidazolecarboxamide formyltransferase;IMP cyclohydrolase		1	GGK66		TRUE	2.90899	0.00475789	1.46724	4.36246	31	4	4	-0.976248	-0.77139	-1.44069	-1.86712	-2.86092	-2.86145	-2.58773	-2.61431
ASPGGVSTSSSDGK(ac)AEK	P54259	ATN1	Atrophin-1		1	acK46		TRUE	2.84707	0.00494093	1.55577	4.79155	7	3	4	1.36138	0.808673	NaN	0.567233	-0.872631	-0.831537	-0.492007	-0.377204
DAK(gl)ACVVHGSDLK	P05023-4;P05023;P05023-3	ATP1A1	Sodium/potassium-transporting ATPase subunit alpha-1		1	GGK661		TRUE	3.21261	0.00685689	0.778588	3.91005	21	4	4	-1.24866	-0.739834	-0.871377	-0.964219	-1.85423	-1.77749	-1.67916	-1.62756
DKYEPAAVSEQGDK	P05023-4;P05023;P05023-2	ATP1A1	Sodium/potassium-transporting ATPase subunit alpha-1		0		K9;K21;S16;Y10	TRUE	4.55609	0.0026799	4.52921	15.571	21	2	4	NaN	NaN	2.47329	3.11591	-1.85423	-1.77749	-1.67916	-1.62756
EHPYDAAK(gl)DSILR	Q16864;Q16864-2	ATP6V1F	V-type proton ATPase subunit F		1	GGK102		TRUE	2.30661	0.00709289	2.76876	4.20601	6	3	4	0.263953	2.14393	NaN	2.40645	-1.4063	-1.25432	-0.916902	-1.0784
HALDAHQQSIPAVLEIPSK(gl)EHPYDAAK	Q16864;Q16864-2	ATP6V1F	V-type proton ATPase subunit F		1	GGK94		TRUE	5.76053	0.00330769	3.4394	12.8182	6	4	4	1.85506	2.28468	2.60147	2.36045	-1.4063	-1.25432	-0.916902	-1.0784
GSCSTEVEK(gl)ETQEK	O75348	ATP6V1G1	V-type proton ATPase subunit G 1		1	GGK75		TRUE	2.23171	0.00927365	1.89455	3.84852	4	3	4	1.13698	NaN	1.15556	1.4003	-1.18421	-1.07469	0.321706	-0.71721
LQSLQSELQFK	Q8WXE1-2;Q8WXE1;Q8WXE1-5;Q8WXE1-3	ATRIP	ATR-interacting protein		0		K195;S187;S190	TRUE	3.59946	0.00474721	-0.815009	-4.38519	4	4	4	-2.82133	-2.61963	-2.77191	-2.75322	-1.92873	-2.19836	-1.77066	-1.80829
KKDELSDYAEK	P46100;P46100-4;P46100-3;P46100-5;P46100-2;P46100-6	ATRX	Transcriptional regulator ATRX		0		K1056;K1057;K1066;S1061;Y1063	TRUE	3.29926	0.00270764	3.39345	8.28466	37	2	4	NaN	NaN	1.74019	1.00428	-2.29858	-2.17391	-2.04691	-1.56545
KSS(ph)TSGSDFDTK	P46100;P46100-4;P46100-3;P46100-5;P46100-2;P46100-6	ATRX	Transcriptional regulator ATRX		1	phS784		TRUE	3.17052	0.0034174	1.97044	5.73659	37	3	4	0.384713	NaN	-0.237074	-0.299948	-2.29858	-2.17391	-2.04691	-1.56545
LTPVS(ph)LS(ph)NSPIK	P46100;P46100-4;P46100-3;P46100-5;P46100-2	ATRX	Transcriptional regulator ATRX		2	phS594;phS596		TRUE	2.66658	0.00501489	2.18573	5.59266	20	2	4	NaN	-0.465583	NaN	0.340148	-2.5725	-2.32417	-2.04684	-2.05029
QTQSESSNYDS(ph)ELEK	P46100;P46100-4;P46100-3;P46100-5;P46100-2;P46100-6	ATRX	Transcriptional regulator ATRX		1	phS819		TRUE	3.70522	0.00280475	1.57141	5.70773	37	4	4	-0.260325	-0.542185	-0.721941	-0.274769	-2.29858	-2.17391	-2.04691	-1.56545
QTQSESSNYDS(ph)ELEKEIK	P46100;P46100-4;P46100-3;P46100-5;P46100-2;P46100-6	ATRX	Transcriptional regulator ATRX		1	phS819		TRUE	2.32789	0.00897123	1.58962	4.42567	37	2	4	-0.662963	-0.200215	NaN	NaN	-2.29858	-2.17391	-2.04691	-1.56545
DNS(ph)EEFLKR	Q99700-2;Q99700-4;Q99700;Q99700-5	ATXN2	Ataxin-2		1	phS431		TRUE	4.59574	0.00233594	2.78233	13.4673	25	2	4	0.32435	0.443925	NaN	NaN	-2.33534	-2.57678	-2.4741	-2.20655
QNS(ph)PAGNKENIKPNETSPSFSK	Q99700-2;Q99700-4;Q99700;Q99700-5	ATXN2	Ataxin-2		1	phS758		TRUE	4.04555	0.00245235	2.16909	10.0474	25	2	4	-0.329474	-0.128724	NaN	NaN	-2.33534	-2.57678	-2.4741	-2.20655
QNSPAGNKENIKPNET(ph)SPSFSK	Q99700-2;Q99700-4;Q99700;Q99700-5	ATXN2	Ataxin-2		1	phT771		TRUE	4.32514	0.00249023	-2.47654	-11.6904	25	2	4	-4.95953	-4.78994	NaN	NaN	-2.33534	-2.57678	-2.4741	-2.20655
EKEVDGLLTSEPMGS(ph)PVSSK	Q8WWM7;Q8WWM7-6;Q8WWM7-8;Q8WWM7-5;Q8WWM7-4;Q8WWM7-2;Q8WWM7-3;Q8WWM7-9	ATXN2L	Ataxin-2-like protein		1	phS594		TRUE	4.31823	0.00246859	-1.23168	-6.18288	43	4	4	-3.17059	-3.14514	-2.98194	-2.74876	-1.89407	-1.89647	-1.61857	-1.7106
EKEVDGLLTSEPMGSPVSSK	Q8WWM7;Q8WWM7-6;Q8WWM7-8;Q8WWM7-5;Q8WWM7-4;Q8WWM7-2;Q8WWM7-3;Q8WWM7-9	ATXN2L	Ataxin-2-like protein		0		K581;K599;S589;S594;S597;S598;T588	TRUE	2.96121	0.00690973	0.930439	3.89573	43	4	4	-1.07318	-1.08743	-0.492007	-0.745338	-1.89407	-1.89647	-1.61857	-1.7106
EVDGLLTSEPMGS(ph)PVSSK	Q8WWM7;Q8WWM7-6;Q8WWM7-8;Q8WWM7-5;Q8WWM7-4;Q8WWM7-2;Q8WWM7-3;Q8WWM7-9	ATXN2L	Ataxin-2-like protein		1	phS594		TRUE	4.12464	0.00273532	-1.22951	-5.89184	43	4	4	-3.22267	-3.1702	-2.82058	-2.82431	-1.89407	-1.89647	-1.61857	-1.7106
GPPQS(ph)PVFEGVYNNSR	Q8WWM7;Q8WWM7-6;Q8WWM7-8;Q8WWM7-5;Q8WWM7-4;Q8WWM7-2;Q8WWM7-3;Q8WWM7-7;Q8WWM7-9	ATXN2L	Ataxin-2-like protein		1	phS111		TRUE	3.40504	0.00527481	-0.843601	-4.67321	43	3	4	NaN	-2.6789	-2.70664	-2.48504	-1.89407	-1.89647	-1.61857	-1.7106
KNSPQEEVELK(gl)K	Q99933-4;Q99933-3;Q99933;Q99933-2	BAG1	BAG family molecular chaperone regulator 1		1	GGK116		TRUE	3.11008	0.00349935	2.03252	6.75311	13	2	4	NaN	NaN	-0.177854	-0.625364	-2.66947	-2.57218	-2.33728	-2.15759
NPQQQESLK(gl)HATR	O95816;O95816-2	BAG2	BAG family molecular chaperone regulator 2		1	GGK111		TRUE	2.77774	0.00974154	0.812029	4.32194	13	2	4	-1.74871	NaN	NaN	-1.45349	-2.52352	-2.41242	-2.3705	-2.34609
AAPSTAPAEAT(ph)PPKPGEAEAPPK	O95817	BAG3	BAG family molecular chaperone regulator 3		1	phT406		TRUE	3.63733	0.00266551	-1.77456	-6.59935	34	3	4	-4.7728	NaN	-4.24283	-4.26604	-2.88609	-2.76415	-2.47522	-2.48519
ELLALDSVDPEGR	O95817	BAG3	BAG family molecular chaperone regulator 3		0		S467	TRUE	2.55909	0.00790288	1.22754	3.70377	34	4	4	-1.88749	-1.56095	-1.45843	-0.793605	-2.88609	-2.76415	-2.47522	-2.48519
APPQTHLPSGASSGTGSASATHGGGS(ph)PPGTR	P46379-2;P46379;P46379-3;P46379-5;P46379-4	BAG6	Large proline-rich protein BAG6		1	phS113		TRUE	5.29864	0.00258741	-2.49019	-10.2335	33	4	4	-3.97617	-3.90842	-3.51665	-3.37393	-1.31355	-1.29921	-1.19648	-1.00517
APPQTHLPSGASSGTGSASATHGGGSPPGTR	P46379-2;P46379;P46379-3;P46379-5;P46379-4	BAG6	Large proline-rich protein BAG6		0		S96;S99;S100;S104;S106;S113;T92;T102;T108;T117	TRUE	4.9535	0.00260154	1.1789	6.99306	33	4	4	-0.115158	-0.117063	0.0602619	0.0731459	-1.31355	-1.29921	-1.19648	-1.00517
AS(ph)PEPQRENAS(ph)PAPGTTAEEAMSR	P46379-2;P46379;P46379-3;P46379-5	BAG6	Large proline-rich protein BAG6		2	phS958;phS967		TRUE	3.97001	0.00371339	-0.853772	-4.87419	33	4	4	-2.17821	-2.11282	-2.05527	-1.8832	-1.31355	-1.29921	-1.19648	-1.00517
AS(ph)PEPQRENASPAPGTTAEEAMSR	P46379-2;P46379;P46379-3;P46379-5	BAG6	Large proline-rich protein BAG6		1	phS958		TRUE	4.55936	0.00252138	-1.11202	-6.25747	33	4	4	-2.32684	-2.28076	-2.48916	-2.16575	-1.31355	-1.29921	-1.19648	-1.00517
ASPEPQRENAS(ph)PAPGTTAEEAMSR	P46379-2;P46379;P46379-3;P46379-5	BAG6	Large proline-rich protein BAG6		1	phS967		TRUE	4.36125	0.00261702	1.81683	8.37369	33	3	4	0.544189	0.863383	NaN	0.432104	-1.31355	-1.29921	-1.19648	-1.00517
VGDPPQPLPEEPMEVQGAERAS(ph)PEPQR	P46379-2;P46379;P46379-3;P46379-5	BAG6	Large proline-rich protein BAG6		1	phS958		TRUE	2.65112	0.00925478	-0.945023	-3.55953	33	4	4	-2.42599	-2.4342	-2	-1.73431	-1.31355	-1.29921	-1.19648	-1.00517
APAASEGNHTDGAEEAAGSCAQAPSHSPPNKPK	Q92560	BAP1	Ubiquitin carboxyl-terminal hydrolase BAP1		0		K331;K333;S305;S319;S325;S327;T310	TRUE	3.88932	0.00252781	2.49787	7.915	8	3	4	0.788519	0.558464	NaN	1.33883	-1.6736	-1.86502	-1.54691	-1.32487
MGGEAPELALDPVPQDASTK	Q07812-5;Q07812-8;Q07812;Q07812-2;Q07812-7	BAX	Apoptosis regulator BAX		0		K57;S55;T56	TRUE	4.21333	0.003941	-0.748685	-4.81181	4	4	4	-2.80743	-2.72118	-2.55085	-2.78515	-1.89785	-1.91997	-2.1102	-1.94186
SVNIASK(ac)LSLQESESK	Q9NRL2-2;Q9NRL2	BAZ1A	Bromodomain adjacent to zinc finger domain protein 1A		1	acK1364		TRUE	2.83066	0.00446205	2.04948	5.96356	8	2	4	-0.122298	0.156147	NaN	NaN	-1.64873	-2.01101	-2.46114	-2.00935
KSDGACDSPSSDKENSSQIAQDHQK	Q9UIG0-2;Q9UIG0	BAZ1B	Tyrosine-protein kinase BAZ1B		0		K151;K163;K175;S152;S158;S160;S161;S166;S167	TRUE	2.70886	0.00767785	1.04831	4.07947	21	3	4	NaN	-0.715884	-0.443076	-0.639788	-2.01714	-1.69521	-1.48126	-1.39797
LPSCAQGSHTELLTAK	O75815;O75815-3;O75815-2	BCAR3	Breast cancer anti-estrogen resistance protein 3		0		K461;S448;S453;T455;T459	TRUE	5.23987	0.00215569	-1.60522	-10.0197	19	3	4	NaN	-1.96728	-1.83495	-1.87912	-0.329377	-0.371217	-0.349194	-0.104471
DGDFLVR	O75815;O75815-3;Q6S5L8-2;Q92529-2;Q92529;Q6S5L8	BCAR3;SHC4;SHC3	Breast cancer anti-estrogen resistance protein 3;SHC-transforming protein 4;SHC-transforming protein 3		0			TRUE	4.40834	0.0025982	1.88588	10.7358	19	2	4	1.56027	1.63436	NaN	NaN	-0.329377	-0.371217	-0.349194	-0.104471
QQHGEANK(gl)ENIR	O75934	BCAS2	Pre-mRNA-splicing factor SPF27		1	GGK218		TRUE	4.35176	0.00259659	2.23021	11.3261	11	2	4	NaN	NaN	0.44495	0.267894	-1.97596	-2.0095	-1.76081	-1.74889
GETIHIPTMENGPK	P54687;P54687-3;P54687-4;P54687-5;P54687-2	BCAT1	Branched-chain-amino-acid aminotransferase, cytosolic		0		K360;T349;T354	TRUE	3.05053	0.00469603	1.35019	5.81668	4	2	4	-0.357104	-0.522488	NaN	NaN	-1.83645	-1.57353	-2.02711	-1.72286
EAPGSPPLS(ph)PR	Q86UU0-4;Q86UU0-2;Q86UU0;Q86UU0-3	BCL9L	B-cell CLL/lymphoma 9-like protein		1	phS25		TRUE	3.34231	0.00569416	0.847823	5.28986	25	2	4	-0.0365259	NaN	-0.0361868	NaN	-0.93577	-0.997333	-0.750178	-0.853437
DLFDYS(ph)PPLHK	Q9NYF8-2;Q9NYF8;Q9NYF8-3	BCLAF1	Bcl-2-associated transcription factor 1		1	phS510		TRUE	3.26041	0.00370175	-1.4415	-4.86876	18	4	4	-3.98311	-4.184	-3.83005	-3.56784	-2.67932	-2.74012	-2.39665	-1.98293
ETQS(ph)PEQVKSEK	Q9NYF8-2;Q9NYF8;Q9NYF8-3	BCLAF1	Bcl-2-associated transcription factor 1		1	phS494		TRUE	3.34215	0.00366539	-1.38806	-4.94103	18	4	4	-4.07563	-3.66131	-3.94336	-3.67095	-2.67932	-2.74012	-2.39665	-1.98293
KAEGEPQEESPLK	Q9NYF8-2;Q9NYF8;Q9NYF8-3;Q9NYF8-4	BCLAF1	Bcl-2-associated transcription factor 1		0		K166;K178;S175	TRUE	3.5902	0.0028752	1.64698	7.67092	59	2	4	NaN	NaN	-0.639736	-0.921055	-2.54465	-2.53801	-2.3646	-2.26224
KETQS(ph)PEQVK	Q9NYF8-2;Q9NYF8;Q9NYF8-3	BCLAF1	Bcl-2-associated transcription factor 1		1	phS494		TRUE	3.0902	0.0039003	-1.58917	-4.72442	18	4	4	-4.34171	-4.31195	-3.97347	-3.52857	-2.67932	-2.74012	-2.39665	-1.98293
LKDLFDYSPPLHK	Q9NYF8-2;Q9NYF8;Q9NYF8-3	BCLAF1	Bcl-2-associated transcription factor 1		0		K504;K515;S510;Y509	TRUE	3.11602	0.0032223	2.72374	5.99671	18	3	4	0.423309	0.835358	NaN	-0.436695	-2.67932	-2.74012	-2.39665	-1.98293
S(ph)PHSPSPIATPPSQSSSCSDAPMLSTVHSAK	Q9NYF8-2;Q9NYF8;Q9NYF8-3;Q9NYF8-4	BCLAF1	Bcl-2-associated transcription factor 1		1	phS223		TRUE	9.46422	0	5.75713	37.015	59	4	4	3.3394	3.28733	3.2797	3.41261	-2.54465	-2.53801	-2.3646	-2.26224
S(ph)QEEPKDTFEHDPSESIDEFNK	Q9NYF8-2;Q9NYF8;Q9NYF8-3;Q9NYF8-4	BCLAF1	Bcl-2-associated transcription factor 1		1	phS181		TRUE	2.82099	0.00768753	-0.940484	-3.74856	59	4	4	-3.5119	-3.54208	-3.51816	-2.89929	-2.54465	-2.53801	-2.3646	-2.26224
SGSGSVGNGSSRYS(ph)PSQNSPIHHIPSRR	Q9NYF8-2;Q9NYF8;Q9NYF8-3;Q9NYF8-4	BCLAF1	Bcl-2-associated transcription factor 1		1	phS283		TRUE	2.78923	0.00630376	1.2415	4.41644	59	3	4	-1.54755	-1.22095	NaN	-0.789103	-2.54465	-2.53801	-2.3646	-2.26224
SSFYPDGGDQETAK(ac)TGK	Q9NYF8-2;Q9NYF8;Q9NYF8-3;Q9NYF8-4	BCLAF1	Bcl-2-associated transcription factor 1		1	acK330		TRUE	4.63568	0.0025766	-1.36486	-8.00812	59	3	4	-3.87148	-3.7943	NaN	-3.71092	-2.54465	-2.53801	-2.3646	-2.26224
YS(ph)PSQNSPIHHIPSR	Q9NYF8-2;Q9NYF8;Q9NYF8-3;Q9NYF8-4	BCLAF1	Bcl-2-associated transcription factor 1		1	phS283		TRUE	3.09209	0.00790965	0.733561	3.70028	59	4	4	-1.8551	-1.86349	-1.5507	-1.50595	-2.54465	-2.53801	-2.3646	-2.26224
YS(ph)PSQNSPIHHIPSRR	Q9NYF8-2;Q9NYF8;Q9NYF8-3;Q9NYF8-4	BCLAF1	Bcl-2-associated transcription factor 1		1	phS283		TRUE	4.18305	0.00376923	0.767518	4.84393	59	4	4	-1.74802	-1.68103	-1.64018	-1.57019	-2.54465	-2.53801	-2.3646	-2.26224
YSPSQNS(ph)PIHHIPSR	Q9NYF8-2;Q9NYF8;Q9NYF8-3;Q9NYF8-4	BCLAF1	Bcl-2-associated transcription factor 1		1	phS288		TRUE	7.43342	0.00233333	2.90406	17.7939	59	4	4	0.39974	0.394881	0.537913	0.574218	-2.54465	-2.53801	-2.3646	-2.26224
YSPSQNS(ph)PIHHIPSRR	Q9NYF8-2;Q9NYF8;Q9NYF8-3;Q9NYF8-4	BCLAF1	Bcl-2-associated transcription factor 1		1	phS288		TRUE	7.87316	0	2.96512	19.5436	59	4	4	0.577538	0.556111	0.529947	0.487376	-2.54465	-2.53801	-2.3646	-2.26224
VLSANHGDPSIQTSGSEQTS(ph)PK	Q9H694-2;Q9H694	BICC1	Protein bicaudal C homolog 1		1	phS612		TRUE	4.57373	0.00243888	-1.64171	-7.34779	13	4	4	-2.2223	-2.25642	-1.7311	-1.95837	-0.486473	-0.321604	-0.556442	-0.236829
VLSANHGDPSIQTSGSEQTSPK	Q9H694-2;Q9H694	BICC1	Protein bicaudal C homolog 1		0		K614;S595;S602;S606;S608;S612;T605;T611	TRUE	3.57264	0.00408461	0.977563	4.69084	13	4	4	0.490673	0.785627	0.322956	0.709646	-0.486473	-0.321604	-0.556442	-0.236829
RS(ph)PILLPK	Q8TD16;Q8TD16-2	BICD2	Protein bicaudal D homolog 2		1	phS582		TRUE	4.05133	0.0044201	-0.718013	-4.56115	14	4	4	-2.02732	-1.98759	-1.99588	-2.12221	-1.15206	-1.47092	-1.24969	-1.38828
LNSDPQFVLAQNVGTTHDLLDICLKR	Q13867	BLMH	Bleomycin hydrolase		0		K42;S20;T32;T33	TRUE	4.81552	0.00269691	1.03146	8.50174	13	2	4	-1.76014	-1.74512	NaN	NaN	-2.76327	-2.8041	-2.84836	-2.72061
LLGQFSEK(ac)ELAAEK	P53004	BLVRA	Biliverdin reductase A		1	acK269		TRUE	3.26695	0.00410698	1.27679	6.18545	12	2	4	-1.3899	-1.66351	NaN	NaN	-2.91343	-2.91105	-2.71059	-2.67892
SKTQLS(ph)PSIK	Q8NFC6	BOD1L1	Biorientation of chromosomes in cell division protein 1-like 1		1	phS3019		TRUE	3.93795	0.00240408	1.91263	9.21373	38	2	4	NaN	0.220701	0.0170083	NaN	-1.94619	-1.89212	-1.69773	-1.63905
STADS(ph)GGEGLETAPK	Q8NFC6	BOD1L1	Biorientation of chromosomes in cell division protein 1-like 1		1	phS266		TRUE	3.2247	0.00469093	-1.13356	-5.81034	38	2	4	-2.87949	-2.97517	NaN	NaN	-1.94619	-1.89212	-1.69773	-1.63905
DLQPFPTCQALVYR	Q14137;Q14137-2	BOP1	Ribosome biogenesis protein BOP1		0		T403;Y409	TRUE	3.35209	0.00475635	1.01374	5.77869	15	2	4	-0.927817	-0.761205	NaN	NaN	-1.93655	-1.96409	-1.75198	-1.78039
ENDEEMK(ac)AAK(ac)EK	O95696;O95696-2	BRD1	Bromodomain-containing protein 1		2	acK516;acK519		TRUE	3.34601	0.00364444	-1.36706	-4.92527	11	4	4	-2.7939	-2.81302	-2.16151	-2.3982	-1.48739	-1.217	-1.03759	-0.956428
SELISCIENGNYAK(ac)AAR	O95696;O95696-2	BRD1	Bromodomain-containing protein 1		1	acK903		TRUE	3.79011	0.0033251	1.07049	5.13517	11	4	4	-0.155548	-0.222974	-0.0383855	0.000446987	-1.48739	-1.217	-1.03759	-0.956428
TEAS(ph)PESMLSPSHGSNPIEDPLEAETQHK	Q9H0E9-4;Q9H0E9-2;Q9H0E9;Q9H0E9-3	BRD8	Bromodomain-containing protein 8		1	phS582		TRUE	5.69775	0.00240769	-1.31527	-9.87981	16	3	4	-2.83372	NaN	-2.78758	-2.76756	-1.55072	-1.55914	-1.40577	-1.40844
IDDIDGNVK	Q9BX63	BRIP1	Fanconi anemia group J protein		0		K1214	TRUE	4.06359	0.00254441	-3.07854	-11.3666	10	2	4	NaN	NaN	-3.10949	-2.56047	0.162339	0.145337	0.258511	0.408058
IFQGSFGGPTLYENPHYQS(ph)PNMHR	Q8TDN6	BRIX1	Ribosome biogenesis protein BRX1 homolog		1	phS261		TRUE	3.40834	0.00810671	-0.606266	-3.66706	16	4	4	-2.09025	-2.01479	-1.95215	-1.90227	-1.54479	-1.47432	-1.22906	-1.28623
RNEIDAEPPAK(gl)R	Q8TDN6	BRIX1	Ribosome biogenesis protein BRX1 homolog		1	GGK31		TRUE	3.6284	0.00330347	1.29275	5.25743	16	4	4	-0.206662	-0.414265	0.283985	-0.026446	-1.54479	-1.47432	-1.22906	-1.28623
EYIEIITSSIKK(gl)	Q8WUW1;Q8WUW1-2	BRK1	Protein BRICK1		1	GGK31		TRUE	3.95965	0.0024172	1.87386	7.46864	5	3	4	NaN	0.887291	1.40181	1.45256	-0.812837	-0.614536	-0.588357	-0.490833
TTLDLLQEK	Q9ULD4-3;Q9ULD4-2;Q9ULD4	BRPF3	Bromodomain and PHD finger-containing protein 3		0		K608;T600;T601	TRUE	3.75257	0.00339498	-1.24999	-7.22803	4	2	4	NaN	NaN	-2.44885	-2.41015	-1.01891	-1.31202	-1.16556	-1.22157
KPEDVLDDDDAGSAPLK(gl)SSGQHQNDK	P35613-2;P35613;P35613-4;P35613-3	BSG	Basigin		1	GGK250		TRUE	4.32361	0.00259352	1.6533	6.89829	10	4	4	-0.897602	-0.385391	-0.265566	-0.511697	-2.11191	-1.98482	-2.37451	-2.20224
RK(gl)PEDVLDDDDAGSAPLK	P35613-2;P35613;P35613-4;P35613-3	BSG	Basigin		1	GGK234		TRUE	5.15693	0.00274074	4.14102	19.1553	10	2	4	1.87676	NaN	2.06854	NaN	-2.11191	-1.98482	-2.37451	-2.20224
ANQTK(gl)EGLPVALDK	Q9Y224	C14orf166	UPF0568 protein C14orf166		1	GGK176		TRUE	5.91475	0.00386441	2.96966	15.7562	28	3	4	1.30083	1.16569	NaN	1.50193	-1.75502	-1.71639	-1.63309	-1.4829
DLVPDNSK(gl)TADNATK	Q9Y224	C14orf166	UPF0568 protein C14orf166		1	GGK108		TRUE	4.65512	0.00247706	2.88836	10.7118	28	3	4	0.821792	NaN	1.4657	1.43706	-1.75502	-1.71639	-1.63309	-1.4829
DVNCPFK(gl)IQDR	Q9Y224	C14orf166	UPF0568 protein C14orf166		1	GGK72		TRUE	2.39411	0.00677326	2.51269	4.9932	28	2	4	NaN	0.190678	1.541	NaN	-1.75502	-1.71639	-1.63309	-1.4829
KLTALDYHNPAGFNCK(gl)DETEFR	Q9Y224	C14orf166	UPF0568 protein C14orf166		1	GGK20		TRUE	4.31	0.00215486	2.86292	12.2472	28	2	4	NaN	NaN	1.41916	1.01298	-1.75502	-1.71639	-1.63309	-1.4829
LEYGDNAEK(gl)YK	Q9Y224	C14orf166	UPF0568 protein C14orf166		1	GGK98		TRUE	6.07645	0.00328662	2.68179	12.7793	28	4	4	1.23675	1.22528	0.789404	0.888331	-1.75502	-1.71639	-1.63309	-1.4829
LTALDYHNPAGFNCK(gl)DETEFR	Q9Y224	C14orf166	UPF0568 protein C14orf166		1	GGK20		TRUE	5.07465	0.00258586	2.73053	15.6775	28	2	4	1.12663	1.04073	NaN	NaN	-1.75502	-1.71639	-1.63309	-1.4829
LTQDAVAK(gl)ANQTK	Q9Y224	C14orf166	UPF0568 protein C14orf166		1	GGK171		TRUE	8.07487	0	3.18859	21.0659	28	4	4	1.49015	1.56247	1.47369	1.64066	-1.75502	-1.71639	-1.63309	-1.4829
NIHSSDWPK(gl)FFEK	Q9Y224	C14orf166	UPF0568 protein C14orf166		1	GGK58		TRUE	2.35578	0.00587149	4.21591	5.2211	28	2	4	NaN	NaN	3.74781	1.39031	-1.75502	-1.71639	-1.63309	-1.4829
TADNATK(gl)NAEPLINLDVNNPDFK	Q9Y224	C14orf166	UPF0568 protein C14orf166		1	GGK115		TRUE	7.32425	0.00203636	2.85517	17.2705	28	4	4	1.0746	1.17606	1.21698	1.36566	-1.75502	-1.71639	-1.63309	-1.4829
YK(gl)DLVPDNSK	Q9Y224	C14orf166	UPF0568 protein C14orf166		1	GGK100		TRUE	5.98905	0.003225	3.21383	16.6154	28	3	4	1.57903	1.37868	1.74324	NaN	-1.75502	-1.71639	-1.63309	-1.4829
YKDLVPDNSK(gl)TADNATK	Q9Y224	C14orf166	UPF0568 protein C14orf166		1	GGK108		TRUE	5.6509	0.00306726	2.45466	11.1436	28	4	4	0.627604	0.611547	0.836911	1.1552	-1.75502	-1.71639	-1.63309	-1.4829
MSGGWELELNGTEAK	Q07021	C1QBP	Complement component 1 Q subcomponent-binding protein, mitochondrial		0		K119;S106;T116	TRUE	2.89278	0.0045604	1.75062	5.89635	6	2	4	-1.52226	NaN	-1.07176	NaN	-3.26331	-3.21549	-2.88027	-2.83145
SSKVLESSDHKLK	Q4AC94;Q4AC94-2;Q4AC94-4;Q4AC94-1;Q4AC94-3	C2CD3	C2 domain-containing protein 3		0		K488;K496;K498;S486;S487;S492;S493	TRUE	3.10107	0.00336842	-2.69127	-7.19251	4	2	4	-3.50089	NaN	NaN	-3.12285	-0.718094	-0.351166	-0.323674	-1.08946
EDHGLETGDPPLPPPPVLPGPGEELPGAR	Q8IXQ3	C9orf40	Uncharacterized protein C9orf40		0		T94	TRUE	2.69132	0.00691585	-1.2425	-4.26006	9	3	4	NaN	-1.28831	-0.994	-1.16014	-0.0664425	-0.260999	0.517695	0.189828
LPGGGGDDGAGR	Q8IXQ3	C9orf40	Uncharacterized protein C9orf40		0			TRUE	2.19787	0.00974529	-1.97372	-4.32198	9	2	4	-2.3349	NaN	-1.4225	NaN	-0.0664425	-0.260999	0.517695	0.189828
VGDTEKPEPER	Q9NZ63	C9orf78	Uncharacterized protein C9orf78		0		K255;T253	TRUE	3.13897	0.00410937	1.41223	4.66001	12	4	4	-0.836733	-0.616835	-0.193583	-0.305562	-2.16232	-2.20344	-1.71506	-1.52083
FLSSAAAVSK	P27708	CAD	CAD protein;Glutamine-dependent carbamoyl-phosphate synthase;Aspartate carbamoyltransferase;Dihydroorotase		0		K1119;S1112;S1113;S1118	TRUE	3.8367	0.00270509	1.72703	6.99097	49	3	4	-0.874498	-0.966545	-0.395721	NaN	-2.59968	-2.57081	-2.36869	-2.35129
LYLNETFSELR	P27708	CAD	CAD protein;Glutamine-dependent carbamoyl-phosphate synthase;Aspartate carbamoyltransferase;Dihydroorotase		0		S1564;T1562;Y1558	TRUE	2.08898	0.00903616	3.68223	4.41404	49	2	4	-0.0115481	2.43077	NaN	NaN	-2.59968	-2.57081	-2.36869	-2.35129
SQNGEFMTHK	Q05682;Q05682-3;Q05682-2;Q05682-6;Q05682-5;Q05682-4	CALD1	Caldesmon		0		K241;S232;T239	TRUE	2.88878	0.00964352	0.750311	4.33236	46	2	4	NaN	NaN	-1.38629	-1.40376	-2.30024	-2.18883	-2.06343	-2.02885
DRVHHEPQLSDKVHNDAQSFDYDHDAFLGAEEAK	O43852;O43852-3;O43852-5;O43852-6;O43852-10;O43852-9;O43852-11;O43852-13;O43852-14;O43852-12;O43852-2;O43852-4;O43852-8;O43852-7	CALU	Calumenin		0		K37;K59;S35;S44;Y47	TRUE	3.26278	0.00408701	1.31284	6.2424	19	2	4	-1.4781	NaN	NaN	-1.23242	-2.80975	-2.76739	-2.57445	-2.52082
VHNDAQSFDYDHDAFLGAEEAK	O43852;O43852-3;O43852-5;O43852-6;O43852-10;O43852-9;O43852-11;O43852-13;O43852-14;O43852-12;O43852-2;O43852-4;O43852-8;O43852-7	CALU	Calumenin		0		K59;S44;Y47	TRUE	4.34168	0.00285619	0.995361	5.67379	19	4	4	-1.73073	-1.80521	-1.50731	-1.64772	-2.80975	-2.76739	-2.57445	-2.52082
LNQSS(ph)PDNVTDTK	Q08AD1-3;Q08AD1;Q08AD1-2	CAMSAP2	Calmodulin-regulated spectrin-associated protein 2		1	phS588		TRUE	3.2814	0.0028332	-2.49103	-7.67568	24	2	4	-4.83165	-4.22154	NaN	NaN	-2.24893	-2.17703	-1.90458	-1.81171
LSTLCPSAVLQR	Q86VP6;Q86VP6-2	CAND1	Cullin-associated NEDD8-dissociated protein 1		0		S1131;S1136;T1132	TRUE	3.09356	0.00345103	2.24717	6.87755	37	2	4	-0.924289	NaN	-0.187514	NaN	-2.92759	-2.90898	-2.68948	-2.68623
IVDDWANDGWGLK	P27824-3;P27824;P27824-2	CANX	Calnexin		0		K458	TRUE	4.84651	0.00257757	3.04353	15.2356	12	2	4	0.351063	0.597793	NaN	NaN	-2.66209	-2.61087	-2.61701	-2.38642
QKSDAEEDGGTVSQEEEDR	P27824-3;P27824;P27824-2	CANX	Calnexin		0		K553;S554;S564;T562	TRUE	2.97803	0.00672653	0.976011	5.00873	12	2	4	NaN	-1.48286	NaN	-1.70332	-2.66209	-2.61087	-2.61701	-2.38642
ESGCSFVLALMQK	P07384	CAPN1	Calpain-1 catalytic subunit		0		K426;S415;S418	TRUE	3.08947	0.00336978	2.85583	7.24206	14	2	4	NaN	-0.528802	NaN	0.388714	-3.12326	-2.93672	-2.97227	-2.67125
LPPGEYILVPSTFEPNK	P17655;P17655-2	CAPN2	Calpain-2 catalytic subunit		0		K493;S487;T488;Y482	TRUE	2.57524	0.00473333	3.41052	4.89197	23	3	4	-0.049024	-0.291645	NaN	2.00596	-3.04454	-2.92671	-2.76482	-2.68563
GGYDGYRPSFSNTPNSGYTQSQFSAPR	Q14444-2;Q14444	CAPRIN1	Caprin-1		0		S642;S644;S649;S654;S657;T646;T652;Y636;Y639;Y651	TRUE	6.93126	0.00233333	3.0031	16.2826	15	4	4	1.31829	0.91747	1.19889	1.0536	-1.98936	-1.94731	-1.85917	-1.72831
GCWDSIHVVEVQEK	P47756-2;P47756	CAPZB	F-actin-capping protein subunit beta		0		K159;S150	TRUE	3.70889	0.00276592	1.72954	5.87001	25	4	4	-1.02034	-0.843163	-1.64379	-0.729618	-2.92687	-2.82941	-2.79319	-2.60561
AILQNHTDFK	Q86X55-1;Q86X55;Q86X55-2	CARM1	Histone-arginine methyltransferase CARM1		0		K184;T181	TRUE	3.23675	0.00672875	0.805759	4.99769	9	2	4	-2.12734	-2.00092	NaN	NaN	-2.99815	-2.87811	-2.77554	-2.82776
GGGSCSGSAGGGGSGSLPSQR	O15234	CASC3	Protein CASC3		0		S35;S37;S39;S45;S47;S50	TRUE	3.9987	0.00286614	1.12541	6.22648	21	3	4	0.925696	0.790105	NaN	1.05823	-0.284809	-0.339236	-0.0932263	-0.0856643
LEQTSVRDPS(ph)PEADAPVLGSPEK	O15234	CASC3	Protein CASC3		1	phS363		TRUE	4.40152	0.0026911	1.04584	6.64609	21	3	4	0.834954	0.857019	0.843345	NaN	-0.284809	-0.339236	-0.0932263	-0.0856643
QSGDGQESTEPVENK(gl)VGK	O15234	CASC3	Protein CASC3		1	GGK161		TRUE	4.19415	0.00245683	1.53065	6.4927	21	4	4	1.2262	1.05589	1.31526	1.72232	-0.284809	-0.339236	-0.0932263	-0.0856643
RLEQTSVRDPS(ph)PEADAPVLGSPEK	O15234	CASC3	Protein CASC3		1	phS363		TRUE	3.08438	0.00573921	1.00679	5.26687	21	2	4	NaN	NaN	0.719899	0.892205	-0.284809	-0.339236	-0.0932263	-0.0856643
STVTGERQS(ph)GDGQESTEPVENK	O15234	CASC3	Protein CASC3		1	phS148		TRUE	3.46264	0.00789638	-0.603623	-3.70253	21	4	4	-0.802889	-0.811675	-0.927138	-0.675726	-0.284809	-0.339236	-0.0932263	-0.0856643
EFSIIEHTR	Q8NG31-2;Q8NG31;Q8NG31-4;Q8NG31-3	CASC5	Protein CASC5		0		S127;T132	TRUE	6.01513	0.00306849	-3.00988	-13.129	7	4	4	-2.52699	-2.96851	-2.8966	-2.78163	0.217231	0.2164	-0.06222	0.49437
TIYSGEENMDITKSHTVAIDNQIFK	Q8NG31-2;Q8NG31;Q8NG31-4;Q8NG31-3	CASC5	Protein CASC5		0		K488;K500;S479;S489;T476;T487;T491;Y478	TRUE	5.58719	0.0031773	6.89	26.8354	7	2	4	7.18299	7.02989	NaN	NaN	0.217231	0.2164	-0.06222	0.49437
EESTEVLK	P20810-10;P20810-9;P20810-5;P20810-8;P20810-4;P20810-3;P20810-6;P20810-7;P20810;P20810-2	CAST	Calpastatin		0		K322;S317;T318	TRUE	2.285	0.00867038	1.83212	3.92151	59	3	4	-1.25412	-0.686127	0.279214	NaN	-2.54752	-2.49587	-2.31309	-2.18673
EETIPPDYR	P20810-10;P20810-9;P20810-5;P20810-8;P20810-4;P20810-3;P20810-6;P20810-7;P20810;P20810-2	CAST	Calpastatin		0		T537;Y542	TRUE	3.24702	0.00297768	2.35169	6.14337	59	3	4	0.6124	-0.162756	-0.551984	NaN	-2.54752	-2.49587	-2.31309	-2.18673
TSESPSKPGEK(ac)K	P20810-10;P20810-9;P20810-5;P20810-6;P20810-7	CAST	Calpastatin		1	acK41		TRUE	5.28799	0.00230571	-1.35741	-8.01264	59	4	4	-3.8147	-3.77845	-3.70848	-3.6712	-2.54752	-2.49587	-2.31309	-2.18673
PASES(ph)PHHHTAPAK	P0DN79;P35520;P35520-2	CBS	Cystathionine beta-synthase		1	phS63		TRUE	5.20787	0.00247492	3.49902	18.2496	18	2	4	1.21213	NaN	0.889663	NaN	-2.48407	-2.52874	-2.39103	-2.38865
DSDEADLVLAK	Q13185	CBX3	Chromobox protein homolog 3		0		K154;S145	TRUE	2.99303	0.00764053	0.834227	4.70533	25	2	4	-0.931921	-0.842128	NaN	NaN	-1.84259	-1.8138	-1.62634	-1.60227
K(gl)SLSDSESDDSK	Q13185	CBX3	Chromobox protein homolog 3		1	GGK92		TRUE	2.9385	0.00544933	1.25002	5.41942	25	2	4	NaN	NaN	-0.278104	-0.664359	-1.84259	-1.8138	-1.62634	-1.60227
IVSQPQPAR	Q8IX12-2;Q8IX12	CCAR1	Cell division cycle and apoptosis regulator protein 1		0		S272	TRUE	3.04077	0.00320473	3.52856	7.35283	19	2	4	NaN	NaN	1.4079	0.167248	-2.97015	-2.72596	-2.69553	-2.57231
FMEQS(ph)RSPSVS(ph)PSKQPVSTSSK	Q96JG6;Q96JG6-3	CCDC132	Coiled-coil domain-containing protein 132		2	phS492;phS498		TRUE	2.33166	0.00994404	-1.40011	-4.3039	12	2	4	-3.9236	NaN	-3.5645	NaN	-2.6177	-2.57527	-2.10658	-2.07622
S(ph)PSVS(ph)PSKQPVSTSSK	Q96JG6;Q96JG6-3	CCDC132	Coiled-coil domain-containing protein 132		2	phS494;phS498		TRUE	2.74114	0.00565678	-1.52635	-4.5778	12	3	4	NaN	-4.28259	-3.80385	-3.52444	-2.6177	-2.57527	-2.10658	-2.07622
SPQESLSDLGAIESLR	Q96JG6;Q96JG6-2	CCDC132	Coiled-coil domain-containing protein 132		0		S15;S19;S21;S28	TRUE	2.71043	0.00565651	1.59617	5.30355	12	2	4	-0.703454	-0.792082	NaN	NaN	-2.6177	-2.57527	-2.10658	-2.07622
AGLGS(ph)PERPPKT(ph)SPGS(ph)PR	Q9H6F5	CCDC86	Coiled-coil domain-containing protein 86		3	phS58;phS69;phT65		TRUE	3.18184	0.0043816	-1.26828	-5.10075	30	3	4	-3.22499	-3.31158	-2.75574	NaN	-1.98148	-1.9284	-1.69323	-1.71351
ALVEFESNPEETREPGSPPSVQR	Q9H6F5	CCDC86	Coiled-coil domain-containing protein 86		0		S37;S47;S50;T42	TRUE	3.27408	0.0039415	1.39406	6.41105	30	2	4	-0.568987	-0.301213	NaN	NaN	-1.98148	-1.9284	-1.69323	-1.71351
QQDLHLES(ph)PQR	Q9H6F5	CCDC86	Coiled-coil domain-containing protein 86		1	phS102		TRUE	3.1384	0.00792478	-0.705937	-4.01298	30	3	4	-2.62897	NaN	-2.46903	-2.50729	-1.98148	-1.9284	-1.69323	-1.71351
QQDLHLES(ph)PQRQPEYS(ph)PES(ph)PR	Q9H6F5	CCDC86	Coiled-coil domain-containing protein 86		3	phS102;phS110;phS113		TRUE	3.33555	0.00407981	-1.22761	-6.24108	30	2	4	NaN	NaN	-3.11894	-2.9946	-1.98148	-1.9284	-1.69323	-1.71351
VEVWEQSVGSLGSR	Q9BW85	CCDC94	Coiled-coil domain-containing protein 94		0		S250;S253;S256	TRUE	3.58867	0.00243222	2.67455	8.94663	3	2	4	NaN	NaN	2.20129	1.6359	-0.790593	-0.918497	-0.813525	-0.50121
KPSPQPSS(ph)PR	O75909;O75909-1;O75909-4	CCNK	Cyclin-K		1	phS329		TRUE	3.37447	0.00339255	1.67738	5.92974	15	3	4	NaN	-1.03304	-0.788936	-0.691891	-2.94913	-2.50371	-2.38666	-2.22186
HSSQTSNLAHK(ac)TYSLSSSFSSSSSTR	O60563	CCNT1	Cyclin-T1		1	acK557		TRUE	2.26326	0.00808104	2.16517	4.54648	12	2	4	-0.276457	0.973207	NaN	NaN	-1.98361	-1.8726	-1.72496	-1.68598
(ac)ASLSLAPVNIFK(gl)AGADEER	P78371	CCT2	T-complex protein 1 subunit beta		2	GGK17;acNterm2		TRUE	4.69194	0.00265229	1.39666	7.11105	37	4	4	-1.38769	-0.952644	-1.13999	-1.05665	-2.67715	-2.62282	-2.43582	-2.38785
EAESLIAKK(gl)	P78371;P78371-2	CCT2	T-complex protein 1 subunit beta		1	GGK120		TRUE	4.10524	0.00270943	1.31534	6.01294	37	4	4	-1.28634	-1.42815	-0.872233	-1.27556	-2.67715	-2.62282	-2.43582	-2.38785
EIQVQHPAAK(gl)SMIEISR	P49368	CCT3	T-complex protein 1 subunit gamma		1	GGK78		TRUE	8.51036	0	4.69189	27.7934	42	4	4	2.20892	2.4364	2.44544	2.47017	-2.45562	-2.36097	-2.1839	-2.20614
IDDIVSGHKK(gl)	P49368;P49368-2	CCT3	T-complex protein 1 subunit gamma		1	GGK528		TRUE	5.5426	0.00280303	2.29045	10.5772	42	4	4	-0.0737992	-0.310258	0.255604	0.0836146	-2.45562	-2.36097	-2.1839	-2.20614
LQTYK(gl)TAVETAVLLLR	P49368;P49368-2	CCT3	T-complex protein 1 subunit gamma		1	GGK507		TRUE	7.59398	0.00193103	2.51862	17.0369	42	4	4	0.180014	0.223917	0.271585	0.192323	-2.45562	-2.36097	-2.1839	-2.20614
MIQDGK(gl)GDVTITNDGATILK	P50991	CCT4	T-complex protein 1 subunit delta		1	GGK65		TRUE	5.21917	0.0026056	1.93754	9.1776	28	4	4	-0.970044	-1.0564	-0.605115	-0.816352	-2.95938	-2.93716	-2.6523	-2.64924
(ac)ASMGTLAFDEYGRPFLIIK(gl)DQDR	P48643	CCT5	T-complex protein 1 subunit epsilon		2	GGK24;acNterm2		TRUE	2.55572	0.00473712	3.47872	4.38319	47	4	4	1.7545	-0.375252	2.747	2.52446	-1.94392	-1.85319	-1.74298	-1.72408
HK(gl)LDVTSVEDYK	P48643;P48643-2	CCT5	T-complex protein 1 subunit epsilon		1	GGK265		TRUE	3.88955	0.00271813	1.45379	5.87469	47	4	4	-0.713766	-0.513464	0.0160389	-0.237832	-1.94392	-1.85319	-1.74298	-1.72408
ISDSVLVDIK(gl)DTEPLIQTAK	P48643;P48643-2	CCT5	T-complex protein 1 subunit epsilon		1	GGK160		TRUE	6.696	0.00260465	3.03962	15.5268	47	4	4	1.05781	1.09932	1.21972	1.51745	-1.94392	-1.85319	-1.74298	-1.72408
FTFIEK(gl)CNNPR	P40227;P40227-2	CCT6A	T-complex protein 1 subunit zeta		1	GGK365		TRUE	3.3634	0.00503559	0.912034	4.77735	28	3	4	NaN	-1.44093	-1.756	-1.5568	-2.65064	-2.56892	-2.37735	-2.38954
HK(gl)SETDTSLIR	P40227;P40227-2	CCT6A	T-complex protein 1 subunit zeta		1	GGK199		TRUE	5.81017	0.00311111	3.57729	13.1461	28	4	4	0.611456	0.996773	1.42082	1.29368	-2.65064	-2.56892	-2.37735	-2.38954
IITEGFEAAK(gl)EK	P40227;P40227-2	CCT6A	T-complex protein 1 subunit zeta		1	GGK127		TRUE	4.31486	0.00230996	3.05309	9.68425	28	3	4	NaN	0.0409625	0.711414	0.917054	-2.65064	-2.56892	-2.37735	-2.38954
IITEGFEAAKEK(gl)	P40227;P40227-2	CCT6A	T-complex protein 1 subunit zeta		1	GGK129		TRUE	4.25264	0.0025554	2.48039	11.3918	28	2	4	0.136323	-0.168755	NaN	NaN	-2.65064	-2.56892	-2.37735	-2.38954
TEVNSGFFYK(gl)SAEER	P40227;P40227-2	CCT6A	T-complex protein 1 subunit zeta		1	GGK251		TRUE	4.46098	0.00260979	1.50772	6.92262	28	4	4	-1.20126	-1.13269	-0.95915	-0.662471	-2.65064	-2.56892	-2.37735	-2.38954
EIAVTVKK(gl)	Q99832;Q99832-3;Q99832-4	CCT7	T-complex protein 1 subunit eta		1	GGK145		TRUE	6.46488	0.00230928	3.03465	14.7035	35	4	4	0.481919	0.499014	0.0795695	0.493784	-2.80753	-2.7291	-2.55017	-2.49751
GK(gl)ATISNDGATILK	Q99832;Q99832-3	CCT7	T-complex protein 1 subunit eta		1	GGK55		TRUE	5.55567	0.00358115	3.47698	15.1164	35	3	4	0.693409	1.1236	NaN	0.675696	-2.80753	-2.7291	-2.55017	-2.49751
GMDK(gl)LIVDGR	Q99832	CCT7	T-complex protein 1 subunit eta		1	GGK47		TRUE	6.29831	0.0028	4.4246	15.9983	35	4	4	1.88388	1.28961	1.77568	2.1649	-2.80753	-2.7291	-2.55017	-2.49751
VPEEDLK(gl)R	Q99832;Q99832-3;Q99832-4;Q99832-2	CCT7	T-complex protein 1 subunit eta		1	GGK320		TRUE	5.33961	0.00270073	2.79178	13.0965	35	3	4	0.385707	-0.0004906	NaN	0.0518776	-2.80753	-2.7291	-2.55017	-2.49751
AVDDGVNTFK(ac)VLTR	P50990;P50990-2;P50990-3	CCT8	T-complex protein 1 subunit theta		1	acK400		TRUE	2.7198	0.00762537	1.08458	4.7303	48	2	4	-1.78415	-1.42573	NaN	NaN	-2.81132	-2.80108	-2.58051	-2.56518
ETEGDVTSVK(gl)DAK	P50990;P50990-2;P50990-3	CCT8	T-complex protein 1 subunit theta		1	GGK235		TRUE	5.78292	0.00347208	2.53661	11.6528	48	4	4	-0.402313	-0.306752	-0.00459292	0.102017	-2.81132	-2.80108	-2.58051	-2.56518
FAEAFEAIPR	P50990;P50990-2;P50990-3	CCT8	T-complex protein 1 subunit theta		0			TRUE	5.27521	0.00253425	3.38177	18.3923	48	2	4	0.730429	0.654069	NaN	NaN	-2.81132	-2.80108	-2.58051	-2.56518
K(gl)DWDDDQND	P50990;P50990-2;P50990-3	CCT8	T-complex protein 1 subunit theta		1	GGK540		TRUE	3.11314	0.00768107	-0.744431	-4.08083	48	3	4	-3.58462	NaN	-3.3337	-3.38355	-2.81132	-2.80108	-2.58051	-2.56518
KETEGDVTSVK(gl)DAK	P50990;P50990-2;P50990-3	CCT8	T-complex protein 1 subunit theta		1	GGK235		TRUE	5.99297	0.00328736	2.55614	12.298	48	4	4	-0.45505	-0.0293819	0.0175824	-0.0666748	-2.81132	-2.80108	-2.58051	-2.56518
PAGGPK(gl)PPSGK	P50990;P50990-2;P50990-3	CCT8	T-complex protein 1 subunit theta		1	GGK534		TRUE	4.85415	0.00241628	-1.45744	-7.51646	48	4	4	-4.29161	-4.31749	-3.96306	-4.01569	-2.81132	-2.80108	-2.58051	-2.56518
ETGEAGWWR	Q9Y5K6	CD2AP	CD2-associated protein		0		T303	TRUE	3.21304	0.00447386	1.21598	5.95129	21	2	4	NaN	NaN	-1.24963	-1.32028	-2.62111	-2.63487	-2.46125	-2.2865
ADGGAEYATYQTK	P15529-16;P15529-7;P15529-4;P15529-6;P15529-3;P15529-5;P15529-2	CD46	Membrane cofactor protein		0		K327;T323;T326;Y321;Y324	TRUE	3.48626	0.00349708	1.30783	6.75108	4	2	4	-0.745503	-0.547152	NaN	NaN	-2.11054	-1.96933	-1.79802	-1.93874
SAYCPYSHFPVGAALLTQEGR	P32320	CDA	Cytidine deaminase		0		S28;S34;T44;Y30;Y33	TRUE	3.98644	0.00270056	3.05954	8.60651	7	3	4	-0.79016	-0.710105	NaN	0.202838	-3.47422	-3.4435	-3.66123	-3.38911
RVS(ph)PLNLSSVTP	Q9UJX2;Q9UJX2-3	CDC23	Cell division cycle protein 23 homolog		1	phS588		TRUE	2.29765	0.0087345	-1.76608	-3.91877	5	3	4	NaN	-4.51536	-4.03756	-3.91689	-1.73543	-2.08988	-2.84503	-2.89175
DSALFVK	Q9H3Q1	CDC42EP4	Cdc42 effector protein 4		0		K114;S109	TRUE	3.46037	0.00270769	3.14946	8.79548	14	2	4	0.78266	1.68419	NaN	NaN	-1.95351	-1.90801	-1.85587	-1.94677
LETLGSAST(ph)STPGRR	Q96FF9	CDCA5	Sororin		1	phT157		TRUE	2.93664	0.00780042	-0.843457	-4.64024	4	2	4	NaN	NaN	-0.826925	-0.637378	0.0577242	0.00906047	0.112381	0.266057
DLLSDLQDIS(ph)DSERK	P21127-8;P21127-3;P21127-2;P21127;P21127-6;P21127-9;P21127-10;P21127-5;Q9UQ88;Q9UQ88-4;Q9UQ88-3;Q9UQ88-2;Q9UQ88-9	CDK11B;CDK11A	Cyclin-dependent kinase 11B;Cyclin-dependent kinase 11A		1	phS271		TRUE	3.17711	0.0030092	2.80025	7.51756	21	2	4	NaN	NaN	1.306	1.1346	-2.04455	-1.73508	-1.33954	-1.20063
VVPPLDEDGR	P24941;P24941-2	CDK2	Cyclin-dependent kinase 2		0			TRUE	3.94617	0.00241641	1.91799	9.25092	15	2	4	0.180912	NaN	NaN	0.138791	-1.94589	-1.8385	-1.68706	-1.56111
ETHEIVALKR	Q00535;Q00535-2	CDK5	Cyclin-dependent-like kinase 5		0		K33;T26	TRUE	4.89831	0.00252927	2.84674	15.085	8	2	4	0.101247	-0.142003	NaN	NaN	-2.9963	-2.91021	-2.77544	-2.78651
TVSLEHLQR	Q96SN8-4;Q96SN8-3;Q96SN8-2;Q96SN8	CDK5RAP2	CDK5 regulatory subunit-associated protein 2		0		S1490;T1488	TRUE	7.85361	0.00136585	-2.63538	-18.2728	11	4	4	-2.40492	-2.20124	-2.35343	-2.30173	0.346375	0.180566	0.388223	0.365032
EQFYHSCK(gl)QYGITGENVR	Q96JB5;Q96JB5-4;Q96JB5-2	CDK5RAP3	CDK5 regulatory subunit-associated protein 3		1	GGK166		TRUE	4.27506	0.00249825	1.5894	6.71969	7	4	4	0.189534	0.299359	0.303997	0.307596	-1.67923	-1.45854	-1.04279	-1.07657
ILATDVSSKNTPDSK	Q03188;Q03188-2	CENPC	Centromere protein C		0		K128;K134;S126;S127;S133;T123;T130	TRUE	2.54114	0.00784047	1.29005	4.63682	7	2	4	NaN	NaN	0.0907754	-0.394295	-1.49923	-1.58027	-1.50238	-1.18536
VSDEEDKTSEGQER	Q03188;Q03188-2	CENPC	Centromere protein C		0		K230;S225;S232;T231	TRUE	3.08555	0.00485833	1.19517	5.64131	7	2	4	NaN	-0.226274	-0.266996	NaN	-1.49923	-1.58027	-1.50238	-1.18536
SS(ph)PVNNHHS(ph)PGQTPTLGQPEAR	Q5SW79;Q5SW79-3;Q96L14;Q5SW79-2	CEP170;CEP170P1	Centrosomal protein of 170 kDa;Cep170-like protein		2	phS1522;phS1529		TRUE	3.72558	0.00322941	-1.2162	-5.29027	42	4	4	-3.71377	-3.48302	-3.50482	-3.14938	-2.38617	-2.38376	-2.22977	-1.98651
SSPVNNHHSPGQTPTLGQPEAR	Q5SW79;Q5SW79-3;Q96L14;Q5SW79-2	CEP170;CEP170P1	Centrosomal protein of 170 kDa;Cep170-like protein		0		S1521;S1522;S1529;T1533;T1535	TRUE	3.08062	0.00673264	0.886186	3.96394	42	4	4	-1.51103	-1.10451	-1.56691	-1.259	-2.38617	-2.38376	-2.22977	-1.98651
RRS(ph)PQEGPTWSR	Q9Y4F5-2;Q9Y4F5;Q9Y4F5-3	CEP170B	Centrosomal protein of 170 kDa protein B		1	phS772		TRUE	2.71705	0.00537313	1.74944	5.44656	9	2	4	NaN	NaN	-0.289716	-0.174918	-2.3848	-2.04541	-1.86738	-1.62946
KEAINYSQQLAK	O15078	CEP290	Centrosomal protein of 290 kDa		0		K724;K735;S730;Y729	TRUE	2.46861	0.00768522	-1.48278	-4.07521	4	3	4	-3.14484	-3.05637	NaN	-2.40144	-1.24451	-1.02164	-1.43323	-1.83968
HELQANCYEEVK(ac)DR	P23528	CFL1	Cofilin-1		1	acK144		TRUE	3.25257	0.00336125	-2.02763	-7.17783	39	2	4	-5.03047	NaN	NaN	-4.54838	-2.96607	-2.86229	-2.65521	-2.56362
KSST(ph)PEEVKK	P23528	CFL1	Cofilin-1		1	phT25		TRUE	2.87112	0.00575227	-1.23736	-5.25799	39	2	4	-4.11366	-3.88466	NaN	NaN	-2.96607	-2.86229	-2.65521	-2.56362
KEDLVFIFWAPESAPLK(ac)SK	P23528;Q9Y281;Q9Y281-3	CFL1;CFL2	Cofilin-1;Cofilin-2		1	acK112		TRUE	3.31002	0.00324909	-1.98188	-7.30578	8	2	4	-4.67118	NaN	-4.61294	NaN	-2.90758	-2.83846	-2.37718	-2.51752
S(ph)CPELTSGPR	Q13111;Q13111-3;Q13111-2	CHAF1A	Chromatin assembly factor 1 subunit A		1	phS206		TRUE	2.50781	0.0077193	-1.37252	-4.0686	14	3	4	-2.61847	NaN	-3.22178	-3.00687	-1.90436	-1.77889	-1.09734	-1.52552
KPSPSES(ph)PEPWKPFPAVSPEPR	Q96JM3	CHAMP1	Chromosome alignment-maintaining phosphoprotein 1		1	phS286		TRUE	3.99488	0.00268723	1.25039	5.73677	39	4	4	-0.655785	-0.714704	-0.664017	-0.309176	-1.97489	-2.03664	-1.72796	-1.60573
KPSPSESPEPWKPFPAVS(ph)PEPR	Q96JM3	CHAMP1	Chromosome alignment-maintaining phosphoprotein 1		1	phS297		TRUE	2.6511	0.00613183	1.60128	5.16732	39	2	4	-0.515748	NaN	0.0456994	NaN	-1.97489	-2.03664	-1.72796	-1.60573
LAPVPS(ph)PEPQKPAPVS(ph)PESVK	Q96JM3	CHAMP1	Chromosome alignment-maintaining phosphoprotein 1		2	phS204;phS214		TRUE	2.90502	0.00569691	-1.19609	-4.13397	39	4	4	-3.35979	-3.29025	-2.90808	-2.57146	-1.97489	-2.03664	-1.72796	-1.60573
LAPVPSPEPQKPAPVSPESVK	Q96JM3	CHAMP1	Chromosome alignment-maintaining phosphoprotein 1		0		K209;K219;S204;S214;S217	TRUE	3.40672	0.00270112	2.40982	5.7459	39	4	4	1.40974	0.747258	-0.0278618	0.164933	-1.97489	-2.03664	-1.72796	-1.60573
GFSDAEIR	O14646;O14646-2	CHD1	Chromodomain-helicase-DNA-binding protein 1		0		S1127	TRUE	3.81744	0.00331064	-1.11876	-5.25853	21	4	4	-3.32432	-3.05074	-3.15212	-2.77829	-1.97909	-2.13698	-1.88834	-1.82603
ELQGDGPPSS(ph)PTNDPTVK	Q12873;Q12873-3;Q12873-2	CHD3	Chromodomain-helicase-DNA-binding protein 3		1	phS713		TRUE	4.36091	0.00217637	-2.43525	-9.23774	25	3	4	-4.59562	NaN	-4.00809	-4.26521	-2.14132	-1.70941	-1.81571	-1.75112
TSPTTPEASATNSPCTSKPAT(ph)PAPSEK	Q12873;Q12873-3;Q12873-2	CHD3	Chromodomain-helicase-DNA-binding protein 3		1	phT1557		TRUE	2.53891	0.00995787	1.01485	4.2975	25	2	4	-0.924782	NaN	-0.754289	NaN	-2.14132	-1.70941	-1.81571	-1.75112
TSPTTPEASATNSPCTSKPATPAPSEK	Q12873;Q12873-3;Q12873-2	CHD3	Chromodomain-helicase-DNA-binding protein 3		0		K1554;K1563;S1538;S1545;S1549;S1553;S1561;T1537;T1540;T1541;T1547;T1552;T1557	TRUE	3.02487	0.00472708	1.30986	5.69825	25	2	4	NaN	-0.49824	-0.590818	NaN	-2.14132	-1.70941	-1.81571	-1.75112
VK(gl)DPHYAEMEEK	Q12873;Q12873-3;Q12873-2	CHD3	Chromodomain-helicase-DNA-binding protein 3		1	GGK610		TRUE	2.62699	0.00526188	2.28668	5.53417	25	2	4	0.920446	-0.0558612	NaN	NaN	-2.14132	-1.70941	-1.81571	-1.75112
TYEIWHR	Q14839;Q14839-2	CHD4	Chromodomain-helicase-DNA-binding protein 4		0		T1725;Y1726	TRUE	3.22236	0.00266782	3.79019	6.6032	47	3	4	1.78375	NaN	0.21327	2.05145	-2.63272	-2.57613	-2.34948	-2.20445
TAS(ph)PLPLRPDAPVEK	Q9HCK8;Q9HCK8-2	CHD8	Chromodomain-helicase-DNA-binding protein 8		1	phS1995		TRUE	3.13083	0.00715361	0.780876	3.83214	16	4	4	-0.25921	-0.315415	-0.203836	0.126092	-1.02767	-1.09597	-0.890174	-0.762049
VS(ph)PSDTTPLVSR	Q9HCK8;Q9HCK8-2	CHD8	Chromodomain-helicase-DNA-binding protein 8		1	phS2046		TRUE	4.07976	0.00237381	-1.64326	-7.41746	16	3	4	-2.7815	-2.64662	-2.33357	NaN	-1.02767	-1.09597	-0.890174	-0.762049
EQGIQDPIK(gl)GGDVR	Q8IWX8	CHERP	Calcium homeostasis endoplasmic reticulum protein		1	GGK872		TRUE	2.75081	0.0068717	1.19235	4.94675	16	2	4	NaN	NaN	-0.708956	-1.10976	-2.22381	-2.21775	-2.00763	-1.95763
KTSDFNTFLAQEGCTK	Q9UHD1;Q9UHD1-2	CHORDC1	Cysteine and histidine-rich domain-containing protein 1		0		K198;K213;S200;T199;T204;T212	TRUE	3.74235	0.00260825	4.41617	10.7629	20	2	4	0.866492	1.88858	NaN	NaN	-3.13898	-3.17059	-2.97302	-2.87194
CASCPYLGMPAFKPGEK(ac)VLLSDSNLHDA	Q6FI81-3;Q6FI81;Q6FI81-2	CIAPIN1	Anamorsin		1	acK288		TRUE	3.78821	0.00242138	2.27747	9.26442	20	2	4	-0.011118	0.320196	NaN	NaN	-2.32129	-2.21672	-1.95494	-1.99877
KS(ph)SPSVKPAVDPAAAK	Q6FI81-3;Q6FI81	CIAPIN1	Anamorsin		1	phS169		TRUE	2.78218	0.00704904	-1.0846	-4.84824	20	2	4	NaN	NaN	-3.30336	-3.1117	-2.32129	-2.21672	-1.95494	-1.99877
PAATMVTNVVRPVSSTPVPIASK(ac)PFPTSGR	Q96RK0	CIC	Protein capicua homolog		1	acK689		TRUE	2.74747	0.00548892	-1.59556	-4.63752	12	3	4	-4.4896	-4.17142	NaN	-3.57422	-2.63729	-2.66228	-2.48013	-2.1517
DTPITHISFHPK	Q969X6;Q969X6-3;Q969X6-2	CIRH1A	Cirhin		0		K591;S587;T581;T584	TRUE	5.02079	0.00226891	2.19582	13.8868	10	2	4	0.654069	0.793105	NaN	NaN	-1.58597	-1.47738	-1.45056	-1.37501
LGSTVATGK(gl)NGDTLPLSK	Q969X6;Q969X6-3	CIRH1A	Cirhin		1	GGK368		TRUE	4.78157	0.00221311	2.00915	8.31605	10	4	4	0.147046	0.875308	0.456238	0.669097	-1.58597	-1.47738	-1.45056	-1.37501
SALQILFSEDSTK	Q969X6;Q969X6-3	CIRH1A	Cirhin		0		K451;S439;S446;S449;T450	TRUE	3.39257	0.00690022	0.717455	4.91618	10	2	4	-0.742458	-0.767094	NaN	NaN	-1.58597	-1.47738	-1.45056	-1.37501
AIEK(gl)LAVEALSSLDGDLAGR	P12277	CKB	Creatine kinase B-type		1	GGK156		TRUE	2.98518	0.00417793	1.76463	6.15325	23	2	4	NaN	-0.671968	-0.024887	NaN	-2.18889	-2.14596	-2.11317	-2.0042
HGGYK(gl)PSDEHKTDLNPDNLQGGDDLDPNYVLSSR	P12277	CKB	Creatine kinase B-type		1	GGK101		TRUE	4.67588	0.00248062	1.70048	8.92323	23	3	4	NaN	-0.6481	-0.256769	-0.332851	-2.18889	-2.14596	-2.11317	-2.0042
HGGYKPSDEHK(gl)TDLNPDNLQGGDDLDPNYVLSSR	P12277	CKB	Creatine kinase B-type		1	GGK107		TRUE	5.59057	0.00248352	1.71769	9.51632	23	4	4	-0.378248	-0.649276	-0.346645	-0.207268	-2.18889	-2.14596	-2.11317	-2.0042
RS(ph)PTGSTTSR	Q7Z460;Q7Z460-2;Q7Z460-5;Q7Z460-3;Q7Z460-4	CLASP1	CLIP-associating protein 1		1	phS572		TRUE	2.82904	0.00473889	-1.82608	-5.79418	23	2	4	NaN	-4.41362	-3.74524	NaN	-2.37153	-2.33534	-2.27743	-2.02909
HAAVLVETIK	O75122-3;O75122-2;O75122	CLASP2	CLIP-associating protein 2		0		K494;T492	TRUE	4.58077	0.00237363	3.39532	14.3969	27	2	4	NaN	NaN	0.792032	1.04044	-2.67352	-2.52002	-2.48687	-2.23592
RDS(ph)PTYDPYK	Q8N2M8;Q8N2M8-3;Q8N2M8-4	CLASRP	CLK4-associating serine/arginine rich protein		1	phS294		TRUE	2.70392	0.00672611	1.32964	5.02127	8	2	4	-0.816571	NaN	NaN	-0.47228	-2.17547	-2.05676	-1.96453	-1.69951
TIDLGAAAHYT(ph)GDKASPDQNASTHTPQSSVK	Q14677-3;Q14677;Q14677-2	CLINT1	Clathrin interactor 1		1	phT294		TRUE	4.40763	0.00260662	-1.66517	-7.07152	27	4	4	-3.92695	-4.11696	-3.44148	-3.78293	-2.30017	-2.20676	-2.06084	-2.03988
(ac)SMLKPSGLK	P30622;P30622-1;P30622-2	CLIP1	CAP-Gly domain-containing linker protein 1		1	acNterm2		TRUE	3.04595	0.00416473	1.62778	6.16808	34	2	4	NaN	NaN	-0.588996	-0.451541	-2.34725	-2.36134	-1.96018	-1.92342
EPSAT(ph)PPISNLTK	P30622;P30622-1;P30622-2	CLIP1	CAP-Gly domain-containing linker protein 1		1	phT182		TRUE	3.93922	0.00262176	3.07506	10.7907	34	2	4	0.764001	NaN	1.09003	NaN	-2.34725	-2.36134	-1.96018	-1.92342
SVLISLK(ac)QAPLVH	P09496-2;P09496-4;P09496-3;P09496;P09496-5	CLTA	Clathrin light chain A		1	acK212		TRUE	4.93998	0.00220946	-1.49431	-7.74726	11	4	4	-3.78626	-3.75145	-3.65744	-3.4444	-2.30237	-2.26854	-2.15539	-1.93602
EYLTK(gl)VDKLDASESLR	Q00610-2;Q00610	CLTC	Clathrin heavy chain 1		1	GGK1609		TRUE	4.21034	0.00284124	1.0341	5.60376	66	4	4	-1.91013	-1.93924	-1.73652	-1.57216	-2.96106	-2.86607	-2.79386	-2.67348
EEGYDSVFSVVR	Q8NFW8;Q8NFW8-2	CMAS	N-acylneuraminate cytidylyltransferase		0		S168;S171;Y166	TRUE	4.40344	0.00218364	2.6448	12.3276	11	2	4	0.567448	0.608525	NaN	NaN	-2.25898	-2.13829	-1.97812	-1.85188
YGYTHLSAGELLR	P30085	CMPK1	UMP-CMP kinase		0		S33;T30;Y27;Y29	TRUE	2.52178	0.0057633	2.32423	4.11777	15	4	4	-1.80358	-0.261068	-0.286526	0.316079	-3.08902	-3.0757	-2.80695	-2.36035
NTDSDVNLVVPLEVIK	Q8N1G2	CMTR1	Cap-specific mRNA (nucleoside-2-O-)-methyltransferase 1		0		K487;S475;T473	TRUE	3.73595	0.00664276	-0.629248	-4.37359	12	3	4	-2.70247	-2.62335	NaN	-2.54082	-2.03798	-1.94414	-2.08838	-1.90137
EIDDEANSYFQR	A5YKK6;A5YKK6-2;A5YKK6-3;A5YKK6-4	CNOT1	CCR4-NOT transcription complex subunit 1		0		S850;Y851	TRUE	3.41901	0.00338528	1.58257	5.92083	27	3	4	-0.690801	-0.769305	-0.236952	NaN	-2.35859	-2.2996	-2.00576	-1.92909
VSIEPNFHSLYSNFLDTLKNPEFNK	A5YKK6;A5YKK6-2;A5YKK6-3;A5YKK6-4	CNOT1	CCR4-NOT transcription complex subunit 1		0		K1157;K1163;S1140;S1147;S1150;T1155;Y1149	TRUE	3.96271	0.00253682	2.51424	10.2493	27	2	4	NaN	NaN	0.294349	0.437623	-2.35859	-2.2996	-2.00576	-1.92909
SLSQGTQLPSHVTPTTGVPTMSLHTPPS(ph)PSR	Q9NZN8;Q9NZN8-5;Q9NZN8-4	CNOT2	CCR4-NOT transcription complex subunit 2		1	phS126		TRUE	4.6054	0.00236324	2.82567	10.4691	7	3	4	0.93395	NaN	0.903549	0.492545	-2.31739	-2.20553	-1.85567	-1.81738
GLGAFVIDSDHLGHR	Q13057;Q13057-2	COASY	Bifunctional coenzyme A synthase;Phosphopantetheine adenylyltransferase;Dephospho-CoA kinase		0		S388	TRUE	2.70465	0.0067619	1.2852	3.94048	9	4	4	-0.862051	-0.507666	-1.194	-1.17514	-2.7536	-1.93677	-2.18961	-1.99968
NS(ph)SEKLPTELSK	P38432	COIL	Coilin		1	phS271		TRUE	3.24734	0.00406788	-1.32751	-6.23297	4	2	4	NaN	-3.42937	NaN	-3.39958	-2.27079	-2.2061	-1.93667	-1.93433
GDTGEPGLPGTK	P02462-2;P02462	COL4A1	Collagen alpha-1(IV) chain;Arresten		0		K90;T81;T89	TRUE	4.47729	0.00231423	-2.87715	-13.0648	4	2	4	NaN	NaN	-2.54015	-2.4821	0.303984	0.638257	0.300488	0.221371
FGGGGDAGSKGPMVSAQESQAQAILQQAR	P20908	COL5A1	Collagen alpha-1(V) chain		0		K535;S534;S540;S544	TRUE	3.98874	0.00352219	0.968056	6.78439	9	2	4	2.08699	2.00881	NaN	NaN	0.986302	1.08261	1.17536	1.07509
LEIEQMK	P20908	COL5A1	Collagen alpha-1(V) chain		0		K1626	TRUE	3.70243	0.00474541	-0.761522	-4.35752	9	4	4	0.262072	0.574828	0.238664	0.197716	0.986302	1.08261	1.17536	1.07509
ALDDK(gl)NCWEK	P53621;P53621-2	COPA	Coatomer subunit alpha;Xenin;Proxenin		1	GGK671		TRUE	7.26903	0	4.1978	20.1679	60	4	4	2.41037	1.82501	2.15457	1.98053	-2.17264	-2.11663	-2.05405	-2.07741
ASNLENSTYDLYTIPK	P53621;P53621-2	COPA	Coatomer subunit alpha;Xenin;Proxenin		0		K398;S384;S389;T390;T395;Y391;Y394	TRUE	2.16737	0.00948816	2.28216	4.35365	60	2	4	-0.545602	0.899562	NaN	NaN	-2.17264	-2.11663	-2.05405	-2.07741
ASNLENSTYDLYTIPK(gl)DADSQNPDAPEGK	P53621;P53621-2	COPA	Coatomer subunit alpha;Xenin;Proxenin		1	GGK398		TRUE	8.8736	0	2.58754	21.1061	60	4	4	0.460901	0.571829	0.486633	0.410083	-2.17264	-2.11663	-2.05405	-2.07741
DADSITLFDVQQK	P53621;P53621-2	COPA	Coatomer subunit alpha;Xenin;Proxenin		0		K480;S471;T473	TRUE	4.22107	0.00246533	2.40032	7.46372	60	4	4	0.363725	0.0112094	0.943111	-0.137504	-2.17264	-2.11663	-2.05405	-2.07741
DADSQNPDAPEGK(gl)R	P53621;P53621-2	COPA	Coatomer subunit alpha;Xenin;Proxenin		1	GGK411		TRUE	6.62058	0.00336471	2.24682	16.1392	60	3	4	0.128689	NaN	0.0438634	0.252369	-2.17264	-2.11663	-2.05405	-2.07741
GFFEGTIASKGK(gl)	P53621;P53621-2	COPA	Coatomer subunit alpha;Xenin;Proxenin		1	GGK827		TRUE	5.10519	0.00254769	1.35047	8.89368	60	3	4	-0.790534	-0.867673	-0.605938	NaN	-2.17264	-2.11663	-2.05405	-2.07741
GIDFHK(gl)QQPLFVSGGDDYK	P53621;P53621-2	COPA	Coatomer subunit alpha;Xenin;Proxenin		1	GGK61		TRUE	4.28103	0.00420542	0.739906	6.14471	60	2	4	-1.34733	NaN	NaN	-1.38322	-2.17264	-2.11663	-2.05405	-2.07741
K(gl)DMSGHYQNALYLGDVSER	P53621;P53621-2	COPA	Coatomer subunit alpha;Xenin;Proxenin		1	GGK727		TRUE	8.3104	0	4.15578	25.1937	60	4	4	2.10709	2.16057	2.12453	1.81021	-2.17264	-2.11663	-2.05405	-2.07741
LSFLYLITGNLEK	P53621;P53621-2	COPA	Coatomer subunit alpha;Xenin;Proxenin		0		K715;S704;T710;Y707	TRUE	4.37302	0.00268263	1.13181	8.16592	60	2	4	-0.901784	-1.04496	NaN	NaN	-2.17264	-2.11663	-2.05405	-2.07741
MNESK(gl)AWEVDTCR	P53621;P53621-2	COPA	Coatomer subunit alpha;Xenin;Proxenin		1	GGK238		TRUE	6.23707	0.00321127	1.83913	11.2369	60	4	4	-0.101979	-0.237621	-0.240498	-0.484127	-2.17264	-2.11663	-2.05405	-2.07741
NLS(ph)PGAVESDVR	P53621;P53621-2	COPA	Coatomer subunit alpha;Xenin;Proxenin		1	phS173		TRUE	3.96249	0.00240428	-1.85636	-7.4531	60	3	4	-4.35349	NaN	-3.8226	-3.70852	-2.17264	-2.11663	-2.05405	-2.07741
SGAWDESGVFIYTTSNHIK	P53621;P53621-2	COPA	Coatomer subunit alpha;Xenin;Proxenin		0		K550;S532;S538;S546;T544;T545;Y543	TRUE	5.62372	0.00232714	1.56429	13.1131	60	2	4	-0.53174	-0.550034	NaN	NaN	-2.17264	-2.11663	-2.05405	-2.07741
VLTIDPTEFK(gl)FK	P53621;P53621-2	COPA	Coatomer subunit alpha;Xenin;Proxenin		1	GGK598		TRUE	6.14046	0.00235294	3.58137	18.1021	60	3	4	1.21083	1.55719	1.66054	NaN	-2.17264	-2.11663	-2.05405	-2.07741
YAVTTGDHGIIR	P53621;P53621-2	COPA	Coatomer subunit alpha;Xenin;Proxenin		0		T554;T555;Y551	TRUE	2.82955	0.00406075	2.50027	6.22144	60	2	4	-0.126692	0.916859	NaN	NaN	-2.17264	-2.11663	-2.05405	-2.07741
RNAVLAIYTIYR	P53618	COPB1	Coatomer subunit beta		0		T161;Y160;Y163	TRUE	2.83867	0.00443262	2.10993	6.02616	32	2	4	-1.02621	NaN	NaN	-0.239276	-2.90932	-2.85392	-2.58409	-2.62333
STAQQELDGKPASPTPVIVASHTANKEEK	P35606;P35606-2	COPB2	Coatomer subunit beta		0		K856;K872;K875;S847;S859;S867;T848;T861;T869	TRUE	3.82751	0.00267935	1.85587	8.75173	42	2	4	-0.504857	-0.779521	NaN	NaN	-2.6085	-2.6183	-2.41462	-2.35084
ALQQYTLEPSEK(gl)PFDLK	Q9Y678	COPG1	Coatomer subunit gamma-1		1	GGK572		TRUE	4.50189	0.0024497	2.07427	11.5455	34	2	4	-0.554612	-0.383962	NaN	NaN	-2.67407	-2.59981	-2.43053	-2.46982
EETFTLSTIK	Q9Y678	COPG1	Coatomer subunit gamma-1		0		K795;S792;T788;T790;T793	TRUE	3.94065	0.00268917	3.28996	8.59494	34	3	4	1.01085	0.0473988	1.18095	NaN	-2.67407	-2.59981	-2.43053	-2.46982
IDQVNQLLELDHQK(gl)R	P61201;P61201-2	COPS2	COP9 signalosome complex subunit 2		1	GGK415		TRUE	3.9248	0.00266301	1.44916	5.92608	14	4	4	-1.00329	-1.11104	-0.692703	-0.519643	-2.0884	-2.52135	-2.20849	-2.30507
SINSILDYISTSK	P61201;P61201-2	COPS2	COP9 signalosome complex subunit 2		0		K123;S111;S114;S120;S122;T121;Y118	TRUE	3.19341	0.00394631	1.52544	6.41491	14	2	4	-0.882066	-0.628698	NaN	NaN	-2.0884	-2.52135	-2.20849	-2.30507
LK(gl)AMDQEITVNPQFVQK	Q9UNS2;Q9UNS2-2	COPS3	COP9 signalosome complex subunit 3		1	GGK391		TRUE	7.30703	0.00261682	2.32879	18.6736	17	3	4	0.0597706	NaN	0.0806675	-0.0396999	-2.34512	-2.32525	-2.28891	-2.22154
NLVNK(gl)HSETFTR	Q9UNS2;Q9UNS2-2	COPS3	COP9 signalosome complex subunit 3		1	GGK281		TRUE	5.10315	0.00247964	1.20345	9.96021	17	2	4	NaN	NaN	-1.08801	-1.09551	-2.34512	-2.32525	-2.28891	-2.22154
SMGSQEDDSGNK(gl)PSSYS	Q9UNS2;Q9UNS2-2	COPS3	COP9 signalosome complex subunit 3		1	GGK418		TRUE	8.13866	0.00235789	1.73999	14.7459	17	4	4	-0.60884	-0.588654	-0.530122	-0.493232	-2.34512	-2.32525	-2.28891	-2.22154
IIIDK(gl)EYYYTK	Q7L5N1	COPS6	COP9 signalosome complex subunit 6		1	GGK102		TRUE	7.17038	0.00196491	5.27532	39.2657	11	2	4	NaN	2.92993	3.02879	NaN	-2.34154	-2.35174	-2.26177	-2.22881
GEDVPLTEQTVSQVLQSAK(gl)EQIK	P61923;P61923-4;P61923-2;P61923-3	COPZ1	Coatomer subunit zeta-1		1	GGK168		TRUE	7.34603	0.00127273	3.06404	17.9397	6	4	4	1.3548	1.39682	1.59233	1.73265	-1.5986	-1.5594	-1.52802	-1.49355
YYDDTYPSVK(gl)EQK	P61923;P61923-4;P61923-5	COPZ1	Coatomer subunit zeta-1		1	GGK39		TRUE	2.4525	0.00566229	3.18988	4.58378	6	3	4	1.97432	2.05342	2.288	NaN	-1.76092	-1.68617	0.4382	-1.32964
LYGPTNFAPIINHVAR	Q99829	CPNE1	Copine-1		0		T389;Y386	TRUE	2.67982	0.00542077	1.84643	4.21867	10	4	4	-1.15913	0.15782	-1.31394	-0.833983	-2.74265	-2.68808	-2.86518	-2.23903
AADTIGYPVMIR	P31327;P31327-3;P31327-2	CPS1	Carbamoyl-phosphate synthase [ammonia], mitochondrial		0		T579;Y582	TRUE	3.6181	0.00266091	1.77682	5.75044	48	4	4	0.236125	-0.745971	-0.110898	-0.607863	-2.14779	-2.13144	-2.03392	-2.02276
RVDATAGWSAAGK	Q10570	CPSF1	Cleavage and polyadenylation specificity factor subunit 1		0		K435;S431;T427	TRUE	2.69468	0.00743863	1.14131	4.76485	10	2	4	-0.745575	-1.15217	NaN	NaN	-2.28757	-1.99746	-2.03413	-2.04156
TLSLHYFEEPELR	Q10570	CPSF1	Cleavage and polyadenylation specificity factor subunit 1		0		S119;T117;Y122	TRUE	2.75312	0.00881865	0.884343	4.43792	10	2	4	-1.31262	-1.09906	NaN	NaN	-2.28757	-1.99746	-2.03413	-2.04156
QTQAIPYTGPFNLLCYQLQK	Q9UKF6	CPSF3	Cleavage and polyadenylation specificity factor subunit 3		0		K532;T514;T520;Y519;Y528	TRUE	4.45458	0.00469859	-0.601046	-4.44979	11	4	4	-2.86753	-2.88982	-2.94191	-2.69835	-2.28926	-2.25752	-2.2283	-2.21835
VLISSLQDCLHGIESK(gl)SYGSGSR	Q16630-2;Q16630;Q16630-3	CPSF6	Cleavage and polyadenylation specificity factor subunit 6		1	GGK520		TRUE	3.13248	0.00472064	1.20114	5.75119	10	2	4	-1.45107	-1.54338	NaN	NaN	-2.90142	-2.7669	-2.53532	-2.58986
KKPSMPNVSNDLSQK	Q92793;Q92793-2	CREBBP	CREB-binding protein		0		K1606;K1607;K1620;S1609;S1614;S1618	TRUE	2.95933	0.00521966	1.27023	5.49453	23	2	4	0.0932897	0.0984196	NaN	NaN	-1.37838	-1.30872	-0.955313	-1.05509
KYEFSPQTLCCYGK(ac)QLCTIPR	Q92793;Q92793-2	CREBBP	CREB-binding protein		1	acK1216		TRUE	2.8802	0.00392714	-2.44739	-5.33782	23	3	4	-4.117	-3.98167	NaN	-2.76662	-1.37838	-1.30872	-0.955313	-1.05509
MVK(ac)WGLGLDDEGSSQGEPQSK	Q92793;Q92793-2	CREBBP	CREB-binding protein		1	acK1744		TRUE	3.32744	0.006758	-0.742281	-3.94575	23	4	4	-2.00538	-1.95876	-1.84132	-1.86117	-1.37838	-1.30872	-0.955313	-1.05509
SPAPVQS(ph)PRPQSQPPHSSPSPR	Q92793;Q92793-2	CREBBP	CREB-binding protein		1	phS2351		TRUE	3.51536	0.00264321	2.79464	7.06467	23	3	4	1.10387	1.47119	2.28574	NaN	-1.37838	-1.30872	-0.955313	-1.05509
TETQAEDTEPDPGESK(ac)GEPR	Q92793;Q92793-2	CREBBP	CREB-binding protein		1	acK1014		TRUE	4.56377	0.00253599	-1.72427	-7.45656	23	4	4	-3.01834	-3.07648	-2.57326	-2.9265	-1.37838	-1.30872	-0.955313	-1.05509
WHCTVCEDYDLCINCYNTK(ac)SHAHK	Q92793;Q92793-2	CREBBP	CREB-binding protein		1	acK1736		TRUE	3.95034	0.00286389	-1.1333	-5.46596	23	4	4	-2.42593	-2.36915	-2.07856	-2.35707	-1.37838	-1.30872	-0.955313	-1.05509
WHCTVCEDYDLCINCYNTK(ac)SHAHK(ac)MVK	Q92793;Q92793-2	CREBBP	CREB-binding protein		2	acK1736;acK1741		TRUE	3.99323	0.00250704	-2.09113	-6.72654	23	4	4	-3.48978	-3.21871	-3.65088	-2.70268	-1.37838	-1.30872	-0.955313	-1.05509
VFEFGGPEVLK	Q08257;Q08257-3	CRYZ	Quinone oxidoreductase		0		K23	TRUE	4.10572	0.00244674	1.85042	7.79357	10	3	4	-0.875645	-0.938901	-1.42916	NaN	-3.04656	-2.97767	-2.86839	-2.83402
ALGFPLER	O75390	CS	Citrate synthase, mitochondrial		0			TRUE	3.27583	0.00269345	3.40186	6.64624	12	3	4	NaN	-0.458545	0.799471	1.24516	-2.94893	-2.98828	-2.776	-2.77945
IK(gl)QEILPEER	O75534-2;O75534;O75534-3;O75534-4	CSDE1	Cold shock domain-containing protein E1		1	GGK91		TRUE	6.36049	0.00240456	1.32412	9.6353	45	4	4	0.491466	0.468427	0.596807	0.589702	-0.853995	-0.880175	-0.688225	-0.727703
AEFIVGGK	P48729;P48729-3;P48729-2	CSNK1A1	Casein kinase I isoform alpha		0		K16	TRUE	4.55521	0.00246367	-1.36193	-7.84003	15	3	4	-2.09007	NaN	-2.02283	-1.82729	-0.736917	-0.686824	-0.49605	-0.552733
EYWDYEAHVPSWGNQDDYQLVR	P19784	CSNK2A2	Casein kinase II subunit alpha		0		S33;Y24;Y27;Y40	TRUE	4.45319	0.00243529	2.12989	11.4965	13	2	4	-0.477889	-0.252518	NaN	NaN	-2.61637	-2.49289	-2.51268	-2.35842
GLESTTLADKDGEIYCK(gl)GCYAK	P21291	CSRP1	Cysteine and glycine-rich protein 1		1	GGK168		TRUE	2.6573	0.00765114	1.13908	4.10487	20	3	4	-0.964921	-0.490476	-1.29296	NaN	-2.11146	-2.09139	-2.00684	-2.0111
LWDGVSNR	Q05048	CSTF1	Cleavage stimulation factor subunit 1		0		S293	TRUE	3.80002	0.00261762	1.82254	7.02595	9	3	4	0.265557	-0.300111	-0.281075	NaN	-2.03074	-2.08537	-1.79152	-1.80335
SSSSAS(ph)DGESEGKR	Q9Y5B0;Q9Y5B0-4	CTDP1	RNA polymerase II subunit A C-terminal domain phosphatase		1	phS474		TRUE	2.83824	0.00392422	2.56854	6.28116	9	2	4	NaN	NaN	0.609927	0.714515	-2.50234	-1.94642	-1.66698	-1.50954
IKFPDNPEK	Q8WYA6;Q8WYA6-4	CTNNBL1	Beta-catenin-like protein 1		0		K102;K109	TRUE	3.265	0.00284897	2.64294	7.72817	9	2	4	0.521252	NaN	-0.250234	NaN	-2.66386	-2.60307	-2.42065	-2.34213
GK(gl)KPIEDPANDTVDFPK	O60716-5;O60716-3;O60716-8;O60716-7;O60716-2;O60716;O60716-13;O60716-11;O60716-6;O60716-4;O60716-21;O60716-19;O60716-16;O60716-15;O60716-10;O60716-9;O60716-24;O60716-23;O60716-18;O60716-17;O60716-14;O60716-12;O60716-22;O60716-20;O60716-29;O60716-27;O60716-32;O60716-31;O60716-26;O60716-25;O60716-30;O60716-28	CTNND1	Catenin delta-1		1	GGK627		TRUE	3.34644	0.00303354	1.95516	6.11484	43	3	4	-0.0516982	-0.685222	0.183441	NaN	-2.27942	-2.2563	-2.11843	-1.90446
DTYSDRS(ph)GS(ph)SSPDSEITELKFPSINHD	P17812;P17812-2	CTPS1	CTP synthase 1		2	phS571;phS573		TRUE	3.32956	0.00486594	0.978259	5.64406	33	2	4	-1.16479	NaN	NaN	-1.06454	-2.21508	-2.15547	-2.05318	-1.94797
SGS(ph)SS(ph)PDSEITELK	P17812;P17812-2	CTPS1	CTP synthase 1		2	phS573;phS575		TRUE	3.40238	0.00716291	0.66932	4.18701	33	3	4	-1.42136	-1.3434	-1.50604	NaN	-2.21508	-2.15547	-2.05318	-1.94797
SGSS(ph)SPDSEITELK	P17812;P17812-2	CTPS1	CTP synthase 1		1	phS574		TRUE	2.92061	0.0065235	1.06254	5.073	33	2	4	-1.18521	NaN	NaN	-0.875544	-2.21508	-2.15547	-2.05318	-1.94797
SGSSS(ph)PDSEITELK	P17812;P17812-2	CTPS1	CTP synthase 1		1	phS575		TRUE	3.3766	0.00484431	0.950281	5.65091	33	2	4	NaN	-1.13882	-1.14646	NaN	-2.21508	-2.15547	-2.05318	-1.94797
SGSSS(ph)PDSEITELKFPSINHD	P17812;P17812-2	CTPS1	CTP synthase 1		1	phS575		TRUE	4.20648	0.00282081	1.05086	5.63775	33	4	4	-1.13825	-1.07164	-1.1746	-0.78375	-2.21508	-2.15547	-2.05318	-1.94797
SGSSSPDSEITELKFPSINHD	P17812;P17812-2	CTPS1	CTP synthase 1		0		K584;S571;S573;S574;S575;S578;S587;T581	TRUE	4.87135	0.00237746	3.86707	16.8133	33	2	4	1.57594	1.97236	NaN	NaN	-2.21508	-2.15547	-2.05318	-1.94797
LATSVLKDEK	Q6PD62	CTR9	RNA polymerase-associated protein CTR9 homolog		0		K770;K773;S767;T766	TRUE	2.31372	0.00699298	2.81602	4.86326	19	2	4	1.37134	NaN	NaN	-0.107554	-2.40935	-2.37124	-2.15676	-1.79919
SDQDS(ph)DSDQPSRK	Q6PD62	CTR9	RNA polymerase-associated protein CTR9 homolog		1	phS1085		TRUE	3.58907	0.00262016	2.57525	8.85679	19	2	4	NaN	NaN	0.357511	0.424726	-2.40935	-2.37124	-2.15676	-1.79919
ENLQPQSSGVQGQVPIS(ph)PEPLQRPEMLK	Q9H467	CUEDC2	CUE domain-containing protein 2		1	phS110		TRUE	3.75474	0.00513964	-0.724711	-4.30741	9	4	4	-0.478085	-0.326335	-0.110898	-0.366252	0.376068	0.331934	0.378948	0.530322
APELLAK	Q13617;Q13617-2	CUL2	Cullin-2		0		K393	TRUE	4.49052	0.00239752	2.21542	11.838	19	2	4	-0.0218044	-0.303472	NaN	NaN	-2.2804	-2.47787	-2.40904	-2.3449
AGNK(gl)EATDEELER	Q13619;Q13619-2	CUL4A	Cullin-4A		1	GGK422		TRUE	4.71098	0.00219463	1.71034	7.72246	29	4	4	-0.500075	-0.406991	0.0122426	-0.0621801	-2.13633	-1.90657	-1.91212	-1.84334
SATDGNTSTTPPTSAK(ac)K	Q13620-1;Q13620	CUL4B	Cullin-4B		1	acK37		TRUE	4.49292	0.00261256	-1.07335	-6.06924	29	4	4	-3.58464	-3.52782	-3.45075	-3.22631	-2.53048	-2.32417	-2.37422	-2.26724
HKTGPNLHGLFGRK	P99999	CYCS	Cytochrome c	+	0		K28;K40;T29	TRUE	2.96277	0.00461303	-1.5167	-4.47748	25	4	4	-2.70039	-2.58408	-2.65848	-2.41692	-1.54368	-0.753344	-1.45712	-0.538945
QGPSPVS(ph)PNALDR	Q5VWQ8-3;Q5VWQ8-4;Q5VWQ8-2;Q5VWQ8-5;Q5VWQ8	DAB2IP	Disabled homolog 2-interacting protein		1	phS802		TRUE	2.64815	0.00502005	2.29875	5.59828	5	2	4	NaN	NaN	0.965164	0.560813	-1.74048	-1.67425	-1.80074	-0.927553
LTLEDQATFIK	Q14118	DAG1	Dystroglycan;Alpha-dystroglycan;Beta-dystroglycan		0		K793;T784;T790	TRUE	2.3285	0.00807964	1.81998	4.55546	6	2	4	NaN	NaN	-0.0870554	0.771692	-1.81858	-1.48075	-1.29234	-1.31897
DKDDQEWESPSPPKPTVFISGVIAR	P51397	DAP	Death-associated protein 1		0		K42;K54;S49;S51;S60;T56	TRUE	4.04229	0.00270921	1.31281	5.91156	10	4	4	-1.33954	-1.18588	-1.00409	-0.829687	-2.59719	-2.5112	-2.24826	-2.2538
FDQPLEASTWLK	P51398-2;P51398-3;P51398	DAP3	28S ribosomal protein S29, mitochondrial		0		K148;S144;T145	TRUE	4.53699	0.00259631	1.78883	10.8933	7	2	4	NaN	NaN	0.112007	0.0911564	-1.69979	-1.83605	-1.57274	-1.6404
EKYDTDFYILDK	P14868;P14868-2	DARS	Aspartate--tRNA ligase, cytoplasmic		0		K383;K393;T386;Y384;Y389	TRUE	5.37098	0.00235294	1.95798	14.302	22	2	4	-0.867116	-0.699981	NaN	NaN	-2.78564	-2.74188	-2.70573	-2.73288
IGSCTQQDVELHVQK	P14868;P14868-2	DARS	Aspartate--tRNA ligase, cytoplasmic		0		K141;S129;T131	TRUE	7.01207	0.00322642	-2.22609	-21.176	22	2	4	-4.97329	-4.96196	NaN	NaN	-2.78564	-2.74188	-2.70573	-2.73288
GQNHNVQGFHPYR	Q96EP5	DAZAP1	DAZ-associated protein 1		0		Y405	TRUE	3.10474	0.00339906	2.15391	5.06457	10	4	4	0.334853	0.25882	0.368248	0.556245	-1.05284	-1.34267	-2.4246	-2.27736
S(ph)PSDSSTASTPVAEQIER	Q16643;Q16643-3;Q16643-2	DBN1	Drebrin		1	phS337		TRUE	2.55366	0.00715052	-1.42581	-4.18184	27	3	4	-4.58274	-4.5789	NaN	-3.7087	-3.02035	-2.94964	-2.83261	-2.6546
SPS(ph)DSSTASTPVAEQIER	Q16643;Q16643-3;Q16643-2	DBN1	Drebrin		1	phS339		TRUE	3.21734	0.00352449	-1.69497	-5.6225	27	3	4	-4.91437	-4.65978	-4.10367	NaN	-3.02035	-2.94964	-2.83261	-2.6546
SPSDSSTASTPVAEQIER	Q16643;Q16643-3;Q16643-2	DBN1	Drebrin		0		S337;S339;S341;S342;S345;T343;T346	TRUE	3.06685	0.00445212	1.41975	5.95525	27	2	4	NaN	-1.61367	-1.27542	NaN	-3.02035	-2.94964	-2.83261	-2.6546
LTPQHDQIQTQPLGK	Q9NPI6-2;Q9NPI6	DCP1A	mRNA-decapping enzyme 1A		0		K376;T363;T371	TRUE	3.6895	0.00240084	2.70699	9.37161	14	2	4	NaN	NaN	0.524832	0.644505	-2.39381	-2.32287	-1.89464	-1.87796
QQQPPPETFDFK	Q14203-3;Q14203-4;Q14203-6;Q14203;Q14203-5;Q14203-2	DCTN1	Dynactin subunit 1		0		K519;T515	TRUE	3.52536	0.00423285	0.984822	5.16505	30	3	4	NaN	-1.15351	-1.07745	-1.48305	-2.29676	-2.18889	-2.25078	-2.15488
ATSISTQLPDDPAK	Q9UJW0;Q9UJW0-3;Q9UJW0-2	DCTN4	Dynactin subunit 4		0		K100;S89;S91;T88;T92	TRUE	3.02174	0.00355355	2.36584	6.73641	10	2	4	0.79452	-0.0432445	NaN	NaN	-1.9655	-2.09148	-1.83456	-2.06926
TPEEYPESAK	O94760;O94760-2	DDAH1	N(G),N(G)-dimethylarginine dimethylaminohydrolase 1		0		K247;S245;T238;Y242	TRUE	3.62386	0.00673484	-0.668292	-5.00267	11	2	4	NaN	NaN	-3.06707	-3.16234	-2.49067	-2.39654	-2.39303	-2.50541
LGK(gl)DPNTYFIVGTAMVYPEEAEPK	Q16531;Q16531-2	DDB1	DNA damage-binding protein 1		1	GGK823		TRUE	4.85939	0.00255215	1.18055	6.86089	52	4	4	-1.06706	-0.978486	-0.755742	-0.807932	-2.20796	-2.12444	-2.05915	-1.93987
MQEVVANLQYDDGSGMK(gl)R	Q16531;Q16531-2	DDB1	DNA damage-binding protein 1		1	GGK1121		TRUE	5.86601	0.002613	1.64657	9.88772	52	4	4	-0.562698	-0.534778	-0.339365	-0.308292	-2.20796	-2.12444	-2.05915	-1.93987
SHSAHFFEFLTK(gl)ELALGQDR	P30046;P30046-2;A6NHG4	DDT;DDTL	D-dopachrome decarboxylase;D-dopachrome decarboxylase-like protein		1	GGK87		TRUE	4.77592	0.00233766	2.73366	14.2336	8	2	4	-0.240878	-0.0519608	NaN	NaN	-3.00729	-2.95971	-2.82768	-2.72563
GHQFSCVCLHGDRK	Q92499;Q92499-3;Q92499-2	DDX1	ATP-dependent RNA helicase DDX1		0		K550;S541	TRUE	2.62853	0.00968964	0.934545	4.32572	35	2	4	-1.72714	-1.90996	NaN	NaN	-2.92377	-2.85189	-2.6767	-2.56003
ISLEQPPNGS(ph)DTPNPEK	Q9UHI6	DDX20	Probable ATP-dependent RNA helicase DDX20		1	phS703		TRUE	3.35492	0.00331828	-1.65474	-7.02631	16	2	4	-3.40946	-3.38217	NaN	NaN	-1.95937	-1.87658	-1.56306	-1.5653
GLDIPEVDLVIQSSPPK	Q9NR30;Q9NR30-2	DDX21	Nucleolar RNA helicase 2		0		K516;S512;S513	TRUE	3.33925	0.00327088	1.88501	7.28369	36	2	4	NaN	NaN	-0.223422	-0.243791	-2.36359	-2.27725	-1.87397	-1.95967
KKEEPSQNDIS(ph)PK	Q9NR30;Q9NR30-2	DDX21	Nucleolar RNA helicase 2		1	phS89		TRUE	2.96939	0.00465903	-1.51353	-5.84262	36	2	4	-3.65068	-3.61363	NaN	NaN	-2.36359	-2.27725	-1.87397	-1.95967
NEEPS(ph)EEEIDAPKPK	Q9NR30;Q9NR30-2	DDX21	Nucleolar RNA helicase 2		1	phS121		TRUE	2.80758	0.00692532	-1.07308	-4.25481	36	3	4	-3.3006	-3.31905	-2.95546	NaN	-2.36359	-2.27725	-1.87397	-1.95967
WQLSVATEQPELEGPR	Q9NR30;Q9NR30-2	DDX21	Nucleolar RNA helicase 2		0		S706;T709	TRUE	2.33706	0.00787422	1.91134	4.61966	36	2	4	NaN	0.253021	NaN	-0.667574	-2.36359	-2.27725	-1.87397	-1.95967
ALQEGAEIVVCTPGR	Q86XP3;Q86XP3-2	DDX42	ATP-dependent RNA helicase DDX42		0		T383	TRUE	4.22511	0.00259029	2.07909	10.537	28	2	4	NaN	NaN	-0.136716	-0.0497702	-2.32626	-2.27726	-2.06947	-2.01633
ELLDLAMQNAWFR	Q86XP3;Q86XP3-2	DDX42	ATP-dependent RNA helicase DDX42		0			TRUE	2.92178	0.00693169	0.967776	4.89215	28	2	4	NaN	-1.15756	-1.25155	NaN	-2.32626	-2.27726	-2.06947	-2.01633
DIIGLAETGSGK	Q9H0S4;Q9H0S4-2	DDX47	Probable ATP-dependent RNA helicase DDX47		0		K74;S72;T70	TRUE	3.06703	0.00433523	1.50996	6.07752	12	2	4	-0.118367	0.350837	NaN	NaN	-1.50844	-1.47883	-1.31499	-1.27265
FGNPGEK(ac)LVK	P17844;P17844-2	DDX5	Probable ATP-dependent RNA helicase DDX5		1	acK40		TRUE	4.06345	0.00284024	-1.16665	-5.68615	38	4	4	-2.09534	-2.1482	-1.70708	-1.95601	-0.915255	-0.949951	-0.614286	-0.760519
GGFNTFR	P17844;P17844-2	DDX5	Probable ATP-dependent RNA helicase DDX5		0		T507	TRUE	3.99778	0.00323491	1.00617	5.27113	38	4	4	0.0315364	0.134012	0.408155	0.210979	-0.915255	-0.949951	-0.614286	-0.760519
PDRQTLMWSATWPK	P17844;P17844-2;Q92841;Q92841-1;Q92841-3;Q92841-2	DDX5;DDX17	Probable ATP-dependent RNA helicase DDX5;Probable ATP-dependent RNA helicase DDX17		0		K284;S279;T275;T281	TRUE	3.59966	0.0030692	-1.53463	-7.49261	10	2	4	-2.84954	NaN	NaN	-2.95161	-1.50598	-1.47433	-1.15322	-1.33026
LAETYLHR	P26196	DDX6	Probable ATP-dependent RNA helicase DDX6		0		T417;Y418	TRUE	4.91008	0.00236673	2.12175	13.2215	21	2	4	NaN	NaN	0.0716638	0.119181	-2.17397	-2.02425	-1.93099	-1.97611
SLAAEWGK	Q16698-2;Q16698	DECR1	2,4-dienoyl-CoA reductase, mitochondrial		0		K221;S214	TRUE	3.56293	0.00269671	2.47937	8.66715	5	2	4	-0.447623	NaN	NaN	-0.583519	-3.23298	-3.2223	-2.74511	-2.77939
SGVNSELVKR	P35659;P35659-2	DEK	Protein DEK		0		K177;S169;S173	TRUE	2.77419	0.00539563	1.55176	4.65559	14	3	4	NaN	-0.271125	-1.1956	-0.819014	-2.58571	-2.33432	-2.15135	-2.1833
TAPS(ph)PLVEAK	Q8TEH3;Q8TEH3-7;Q8TEH3-6;Q8TEH3-3;Q8TEH3-2;Q8TEH3-4;Q8TEH3-5	DENND1A	DENN domain-containing protein 1A		1	phS473		TRUE	2.91413	0.00709874	0.933363	3.84589	5	4	4	-1.72099	-1.81046	-1.61697	-1.28913	-2.57738	-2.85663	-2.39728	-2.3397
HSQPS(ph)PEPHSPTEPPAWGSSIVK	Q5VZ89-7;Q5VZ89-3;Q5VZ89;Q5VZ89-5	DENND4C	DENN domain-containing protein 4C		1	phS1017		TRUE	3.1754	0.00470802	-1.11624	-4.87648	22	3	4	-3.8595	NaN	-3.57664	-3.45781	-2.69572	-2.478	-2.61732	-2.26926
LFDRPQELK	Q5VZ89-7;Q5VZ89-3;Q5VZ89;Q5VZ89-5	DENND4C	DENN domain-containing protein 4C		0		K726	TRUE	4.15507	0.00256584	2.3861	10.8342	22	2	4	-0.129846	-0.128109	NaN	NaN	-2.69572	-2.478	-2.61732	-2.26926
NEVLCVLTQK	O60443	DFNA5	Non-syndromic hearing impairment protein 5		0		K161;T159	TRUE	4.29712	0.00213029	2.53374	9.15082	8	3	4	0.17031	-0.214692	NaN	0.372991	-2.71662	-2.48084	-2.29663	-2.20273
YLILPVHSNIPMMDQK	Q7L2E3-3;Q7L2E3;Q7L2E3-2	DHX30	Putative ATP-dependent RNA helicase DHX30		0		K675;S667;Y660	TRUE	5.05346	0.00236842	1.96183	10.4957	17	3	4	0.689836	NaN	0.491024	0.657991	-1.38293	-1.46997	-1.42515	-1.11749
(ac)S(ph)YDYHQNWGR	Q9H2U1;Q9H2U1-2;Q9H2U1-3	DHX36	ATP-dependent RNA helicase DHX36		2	phS6;acNterm2		TRUE	2.78874	0.0096718	0.801758	3.81957	16	3	4	NaN	-1.29078	-0.833173	-1.05772	-1.88246	-1.9776	-1.88698	-1.70221
SQWESPS(ph)PTPSYR	Q92620	DHX38	Pre-mRNA-splicing factor ATP-dependent RNA helicase PRP16		1	phS234		TRUE	4.10396	0.00267787	2.82475	11.2524	16	2	4	NaN	NaN	0.605815	1.06673	-2.09916	-2.04949	-2.00032	-1.80495
DEMLTTNVPEIQR	Q14562	DHX8	ATP-dependent RNA helicase DHX8		0		T914;T915	TRUE	2.55478	0.00672306	-1.70945	-5.02118	14	2	4	-3.11254	NaN	-2.31147	NaN	-1.12233	-1.04965	-0.991353	-0.846885
GEEPGK(gl)SCGYSVR	Q08211	DHX9	ATP-dependent RNA helicase A		1	GGK467		TRUE	4.54699	0.0022268	3.0897	13.7556	47	2	4	NaN	NaN	0.239335	0.369557	-2.9568	-2.9215	-2.69343	-2.5693
S(ph)PPEGDTTLFLSR	Q9BTC0;Q9BTC0-1	DIDO1	Death-inducer obliterator 1		1	phS1040		TRUE	3.87903	0.00242746	-2.40958	-9.78049	35	2	4	-4.53945	-4.60239	NaN	NaN	-2.34361	-2.35406	-2.02368	-1.92402
HLCICSVDPPGCTDIDDALHCR	Q9Y2L1;Q9Y2L1-2	DIS3	Exosome complex exonuclease RRP44		0		S477;T484	TRUE	3.47465	0.00394828	1.18849	6.45724	25	2	4	-0.875434	-0.847907	NaN	NaN	-2.17344	-2.16573	-1.91871	-1.94276
AGLESGAEPGDGDS(ph)DTTK	O60832	DKC1	H/ACA ribonucleoprotein complex subunit 4		1	phS494		TRUE	3.6752	0.00280237	-1.61664	-5.70338	33	4	4	-3.53308	-3.58788	-3.12877	-2.94411	-1.93368	-1.87935	-1.46477	-1.44947
AGLESGAEPGDGDS(ph)DTTKK	O60832	DKC1	H/ACA ribonucleoprotein complex subunit 4		1	phS494		TRUE	3.04447	0.00390261	-1.75369	-6.30133	33	2	4	-3.37991	-3.49111	NaN	NaN	-1.93368	-1.87935	-1.46477	-1.44947
KRES(ph)ES(ph)ESDETPPAAPQLIK	O60832	DKC1	H/ACA ribonucleoprotein complex subunit 4		2	phS451;phS453		TRUE	2.80063	0.00816142	0.891979	3.66211	33	4	4	-0.919288	-0.990495	-0.679604	-0.569977	-1.93368	-1.87935	-1.46477	-1.44947
KRES(ph)ESESDETPPAAPQLIK	O60832	DKC1	H/ACA ribonucleoprotein complex subunit 4		1	phS451		TRUE	4.63299	0.00215491	1.87416	7.81181	33	4	4	0.0466295	0.0263184	0.293748	0.402683	-1.93368	-1.87935	-1.46477	-1.44947
SLPEEDVAEIQHAEEFLIK(gl)PESK	O60832;O60832-2	DKC1	H/ACA ribonucleoprotein complex subunit 4		1	GGK39		TRUE	4.2198	0.00238476	4.23927	13.2501	33	2	4	NaN	2.78494	NaN	2.32996	-1.93368	-1.87935	-1.46477	-1.44947
FGDILHVINASDDEWWQAR	Q12959-5;Q12959-3;Q12959;Q12959-6;Q12959-7;Q12959-8;Q12959-9;Q12959-4;Q12959-2	DLG1	Disks large homolog 1		0		S586	TRUE	3.53383	0.00276426	1.96181	6.54904	6	3	4	-0.239004	0.255078	-0.519944	NaN	-2.30714	-2.27056	-2.01178	-1.92957
LDSVDMLLPSK	Q9Y2H0;Q9Y2H0-1	DLGAP4	Disks large-associated protein 4		0		K429;S421;S428	TRUE	3.84373	0.00272793	-1.5583	-6.76901	5	3	4	-3.03623	NaN	-3.09447	-2.75587	-1.6574	-1.15245	-1.41631	-1.38939
VTRMRFNYQGNK	Q9Y485	DMXL1	DmX-like protein 1		0		K2801;T2791;Y2797	TRUE	2.18491	0.00923836	2.26426	3.86606	11	3	4	NaN	-0.605727	0.629345	1.06175	-2.34924	-1.87907	-2.14045	-1.24112
EYHPDK(gl)NPNAGDK	O60884	DNAJA2	DnaJ homolog subfamily A member 2		1	GGK39		TRUE	2.92974	0.00630962	1.07641	5.11553	21	2	4	-0.972874	-1.20158	NaN	NaN	-2.31401	-2.26268	-2.06167	-2.01618
EYHPDK(gl)NPNAGDKFK	O60884	DNAJA2	DnaJ homolog subfamily A member 2		1	GGK39		TRUE	2.79606	0.00473843	1.86655	4.89516	21	3	4	-0.598395	0.390888	NaN	-0.683739	-2.31401	-2.26268	-2.06167	-2.01618
FQDLGAAYEVLSDSEKR	Q9UBS4	DNAJB11	DnaJ homolog subfamily B member 11		0		K82;S78;S80;Y74	TRUE	3.15463	0.00364676	1.80618	6.65973	9	2	4	-1.06522	-0.547658	NaN	NaN	-2.71719	-2.75185	-2.51329	-2.46816
PK(gl)AQHQDPGLGGTQEGAR	P25686	DNAJB2	DnaJ homolog subfamily B member 2		1	GGK288		TRUE	3.48111	0.00321523	-1.53835	-5.99442	9	3	4	-2.24086	NaN	-1.76837	-2.29258	-0.764315	-0.390831	-0.669041	-0.424815
YDFGIYDDDPEIITLER	Q8IXB1;Q8IXB1-2;Q8IXB1-3	DNAJC10	DnaJ homolog subfamily C member 10		0		T133;Y120;Y125	TRUE	2.43543	0.00786645	1.50567	4.60296	5	2	4	-0.519052	NaN	NaN	-1.26141	-2.55826	-2.37452	-2.40716	-2.24366
LKNDNTEAFYK	Q13217	DNAJC3	DnaJ homolog subfamily C member 3		0		K218;K227;T222;Y226	TRUE	2.88279	0.00347907	3.80837	6.86553	7	2	4	NaN	NaN	1.77571	2.91376	-0.89569	-1.59626	-1.92561	-1.43696
SLS(ph)TSGESLYHVLGLDK	Q9H3Z4-2;Q9H3Z4	DNAJC5	DnaJ homolog subfamily C member 5		1	phS10		TRUE	2.22967	0.00993019	-1.77824	-3.80449	4	3	4	-2.75897	NaN	-2.69724	-2.57068	-1.67861	-0.349998	-0.373843	-1.18712
YHPDKNPDNPEAADKFK	Q9H3Z4-2;Q9H3Z4	DNAJC5	DnaJ homolog subfamily C member 5		0		K46;K56;K58;Y42	TRUE	2.35596	0.00832077	-1.62646	-3.63986	4	4	4	-2.9012	-2.71653	-2.18901	-2.28868	-1.67861	-0.349998	-0.373843	-1.18712
CTVEYGEDLPECVQVYSMGGPNR	P26358;P26358-3;P26358-2	DNMT1	DNA (cytosine-5)-methyltransferase 1		0		S1076;T1061;Y1064;Y1075	TRUE	4.48315	0.00263807	-1.6718	-8.40095	35	3	4	-3.08681	-2.8197	NaN	-2.79595	-1.42783	-1.26597	-1.12744	-1.09484
VLDLGSPQLAMHSIR	Q9ULA0	DNPEP	Aspartyl aminopeptidase		0		S434;S441	TRUE	3.59078	0.00251371	2.92994	9.16884	7	2	4	NaN	NaN	0.396755	0.355276	-2.69694	-2.84462	-2.56748	-2.10665
FSVSPSSPSSQQTPPPVTPR	Q14185	DOCK1	Dedicator of cytokinesis protein 1		0		S1756;S1758;S1760;S1761;S1763;S1764;T1767;T1772	TRUE	2.91268	0.00393961	2.24634	4.76118	7	4	4	0.611078	-0.312258	1.11923	-0.459746	-1.84022	-2.00335	-2.30918	-1.87432
PGSDGSILEPLLERR	Q9H7D0	DOCK5	Dedicator of cytokinesis protein 5		0		S1696;S1699	TRUE	3.18441	0.00309063	2.64071	7.44635	15	2	4	NaN	0.520146	0.808842	NaN	-2.28653	-2.22952	-1.55072	-1.8381
KIATISLESKS(ph)PPK	Q8TEK3-2;Q8TEK3	DOT1L	Histone-lysine N-methyltransferase, H3 lysine-79 specific		1	phS1213		TRUE	3.03237	0.00676105	-0.923321	-4.98637	18	2	4	-1.47441	-1.24694	NaN	NaN	-0.533396	-0.51529	-0.387032	-0.31371
LSPQDPRPLS(ph)PGALQLAGEK	Q8TEK3-2;Q8TEK3	DOT1L	Histone-lysine N-methyltransferase, H3 lysine-79 specific		1	phS834		TRUE	2.4826	0.00914062	1.17325	3.87291	18	3	4	0.783415	0.270828	1.15345	NaN	-0.533396	-0.51529	-0.387032	-0.31371
SSAEVIAQAR	Q16555;Q16555-2	DPYSL2	Dihydropyrimidinase-related protein 2		0		S259;S260	TRUE	2.47395	0.00593573	2.4575	5.18763	22	2	4	0.184344	NaN	NaN	-1.01999	-3.04931	-2.98291	-2.83472	-2.63436
GSPTRPNPPVR	Q14195-2;Q14195	DPYSL3	Dihydropyrimidinase-related protein 3		0		S636;T638	TRUE	5.24005	0.00236226	1.42126	8.10329	32	4	4	-1.46753	-1.30317	-1.60001	-1.38991	-3.02116	-2.93998	-2.76988	-2.71466
RGWDS(ph)SHEDDLPVYLAR	Q14195-2	DPYSL3	Dihydropyrimidinase-related protein 3		1	phS10		TRUE	4.19342	0.00266667	2.53722	11.2352	32	2	4	-0.163252	-0.485156	NaN	NaN	-3.02116	-2.93998	-2.76988	-2.71466
DLVASVPDMQGDGEDNHMDGDK(ac)GAR	Q14919;Q14919-2	DRAP1	Dr1-associated corepressor		1	acK106		TRUE	2.91546	0.00592045	-1.14027	-5.19833	5	2	4	-3.74005	NaN	NaN	-3.8474	-2.85183	-2.72318	-2.61334	-2.42546
EVWLNYPLHPLQLQEPNTDR	Q9NRR4;Q9NRR4-2;Q9NRR4-4;Q9NRR4-3	DROSHA	Ribonuclease 3		0		T1093;Y1081	TRUE	3.41387	0.00333241	1.59846	7.10216	10	2	4	1.5097	1.88834	NaN	NaN	0.0256137	0.116897	0.258221	0.00152691
LPVDIAYK	P15924;P15924-3;P15924-2	DSP	Desmoplakin		0		K2393;Y2392	TRUE	4.26121	0.00258909	-1.75778	-8.02905	60	3	4	-2.94366	NaN	-2.78928	-2.51152	-1.15787	-1.06985	-0.915138	-0.818632
AIEIELAK	Q03001;Q03001-8;Q03001-14	DST	Dystonin		0		K6419	TRUE	3.1808	0.0047321	1.12605	5.70553	32	2	4	-1.03602	-0.884381	NaN	NaN	-2.24877	-2.1656	-1.96351	-1.96713
LDDMLSELR	Q03001;Q03001-8;Q03001-14	DST	Dystonin		0		S6789	TRUE	4.64809	0.00244906	-1.02889	-6.1513	32	4	4	-3.20118	-2.97483	-3.16297	-3.12161	-2.24877	-2.1656	-1.96351	-1.96713
NLHVVFTMNPSSEGLK	Q14204	DYNC1H1	Cytoplasmic dynein 1 heavy chain 1		0		K3076;S3071;S3072;T3067	TRUE	3.44924	0.00350166	1.39932	6.84712	162	2	4	-1.54481	-1.56704	NaN	NaN	-3.12633	-3.03422	-2.91816	-2.74226
DLEDK(gl)EGEIQAGAK	Q13409-3;Q13409-7;Q13409-2;Q13409;Q13409-6;Q13409-5	DYNC1I2	Cytoplasmic dynein 1 intermediate chain 2		1	GGK229		TRUE	5.16874	0.00283817	3.91959	13.8776	17	3	4	0.83034	1.60341	NaN	1.37393	-2.73859	-2.72841	-2.63176	-2.50272
KDEENDSK(gl)APPHELTEEEK	Q13409-3;Q13409-7;Q13409-2;Q13409;Q13409-6;Q13409-5	DYNC1I2	Cytoplasmic dynein 1 intermediate chain 2		1	GGK176		TRUE	7.93598	0	2.93008	19.6415	17	4	4	0.389782	0.302173	0.215314	0.211582	-2.73859	-2.72841	-2.63176	-2.50272
KPVTVS(ph)PTTPTSPTEGEAS	Q9Y6G9	DYNC1LI1	Cytoplasmic dynein 1 light intermediate chain 1		1	phS510		TRUE	3.80029	0.00350617	-0.98671	-4.98559	28	4	4	-3.73343	-3.64411	-3.48324	-3.32668	-2.73555	-2.63725	-2.46098	-2.40684
DFQDYMEPEEGCQGS(ph)PQR	O43237;O43237-2	DYNC1LI2	Cytoplasmic dynein 1 light intermediate chain 2		1	phS194		TRUE	3.55601	0.00294127	-1.57043	-5.45841	20	4	4	-4.64378	-4.50721	-4.11678	-3.76617	-2.82859	-2.75052	-2.56803	-2.60508
DFQDYMEPEEGCQGS(ph)PQRR	O43237;O43237-2	DYNC1LI2	Cytoplasmic dynein 1 light intermediate chain 2		1	phS194		TRUE	3.89881	0.00245879	-1.6826	-6.16134	20	4	4	-4.62989	-4.65686	-4.3266	-3.86926	-2.82859	-2.75052	-2.56803	-2.60508
GGPASVPSS(ph)SPGTSVK	O43237;O43237-2	DYNC1LI2	Cytoplasmic dynein 1 light intermediate chain 2		1	phS406		TRUE	4.00819	0.00274866	1.45153	8.39344	20	2	4	-1.26022	-1.21284	NaN	NaN	-2.82859	-2.75052	-2.56803	-2.60508
GGPASVPSSSPGTSVK	O43237;O43237-2	DYNC1LI2	Cytoplasmic dynein 1 light intermediate chain 2		0		K413;S402;S405;S406;S407;S411;T410	TRUE	2.84987	0.00782097	0.895171	3.72109	20	4	4	-2.08932	-1.96145	-1.4189	-1.70186	-2.82859	-2.75052	-2.56803	-2.60508
(ac)AEVEETLK(gl)R	Q9NP97;Q8TF09;Q9NP97-2	DYNLRB1;DYNLRB2	Dynein light chain roadblock-type 1;Dynein light chain roadblock-type 2		2	GGK13;acNterm2		TRUE	3.91771	0.00287066	1.18607	6.23076	7	3	4	-0.846037	NaN	-0.621195	-0.519369	-1.96055	-1.95428	-1.75958	-1.71866
KPVIAAVNGYAFGGGCELAMMCDIIYAGEK	P30084	ECHS1	Enoyl-CoA hydratase, mitochondrial		0		K128;K157;Y137;Y153	TRUE	2.08572	0.00863955	4.27989	4.4652	12	2	4	-0.216988	2.64266	NaN	NaN	-3.13733	-3.15393	-3.02338	-2.95358
TLMSSGQMAPSSSNK	Q5VYK3	ECM29	Proteasome-associated protein ECM29 homolog		0		K646;S635;S636;S642;S643;S644;T632	TRUE	2.96271	0.00711111	0.906333	4.82989	23	2	4	-1.59994	-1.38888	NaN	NaN	-2.52572	-2.46498	-2.33685	-2.27542
DSQDASAEQS(ph)DHDDEVASLASASGGFGTK	Q6P2E9;Q6P2E9-2	EDC4	Enhancer of mRNA-decapping protein 4		1	phS879		TRUE	4.10384	0.00251026	3.01707	11.4852	20	2	4	NaN	NaN	0.491654	0.630215	-2.67116	-2.62229	-2.37025	-2.16086
RGEDVETSKK	O60869;O60869-2;O60869-3	EDF1	Endothelial differentiation-related factor 1		0		K42;K43;S41;T40	TRUE	2.66254	0.00896769	0.957693	4.42297	13	2	4	NaN	NaN	-0.746055	-0.620117	-1.85627	-1.67738	-1.59197	-1.43749
ADLQNHLDTAQNALQDK	Q15075	EEA1	Early endosome antigen 1		0		K679;T671	TRUE	2.64887	0.00493326	2.30625	4.78859	23	3	4	0.364572	-0.0450946	NaN	-1.15704	-2.82777	-2.70069	-2.34871	-2.46457
IQHEELNNRIQTTVTELQK	Q15075	EEA1	Early endosome antigen 1		0		K843;T836;T837;T839	TRUE	3.8352	0.00241202	2.33164	9.51043	23	2	4	NaN	NaN	-0.216113	-0.291486	-2.82777	-2.70069	-2.34871	-2.46457
DGNASGTTLLEALDCILPPTRPTDK(gl)PLR	P68104;Q5VTE0;P68104-2	EEF1A1;EEF1A1P5	Elongation factor 1-alpha 1;Putative elongation factor 1-alpha-like 3		1	GGK244		TRUE	2.53085	0.00654629	1.86345	4.38285	30	3	4	-1.09729	NaN	0.270454	-0.408821	-2.41185	-2.42012	-2.077	-2.19235
EVSTYIK(ac)K	P68104;Q5VTE0;P68104-2	EEF1A1;EEF1A1P5	Elongation factor 1-alpha 1;Putative elongation factor 1-alpha-like 3		1	acK179		TRUE	5.08035	0.00253503	-3.69975	-17.8581	30	2	4	-5.9603	-5.98985	NaN	NaN	-2.41185	-2.42012	-2.077	-2.19235
KLEDGPK(ac)FLK	P68104;Q5VTE0;P68104-2	EEF1A1;EEF1A1P5	Elongation factor 1-alpha 1;Putative elongation factor 1-alpha-like 3		1	acK392		TRUE	3.37212	0.0032987	-1.78483	-7.25447	30	2	4	-3.88523	-4.23509	NaN	NaN	-2.41185	-2.42012	-2.077	-2.19235
MDSTEPPYSQK	P68104;Q5VTE0	EEF1A1;EEF1A1P5	Elongation factor 1-alpha 1;Putative elongation factor 1-alpha-like 3		0		K165;S157;S163;T158;Y162	TRUE	7.64163	0	3.65399	20.6882	30	4	4	1.34119	1.3914	1.50132	1.28071	-2.41185	-2.42012	-2.077	-2.19235
MDSTEPPYSQK(gl)R	P68104;Q5VTE0	EEF1A1;EEF1A1P5	Elongation factor 1-alpha 1;Putative elongation factor 1-alpha-like 3		1	GGK165		TRUE	6.06041	0.00229508	3.78226	18.084	30	3	4	1.50996	NaN	1.67442	1.33639	-2.41185	-2.42012	-2.077	-2.19235
RYEEIVK	P68104;Q5VTE0;P68104-2	EEF1A1;EEF1A1P5	Elongation factor 1-alpha 1;Putative elongation factor 1-alpha-like 3		0		K172;Y167	TRUE	7.67104	0	3.64291	20.7877	30	4	4	1.34358	1.35507	1.48984	1.28182	-2.41185	-2.42012	-2.077	-2.19235
YEEIVK(gl)EVSTYIK	P68104;Q5VTE0;P68104-2	EEF1A1;EEF1A1P5	Elongation factor 1-alpha 1;Putative elongation factor 1-alpha-like 3		1	GGK172		TRUE	3.19023	0.00665932	-0.831016	-3.98802	30	4	4	-3.11067	-3.36502	-2.90262	-3.04708	-2.41185	-2.42012	-2.077	-2.19235
GITIDISLWK	P68104;Q5VTE0;P68104-2;Q05639	EEF1A1;EEF1A1P5;EEF1A2	Elongation factor 1-alpha 1;Putative elongation factor 1-alpha-like 3;Elongation factor 1-alpha 2		0		K79;S76;T72	TRUE	6.13061	0.00304762	2.76549	13.0992	21	4	4	0.388906	0.436908	0.877526	0.409663	-2.32474	-2.34454	-2.09322	-2.18645
SVEMHHEALSEALPGDNVGFNVK	P68104;P68104-2;Q05639	EEF1A1;EEF1A2	Elongation factor 1-alpha 1;Elongation factor 1-alpha 2		0		K313;S291;S300	TRUE	4.51582	0.00262857	1.51113	7.02491	21	4	4	-0.954837	-0.90525	-0.455165	-0.589188	-2.32474	-2.34454	-2.09322	-2.18645
MDSTEPAYSEK	Q05639	EEF1A2	Elongation factor 1-alpha 2		0		K165;S157;S163;T158;Y162	TRUE	8.38131	0	2.66164	20.0205	6	4	4	-0.479392	-0.460767	-0.457542	-0.339707	-3.20783	-3.11122	-3.04987	-3.01505
RYDEIVK	Q05639	EEF1A2	Elongation factor 1-alpha 2		0		K172;Y167	TRUE	5.12238	0.00251899	2.67753	9.98245	6	4	4	-0.738168	-0.705688	0.0169645	-0.246955	-3.20783	-3.11122	-3.04987	-3.01505
GFGDLK(ac)SPAGLQVLNDYLADK	P24534	EEF1B2	Elongation factor 1-beta		1	acK7		TRUE	4.88323	0.00252824	1.40658	7.45538	7	4	4	-0.995383	-0.976776	-0.587428	-0.849099	-2.36592	-2.33236	-2.13425	-2.20249
LVPVGYGIK(ac)K	P24534	EEF1B2	Elongation factor 1-beta		1	acK185		TRUE	4.35253	0.00246762	-1.58532	-9.72193	7	2	4	NaN	NaN	-3.86888	-3.81926	-2.36592	-2.33236	-2.13425	-2.20249
ATAPQTQHVS(ph)PMR	P29692;P29692-2;P29692-4;P29692-3	EEF1D	Elongation factor 1-delta		1	phS133		TRUE	4.24402	0.00248808	-1.56875	-6.63482	22	4	4	-4.05155	-4.01001	-3.63728	-3.57493	-2.43039	-2.4008	-2.08408	-2.0835
LCEK(gl)MAQFDAK	P26641;P26641-2	EEF1G	Elongation factor 1-gamma		1	GGK212		TRUE	5.61519	0.00268063	1.59816	9.25875	26	4	4	-0.623341	-0.813626	-0.557778	-0.713342	-2.41673	-2.37505	-2.09663	-2.21232
ETVSEESNVLCLSK(gl)SPNK	P13639	EEF2	Elongation factor 2		1	GGK594		TRUE	5.21728	0.00269091	3.0805	13.078	71	3	4	0.661932	NaN	1.18817	1.07462	-2.2118	-2.20786	-1.92877	-2.07392
FAAK(gl)GEGQLGPAER	P13639	EEF2	Elongation factor 2		1	GGK239		TRUE	3.37235	0.00528057	0.886226	4.28859	71	4	4	-1.36439	-1.42865	-0.96851	-1.1159	-2.2118	-2.20786	-1.92877	-2.07392
FDVHDVTLHADAIHR	P13639	EEF2	Elongation factor 2		0		T708	TRUE	6.08896	0.00225806	3.19934	13.6629	71	4	4	1.30009	0.930851	1.35587	0.78819	-2.2118	-2.20786	-1.92877	-2.07392
K(gl)SDPVVSYR	P13639	EEF2	Elongation factor 2		1	GGK572		TRUE	3.39914	0.00343593	1.54986	6.98493	71	2	4	-0.392383	-0.719067	NaN	NaN	-2.2118	-2.20786	-1.92877	-2.07392
LDIK(ac)LDSEDKDK	P13639	EEF2	Elongation factor 2		1	acK322		TRUE	2.91365	0.00782746	0.853063	4.62697	71	2	4	NaN	NaN	-1.20733	-1.29772	-2.2118	-2.20786	-1.92877	-2.07392
STLTDSLVCK(gl)AGIIASAR	P13639	EEF2	Elongation factor 2		1	GGK42		TRUE	3.23445	0.00343128	1.81621	5.76012	71	3	4	-0.669052	-0.419198	0.220114	NaN	-2.2118	-2.20786	-1.92877	-2.07392
YFDPANGK(gl)FSK	P13639	EEF2	Elongation factor 2		1	GGK272		TRUE	4.61044	0.00272058	0.95145	5.8762	71	4	4	-1.13228	-1.28642	-1.06399	-1.13386	-2.2118	-2.20786	-1.92877	-2.07392
EELK(gl)LNIRPLLR	Q15029-2;Q15029;Q15029-3	EFTUD2	116 kDa U5 small nuclear ribonucleoprotein component		1	GGK374		TRUE	4.79404	0.00213861	2.41088	13.5599	45	2	4	NaN	0.109761	NaN	0.205696	-2.38097	-2.33061	-2.1892	-2.11181
TLDELGIHLTK(gl)EELK	Q15029-2;Q15029;Q15029-3	EFTUD2	116 kDa U5 small nuclear ribonucleoprotein component		1	GGK370		TRUE	4.02396	0.00270752	1.52028	8.6161	45	2	4	-0.692831	-0.772902	NaN	NaN	-2.38097	-2.33061	-2.1892	-2.11181
TLDELGIHLTKEELK(gl)	Q15029-2;Q15029;Q15029-3	EFTUD2	116 kDa U5 small nuclear ribonucleoprotein component		1	GGK374		TRUE	4.0234	0.00271168	1.48713	8.52837	45	2	4	NaN	NaN	-0.789435	-0.74261	-2.38097	-2.33061	-2.1892	-2.11181
YLIK(gl)AGALVDPK	Q9H9B1-3;Q9H9B1	EHMT1	Histone-lysine N-methyltransferase EHMT1		1	GGK827		TRUE	5.31479	0.00271062	2.62697	10.4568	12	4	4	0.926759	1.03154	0.917338	1.3055	-1.66584	-1.8309	-1.16131	-1.66869
S(ph)DKSPDLAPTPAPQSTPR	Q9BY44;Q9BY44-3;Q9BY44-4;Q9BY44-2	EIF2A	Eukaryotic translation initiation factor 2A;Eukaryotic translation initiation factor 2A, N-terminally processed		1	phS503		TRUE	2.92973	0.00433771	-1.84574	-6.07882	22	2	4	NaN	NaN	-4.4987	-3.97165	-2.62229	-2.5025	-2.19403	-2.23891
SDKS(ph)PDLAPTPAPQSTPR	Q9BY44;Q9BY44-3;Q9BY44-4;Q9BY44-2	EIF2A	Eukaryotic translation initiation factor 2A;Eukaryotic translation initiation factor 2A, N-terminally processed		1	phS506		TRUE	4.50993	0.00223173	-2.31112	-9.53237	22	3	4	-4.94938	-4.62852	-4.52377	NaN	-2.62229	-2.5025	-2.19403	-2.23891
HVAEVLEYTK	P05198	EIF2S1	Eukaryotic translation initiation factor 2 subunit 1		0		K123;T122;Y121	TRUE	3.35166	0.00337562	1.79276	7.20555	20	2	4	NaN	NaN	-0.991681	-0.580435	-2.72971	-2.68372	-2.47246	-2.4294
VDKEK(gl)GYIDLSK	P05198	EIF2S1	Eukaryotic translation initiation factor 2 subunit 1		1	GGK80		TRUE	4.56669	0.00268163	1.66464	8.58378	20	3	4	-1.01275	-0.743919	NaN	-0.985874	-2.72971	-2.68372	-2.47246	-2.4294
S(ph)GDEMIFDPTMSK	P20042	EIF2S2	Eukaryotic translation initiation factor 2 subunit 2		1	phS2		TRUE	5.72063	0.00352577	2.66986	11.6854	28	4	4	0.165035	0.131326	0.5698	0.47338	-2.54641	-2.42515	-2.08032	-2.28801
SPDTILQK	P20042	EIF2S2	Eukaryotic translation initiation factor 2 subunit 2		0		K293;S286;T289	TRUE	3.16631	0.00304747	2.71369	5.38889	28	4	4	0.589955	1.45428	-0.307545	-0.221815	-2.54641	-2.42515	-2.08032	-2.28801
TGFQAVTGK(ac)R	P20042	EIF2S2	Eukaryotic translation initiation factor 2 subunit 2		1	acK324		TRUE	2.78852	0.00652952	1.23162	5.07757	28	2	4	-1.20593	-1.00078	NaN	NaN	-2.54641	-2.42515	-2.08032	-2.28801
IDLVK(gl)ESQAK	P41091	EIF2S3	Eukaryotic translation initiation factor 2 subunit 3		1	GGK196		TRUE	4.29575	0.00227636	2.90003	7.98397	37	4	4	0.25801	1.26684	1.43698	1.37819	-1.92118	-1.89668	-1.71026	-1.73197
SCGSSTPDEFPTDIPGTK(gl)GNFK	P41091	EIF2S3	Eukaryotic translation initiation factor 2 subunit 3		1	GGK121		TRUE	5.88658	0.00330636	2.77696	12.355	37	4	4	0.723411	0.736735	1.21026	1.17733	-1.92118	-1.89668	-1.71026	-1.73197
SCGSSTPDEFPTDIPGTKGNFK(gl)	P41091	EIF2S3	Eukaryotic translation initiation factor 2 subunit 3		1	GGK125		TRUE	5.04758	0.00267327	2.73172	15.5481	37	2	4	NaN	NaN	0.997405	0.835986	-1.92118	-1.89668	-1.71026	-1.73197
VGQEIEVRPGIVSK(gl)DSEGK	P41091	EIF2S3	Eukaryotic translation initiation factor 2 subunit 3		1	GGK303		TRUE	7.16013	0.0026988	2.54745	15.8129	37	4	4	0.904718	0.701123	0.697336	0.626513	-1.92118	-1.89668	-1.71026	-1.73197
QDLTTLDVTK(gl)LTPLSHEVISR	P41091;Q2VIR3;Q2VIR3-2	EIF2S3;EIF2S3L	Eukaryotic translation initiation factor 2 subunit 3;Putative eukaryotic translation initiation factor 2 subunit 3-like protein		1	GGK27		TRUE	3.90861	0.00261355	3.38462	10.9294	37	2	4	1.21922	NaN	1.91998	NaN	-1.92118	-1.89668	-1.71026	-1.73197
FGK(gl)ITNDFYPEEDGK	P55884;P55884-2	EIF3B	Eukaryotic translation initiation factor 3 subunit B		1	GGK216		TRUE	2.42343	0.0095275	1.2373	3.83498	42	3	4	-1.48782	NaN	-0.904426	-0.535257	-2.30089	-2.32706	-2.14587	-2.07871
ITNDFYPEEDGK(gl)TK	P55884;P55884-2	EIF3B	Eukaryotic translation initiation factor 3 subunit B		1	GGK228		TRUE	3.23874	0.00567536	0.909857	5.30184	42	2	4	-1.33054	NaN	-1.27602	NaN	-2.30089	-2.32706	-2.14587	-2.07871
ITNDFYPEEDGKTK(gl)	P55884;P55884-2	EIF3B	Eukaryotic translation initiation factor 3 subunit B		1	GGK230		TRUE	3.11697	0.00586033	0.936682	4.48974	42	3	4	-1.48427	-1.30246	NaN	-1.04262	-2.30089	-2.32706	-2.14587	-2.07871
NNGK(gl)IELIK	P55884;P55884-2	EIF3B	Eukaryotic translation initiation factor 3 subunit B		1	GGK599		TRUE	4.15999	0.00273404	1.20749	6.70384	42	3	4	-1.16748	-0.965672	-0.883764	NaN	-2.30089	-2.32706	-2.14587	-2.07871
YMTISDEWDIPEK(gl)QPFK	P55884;P55884-2	EIF3B	Eukaryotic translation initiation factor 3 subunit B		1	GGK284		TRUE	3.65675	0.00268954	1.72105	6.58159	42	3	4	NaN	-0.888969	-0.256263	-0.331017	-2.30089	-2.32706	-2.14587	-2.07871
TEPTAQQNLALQLAEK(gl)LGSLVENNER	Q99613;Q99613-2;B5ME19	EIF3C;EIF3CL	Eukaryotic translation initiation factor 3 subunit C;Eukaryotic translation initiation factor 3 subunit C-like protein		1	GGK862		TRUE	4.97346	0.00266667	2.88146	15.5452	31	2	4	1.04716	1.23124	NaN	NaN	-1.87282	-1.80359	-1.68531	-1.60731
VFDHK(gl)QGTYGGYFR	Q99613;Q99613-2;B5ME19	EIF3C;EIF3CL	Eukaryotic translation initiation factor 3 subunit C;Eukaryotic translation initiation factor 3 subunit C-like protein		1	GGK877		TRUE	5.00208	0.00282645	5.98857	20.2743	31	2	4	NaN	NaN	4.56658	3.92605	-1.87282	-1.80359	-1.68531	-1.60731
LGHVVMGNNAVSPYQQVIEK(gl)TK	P60228	EIF3E	Eukaryotic translation initiation factor 3 subunit E		1	GGK407		TRUE	5.32893	0.00243011	2.543	16.3305	21	2	4	NaN	NaN	0.601081	0.743207	-1.84368	-1.99266	-1.80888	-1.83823
LGHVVMGNNAVSPYQQVIEKTK(gl)	P60228	EIF3E	Eukaryotic translation initiation factor 3 subunit E		1	GGK409		TRUE	4.9957	0.0027234	2.58075	11.496	21	3	4	0.38637	0.898789	0.84451	NaN	-1.84368	-1.99266	-1.80888	-1.83823
QLQAETEPIVK(gl)MFEDPETTR	P60228	EIF3E	Eukaryotic translation initiation factor 3 subunit E		1	GGK93		TRUE	3.63373	0.00378096	1.08651	6.52095	21	2	4	-0.685524	-0.883183	NaN	NaN	-1.84368	-1.99266	-1.80888	-1.83823
GIPLATGDTS(ph)PEPELLPGAPLPPPK	O75821	EIF3G	Eukaryotic translation initiation factor 3 subunit G		1	phS42		TRUE	3.21691	0.00313353	-2.25041	-5.31161	18	4	4	-5.83642	-4.2227	-4.83683	-4.93862	-2.84954	-2.85682	-2.61789	-2.50866
EGTGSTATSSSSTAGAAGK(gl)GK	O15372	EIF3H	Eukaryotic translation initiation factor 3 subunit H		1	GGK24		TRUE	4.24984	0.00245149	1.26952	6.15361	27	4	4	-0.858677	-0.731942	-0.487589	-0.476537	-2.07534	-2.01543	-1.7072	-1.83483
KEGTGSTATSSSSTAGAAGK(gl)GK	O15372	EIF3H	Eukaryotic translation initiation factor 3 subunit H		1	GGK24		TRUE	3.3884	0.00365296	1.40932	6.71606	27	2	4	NaN	NaN	-0.547351	-0.450422	-2.07534	-2.01543	-1.7072	-1.83483
DNTAK(gl)LFDSTTLEHQK	Q13347	EIF3I	Eukaryotic translation initiation factor 3 subunit I		1	GGK213		TRUE	3.39384	0.00331148	1.58278	7.02348	15	2	4	-0.250007	0.103812	NaN	NaN	-1.79606	-1.73245	-1.52426	-1.57072
VK(gl)GHFGPINSVAFHPDGK	Q13347	EIF3I	Eukaryotic translation initiation factor 3 subunit I		1	GGK282		TRUE	6.29897	0.0036	1.98011	11.7902	15	4	4	0.235056	0.212443	0.45694	0.392521	-1.79606	-1.73245	-1.52426	-1.57072
DMIHIADTK(gl)VAR	Q9Y262;Q9Y262-2	EIF3L	Eukaryotic translation initiation factor 3 subunit L		1	GGK534		TRUE	6.30193	0.00241379	3.27304	18.1889	27	3	4	NaN	1.56936	1.36335	1.32182	-1.98469	-1.94558	-1.72142	-1.76778
MLGYFSLVGLLR	Q9Y262;Q9Y262-2	EIF3L	Eukaryotic translation initiation factor 3 subunit L		0		S273;Y271	TRUE	3.30849	0.00411176	1.23603	6.19874	27	2	4	NaN	NaN	-0.505783	-0.731881	-1.98469	-1.94558	-1.72142	-1.76778
QIHK(gl)FEELNR	Q9Y262;Q9Y262-2	EIF3L	Eukaryotic translation initiation factor 3 subunit L		1	GGK549		TRUE	5.95173	0.00342515	2.73164	12.4825	27	4	4	0.580531	0.948676	1.16606	0.811825	-1.98469	-1.94558	-1.72142	-1.76778
TFGK(gl)QQWQQLYDTLNAWK	Q7L2H7;Q7L2H7-2	EIF3M	Eukaryotic translation initiation factor 3 subunit M		1	GGK344		TRUE	6.0696	0.00273067	1.36557	9.33418	17	4	4	-0.369632	-0.341996	-0.463309	-0.486045	-1.87382	-1.88236	-1.69027	-1.67681
VK(gl)NSLLSLSDT	Q7L2H7;Q7L2H7-2	EIF3M	Eukaryotic translation initiation factor 3 subunit M		1	GGK365		TRUE	5.89941	0.00275806	2.21537	13.7174	17	3	4	NaN	0.363521	0.3946	0.545529	-1.87382	-1.88236	-1.69027	-1.67681
KVDWLTEK(gl)MHAR	P60842;P60842-2;Q14240;Q14240-2	EIF4A1;EIF4A2	Eukaryotic initiation factor 4A-I;Eukaryotic initiation factor 4A-II;Eukaryotic initiation factor 4A-II, N-terminally processed		1	GGK291		TRUE	4.27878	0.00275357	1.10209	5.85054	10	4	4	-0.980946	-1.19419	-1.09306	-0.772436	-2.23508	-2.19423	-2.00452	-2.01518
SQSSDTEQQS(ph)PTSGGGK	P23588;P23588-2	EIF4B	Eukaryotic translation initiation factor 4B		1	phS504		TRUE	3.08787	0.00390425	-1.61915	-4.74163	47	4	4	-4.54531	-3.45322	-3.59717	-3.95074	-2.41773	-2.43792	-2.04478	-2.16941
VMPAPPPKENAWVK	P23588;P23588-2	EIF4B	Eukaryotic translation initiation factor 4B		0		K480;K486	TRUE	3.63384	0.00235393	2.99483	9.39594	47	2	4	NaN	NaN	0.416616	1.03812	-2.41773	-2.43792	-2.04478	-2.16941
DLPTIPGVTSPSSDEPPMEAS(ph)QSHLRNSPEDK	Q13541	EIF4EBP1	Eukaryotic translation initiation factor 4E-binding protein 1		1	phS94		TRUE	3.21381	0.00393724	-1.45699	-6.36535	18	2	4	NaN	NaN	-3.84479	-3.81496	-2.53124	-2.50365	-2.35836	-2.09828
KAAS(ph)LTEDR	Q04637-5;Q04637-4;Q04637-3;Q04637;Q04637-8;Q04637-9;Q04637-6;Q04637-7	EIF4G1	Eukaryotic translation initiation factor 4 gamma 1		1	phS1045		TRUE	2.63748	0.00451606	3.27339	5.90977	68	2	4	NaN	NaN	1.90023	0.412577	-2.30861	-2.19671	-2.05641	-1.9062
AALSEEELER	O43432;O43432-3;O43432-4	EIF4G3	Eukaryotic translation initiation factor 4 gamma 3		0		S1218	TRUE	2.59334	0.00928099	0.992641	4.35998	22	2	4	-1.28282	NaN	NaN	-0.922959	-2.21177	-2.10569	-2.15471	-1.90997
VLEEDESIR	O43432;O43432-3;O43432-2	EIF4G3	Eukaryotic translation initiation factor 4 gamma 3		0		S457	TRUE	2.52399	0.00489558	3.54212	4.79644	22	3	4	3.00877	NaN	0.618473	0.712504	-2.21177	-2.10569	-2.15471	-1.90997
VPMADKPGNTVNFR	O43432;O43432-3;O43432-4	EIF4G3	Eukaryotic translation initiation factor 4 gamma 3		0		K826;T830	TRUE	2.71126	0.00710492	1.15135	4.20008	22	3	4	-0.921281	-1.32352	NaN	-0.587749	-2.21177	-2.10569	-2.15471	-1.90997
DDFLGGR	Q15056;Q15056-2	EIF4H	Eukaryotic translation initiation factor 4H		0			TRUE	7.79321	0	4.42976	23.2541	14	4	4	2.34036	2.05218	2.15457	2.02983	-2.44214	-2.41674	-2.18164	-2.10159
IVEMSTSK(ac)TGK	P63241;P63241-2;Q9GZV4	EIF5A;EIF5A2	Eukaryotic translation initiation factor 5A-1;Eukaryotic translation initiation factor 5A-2		1	acK47		TRUE	6.36874	0.00263529	4.51218	21.1249	18	3	4	1.80968	1.71181	NaN	2.1334	-2.78141	-2.66369	-2.61036	-2.45339
IVEMSTSKTGKHGHAK	P63241;P63241-2;Q9GZV4	EIF5A;EIF5A2	Eukaryotic translation initiation factor 5A-1;Eukaryotic translation initiation factor 5A-2		0		K47;K50;K55;S44;S46;T45;T48	TRUE	5.25838	0.00289831	4.46911	20.4436	18	2	4	1.99496	1.68884	NaN	NaN	-2.78141	-2.66369	-2.61036	-2.45339
KQSFDDNDSEELEDKDSK	O60841	EIF5B	Eukaryotic translation initiation factor 5B		0		K105;K119;K122;S107;S113;S121	TRUE	4.41643	0.00256277	1.8171	7.29572	43	4	4	-1.01153	-0.927387	-0.697329	-0.525768	-2.83878	-2.78458	-2.52302	-2.28401
QSFDDNDSEELEDKDSK	O60841	EIF5B	Eukaryotic translation initiation factor 5B		0		K119;K122;S107;S113;S121	TRUE	4.06005	0.00245465	1.87503	7.71547	43	3	4	-0.876678	-0.663031	NaN	-0.658006	-2.83878	-2.78458	-2.52302	-2.28401
VEMYSGS(ph)DDDDDFNKLPK	O60841	EIF5B	Eukaryotic translation initiation factor 5B		1	phS137		TRUE	5.00934	0.00237885	1.8802	8.61704	43	4	4	-0.773715	-0.620977	-0.850366	-0.664534	-2.83878	-2.78458	-2.52302	-2.28401
IAEK(ac)GSTIETEQK	Q8N8S7;Q8N8S7-3;Q8N8S7-2	ENAH	Protein enabled homolog		1	acK424		TRUE	3.29274	0.0068	-0.752488	-3.93471	21	4	4	-2.93874	-2.67111	-2.73674	-2.52929	-2.17899	-1.89245	-1.9236	-1.87089
IAEK(ac)GSTIETEQKEDK	Q8N8S7;Q8N8S7-3;Q8N8S7-2	ENAH	Protein enabled homolog		1	acK424		TRUE	3.58806	0.00405128	-0.958969	-4.67455	21	4	4	-3.03493	-3.16013	-2.74891	-2.75783	-2.17899	-1.89245	-1.9236	-1.87089
TNTMNGSKS(ph)PVISR	Q8N8S7;Q8N8S7-3;Q8N8S7-2	ENAH	Protein enabled homolog		1	phS471		TRUE	4.15082	0.00353373	0.829183	4.99912	21	4	4	-1.19543	-1.23933	-1.04621	-1.06823	-2.17899	-1.89245	-1.9236	-1.87089
AVNEK(ac)SCNCLLLK	P06733;P06733-2	ENO1	Alpha-enolase		1	acK335		TRUE	3.59876	0.00281384	1.8118	7.96605	41	2	4	-1.15498	-0.840629	NaN	NaN	-2.98199	-2.87896	-2.72607	-2.65141
FTASAGIQVVGDDLTVTNPK(gl)R	P06733;P06733-2	ENO1	Alpha-enolase		1	GGK326		TRUE	3.19198	0.00489304	1.07937	5.62909	41	2	4	-1.7361	-1.72438	NaN	NaN	-2.98199	-2.87896	-2.72607	-2.65141
IGAEVYHNLK(ac)NVIK	P06733;P06733-2	ENO1	Alpha-enolase		1	acK193		TRUE	4.34283	0.0026812	-2.12258	-11.064	41	2	4	NaN	-4.92257	-4.94181	NaN	-2.98199	-2.87896	-2.72607	-2.65141
K(gl)LNVTEQEK	P06733	ENO1	Alpha-enolase		1	GGK81		TRUE	2.11771	0.00994785	2.57822	3.80338	28	3	4	-0.839415	-1.05569	NaN	1.15301	-3.01765	-2.93644	-2.71804	-2.6302
SGK(gl)YDLDFK	P06733;P06733-2	ENO1	Alpha-enolase		1	GGK256		TRUE	3.45819	0.00470048	0.891354	4.39441	41	4	4	-2.2047	-1.87597	-1.8173	-1.77505	-2.98199	-2.87896	-2.72607	-2.65141
YGK(gl)DATNVGDEGGFAPNILENK	P06733;P06733-2	ENO1	Alpha-enolase		1	GGK202		TRUE	2.3447	0.00769076	2.00199	3.74894	41	4	4	-1.52876	-1.20091	0.495024	-0.99581	-2.98199	-2.87896	-2.72607	-2.65141
IADSIGCSTNNILFLTDVTR	Q9UHY7;Q9UHY7-2	ENOPH1	Enolase-phosphatase E1		0		S199;S203;T204;T211;T214	TRUE	4.94517	0.00216867	2.20837	13.6252	3	2	4	-0.706441	-0.693644	NaN	NaN	-2.94839	-2.97608	-2.96387	-2.74532
PQSQPPHSSPS(ph)PR	Q09472;Q92793;Q92793-2	EP300;CREBBP	Histone acetyltransferase p300;CREB-binding protein		1	phS2364		TRUE	2.43559	0.00995025	1.16507	3.79513	15	3	4	NaN	-0.734419	-0.458948	-0.0781999	-1.74409	-1.68766	-1.18053	-1.74343
DKS(ph)DS(ph)DTEGLLFSR	Q9H4G0;Q9H4G0-2	EPB41L1	Band 4.1-like protein 1		2	phS648;phS650		TRUE	2.75915	0.00897914	-0.864573	-3.89051	13	3	4	-3.33695	-3.55836	NaN	-3.18412	-2.73307	-2.53612	-2.40831	-2.30346
GAPSQDDESGGIEDSPDR	Q9H4G0;Q9H4G0-2	EPB41L1	Band 4.1-like protein 1		0		S667;S672;S678	TRUE	3.5183	0.00469797	0.858273	4.39406	13	4	4	-1.73952	-1.72371	-1.64496	-1.43968	-2.73307	-2.53612	-2.40831	-2.30346
SSPWNFAFTVK	Q9H4G0;Q9H4G0-2;Q9H4G0-4	EPB41L1	Band 4.1-like protein 1		0		K174;S164;S165;T172	TRUE	3.31858	0.00281616	2.71122	7.9662	36	2	4	0.728835	-0.0183957	NaN	NaN	-2.50365	-2.44882	-2.34295	-2.12859
AEAEAGS(ph)PRPDPR	P58107	EPPK1	Epiplakin		1	phS2508		TRUE	3.61925	0.00335574	-1.26658	-5.86359	105	3	4	NaN	-2.91363	-3.3444	-2.88596	-1.87811	-1.73942	-1.83709	-1.67107
EYIPGQPPLSQSSDSSPTR	P07814	EPRS	Bifunctional glutamate/proline--tRNA ligase;Glutamate--tRNA ligase;Proline--tRNA ligase		0		S880;S882;S883;S885;S886;T888;Y872	TRUE	4.54312	0.00249374	1.28548	6.63687	69	4	4	-1.29903	-1.48294	-1.131	-1.10729	-2.69862	-2.63084	-2.41286	-2.41986
SVVNMEWDKIWAFNK	P07814	EPRS	Bifunctional glutamate/proline--tRNA ligase;Glutamate--tRNA ligase;Proline--tRNA ligase		0		K491;K497;S483	TRUE	2.42345	0.00502263	6.03082	5.5984	69	2	4	5.1089	1.87164	NaN	NaN	-2.69862	-2.63084	-2.41286	-2.41986
LPVDILGR	P42566	EPS15	Epidermal growth factor receptor substrate 15		0			TRUE	2.30873	0.00832411	1.79857	4.4993	23	2	4	-0.6579	0.117429	NaN	NaN	-1.81132	-2.26229	-1.83726	-2.36434
STPSHGSVSSLNSTGSLSPK	Q9UBC2;Q9UBC2-2;Q9UBC2-3;Q9UBC2-4	EPS15L1	Epidermal growth factor receptor substrate 15-like 1		0		K257;S238;S241;S244;S246;S247;S250;S253;S255;T239;T251	TRUE	5.75225	0.00280328	2.17743	10.9085	17	4	4	-0.705029	-0.564606	-0.831553	-0.795518	-3.08467	-3.04365	-2.84555	-2.63255
EASLLDLK	Q8IUD2;Q8IUD2-3;Q8IUD2-2;Q8IUD2-4;Q8IUD2-5	ERC1	ELKS/Rab6-interacting/CAST family member 1		0		K679;S674	TRUE	2.63055	0.00833079	1.04019	3.957	25	3	4	NaN	-1.33155	-1.25924	-0.761796	-2.38443	-2.13854	-2.15624	-1.95169
GLSAK(gl)ATEEDHER	Q8IUD2;Q8IUD2-3;Q8IUD2-2;Q8IUD2-4	ERC1	ELKS/Rab6-interacting/CAST family member 1		1	GGK324		TRUE	3.38595	0.00473633	0.961465	4.91456	25	3	4	-1.23814	NaN	-1.08107	-1.26957	-2.38443	-2.13854	-2.15624	-1.95169
VVQEENQHMQMTIQALQDELR	Q8IUD2;Q8IUD2-3;Q8IUD2-2;Q8IUD2-4	ERC1	ELKS/Rab6-interacting/CAST family member 1		0		T228	TRUE	3.14626	0.00443919	1.32461	5.99559	25	2	4	-0.909634	-0.756597	NaN	NaN	-2.38443	-2.13854	-2.15624	-1.95169
FDTQYPYGEKQDEFK	P30040	ERP29	Endoplasmic reticulum resident protein 29		0		K69;K74;T62;Y64;Y66	TRUE	2.97393	0.00672918	0.986371	5.02307	11	2	4	-1.54001	-1.72042	NaN	NaN	-2.81421	-2.60131	-2.52955	-2.52128
ASSTSPVEISEWLDQK	P13804;P13804-2	ETFA	Electron transfer flavoprotein subunit alpha, mitochondrial		0		K203;S189;S190;S192;S197;T191	TRUE	2.88128	0.00673838	1.07849	5.02663	9	2	4	NaN	NaN	-1.68203	-1.65196	-2.98531	-2.77359	-2.64249	-2.58057
KIEVIKPGDLGVDLTSK	P38117;P38117-2	ETFB	Electron transfer flavoprotein subunit beta		0		K205;K210;K221;S220;T219	TRUE	3.28328	0.00554479	0.884585	4.18637	12	4	4	-1.63111	-1.4385	-1.37	-1.10299	-2.4023	-2.38075	-2.19702	-2.10088
GGPGGPGGPGGPMGR	Q01844-6;Q01844-3;Q01844;Q01844-5;Q01844-2	EWSR1	RNA-binding protein EWS		0			TRUE	5.72028	0.00262411	1.92154	10.2824	10	4	4	-0.632069	-0.449277	-0.314219	-0.40021	-2.50775	-2.52118	-2.22618	-2.22683
GGPGK(ac)MDKGEHR	Q01844-6;Q01844-3;Q01844;Q01844-5;Q01844-2	EWSR1	RNA-binding protein EWS		1	acK585		TRUE	4.62124	0.00252439	1.74588	8.88639	10	3	4	-0.476102	-0.689388	NaN	-0.70832	-2.50775	-2.52118	-2.22618	-2.22683
QTGFVPPGRPK	O60645-3;O60645;O60645-2	EXOC3	Exocyst complex component 3		0		K242;T233	TRUE	3.12397	0.00438409	1.39253	6.05071	13	2	4	-0.196575	-0.639404	NaN	NaN	-1.8314	-1.87717	-1.84885	-1.68468
GENVTVENQPR	Q96A65;Q96A65-2	EXOC4	Exocyst complex component 4		0		T330	TRUE	5.36645	0.00239093	2.65548	16.8735	13	2	4	NaN	NaN	1.03147	1.00407	-1.72051	-1.72306	-1.51315	-1.59412
QQINEMHLLIQQAR	Q01780;Q01780-2	EXOSC10	Exosome component 10		0			TRUE	2.91557	0.00445067	1.7807	5.9834	22	2	4	-0.146036	0.495081	NaN	NaN	-1.75121	-1.51144	-1.49226	-1.6698
VKESSIIAPAPAEDVDT(ph)PPR	Q15910;Q15910-3;Q15910-2;Q15910-4;Q15910-5	EZH2	Histone-lysine N-methyltransferase EZH2		1	phT487		TRUE	2.84694	0.0064392	-1.14774	-4.01111	14	4	4	-3.12771	-2.59553	-3.29883	-2.6554	-1.96308	-1.93943	-1.68854	-1.49548
SLLSSASATVGHGLTAVK	Q8IWE2	FAM114A1	Protein NOXP20		0		K153;S136;S139;S140;S142;T144;T150	TRUE	3.27766	0.00423529	1.24068	6.14003	13	2	4	NaN	NaN	-1.55724	-1.37312	-2.91507	-2.62417	-2.5977	-2.6865
PLLPTPDLTLK	Q6P1L5	FAM117B	Protein FAM117B		0		K530;T524;T528	TRUE	4.23339	0.00259289	2.2425	10.8898	9	2	4	NaN	NaN	0.804998	1.11535	-1.20463	-1.36361	-1.38954	-1.17153
EWTCPNLK	Q9NZB2;Q9NZB2-6;Q9NZB2-4	FAM120A	Constitutive coactivator of PPAR-gamma-like protein 1		0		K673;T668	TRUE	3.3677	0.003298	1.65044	7.0552	28	2	4	-0.679874	-0.559515	NaN	NaN	-2.47105	-2.3976	-2.17151	-2.04037
NLTEQNSYSNIPHEGKHT(ph)PLYER	Q9NZB2;Q9NZB2-6;Q9NZB2-4;Q9NZB2-5;Q9NZB2-2;Q5T035	FAM120A;C9orf129	Constitutive coactivator of PPAR-gamma-like protein 1;Putative uncharacterized protein C9orf129		1	phT428		TRUE	3.1761	0.00392539	-1.51691	-6.35912	28	2	4	-3.87343	NaN	NaN	-3.70066	-2.47105	-2.3976	-2.17151	-2.04037
RSQS(ph)PINCIRPSVLGPLK	Q96E09	FAM122A	Protein FAM122A		1	phS189		TRUE	2.39578	0.00664407	2.66609	5.04381	10	2	4	1.7284	0.390778	NaN	NaN	-1.81553	-1.70425	-1.65099	-1.25524
LAPTCK(gl)SELPR	Q96TA1-2;Q96TA1	FAM129B	Niban-like protein 1		1	GGK500		TRUE	3.82835	0.00246016	2.4657	7.71889	38	3	4	-0.523939	-0.149937	0.400187	NaN	-2.68117	-2.66497	-2.49144	-2.39012
TDMDQIITSK(gl)EHLASK	Q96TA1-2;Q96TA1	FAM129B	Niban-like protein 1		1	GGK303		TRUE	2.48814	0.00783396	1.39627	4.0526	38	3	4	-1.53751	-0.567528	-1.37694	NaN	-2.68117	-2.66497	-2.49144	-2.39012
HSDASLTDTVNK	Q9UK61;Q9UK61-3;Q9UK61-4;Q9UK61-2	FAM208A	Protein FAM208A		0		K795;S785;S788;T790;T792	TRUE	3.19295	0.00446454	1.24851	5.96846	13	2	4	-0.628029	-0.395815	NaN	NaN	-1.97308	-1.69171	-1.65895	-1.71798
TT(ph)PDQELAPASEPVWERPWSVEEIRR	Q641Q2;Q641Q2-2	FAM21A	WASH complex subunit FAM21A		1	phT6		TRUE	2.79109	0.00441761	-2.31706	-6.01289	5	2	4	-4.11691	-4.34755	NaN	NaN	-1.86271	-2.47449	-1.77711	-1.54636
K(gl)FSAHYDAVEAELK	Q14320	FAM50A	Protein FAM50A		1	GGK48		TRUE	3.39661	0.00397875	1.1771	6.26377	13	2	4	-0.671777	-0.825085	NaN	NaN	-2.09486	-1.95882	-1.82973	-1.81873
IDELYEAYCVQR	Q6ZS17-2;Q6ZS17;Q6ZS17-3;Q6ZS17-4	FAM65A	Protein FAM65A		0		Y143;Y146	TRUE	2.34996	0.00745946	2.17304	4.76178	10	2	4	-0.110838	0.996678	NaN	NaN	-1.76636	-1.61608	-2.01878	-1.51924
QFGTPKPCQYCNIIAAFIGTK	Q5HYJ3-3;Q5HYJ3-2;Q5HYJ3	FAM76B	Protein FAM76B		0		K71;K86;T69;T85;Y75	TRUE	4.60332	0.00248232	2.14226	12.0999	6	2	4	-0.0944488	0.129613	NaN	NaN	-2.22499	-2.03553	-2.0597	-2.17849
AVPAPSPGPT(ph)HNSPELGRPPAAGVLAPDMSDKDK	Q6ZRV2	FAM83H	Protein FAM83H		1	phT1065		TRUE	2.79003	0.00757904	-1.0087	-4.73534	25	2	4	NaN	0.304277	NaN	0.704935	1.52932	1.46081	1.45937	1.60374
AVPAPSPGPTHNS(ph)PELGRPPAAGVLAPDMSDKDK	Q6ZRV2	FAM83H	Protein FAM83H		1	phS1068		TRUE	3.31157	0.00418276	-1.21183	-6.15614	25	2	4	0.13014	NaN	0.47283	NaN	1.52932	1.46081	1.45937	1.60374
FLSAQS(ph)HSTSPQGLDSPLPLEGSGAHQVLHNESK	Q6ZRV2	FAM83H	Protein FAM83H		1	phS840		TRUE	4.53027	0.00254279	-1.46803	-8.05695	25	3	4	-0.0467273	NaN	-0.0858325	0.2684	1.52932	1.46081	1.45937	1.60374
GS(ph)PTSAYPER	Q6ZRV2	FAM83H	Protein FAM83H		1	phS870		TRUE	3.67439	0.00332055	-1.24484	-7.03705	25	2	4	NaN	0.134352	NaN	0.402588	1.52932	1.46081	1.45937	1.60374
RGS(ph)PTTGFIEQK	Q6ZRV2	FAM83H	Protein FAM83H		1	phS892		TRUE	5.12029	0.00258493	-1.09626	-6.97688	25	4	4	0.242938	0.47379	0.383906	0.567554	1.52932	1.46081	1.45937	1.60374
LEACILTQGDK	Q9NVI1;Q9NVI1-2;Q9NVI1-1	FANCI	Fanconi anemia group I protein		0		K657;T653	TRUE	3.2327	0.00487102	-1.05197	-5.6466	32	2	4	NaN	NaN	-2.74644	-2.63773	-1.71452	-1.75887	-1.63315	-1.45391
YTSIPTSVEESGKK(gl)	Q9NVI1;Q9NVI1-2;Q9NVI1-1	FANCI	Fanconi anemia group I protein		1	GGK898		TRUE	4.23107	0.00269589	2.35784	11.0915	32	2	4	NaN	NaN	0.577388	0.85807	-1.71452	-1.75887	-1.63315	-1.45391
THS(ph)QGGYGSQGYK	Q9Y285;Q9Y285-2	FARSA	Phenylalanine--tRNA ligase alpha subunit		1	phS301		TRUE	5.01125	0.00257143	2.0908	8.95194	16	4	4	-0.531698	-0.0859101	-0.632175	-0.215244	-2.63704	-2.55779	-2.34446	-2.28895
GGPEVQQVPAGER	P49327	FASN	Fatty acid synthase;[Acyl-carrier-protein] S-acetyltransferase;[Acyl-carrier-protein] S-malonyltransferase;3-oxoacyl-[acyl-carrier-protein] synthase;3-oxoacyl-[acyl-carrier-protein] reductase;3-hydroxyacyl-[acyl-carrier-protein] dehydratase;Enoyl-[acyl-carrier-protein] reductase;Oleoyl-[acyl-carrier-protein] hydrolase		0			TRUE	3.98641	0.00239833	1.90808	9.36572	112	2	4	-0.349456	-0.587229	NaN	NaN	-2.53045	-2.44419	-2.28085	-2.2502
VFTTVGSAEK	P49327	FASN	Fatty acid synthase;[Acyl-carrier-protein] S-acetyltransferase;[Acyl-carrier-protein] S-malonyltransferase;3-oxoacyl-[acyl-carrier-protein] synthase;3-oxoacyl-[acyl-carrier-protein] reductase;3-hydroxyacyl-[acyl-carrier-protein] dehydratase;Enoyl-[acyl-carrier-protein] reductase;Oleoyl-[acyl-carrier-protein] hydrolase		0		K1704;S1701;T1697;T1698	TRUE	3.06184	0.00313819	3.35533	7.36653	112	2	4	0.387914	NaN	1.56991	NaN	-2.53045	-2.44419	-2.28085	-2.2502
NVVLDALQLPK	Q96ME1-4;Q96ME1-2;Q96ME1;Q96ME1-3	FBXL18	F-box/LRR-repeat protein 18		0		K299	TRUE	2.53	0.00675495	1.74071	4.98316	5	2	4	-0.0467571	-0.778655	NaN	NaN	-1.88167	-2.2037	-2.35928	-2.169
ATPEQYQILK(gl)ENYGQK	P14324-2;P14324	FDPS	Farnesyl pyrophosphate synthase		1	GGK287		TRUE	3.75658	0.0025679	3.38706	6.8825	13	4	4	-0.73062	0.556822	0.868779	1.09093	-3.10818	-2.9492	-2.89194	-2.81303
ENYGQK(gl)EAEK	P14324-2;P14324	FDPS	Farnesyl pyrophosphate synthase		1	GGK293		TRUE	4.0493	0.00281116	1.08725	5.50983	13	4	4	-1.92216	-2.03823	-1.88024	-1.57271	-3.10818	-2.9492	-2.89194	-2.81303
EVLEYNAIGGK(gl)YNR	P14324-2;P14324	FDPS	Farnesyl pyrophosphate synthase		1	GGK57		TRUE	5.68944	0.00344578	3.82528	16.2702	13	3	4	1.16169	0.597317	0.895073	NaN	-3.10818	-2.9492	-2.89194	-2.81303
IGTDIQDNK(gl)CSWLVVQCLQR	P14324-2;P14324	FDPS	Farnesyl pyrophosphate synthase		1	GGK266		TRUE	5.52129	0.0029869	3.66462	20.6281	13	2	4	NaN	0.769095	0.678972	NaN	-3.10818	-2.9492	-2.89194	-2.81303
EKGPTTGEGALDLSDVHS(ph)PPKS(ph)PEGK	O95684;O95684-2	FGFR1OP	FGFR1 oncogene partner		2	phS156;phS160		TRUE	3.04941	0.00526263	-1.12467	-4.24891	8	4	4	-3.44303	-3.27676	-3.51134	-2.81928	-2.38097	-2.13865	-1.89479	-2.13734
EKGPTTGEGALDLSDVHSPPKS(ph)PEGK	O95684;O95684-2	FGFR1OP	FGFR1 oncogene partner		1	phS160		TRUE	4.22644	0.00243941	1.28002	6.13747	8	4	4	-0.989564	-0.961171	-0.851279	-0.62966	-2.38097	-2.13865	-1.89479	-2.13734
GPTTGEGALDLSDVHSPPKS(ph)PEGK	O95684;O95684-2	FGFR1OP	FGFR1 oncogene partner		1	phS160		TRUE	3.3497	0.0039162	1.26279	4.81602	8	4	4	-1.27855	-0.929116	-0.717035	-0.575893	-2.38097	-2.13865	-1.89479	-2.13734
STQFEYAWCLVR	Q9Y3D6	FIS1	Mitochondrial fission 1 protein		0		S33;T34;Y38	TRUE	3.13061	0.00377391	1.73544	6.51501	5	2	4	-0.765425	-0.627939	NaN	NaN	-2.71596	-2.43745	-2.45093	-2.12413
AGAGDFMR	Q96AY3	FKBP10	Peptidyl-prolyl cis-trans isomerase FKBP10		0			TRUE	3.70354	0.0028467	1.41287	6.26069	18	3	4	-0.325738	-0.828563	-0.756853	NaN	-2.10827	-2.15638	-1.91447	-2.02056
ASPAGGPLEDVVIER	Q96AY3	FKBP10	Peptidyl-prolyl cis-trans isomerase FKBP10		0		S35	TRUE	2.42134	0.00625492	2.80518	5.15213	18	2	4	0.00805655	NaN	1.50246	NaN	-2.10827	-2.15638	-1.91447	-2.02056
RPS(ph)QEQSASASSGQPQAPLNR	Q5T1M5;Q5T1M5-2	FKBP15	FK506-binding protein 15		1	phS956		TRUE	3.50769	0.00334015	-1.40561	-7.00392	19	2	4	NaN	NaN	-3.74878	-3.74534	-2.32037	-2.57338	-2.21135	-2.26072
LQAFSAAIESCNK	Q02790	FKBP4	Peptidyl-prolyl cis-trans isomerase FKBP4;Peptidyl-prolyl cis-trans isomerase FKBP4, N-terminally processed		0		K344;S336;S341	TRUE	2.68951	0.00446704	2.8794	5.04298	37	3	4	NaN	-0.613321	-0.871833	0.97551	-3.21036	-3.13251	-2.8943	-2.95996
FKNWDDVLTVDYTR	Q13045;Q13045-3;Q13045-2	FLII	Protein flightless-1 homolog		0		K836;T843;T847;Y846	TRUE	2.98931	0.00335173	3.53117	7.16616	21	2	4	0.595122	1.8532	NaN	NaN	-2.49986	-2.44764	-2.18859	-2.09194
LSVEHK(gl)QRPK	Q13045;Q13045-3;Q13045-2	FLII	Protein flightless-1 homolog		1	GGK752		TRUE	4.43724	0.00266306	1.7524	8.4468	21	3	4	NaN	-0.44969	-0.554614	-0.65951	-2.49986	-2.44764	-2.18859	-2.09194
AEISCTDNQDGTCSVSYLPVLPGDYSILVK	P21333-2;P21333	FLNA	Filamin-A		0		K1929;S1903;S1913;S1915;S1925;T1905;T1911;Y1916;Y1924	TRUE	2.63994	0.00485328	2.399	4.80081	222	3	4	0.652601	NaN	-0.999423	-0.545968	-2.84819	-2.7441	-2.65913	-2.53496
AFGPGLQGGSAGS(ph)PAR	P21333-2;P21333	FLNA	Filamin-A		1	phS1084		TRUE	4.48447	0.00247684	-1.32168	-6.61957	222	4	4	-4.19047	-4.14107	-3.99494	-3.74664	-2.84819	-2.7441	-2.65913	-2.53496
APLRVQVQDNEGCPVEALVK	P21333-2;P21333	FLNA	Filamin-A		0		K724	TRUE	3.28746	0.00347445	1.58689	5.03573	222	4	4	-1.36836	-1.27953	-1.35541	-0.435522	-2.84819	-2.7441	-2.65913	-2.53496
AWGPGLEGGVVGK	P21333-2;P21333	FLNA	Filamin-A		0		K593	TRUE	3.34999	0.00469348	0.989975	4.44286	222	4	4	-1.75887	-1.60801	-2.02854	-1.43107	-2.84819	-2.7441	-2.65913	-2.53496
CSGPGLS(ph)PGMVR	P21333-2;P21333	FLNA	Filamin-A		1	phS1459		TRUE	4.36064	0.00234971	-3.01606	-8.21877	222	4	4	-6.37064	-5.97098	-5.34392	-5.16509	-2.84819	-2.7441	-2.65913	-2.53496
ETADFKVYTK	P21333-2;P21333	FLNA	Filamin-A		0		K504;K508;T500;T507;Y506	TRUE	3.2473	0.00336736	2.01763	5.93854	222	3	4	NaN	-0.664197	-1.19881	-0.173895	-2.84819	-2.7441	-2.65913	-2.53496
ETGEHLVHVK(ac)K	P21333-2;P21333	FLNA	Filamin-A		1	acK2016		TRUE	2.74079	0.0062577	-1.36223	-5.13835	222	2	4	NaN	-4.31376	NaN	-3.80389	-2.84819	-2.7441	-2.65913	-2.53496
HGGKAPLRVQVQDNEGCPVEALVK	P21333-2;P21333	FLNA	Filamin-A		0		K704;K724	TRUE	2.91087	0.00425043	1.9176	4.62369	222	4	4	-0.488593	-0.889369	-1.63682	-0.101199	-2.84819	-2.7441	-2.65913	-2.53496
IVGPSGAAVPCK	P21333-2;P21333	FLNA	Filamin-A		0		K1019;S1012	TRUE	2.63976	0.00395503	-5.43128	-6.27752	222	2	4	NaN	NaN	-9.39977	-6.85599	-2.84819	-2.7441	-2.65913	-2.53496
SPFEVKVGTECGNQK	P21333-2;P21333	FLNA	Filamin-A		0		K569;K578;S564;T572	TRUE	4.84506	0.00224066	1.93296	8.34587	222	4	4	-0.876837	-0.570571	-1.09491	-0.512209	-2.84819	-2.7441	-2.65913	-2.53496
SPFEVKVGTECGNQKVR	P21333-2;P21333	FLNA	Filamin-A		0		K569;K578;S564;T572	TRUE	2.53249	0.00627822	2.014	4.04681	222	4	4	-0.670291	-1.35546	-1.17984	0.475214	-2.84819	-2.7441	-2.65913	-2.53496
VGTECGNQK	P21333-2;P21333	FLNA	Filamin-A		0		K578;T572	TRUE	2.61153	0.0056458	1.94928	5.31501	222	2	4	NaN	NaN	-1.1865	-0.308132	-2.84819	-2.7441	-2.65913	-2.53496
VGTECGNQKVR	P21333-2;P21333	FLNA	Filamin-A		0		K578;T572	TRUE	2.50138	0.00652651	2.03249	4.00323	222	4	4	-0.88742	-1.01168	-1.32967	0.57236	-2.84819	-2.7441	-2.65913	-2.53496
VGTECGNQKVRAWGPGLEGGVVGK	P21333-2;P21333	FLNA	Filamin-A		0		K578;K593;T572	TRUE	2.37604	0.00793451	1.69024	3.69405	222	4	4	-1.13743	-1.33094	-1.62454	0.0674791	-2.84819	-2.7441	-2.65913	-2.53496
VKETADFK	P21333-2;P21333	FLNA	Filamin-A		0		K498;K504;T500	TRUE	3.86278	0.0026988	1.42081	6.58651	222	3	4	-1.53721	-1.10911	-1.18104	NaN	-2.84819	-2.7441	-2.65913	-2.53496
VKETADFKVYTK	P21333-2;P21333	FLNA	Filamin-A		0		K498;K504;K508;T500;T507;Y506	TRUE	3.66862	0.00269004	1.90964	5.9493	222	4	4	-0.95915	-0.901729	-1.17268	-0.114267	-2.84819	-2.7441	-2.65913	-2.53496
VNVGAGSHPNKVK(gl)	P21333-2;P21333	FLNA	Filamin-A		1	GGK773		TRUE	3.04109	0.00685331	0.90096	4.94799	222	2	4	-1.75814	NaN	-1.83313	NaN	-2.84819	-2.7441	-2.65913	-2.53496
VRVS(ph)GQGLHEGHTFEPAEFIIDTR	P21333-2;P21333	FLNA	Filamin-A		1	phS2045		TRUE	2.86154	0.0087867	0.807561	3.6036	222	4	4	-1.88982	-1.80869	-2.23441	-1.62321	-2.84819	-2.7441	-2.65913	-2.53496
VTVKGPKGEER	P21333-2;P21333	FLNA	Filamin-A		0		K520;K523;T518	TRUE	2.95107	0.00526454	1.28597	4.72988	222	3	4	-1.70689	-1.00641	-1.51859	NaN	-2.84819	-2.7441	-2.65913	-2.53496
VTVLFAGQHIAK(gl)SPFEVYVDK	P21333-2;P21333	FLNA	Filamin-A		1	GGK367		TRUE	2.56482	0.00949515	1.01715	3.83725	222	3	4	NaN	-2.07376	-1.54392	-1.42067	-2.84819	-2.7441	-2.65913	-2.53496
YGGDEIPFS(ph)PYR	P21333-2;P21333	FLNA	Filamin-A		1	phS1630		TRUE	2.71335	0.00718033	-1.13668	-4.79463	222	2	4	-3.63476	-4.03179	NaN	NaN	-2.84819	-2.7441	-2.65913	-2.53496
YNEQHVPGS(ph)PFTAR	P21333-2;P21333	FLNA	Filamin-A		1	phS1938		TRUE	4.98332	0.00245333	1.30304	7.3717	222	4	4	-1.57038	-1.41043	-1.3648	-1.2286	-2.84819	-2.7441	-2.65913	-2.53496
IECDDK(gl)GDGSCDVR	P21333-2;P21333;Q14315;Q14315-2	FLNA;FLNC	Filamin-A;Filamin-C		1	GGK626		TRUE	6.74245	0.00254545	2.33582	13.9553	5	4	4	-0.208261	-0.332923	-0.417484	-0.454071	-2.85183	-2.74227	-2.62091	-2.54099
AAGSGELGVTMKGPK	O75369-6;O75369-3;O75369-8;O75369-2;O75369-9;O75369;O75369-7;O75369-5;O75369-4	FLNB	Filamin-B		0		K492;K495;S484;T490	TRUE	2.51382	0.00446889	6.78448	5.9498	161	2	4	5.57688	2.13527	NaN	NaN	-3.10172	-3.00915	-2.84941	-2.75335
LVS(ph)PGSANETSSILVESVTR	O75369-6;O75369-3;O75369-8;O75369-2;O75369-9;O75369;O75369-7	FLNB	Filamin-B		1	phS2509		TRUE	3.57313	0.00301151	-1.50167	-6.13203	161	3	4	-4.68475	NaN	-4.47923	-4.12623	-3.10172	-3.00915	-2.84941	-2.75335
MDGTYACSYT(ph)PVK	O75369-6;O75369-3;O75369-8;O75369-2;O75369-9;O75369;O75369-7;O75369-5;O75369-4	FLNB	Filamin-B		1	phT709		TRUE	3.61759	0.00307669	1.47753	7.42799	161	2	4	-1.41947	NaN	NaN	-1.48228	-3.10172	-3.00915	-2.84941	-2.75335
PAEFTIDTK	O75369-6;O75369-3;O75369-8;O75369-2;O75369-9;O75369;O75369-7;O75369-5;O75369-4	FLNB	Filamin-B		0		K1066;T1062;T1065	TRUE	2.69633	0.00565924	1.63936	5.30691	161	2	4	-1.61	-0.968097	NaN	NaN	-3.10172	-3.00915	-2.84941	-2.75335
GLSEGHTFQVAEFIVDTR	Q14315;Q14315-2	FLNC	Filamin-C		0		S2052;T2056;T2066	TRUE	2.44892	0.00548622	3.60626	5.40768	55	2	4	1.36239	-0.490517	NaN	NaN	-3.4092	-3.25608	-3.04804	-2.96798
GVAGVPAEFSIWTR	Q14315;Q14315-2	FLNC	Filamin-C		0		S2336;T2339	TRUE	3.63492	0.00267173	2.30415	8.74234	55	2	4	NaN	-0.693854	-1.03851	NaN	-3.4092	-3.25608	-3.04804	-2.96798
ITESDLSQLTASIR	Q14315;Q14315-2	FLNC	Filamin-C		0		S1972;S1975;S1980;T1970;T1978	TRUE	2.83723	0.00574197	1.29718	5.2684	55	2	4	-1.98942	-1.75687	NaN	NaN	-3.4092	-3.25608	-3.04804	-2.96798
VCAYGPGLK	Q14315;Q14315-2	FLNC	Filamin-C		0		K1073;Y1068	TRUE	3.86499	0.00276661	1.3979	6.55105	55	3	4	-1.62995	-1.87313	NaN	-1.8142	-3.4092	-3.25608	-3.04804	-2.96798
HSSDINHLVTQGR	Q5T0N5-3;Q5T0N5-4;Q5T0N5-2;Q5T0N5-5;Q5T0N5	FNBP1L	Formin-binding protein 1-like		0		S430;S431;T438	TRUE	2.71363	0.00685332	1.2395	3.91714	17	4	4	-1.33199	-1.42117	-1.07601	-0.994382	-2.25188	-2.09678	-3.06359	-2.36929
IDENS(ph)DKEMEVEES(ph)PEKIK	Q8N3X1;Q8N3X1-2	FNBP4	Formin-binding protein 4		2	phS499;phS508		TRUE	3.03006	0.00521704	-1.17574	-5.4914	14	2	4	-3.77142	-3.447	NaN	NaN	-2.38662	-2.56555	-2.4909	-2.29081
IDENS(ph)DKEMEVEESPEK	Q8N3X1;Q8N3X1-2	FNBP4	Formin-binding protein 4		1	phS499		TRUE	4.26781	0.002624	1.89445	7.0922	14	4	4	-0.84337	-0.604608	-0.679244	-0.028852	-2.38662	-2.56555	-2.4909	-2.29081
DEQLS(ph)PEEEEKRR	P15408;P15408-3;P15408-2	FOSL2	Fos-related antigen 2		1	phS120		TRUE	2.73975	0.00564878	-1.57519	-5.35442	17	2	4	-1.92846	NaN	NaN	-1.39287	-0.263508	-0.151859	-0.0960584	0.16952
RDEQLS(ph)PEEEEKR	P15408;P15408-3;P15408-2	FOSL2	Fos-related antigen 2		1	phS120		TRUE	2.51644	0.00629823	-2.05858	-5.13112	17	2	4	NaN	NaN	-2.61786	-1.67025	-0.263508	-0.151859	-0.0960584	0.16952
TS(ph)PPGGELSPGAGR	Q99958	FOXC2	Forkhead box protein C2		1	phS281		TRUE	3.36248	0.00564053	-0.854883	-5.3437	8	2	4	-0.972874	-0.86129	NaN	NaN	-0.135824	-0.153912	0.0344455	0.00649229
VETLSPESALQGS(ph)PR	Q99958	FOXC2	Forkhead box protein C2		1	phS240		TRUE	4.34346	0.00272679	1.0871	6.68385	8	3	4	NaN	1.08393	0.882629	1.10815	-0.135824	-0.153912	0.0344455	0.00649229
NGVFVDGAFQR	P85037	FOXK1	Forkhead box protein K1		0			TRUE	2.85141	0.00458623	1.87258	5.89055	23	2	4	NaN	NaN	-0.336169	0.352768	-2.00266	-1.96522	-1.80182	-1.68742
EELNGAMEHTNSNESDSSPGRS(ph)PMQAVHPVHVK	Q9H334;Q9H334-4;Q9H334-6;Q9H334-3;Q9H334-8;Q9H334-7	FOXP1	Forkhead box protein P1		1	phS625		TRUE	3.46975	0.00268493	2.31718	8.17455	10	2	4	NaN	1.6727	NaN	2.13701	-0.527979	-0.203247	-0.619554	-0.298505
S(ph)PMQAVHPVHVK	Q9H334;Q9H334-4;Q9H334-6;Q9H334-3;Q9H334-8;Q9H334-7	FOXP1	Forkhead box protein P1		1	phS625		TRUE	3.90479	0.00276897	1.35599	6.55233	10	3	4	1.01407	1.00259	0.814362	NaN	-0.527979	-0.203247	-0.619554	-0.298505
IVTNLGLQWLEYMDGK	Q86XX4;Q86XX4-2	FRAS1	Extracellular matrix protein FRAS1		0		K2457;T2444;Y2453	TRUE	3.35008	0.00285142	-2.49431	-5.67093	3	4	4	-3.26882	-2.87546	-2.88213	-2.77659	-0.118335	-0.195302	-0.0315095	-1.48059
K(gl)NGQLAASVETAGDSELFLMK	Q16658	FSCN1	Fascin		1	GGK359		TRUE	4.23306	0.00243918	2.90056	11.9409	30	2	4	-0.195385	0.19662	NaN	NaN	-3.05289	-2.97744	-2.85088	-2.71855
AIKELGDHVTNLR	P02794	FTH1	Ferritin heavy chain;Ferritin heavy chain, N-terminally processed		0		K147;T154	TRUE	3.28327	0.00398581	-1.25294	-4.71068	20	4	4	-1.26472	-1.10806	-1.03941	-1.74574	0.129733	-0.266611	0.114091	-0.123401
AIKELGDHVTNLRK	P02794	FTH1	Ferritin heavy chain;Ferritin heavy chain, N-terminally processed		0		K147;K158;T154	TRUE	3.60224	0.00333992	-1.27646	-5.19739	20	4	4	-1.25	-1.07793	-1.22268	-1.70142	0.129733	-0.266611	0.114091	-0.123401
MGAPESGLAEYLFDKHTLGDS(ph)DNES	P02794	FTH1	Ferritin heavy chain;Ferritin heavy chain, N-terminally processed		1	phS179		TRUE	3.24394	0.00520367	-0.978703	-4.74619	20	3	4	NaN	-1.00885	-0.905192	-1.13171	0.129733	-0.266611	0.114091	-0.123401
NDPHLCDFIETHYLNEQVK	P02794	FTH1	Ferritin heavy chain;Ferritin heavy chain, N-terminally processed		0		K144;T136;Y138	TRUE	2.26304	0.00790316	2.30147	4.02163	20	3	4	3.0265	2.62452	NaN	1.14376	0.129733	-0.266611	0.114091	-0.123401
NVNQSLLELHK	P02794	FTH1	Ferritin heavy chain;Ferritin heavy chain, N-terminally processed		0		K120;S114	TRUE	3.0379	0.00353175	2.44118	6.83542	20	2	4	2.0181	NaN	2.79116	NaN	0.129733	-0.266611	0.114091	-0.123401
AQEVAELK	Q8IY81	FTSJ3	pre-rRNA processing protein FTSJ3		0		K384	TRUE	4.23568	0.00286097	-1.05076	-5.67551	22	4	4	-3.06866	-2.80222	-3.14652	-2.87719	-2.05697	-2.02192	-1.79963	-1.81305
SVQAGNPGGPGPGGR	Q96AE4;Q96AE4-2	FUBP1	Far upstream element-binding protein 1		0		S345	TRUE	7.21918	0	4.83773	20.984	25	4	4	2.29952	2.30575	2.85478	2.49127	-2.47377	-2.48033	-2.17804	-2.26748
APKPDGPGGGPGGSHMGGNYGDDRR	P35637-2;P35637	FUS	RNA-binding protein FUS		0		K450;S461;Y467	TRUE	4.27486	0.00249095	1.28356	6.21823	12	4	4	-0.959739	-1.08939	-0.836409	-0.67968	-2.35203	-2.30965	-1.98846	-2.04932
GGFGPGK(ac)MDSR	P35637-2;P35637	FUS	RNA-binding protein FUS		1	acK509		TRUE	3.08694	0.00283373	4.23182	6.31732	12	3	4	1.45854	1.27329	3.43904	NaN	-2.35203	-2.30965	-1.98846	-2.04932
LESMLQPLAQELEATR	Q9BQS8;Q9BQS8-4;Q9BQS8-3;Q9BQS8-2	FYCO1	FYVE and coiled-coil domain-containing protein 1		0		S342;T354	TRUE	3.78059	0.00244348	2.64013	9.66742	6	2	4	NaN	NaN	0.197435	0.436959	-2.48714	-2.56687	-2.10437	-2.13337
SSSPAPADIAQTVQEDLR	Q13283	G3BP1	Ras GTPase-activating protein-binding protein 1		0		S230;S231;S232;T241	TRUE	4.74919	0.00214384	1.7083	7.7941	23	4	4	-0.811579	-0.703106	-0.405383	-0.318802	-2.41425	-2.37782	-2.12635	-2.15364
STT(ph)PPPAEPVSLPQEPPK	Q9UN86;Q9UN86-2	G3BP2	Ras GTPase-activating protein-binding protein 2		1	phT227		TRUE	3.39384	0.00304514	-1.83977	-6.12401	15	3	4	-4.02142	NaN	-3.49851	-3.1713	-1.81619	-1.84892	-1.6378	-1.59297
STTPPPAEPVSLPQEPPKPR	Q9UN86-2	G3BP2	Ras GTPase-activating protein-binding protein 2		0		K242;S225;S235;T226;T227	TRUE	4.57632	0.00256	4.45999	15.6364	3	2	4	NaN	1.72844	2.20423	NaN	-2.70769	-2.60481	-2.34533	-2.31678
WTPVGMADLVAPEQVK	O14976;O14976-2	GAK	Cyclin-G-associated kinase		0		K1264;T1250	TRUE	2.2346	0.00949147	1.83859	4.34969	6	2	4	0.521453	0.0405418	NaN	NaN	-0.985588	-1.52602	-1.87298	-1.84577
VWQCGGSLEIIPCSR	Q10471	GALNT2	Polypeptide N-acetylgalactosaminyltransferase 2;Polypeptide N-acetylgalactosaminyltransferase 2 soluble form		0		S348;S355	TRUE	2.96704	0.00445317	1.64491	5.98438	17	2	4	NaN	NaN	-0.6469	-0.187134	-2.2367	-2.11404	-1.81095	-2.08604
AVGK(ac)VIPELNGK	P04406;P04406-2	GAPDH	Glyceraldehyde-3-phosphate dehydrogenase		1	acK219		TRUE	4.80993	0.0024	-2.7632	-14.4625	45	2	4	NaN	NaN	-5.52554	-5.66494	-2.97574	-2.91692	-2.75004	-2.68545
GALQNIIPASTGAAK(ac)AVGK	P04406;P04406-2	GAPDH	Glyceraldehyde-3-phosphate dehydrogenase		1	acK215		TRUE	4.81293	0.00265974	-3.54259	-15.9477	45	2	4	NaN	NaN	-6.21387	-6.53538	-2.97574	-2.91692	-2.75004	-2.68545
VIISAPSADAPMFVMGVNHEK(gl)YDNSLK	P04406;P04406-2	GAPDH	Glyceraldehyde-3-phosphate dehydrogenase		1	GGK139		TRUE	3.56704	0.00347676	1.27207	6.85866	45	2	4	-1.60034	NaN	-1.51959	NaN	-2.97574	-2.91692	-2.75004	-2.68545
RPMS(ph)DPSWNR	Q14C86-2;Q14C86-6;Q14C86-3;Q14C86-5;Q14C86;Q14C86-4	GAPVD1	GTPase-activating protein and VPS9 domain-containing protein 1		1	phS914		TRUE	3.41374	0.00392953	-1.15595	-4.77033	45	4	4	-3.69507	-3.65087	-3.57894	-3.15296	-2.58145	-2.48795	-2.12667	-2.25798
RTS(ph)PSDGAMANYESTEVMGDGESAHDSPR	Q14C86-2;Q14C86-6;Q14C86-3;Q14C86-4	GAPVD1	GTPase-activating protein and VPS9 domain-containing protein 1		1	phS1044		TRUE	2.71497	0.00474468	-2.12918	-4.8577	45	3	4	-4.66863	NaN	-5.08436	-3.72509	-2.58145	-2.48795	-2.12667	-2.25798
RPPS(ph)PDVIVLSDNEQPSSPR	Q86YP4-2;Q86YP4;Q86YP4-3	GATAD2A	Transcriptional repressor p66-alpha		1	phS100		TRUE	3.20719	0.00369944	1.60234	6.55636	23	2	4	NaN	-0.0771248	NaN	0.150978	-1.76141	-1.66351	-1.53421	-1.30252
SGAIMCENCMTTNQK	Q86YP4-2;Q86YP4;Q86YP4-3	GATAD2A	Transcriptional repressor p66-alpha		0		K447;S433;T443;T444	TRUE	2.91137	0.00463353	1.65307	5.85111	23	2	4	0.311968	-0.136648	NaN	NaN	-1.76141	-1.66351	-1.53421	-1.30252
GRLT(ph)PSPDIIVLS(ph)DNEASSPR	Q8WXI9	GATAD2B	Transcriptional repressor p66-beta		2	phS129;phT120		TRUE	4.374	0.00248276	2.00102	7.42841	22	4	4	0.620399	0.109527	0.466164	0.982581	-1.54233	-1.5376	-1.44118	-1.30432
GRLT(ph)PSPDIIVLSDNEASSPR	Q8WXI9	GATAD2B	Transcriptional repressor p66-beta		1	phT120		TRUE	6.22221	0.00340299	2.23636	14.8246	22	3	4	0.742351	NaN	0.841068	0.756599	-1.54233	-1.5376	-1.44118	-1.30432
LTPSPDIIVLSDNEAS(ph)SPR	Q8WXI9	GATAD2B	Transcriptional repressor p66-beta		1	phS134		TRUE	3.37118	0.00523015	0.900533	5.49717	22	2	4	-0.563902	NaN	NaN	-0.547746	-1.54233	-1.5376	-1.44118	-1.30432
QAPQPQSSLQR	Q8WXI9	GATAD2B	Transcriptional repressor p66-beta		0		S516;S517	TRUE	2.38866	0.00765438	1.82873	4.70015	22	2	4	-0.113504	NaN	0.858253	NaN	-1.54233	-1.5376	-1.44118	-1.30432
K(gl)GNNESYHYAR	Q04446	GBE1	1,4-alpha-glucan-branching enzyme		1	GGK554		TRUE	3.50192	0.00431753	0.983897	5.12895	22	3	4	-1.94675	-1.8887	-1.68038	NaN	-2.96218	-2.9381	-2.65947	-2.73028
EKEIEVER	P32455	GBP1	Interferon-induced guanylate-binding protein 1		0		K487	TRUE	2.95142	0.00745626	-0.884098	-4.7602	17	2	4	NaN	-1.94542	NaN	-2.17996	-1.27832	-1.14506	-1.24257	-1.04841
EDVADALLQTDQSLSEK	P32456	GBP2	Interferon-induced guanylate-binding protein 2		0		K483;S479;S481;T476	TRUE	2.69161	0.00925906	0.899023	4.36635	7	2	4	NaN	-1.21947	NaN	-1.25102	-2.3513	-2.17155	-2.04717	-1.96706
LGCPGFTLPEVKPNPVEGGASK	P48506	GCLC	Glutamate--cysteine ligase catalytic subunit		0		K161;K171;S170;T156	TRUE	3.65777	0.00493837	0.805633	5.62102	14	2	4	NaN	NaN	-1.29878	-1.38482	-2.15534	-2.2348	-2.04759	-2.15199
QAGAEALSQAVAR	Q92616	GCN1L1	Translational activator GCN1		0		S1184	TRUE	5.36454	0.00254313	2.45542	12.5421	67	3	4	NaN	0.0244615	0.0381544	-0.303342	-2.68285	-2.5712	-2.46039	-2.42822
NPYYGGESASITPLEDLYK(gl)R	P50395;P50395-2	GDI2	Rab GDP dissociation inhibitor beta		1	GGK54		TRUE	4.03105	0.00257108	2.1888	6.88382	29	4	4	-0.639535	-1.20357	-0.175173	-0.27453	-2.85058	-2.84695	-2.67365	-2.67683
DLYLSWGTVLER	Q8TEQ6	GEMIN5	Gem-associated protein 5		0		S1028;T1031;Y1026	TRUE	2.60662	0.00790613	1.14429	4.59846	21	2	4	-1.38251	-1.25908	NaN	NaN	-2.75143	-2.5223	-2.28511	-2.3015
LESIDGNEEESMK	Q8TEQ6	GEMIN5	Gem-associated protein 5		0		K767;S757;S765	TRUE	4.35578	0.00228467	3.21012	12.9501	21	2	4	0.799336	0.69073	NaN	NaN	-2.75143	-2.5223	-2.28511	-2.3015
TVAEVQETLAEMIR	Q8TEQ6	GEMIN5	Gem-associated protein 5		0		T1373;T1380	TRUE	2.66793	0.00744987	-1.17614	-4.7595	21	2	4	-3.68879	-3.59367	NaN	NaN	-2.75143	-2.5223	-2.28511	-2.3015
DGVGAVMDSMELER	Q96RP9;Q96RP9-2	GFM1	Elongation factor G, mitochondrial		0		S91	TRUE	3.15653	0.00300778	3.07071	7.58745	10	2	4	NaN	NaN	1.15345	0.804174	-2.30097	-2.47875	-1.53859	-2.04931
LASK(gl)LQEHR	Q6Y7W6;Q6Y7W6-3;Q6Y7W6-4;Q6Y7W6-5	GIGYF2	PERQ amino acid-rich with GYF domain-containing protein 2		1	GGK515		TRUE	3.86767	0.00244664	1.91516	8.98668	26	2	4	-0.0942794	NaN	0.169469	NaN	-2.06709	-1.87678	-1.8379	-1.72849
S(ph)FDEVEGVFGR	Q6Y7W6;Q6Y7W6-3;Q6Y7W6-4;Q6Y7W6-5	GIGYF2	PERQ amino acid-rich with GYF domain-containing protein 2		1	phS139		TRUE	5.19417	0.00281369	4.16517	19.4579	26	2	4	2.42202	2.15319	NaN	NaN	-2.06709	-1.87678	-1.8379	-1.72849
SFDEVEGVFGR	Q6Y7W6;Q6Y7W6-3;Q6Y7W6-4;Q6Y7W6-5	GIGYF2	PERQ amino acid-rich with GYF domain-containing protein 2		0		S139	TRUE	2.88124	0.0076788	-0.890076	-4.65883	26	2	4	NaN	NaN	-2.82267	-2.71262	-2.06709	-1.87678	-1.8379	-1.72849
SDPYHATSGALS(ph)PAKDCGSQK	P17302	GJA1	Gap junction alpha-1 protein		1	phS255		TRUE	3.81074	0.00265358	1.84733	7.08036	7	3	4	1.57109	NaN	0.954277	1.04549	-0.697851	-0.834185	-0.580049	-0.516076
KDPNK(gl)LVLCEVFK	P15104	GLUL	Glutamine synthetase		1	GGK95		TRUE	2.55344	0.00833414	-1.15944	-3.64478	10	4	4	-2.54285	-1.60699	-2.01874	-1.65549	-0.966545	-0.800703	-0.904272	-0.514797
VQDIK(gl)NNLK	P63092-3;P63092-2;P63092;P63092-4;Q5JWF2-2;Q5JWF2	GNAS	Guanine nucleotide-binding protein G(s) subunit alpha isoforms short;Guanine nucleotide-binding protein G(s) subunit alpha isoforms XLas		1	GGK81		TRUE	3.37785	0.00250354	4.85268	9.15798	11	2	4	NaN	NaN	4.23278	2.78936	-1.27838	-1.50947	-1.29514	-1.28345
(ac)SELDQLRQEAEQLK	P62873;P62873-2	GNB1	Guanine nucleotide-binding protein G(I)/G(S)/G(T) subunit beta-1		1	acNterm2		TRUE	2.53706	0.00705944	1.524	4.8418	10	2	4	-0.471666	0.272501	NaN	NaN	-1.62273	-1.55622	-1.72901	-1.58637
FVGHTK(gl)DVLSVAFSSDNR	P63244	GNB2L1	Guanine nucleotide-binding protein subunit beta-2-like 1;Guanine nucleotide-binding protein subunit beta-2-like 1, N-terminally processed		1	GGK106		TRUE	7.32656	0	3.75055	19.5364	21	4	4	1.66626	1.54196	1.81148	1.92418	-2.16282	-2.12328	-1.89122	-1.88102
IIVDELK(gl)QEVISTSSK	P63244	GNB2L1	Guanine nucleotide-binding protein subunit beta-2-like 1;Guanine nucleotide-binding protein subunit beta-2-like 1, N-terminally processed		1	GGK271		TRUE	3.23122	0.00394872	1.46917	6.42708	21	2	4	NaN	NaN	-0.385861	-0.70496	-2.16282	-2.12328	-1.89122	-1.88102
LK(gl)TNHIGHTGYLNTVTVSPDGSLCASGGK	P63244	GNB2L1	Guanine nucleotide-binding protein subunit beta-2-like 1;Guanine nucleotide-binding protein subunit beta-2-like 1, N-terminally processed		1	GGK185		TRUE	7.9202	0	3.95007	22.7241	21	4	4	1.76781	2.00303	2.0091	1.96201	-2.16282	-2.12328	-1.89122	-1.88102
LWNTLGVCK(gl)YTVQDESHSEWVSCVR	P63244	GNB2L1	Guanine nucleotide-binding protein subunit beta-2-like 1;Guanine nucleotide-binding protein subunit beta-2-like 1, N-terminally processed		1	GGK139		TRUE	4.20344	0.00216	4.32278	10.0268	21	3	4	1.86956	1.93536	NaN	3.11967	-2.16282	-2.12328	-1.89122	-1.88102
NELPTVAFK	Q9NVN8	GNL3L	Guanine nucleotide-binding protein-like 3-like protein		0		K200;T196	TRUE	3.96667	0.00240163	-1.71205	-7.26621	6	3	4	-0.726759	NaN	-0.361768	-0.347439	1.19654	1.15001	1.51668	1.07036
SSLINSLK	Q9NVN8	GNL3L	Guanine nucleotide-binding protein-like 3-like protein		0		K273;S266;S267;S271	TRUE	3.98862	0.00259487	-2.80841	-10.7241	6	2	4	-1.75006	-1.39996	NaN	NaN	1.19654	1.15001	1.51668	1.07036
WQTLLSVDDLVEK	P15586;P15586-2	GNS	N-acetylglucosamine-6-sulfatase		0		K305;S298;T295	TRUE	3.22402	0.00664711	0.828754	5.04785	11	2	4	NaN	NaN	-1.69826	-1.60815	-2.50684	-2.38991	-2.62134	-2.40974
NGSNPETTTSGGCHS(ph)PEDTPK	Q08379	GOLGA2	Golgin subfamily A member 2		1	phS66		TRUE	3.51446	0.00407742	-1.07017	-6.23929	22	2	4	-2.69844	NaN	-2.54799	NaN	-1.62593	-1.65982	-1.47913	-1.44731
KELEGLQQLLQNVK	Q08378-2;Q08378	GOLGA3	Golgin subfamily A member 3		0		K1316;K1329	TRUE	4.74539	0.00241699	2.431	13.3993	14	2	4	-0.0183519	0.1125	NaN	NaN	-2.47642	-2.40507	-2.45129	-2.20291
EALQK(gl)EGGNQQQAASEK	Q13439-3;Q13439;Q13439-4;Q13439-5	GOLGA4	Golgin subfamily A member 4		1	GGK1325		TRUE	4.59126	0.00252482	1.29993	6.74315	22	4	4	-0.398104	-0.674245	-0.768798	-0.796939	-2.05076	-2.092	-1.88127	-1.81376
ELQIQLELK	Q13439-3;Q13439;Q13439-4;Q13439-5	GOLGA4	Golgin subfamily A member 4		0		K1470	TRUE	3.97942	0.00250607	1.81578	9.16014	22	2	4	-0.0404672	-0.246875	NaN	NaN	-2.05076	-2.092	-1.88127	-1.81376
ILEREDARLMFTSPR	Q13439-3;Q13439	GOLGA4	Golgin subfamily A member 4		0		S2217;T2216	TRUE	5.54589	0.00328846	-3.87846	-21.3227	22	2	4	-5.80529	-5.87053	NaN	NaN	-2.05076	-2.092	-1.88127	-1.81376
NLQQQYLQINQEITELHPLK	Q14789;Q14789-4;Q14789-3;Q14789-2	GOLGB1	Golgin subfamily B member 1		0		K2918;T2912;Y2904	TRUE	3.16061	0.00816472	-0.683853	-3.97832	15	3	4	NaN	-2.3749	-2.69597	-2.66225	-1.85127	-1.93736	-1.95001	-1.83678
DLESCSDDDNQGSK	Q5T3I0;Q5T3I0-3	GPATCH4	G patch domain-containing protein 4		0		K138;S128;S130;S137	TRUE	3.82007	0.00376689	0.923422	5.43103	7	3	4	NaN	-0.0961442	0.000966929	0.0198723	-1.12183	-0.996283	-0.788144	-0.887837
GSEGDCS(ph)PEDKNSVTAK	Q9UKJ3-2;Q9UKJ3	GPATCH8	G patch domain-containing protein 8		1	phS1003		TRUE	4.98445	0.00238411	-1.92073	-8.62985	22	4	4	-3.40136	-3.50804	-3.3989	-3.00716	-1.50869	-1.56661	-1.39982	-1.15743
GSEGDCSPEDKNSVTAK	Q9UKJ3-2;Q9UKJ3	GPATCH8	G patch domain-containing protein 8		0		K1007;K1013;S998;S1003;S1009;T1011	TRUE	2.84727	0.00565377	1.30725	5.30342	22	2	4	NaN	-0.258511	NaN	0.0567313	-1.50869	-1.56661	-1.39982	-1.15743
LFDANK(gl)DR	P06744;P06744-2	GPI	Glucose-6-phosphate isomerase		1	GGK34		TRUE	3.10497	0.00471459	1.20017	5.69118	24	2	4	NaN	NaN	-1.58727	-1.7966	-3.05373	-2.98182	-2.80935	-2.72349
GGPSPLK(gl)SNSDSAR	Q9Y653-2;Q9Y653-3;Q9Y653;Q9Y653-5;Q9Y653-4	GPR56	G-protein coupled receptor 56;GPR56 N-terminal fragment;GPR56 C-terminal fragment		1	GGK667		TRUE	3.52565	0.00397053	-1.0798	-4.80668	10	4	4	-0.114035	-0.00144342	0.43829	0.141084	0.995665	1.32815	1.12964	1.32963
AADCEVEQWDSDEPIPAK(gl)ELER	Q9UBQ7	GRHPR	Glyoxylate reductase/hydroxypyruvate reductase		1	GGK43		TRUE	3.48636	0.00282314	1.94228	5.6378	15	4	4	-1.05802	-1.01684	-0.164197	-0.445409	-2.67986	-2.85642	-2.1838	-2.73352
ETAVFINISR	Q9UBQ7;Q9UBQ7-2	GRHPR	Glyoxylate reductase/hydroxypyruvate reductase		0		S244;T237	TRUE	2.24055	0.00884767	2.00364	4.43247	15	2	4	NaN	NaN	-0.122047	-1.09748	-2.67986	-2.85642	-2.1838	-2.73352
NTMSLLAANNLLAGLR	Q9UBQ7	GRHPR	Glyoxylate reductase/hydroxypyruvate reductase		0		S306;T304	TRUE	2.54377	0.00716602	1.46766	4.80977	15	2	4	-1.20852	-1.08297	NaN	NaN	-2.67986	-2.85642	-2.1838	-2.73352
APAHLSLPDPQALKR	P28799;P28799-2;P28799-3	GRN	Granulins;Acrogranin;Paragranulin;Granulin-1;Granulin-2;Granulin-3;Granulin-4;Granulin-5;Granulin-6;Granulin-7		0		K361;S353	TRUE	4.71822	0.00244986	4.33435	16.4362	4	2	4	2.74427	2.94321	NaN	NaN	-1.73953	-1.62507	-1.24111	-1.35676
VHCCPHGAFCDLVHTR	P28799;P28799-2	GRN	Granulins;Acrogranin;Paragranulin;Granulin-1;Granulin-2;Granulin-3;Granulin-4;Granulin-5;Granulin-6;Granulin-7		0		T176	TRUE	5.42019	0.00254985	2.03851	9.82468	4	4	4	0.460709	0.455748	0.601076	0.674055	-1.73953	-1.62507	-1.24111	-1.35676
LLEYTPTAR	P49841;P49841-2	GSK3B	Glycogen synthase kinase-3 beta		0		T324;T326;Y323	TRUE	2.67602	0.00471306	2.44215	5.74246	8	2	4	NaN	NaN	0.864176	-0.184217	-2.25147	-2.23095	-2.02922	-1.89706
FKLDLDFPNLPYLLDGK	P21266	GSTM3	Glutathione S-transferase Mu 3		0		K56;K71;Y66	TRUE	3.70421	0.00330108	1.30732	7.26307	18	2	4	-1.64017	-1.44552	NaN	NaN	-2.9853	-2.88651	-2.75758	-2.77125
MAQWGNKPVC	P21266	GSTM3	Glutathione S-transferase Mu 3		0		K222	TRUE	4.33445	0.00257929	2.03656	10.8422	18	2	4	-0.93115	-0.69605	NaN	NaN	-2.9853	-2.88651	-2.75758	-2.77125
EDYAGLKEEFR	P78417;P78417-3	GSTO1	Glutathione S-transferase omega-1		0		K143;Y139	TRUE	2.59704	0.00924736	1.0029	4.38221	18	2	4	NaN	NaN	-1.71515	-1.9264	-2.95949	-2.99603	-2.65887	-2.68031
TLGLYGKDQQEAALVDMVNDGVEDLR	P09211	GSTP1	Glutathione S-transferase P		0		K82;T76;Y80	TRUE	4.52254	0.00217276	2.3647	12.2995	16	2	4	-0.480881	-0.477482	NaN	NaN	-2.97382	-2.96805	-2.75307	-2.68061
ESTSS(ph)KSPPRK	P78347-2;P78347-4;P78347-3;P78347	GTF2I	General transcription factor II-I		1	phS780		TRUE	3.62011	0.0035268	-1.13487	-5.62336	44	3	4	-3.25994	-3.14318	-3.0208	NaN	-2.19113	-2.09653	-1.96551	-1.77259
ESTSSKS(ph)PPR	P78347-2;P78347-4;P78347-3;P78347	GTF2I	General transcription factor II-I		1	phS782		TRUE	2.70531	0.00914779	-0.908336	-3.57724	44	4	4	-3.23411	-3.07461	-2.78022	-2.57015	-2.19113	-2.09653	-1.96551	-1.77259
HPENYDLATLKWILENK	P78347-2;P78347-4;P78347-3;P78347;P78347-5	GTF2I	General transcription factor II-I		0		K171;K177;T169;Y165	TRUE	2.66025	0.00831833	-1.01327	-4.51037	44	2	4	NaN	-3.10036	NaN	-2.93906	-2.19113	-2.09653	-1.96551	-1.77259
HSSGQDK(gl)PHETYR	Q12789-3;Q12789	GTF3C1	General transcription factor 3C polypeptide 1		1	GGK607		TRUE	2.84751	0.00665752	1.12481	5.03867	32	2	4	NaN	NaN	0.259227	0.283704	-1.02687	-0.99458	-0.764975	-0.626953
VK(gl)TSQPPVPQGEAEEDSQGK	Q12789-3;Q12789	GTF3C1	General transcription factor 3C polypeptide 1		1	GGK724		TRUE	3.28678	0.00450608	1.07948	4.49801	32	4	4	0.0664034	-0.0104793	0.286464	0.562143	-1.02687	-0.99458	-0.764975	-0.626953
ISDSNDQESANCDAK	Q9Y5Q9	GTF3C3	General transcription factor 3C polypeptide 3		0		K610;S597;S599;S604	TRUE	3.99378	0.00353141	-0.967582	-6.7913	12	2	4	-2.45712	-2.39146	NaN	NaN	-1.51765	-1.47061	-1.34198	-1.49658
AAVLYVMDLSEQCGHGLR	Q9BZE4;Q9BZE4-2;Q9BZE4-3	GTPBP4	Nucleolar GTP-binding protein 1		0		S258;Y253	TRUE	5.17167	0.00322467	0.769806	7.32442	19	2	4	NaN	NaN	-0.774418	-0.800413	-1.59812	-1.55832	-1.55149	-1.52095
VKFTQQNYHDR	Q9BZE4;Q9BZE4-2	GTPBP4	Nucleolar GTP-binding protein 1		0		K52;T54;Y58	TRUE	4.39706	0.00275956	1.11119	8.12649	19	2	4	-0.530135	-0.361935	NaN	NaN	-1.59812	-1.55832	-1.55149	-1.52095
LVDVS(ph)PDRGSPPSR	Q9NYZ3	GTSE1	G2 and S phase-expressed protein 1		1	phS575		TRUE	3.79893	0.00267476	1.48485	5.76551	15	4	4	1.94845	2.40568	2.62879	2.65499	0.89724	0.805583	0.871997	1.12368
NCLALADDKK	O75367-3;O75367;O75367-2	H2AFY	Core histone macro-H2A.1		0		K303;K304	TRUE	2.50698	0.00606232	2.2113	5.17797	18	2	4	-1.2223	-0.245762	NaN	NaN	-3.05986	-3.21277	-2.81764	-2.69107
LSQNK(gl)QALEGLGDLK	P12081-4;P12081;P12081-3;P12081-2;P49590;P49590-2	HARS;HARS2	Histidine--tRNA ligase, cytoplasmic;Probable histidine--tRNA ligase, mitochondrial		1	GGK273		TRUE	3.43901	0.00405601	1.12067	6.21888	5	2	4	NaN	-1.44075	-1.64943	NaN	-2.7577	-2.62289	-2.74194	-2.54052
LIS(ph)PYKK	O14929;O14929-2	HAT1	Histone acetyltransferase type B catalytic subunit		1	phS361		TRUE	3.07726	0.0044432	-1.37754	-4.53902	16	4	4	-4.08264	-3.99113	-3.79317	-3.1353	-2.54574	-2.40133	-2.27034	-2.27465
APVTVTSLPAGVR	P51610-2;P51610;P51610-4	HCFC1	Host cell factor 1;HCF N-terminal chain 1;HCF N-terminal chain 2;HCF N-terminal chain 3;HCF N-terminal chain 4;HCF N-terminal chain 5;HCF N-terminal chain 6;HCF C-terminal chain 1;HCF C-terminal chain 2;HCF C-terminal chain 3;HCF C-terminal chain 4;HCF C-terminal chain 5;HCF C-terminal chain 6		0		S518;T515;T517	TRUE	2.37437	0.00684417	2.48221	4.2815	24	3	4	NaN	0.991318	-0.984115	-0.332278	-2.72834	-2.74594	-2.5629	-2.3251
HSHAVSTAAMTR	P51610-2;P51610;P51610-4	HCFC1	Host cell factor 1;HCF N-terminal chain 1;HCF N-terminal chain 2;HCF N-terminal chain 3;HCF N-terminal chain 4;HCF N-terminal chain 5;HCF N-terminal chain 6;HCF C-terminal chain 1;HCF C-terminal chain 2;HCF C-terminal chain 3;HCF C-terminal chain 4;HCF C-terminal chain 5;HCF C-terminal chain 6		0		S1234;S1238;T1239;T1243	TRUE	3.0169	0.00747544	0.824585	4.14293	24	3	4	-1.75122	NaN	-1.83152	-1.71521	-2.72834	-2.74594	-2.5629	-2.3251
IACEEEFS(ph)DSEEEGEGGRK	Q13547	HDAC1	Histone deacetylase 1		1	phS421		TRUE	4.32979	0.00247833	2.39545	9.09811	13	3	4	NaN	0.468218	-0.0193461	0.212517	-2.42686	-2.3148	-2.0474	-1.9109
KMEIYRPHK	Q92769;Q92769-3;Q13547	HDAC2;HDAC1	Histone deacetylase 2;Histone deacetylase 1		0		K51;K59;Y55	TRUE	3.23455	0.00566473	-0.892294	-4.14557	6	4	4	-2.21382	-2.35971	-1.83461	-1.85746	-1.24285	-1.18986	-1.18567	-1.07805
MEIYRPHK	Q92769;Q92769-3;Q13547	HDAC2;HDAC1	Histone deacetylase 2;Histone deacetylase 1		0		K59;Y55	TRUE	4.30197	0.0028549	-0.934361	-5.46326	6	4	4	-2.06217	-1.89502	-2.1956	-2.28109	-1.24285	-1.18986	-1.18567	-1.07805
SIRPDNMSEYSK	Q92769;Q92769-3;Q13547	HDAC2;HDAC1	Histone deacetylase 2;Histone deacetylase 1		0		K90;S79;S86;S89;Y88	TRUE	3.8398	0.00455788	-0.76142	-4.49158	6	4	4	-2.16088	-1.78281	-1.94966	-1.84876	-1.24285	-1.18986	-1.18567	-1.07805
KTVS(ph)EPNLK	Q8WUI4-3;Q8WUI4-4;Q8WUI4;Q8WUI4-7;Q8WUI4-6;Q8WUI4-5;Q8WUI4-8	HDAC7	Histone deacetylase 7		1	phS155		TRUE	3.14368	0.00390725	1.53814	6.3064	11	2	4	0.188021	-0.0644346	NaN	NaN	-1.639	-1.63411	-1.38224	-1.25005
AGDLLEDSPK	P51858;P51858-2;P51858-3	HDGF	Hepatoma-derived growth factor		0		K167;S165	TRUE	3.53757	0.00282736	1.74981	5.58637	45	4	4	-1.19661	-1.3301	-0.725698	-1.64224	-3.24318	-3.15779	-2.80867	-2.68427
GNAEGSSDEEGKLVIDEPAK	P51858;P51858-2;P51858-3	HDGF	Hepatoma-derived growth factor		0		K138;K146;S132;S133	TRUE	5.38648	0.0025256	2.30617	10.1977	45	4	4	-0.721176	-0.770855	-0.668519	-0.508669	-3.24318	-3.15779	-2.80867	-2.68427
KSCVEEPEPEPEAAEGDGDKK	P51858;P51858-2;P51858-3	HDGF	Hepatoma-derived growth factor		0		K106;K125;K126;S107	TRUE	3.27913	0.00314286	2.14604	7.37592	45	2	4	NaN	NaN	-0.926996	-0.727869	-3.24318	-3.15779	-2.80867	-2.68427
RAGDLLEDSPK	P51858;P51858-2;P51858-3	HDGF	Hepatoma-derived growth factor		0		K167;S165	TRUE	2.4929	0.00685384	1.78796	4.92431	45	2	4	-1.50947	-0.861552	NaN	NaN	-3.24318	-3.15779	-2.80867	-2.68427
SCVEEPEPEPEAAEGDGDKKGNAEGSSDEEGK	P51858;P51858-2;P51858-3	HDGF	Hepatoma-derived growth factor		0		K125;K126;K138;S107;S132;S133	TRUE	3.31277	0.00308597	2.10547	7.4432	45	2	4	-0.83645	-0.899561	NaN	NaN	-3.24318	-3.15779	-2.80867	-2.68427
GVMAVTAVTATAAS(ph)DR	Q7Z4V5;Q7Z4V5-3;Q7Z4V5-2;Q7Z4V5-4	HDGFRP2	Hepatoma-derived growth factor-related protein 2		1	phS137		TRUE	4.32565	0.00226812	3.31864	12.9319	17	2	4	NaN	NaN	0.765719	0.439089	-2.96428	-2.74149	-2.6618	-2.49736
ELQAEQEDR	Q00341;Q00341-2	HDLBP	Vigilin		0			TRUE	3.49953	0.00356407	1.32697	6.82294	52	2	4	NaN	NaN	-0.395063	-0.547943	-1.93998	-1.89625	-1.67773	-1.67992
TSK(gl)EGVDESFIK	Q9H583	HEATR1	HEAT repeat-containing protein 1;HEAT repeat-containing protein 1, N-terminally processed		1	GGK510		TRUE	5.93011	0.00346667	2.78641	12.5054	19	4	4	0.953452	0.928836	1.49078	1.15928	-1.79506	-1.68084	-1.50965	-1.62775
SDVTHHAVTSQLPQVPAGAGSRPIGEQEEEEYETK(gl)GGR	Q9ULT8	HECTD1	E3 ubiquitin-protein ligase HECTD1		1	GGK1754		TRUE	2.5304	0.00831655	1.17292	4.48661	26	2	4	NaN	NaN	-0.770195	-0.303693	-1.92802	-1.6776	-1.5966	-1.63723
DLELLLDR	Q9NRZ9-2;Q9NRZ9;Q9NRZ9-3;Q9NRZ9-5;Q9NRZ9-6	HELLS	Lymphoid-specific helicase		0			TRUE	6.94423	0.00217054	-2.05353	-13.5944	16	4	4	-2.91692	-2.68966	-2.8613	-2.70777	-0.789013	-0.826693	-0.629846	-0.715981
GSYSLSHVYTPNDVR	P07686	HEXB	Beta-hexosaminidase subunit beta;Beta-hexosaminidase subunit beta chain B;Beta-hexosaminidase subunit beta chain A		0		S259;S261;S263;T267;Y260;Y266	TRUE	3.20676	0.00342056	1.79428	5.05119	9	4	4	-1.47997	-0.434188	-0.36087	-0.419215	-2.56984	-2.43557	-2.54478	-2.32115
PGGDTIFGK(ac)IIR	P49773	HINT1	Histidine triad nucleotide-binding protein 1		1	acK21		TRUE	4.44516	0.00258385	-1.50558	-6.8913	15	4	4	-4.36742	-4.52832	-4.37865	-3.95782	-2.95747	-2.85298	-2.73666	-2.6628
LGSTS(ph)GEES(ph)DLER	Q9BW71	HIRIP3	HIRA-interacting protein 3		2	phS359;phS363		TRUE	2.57173	0.00713021	1.40694	4.81631	21	2	4	-0.808159	NaN	-0.648373	NaN	-2.36045	-2.27789	-2.16153	-1.74097
KATGPPVSELITK	P16401	HIST1H1B	Histone H1.5		0		K37;K49;S44;T39;T48	TRUE	3.17302	0.00656906	-0.84433	-4.38013	6	3	4	-3.14296	-3.09196	-3.1839	NaN	-2.44361	-2.47001	-2.1301	-2.13738
(ac)SETAPAAPAAAPPAEK(ac)APVKK	P16403	HIST1H1C	Histone H1.2		2	acK21;acNterm2		TRUE	3.08952	0.00769722	-0.759657	-3.74976	5	4	4	-3.67503	-3.74454	-3.72384	-3.47569	-2.80308	-3.15154	-2.65915	-2.9667
HAVSEGTKAVTK	P06899;P23527;Q96A08;P58876;P62807;Q16778;Q5QNW6;Q5QNW6-2;Q8N257;Q99877;Q99880;Q99879	HIST1H2BJ;HIST1H2BO;HIST1H2BA;HIST1H2BD;HIST1H2BC;HIST2H2BE;HIST2H2BF;HIST3H2BB;HIST1H2BN;HIST1H2BL;HIST1H2BM	Histone H2B type 1-J;Histone H2B type 1-O;Histone H2B type 1-A;Histone H2B type 1-D;Histone H2B type 1-C/E/F/G/I;Histone H2B type 2-E;Histone H2B type 2-F;Histone H2B type 3-B;Histone H2B type 1-N;Histone H2B type 1-L;Histone H2B type 1-M		0		K117;K121;S113;T116;T120	TRUE	2.43641	0.00566199	3.29642	5.31102	12	2	4	NaN	NaN	-0.249385	1.489	-2.81873	-2.74807	-2.57156	-2.5681
LLLPGELAK(ac)HAVSEGTK	P06899;P23527;Q96A08;P58876;P62807;Q16778;Q5QNW6;Q5QNW6-2;Q8N257;Q99877;Q99880;Q99879	HIST1H2BJ;HIST1H2BO;HIST1H2BA;HIST1H2BD;HIST1H2BC;HIST2H2BE;HIST2H2BF;HIST3H2BB;HIST1H2BN;HIST1H2BL;HIST1H2BM	Histone H2B type 1-J;Histone H2B type 1-O;Histone H2B type 1-A;Histone H2B type 1-D;Histone H2B type 1-C/E/F/G/I;Histone H2B type 2-E;Histone H2B type 2-F;Histone H2B type 3-B;Histone H2B type 1-N;Histone H2B type 1-L;Histone H2B type 1-M		1	acK109		TRUE	3.70239	0.00264063	-2.2389	-8.90454	12	2	4	-5.14857	NaN	NaN	-4.68246	-2.81873	-2.74807	-2.57156	-2.5681
VLK(gl)QVHPDTGISSK	P06899;P23527;Q96A08;P58876;P62807;Q16778;Q5QNW6;Q5QNW6-2;Q8N257;Q99877;Q99880;Q99879	HIST1H2BJ;HIST1H2BO;HIST1H2BA;HIST1H2BD;HIST1H2BC;HIST2H2BE;HIST2H2BF;HIST3H2BB;HIST1H2BN;HIST1H2BL;HIST1H2BM	Histone H2B type 1-J;Histone H2B type 1-O;Histone H2B type 1-A;Histone H2B type 1-D;Histone H2B type 1-C/E/F/G/I;Histone H2B type 2-E;Histone H2B type 2-F;Histone H2B type 3-B;Histone H2B type 1-N;Histone H2B type 1-L;Histone H2B type 1-M		1	GGK47		TRUE	5.74706	0.00249423	1.35886	8.77847	12	4	4	-1.36734	-1.39277	-1.21565	-1.29526	-2.81873	-2.74807	-2.57156	-2.5681
YQK(gl)STELLIR	P68431;Q16695;Q6NXT2;Q71DI3;P84243	HIST1H3A;HIST3H3;H3F3C;HIST2H3A;H3F3A	Histone H3.1;Histone H3.1t;Histone H3.3C;Histone H3.2;Histone H3.3		1	GGK57		TRUE	5.63979	0.00332558	3.40111	12.3585	17	4	4	1.2135	1.21649	1.14859	1.32567	-2.52497	-2.38459	-2.13847	-1.65217
EIAQDFK(ac)TDLR	P68431;Q16695;Q71DI3;P84243	HIST1H3A;HIST3H3;HIST2H3A;H3F3A	Histone H3.1;Histone H3.1t;Histone H3.2;Histone H3.3		1	acK80		TRUE	2.47001	0.00682205	1.95702	4.96313	17	2	4	-0.425152	-0.0109046	NaN	NaN	-2.52497	-2.38459	-2.13847	-1.65217
EIAQDFK(gl)TDLR	P68431;Q16695;Q71DI3;P84243	HIST1H3A;HIST3H3;HIST2H3A;H3F3A	Histone H3.1;Histone H3.1t;Histone H3.2;Histone H3.3		1	GGK80		TRUE	4.99736	0.00260563	3.40438	10.2725	17	4	4	0.919531	1.01178	1.36066	1.62536	-2.52497	-2.38459	-2.13847	-1.65217
DAVTYTEHAK(gl)R	P62805	HIST1H4A	Histone H4		1	GGK78		TRUE	6.39648	0.00273171	3.91423	15.8214	26	4	4	1.46001	1.34987	1.71444	1.71441	-2.69834	-2.44073	-2.22998	-2.04912
DNIQGITK(gl)PAIR	P62805	HIST1H4A	Histone H4		1	GGK32		TRUE	5.55685	0.00305357	2.62125	11.1353	26	4	4	0.147034	0.151216	0.379376	0.389202	-2.69834	-2.44073	-2.22998	-2.04912
GVLK(gl)VFLENVIR	P62805	HIST1H4A	Histone H4		1	GGK60		TRUE	6.35222	0.00177778	5.96986	23.1292	26	3	4	3.52494	3.54819	3.77282	NaN	-2.69834	-2.44073	-2.22998	-2.04912
IS(ph)GLIYEETR	P62805	HIST1H4A	Histone H4		1	phS48		TRUE	3.0468	0.00362162	2.22821	6.71934	26	2	4	-0.353506	0.100843	NaN	NaN	-2.69834	-2.44073	-2.22998	-2.04912
RIS(ph)GLIYEETR	P62805	HIST1H4A	Histone H4		1	phS48		TRUE	2.91013	0.00392476	2.34506	6.38083	26	2	4	-0.330774	NaN	0.311808	NaN	-2.69834	-2.44073	-2.22998	-2.04912
VLRDNIQGITKPAIR	P62805	HIST1H4A	Histone H4		0		K32;T31	TRUE	4.45154	0.00227368	3.09696	10.1957	26	3	4	0.963844	0.877823	0.385582	NaN	-2.69834	-2.44073	-2.22998	-2.04912
ASGVEGADVVK	P19367-4;P19367-2;P19367;P19367-3	HK1	Hexokinase-1		0		K175;S166	TRUE	2.97639	0.00415991	1.80043	6.16387	17	2	4	-1.14513	-0.857966	NaN	NaN	-3.05337	-2.99126	-2.61742	-2.54586
KGGSYSQAASSDSAQGS(ph)DVSLTACKV	P01891;P10316;P01892	HLA-A	HLA class I histocompatibility antigen, A-68 alpha chain;HLA class I histocompatibility antigen, A-69 alpha chain;HLA class I histocompatibility antigen, A-2 alpha chain		1	phS356		TRUE	2.85401	0.00608392	-1.19115	-4.06174	8	4	4	-1.4935	-1.92013	-1.02404	-1.09538	-0.210279	-0.332934	-0.0943712	-0.130858
K(gl)LGEMWNNTAADDKQPYEK	P09429	HMGB1	High mobility group protein B1		1	GGK128		TRUE	4.26115	0.0026958	1.08582	5.78993	19	4	4	-1.8486	-1.71509	-1.64288	-1.72264	-3.04871	-2.90422	-2.71517	-2.60441
IK(gl)GEHPGLSIGDVAK	P09429;B2RPK0	HMGB1;HMGB1P1	High mobility group protein B1;Putative high mobility group protein B1-like 1		1	GGK114		TRUE	4.49192	0.00247509	1.35667	6.70075	19	4	4	-1.54381	-1.5291	-1.52878	-1.24415	-3.04871	-2.90422	-2.71517	-2.60441
IKGEHPGLSIGDVAK(gl)K	P09429;B2RPK0	HMGB1;HMGB1P1	High mobility group protein B1;Putative high mobility group protein B1-like 1		1	GGK127		TRUE	3.39688	0.00302892	1.91516	7.49387	19	2	4	-1.05712	NaN	NaN	-0.748805	-3.04871	-2.90422	-2.71517	-2.60441
NSSEASSGDFLDLK	Q9UK76;Q9UK76-2;Q9UK76-3	HN1	Hematological and neurological expressed 1 protein;Hematological and neurological expressed 1 protein, N-terminally processed		0		K99;S87;S88;S91;S92	TRUE	2.8645	0.00786321	0.872878	3.70574	12	4	4	-0.942612	-1.31898	-1.24574	-0.755141	-2.06972	-2.04657	-1.92986	-1.70783
SGGGGGGGGSSWGGR	Q13151	HNRNPA0	Heterogeneous nuclear ribonucleoprotein A0		0		S270;S279;S280	TRUE	3.00024	0.00470114	1.44637	5.83314	15	2	4	NaN	NaN	-0.782409	-0.873633	-2.54095	-2.36409	-2.05308	-2.13944
GGGFGGNDNFGR	P09651;P09651-2	HNRNPA1	Heterogeneous nuclear ribonucleoprotein A1;Heterogeneous nuclear ribonucleoprotein A1, N-terminally processed		0			TRUE	3.92028	0.00231442	4.62095	7.62988	24	4	4	2.51516	0.687952	2.87187	2.86386	-2.50496	-2.46363	-2.32892	-2.24744
SSGPYGGGGQYFAK(ac)PR	P09651;P09651-2;P09651-3	HNRNPA1	Heterogeneous nuclear ribonucleoprotein A1;Heterogeneous nuclear ribonucleoprotein A1, N-terminally processed		1	acK350		TRUE	5.27796	0.00251701	-3.3518	-18.3374	24	2	4	-5.65524	-5.82084	NaN	NaN	-2.50496	-2.46363	-2.32892	-2.24744
EDSQRPGAHLTVK(ac)K	P09651;P09651-2;P09651-3;Q32P51	HNRNPA1;HNRNPA1L2	Heterogeneous nuclear ribonucleoprotein A1;Heterogeneous nuclear ribonucleoprotein A1, N-terminally processed;Heterogeneous nuclear ribonucleoprotein A1-like 2		1	acK105		TRUE	2.98013	0.00371106	-2.2325	-5.46808	16	3	4	-5.09345	-4.90256	-3.87824	NaN	-2.54002	-2.50476	-2.28682	-2.23741
EESGKPGAHVTVK(ac)K	P22626;P22626-2	HNRNPA2B1	Heterogeneous nuclear ribonucleoproteins A2/B1		1	acK112		TRUE	2.83433	0.00469968	-1.65102	-4.36534	41	4	4	-5.09828	-4.8354	-4.11357	-3.89373	-2.9877	-2.94486	-2.77303	-2.63131
GFGDGYNGYGGGPGGGNFGGSPGYGGGR	P22626;P22626-2	HNRNPA2B1	Heterogeneous nuclear ribonucleoproteins A2/B1		0		S259;Y244;Y247;Y262	TRUE	4.57118	0.00260325	1.39528	6.90652	41	4	4	-1.6287	-1.5098	-1.41583	-1.20145	-2.9877	-2.94486	-2.77303	-2.63131
PHS(ph)IDGR	P22626;P22626-2	HNRNPA2B1	Heterogeneous nuclear ribonucleoproteins A2/B1		1	phS85		TRUE	3.01205	0.00635817	0.970932	4.40329	41	3	4	-2.09499	NaN	-1.81057	-1.68433	-2.9877	-2.94486	-2.77303	-2.63131
GFAFVTFDDHDTVDK(ac)IVVQK	P51991;P51991-2	HNRNPA3	Heterogeneous nuclear ribonucleoprotein A3		1	acK182		TRUE	4.73773	0.00243228	4.69804	16.9674	24	2	4	1.61504	2.10123	NaN	NaN	-3.02081	-2.91839	-2.7997	-2.6207
RGGHQNNYKPY	Q99729-3;Q99729-4;Q99729-2;Q99729	HNRNPAB	Heterogeneous nuclear ribonucleoprotein A/B		0		K283;Y282;Y285	TRUE	6.38345	0.00335065	2.3197	12.9081	21	4	4	-0.0614959	-0.274285	-0.227371	-0.440186	-2.70275	-2.64327	-2.50498	-2.43114
(ac)ASNVTNK(ac)TDPR	P07910;P07910-3;P07910-2;P07910-4	HNRNPC	Heterogeneous nuclear ribonucleoproteins C1/C2		2	acK12;acNterm2		TRUE	3.35447	0.00335339	1.72483	7.12337	37	2	4	-1.03848	-0.833354	NaN	NaN	-2.89879	-2.75156	-2.48695	-2.50567
(ac)ASNVTNK(gl)TDPR	P07910;P07910-3;P07910-2;P07910-4	HNRNPC	Heterogeneous nuclear ribonucleoproteins C1/C2		2	GGK12;acNterm2		TRUE	4.13095	0.00249563	2.88459	11.4498	37	2	4	0.0851093	0.362581	NaN	NaN	-2.89879	-2.75156	-2.48695	-2.50567
EAEEGEDDRDSANGEDDS	P07910;P07910-3;P07910-2;P07910-4	HNRNPC	Heterogeneous nuclear ribonucleoproteins C1/C2		0		S299;S306	TRUE	4.58122	0.00266295	1.55152	7.2115	37	4	4	-1.18988	-1.249	-1.15659	-0.841421	-2.89879	-2.75156	-2.48695	-2.50567
EQSK(gl)QAVEMK	P07910;P07910-3;P07910-2;P07910-4	HNRNPC	Heterogeneous nuclear ribonucleoproteins C1/C2		1	GGK223		TRUE	3.1702	0.00764572	0.726858	3.76099	37	4	4	-1.9884	-2.02738	-1.78207	-1.93768	-2.89879	-2.75156	-2.48695	-2.50567
NDK(ac)SEEEQSSSSVK	P07910;P07910-3;P07910-2;P07910-4	HNRNPC	Heterogeneous nuclear ribonucleoproteins C1/C2		1	acK232		TRUE	3.54544	0.00303817	-1.53327	-6.11758	37	3	4	-4.44285	NaN	-3.93263	-4.20656	-2.89879	-2.75156	-2.48695	-2.50567
GDDLQAIK	P07910;P07910-3;P07910-2;P0DMR1;O60812;B7ZW38;B2RXH8	HNRNPC;HNRNPCL4;HNRNPCL1;HNRNPCL3;HNRNPCL2	Heterogeneous nuclear ribonucleoproteins C1/C2;Heterogeneous nuclear ribonucleoprotein C-like 4;Heterogeneous nuclear ribonucleoprotein C-like 1;Heterogeneous nuclear ribonucleoprotein C-like 3;Heterogeneous nuclear ribonucleoprotein C-like 2		0		K197	TRUE	2.73752	0.00665321	1.29368	5.05055	13	2	4	NaN	NaN	-1.28267	-1.70452	-2.93214	-2.90831	-2.60179	-2.70686
EQYQQQQQWGSR	Q14103-3;Q14103;Q14103-4;Q14103-2	HNRNPD	Heterogeneous nuclear ribonucleoprotein D0		0		S271;Y263	TRUE	7.17205	0	3.81372	18.9874	19	4	4	0.974578	0.928601	1.26722	1.27601	-2.8814	-2.78061	-2.56255	-2.5839
GFCFITFKEEEPVK	Q14103-3;Q14103;Q14103-4;Q14103-2	HNRNPD	Heterogeneous nuclear ribonucleoprotein D0		0		K231;K237;T229	TRUE	2.81972	0.00797878	0.8969	4.57238	19	2	4	-1.79521	-1.81522	NaN	NaN	-2.8814	-2.78061	-2.56255	-2.5839
GGDQQSGYGK(ac)VSR	Q14103-3;Q14103-4	HNRNPD	Heterogeneous nuclear ribonucleoprotein D0		1	acK292		TRUE	6.97126	0.00130233	3.77801	18.0446	19	4	4	0.861095	1.35942	1.05128	1.03176	-2.8814	-2.78061	-2.56255	-2.5839
IDASKNEEDEGHSNS(ph)SPR	Q14103-3;Q14103	HNRNPD	Heterogeneous nuclear ribonucleoprotein D0		1	phS82		TRUE	4.15519	0.00242767	-2.72559	-7.53449	11	4	4	-5.26043	-4.93673	-4.47735	-4.00612	-2.08755	-2.01581	-1.89454	-1.78039
NEEDEGHSNS(ph)SPR	Q14103-3;Q14103	HNRNPD	Heterogeneous nuclear ribonucleoprotein D0		1	phS82		TRUE	3.17037	0.00307438	-2.55107	-5.34268	11	4	4	-5.27085	-4.90696	-4.3307	-3.47405	-2.08755	-2.01581	-1.89454	-1.78039
NEEDEGHSNSS(ph)PR	Q14103-3;Q14103	HNRNPD	Heterogeneous nuclear ribonucleoprotein D0		1	phS83		TRUE	2.38787	0.00666057	-2.71821	-4.36097	11	3	4	-5.58312	-4.97869	NaN	-3.42653	-2.08755	-2.01581	-1.89454	-1.78039
NEEDEGHSNSSPR	Q14103-3;Q14103	HNRNPD	Heterogeneous nuclear ribonucleoprotein D0		0		S80;S82;S83	TRUE	2.59089	0.00667702	1.61195	5.03471	11	2	4	NaN	NaN	-0.688046	0.0228007	-2.08755	-2.01581	-1.89454	-1.78039
GFCFITYTDEEPVK	O14979;O14979-3;O14979-2	HNRNPDL	Heterogeneous nuclear ribonucleoprotein D-like		0		K288;T280;T282;Y281	TRUE	3.21627	0.00394676	1.45791	6.3728	14	2	4	-0.570507	-0.842232	NaN	NaN	-2.31076	-2.30059	-2.04628	-1.99947
HTGPNS(ph)PDTANDGFVR	P31943;P55795	HNRNPH1;HNRNPH2	Heterogeneous nuclear ribonucleoprotein H;Heterogeneous nuclear ribonucleoprotein H, N-terminally processed;Heterogeneous nuclear ribonucleoprotein H2		1	phS104		TRUE	3.45341	0.00305758	-1.65903	-5.36741	10	4	4	-4.5661	-4.34566	-4.07782	-3.55496	-2.6258	-2.52708	-2.46587	-2.28966
GGGGSGGYYGQGGMSGGGWR	P31942-2;P31942;P31942-3;P31942-4	HNRNPH3	Heterogeneous nuclear ribonucleoprotein H3		0		S313;S323;Y316;Y317	TRUE	5.48327	0.00267363	1.70042	9.25392	13	4	4	-1.06169	-1.10457	-1.02864	-0.904812	-2.89958	-2.86912	-2.5142	-2.61848
LLGQRPGPYDRPIGGR	P31942-2;P31942;P31942-3	HNRNPH3	Heterogeneous nuclear ribonucleoprotein H3		0		Y114	TRUE	5.97925	0.00250746	3.32318	13.4485	13	4	4	0.242828	0.661111	0.577176	0.910237	-2.89958	-2.86912	-2.5142	-2.61848
RPAEDMEEEQAFK(ac)R	P61978;P61978-3	HNRNPK	Heterogeneous nuclear ribonucleoprotein K		1	acK34		TRUE	3.34166	0.0035291	-1.44684	-4.99812	39	4	4	-4.38133	-4.36109	-3.67219	-3.75629	-2.77606	-2.69563	-2.5253	-2.38654
ETYEEDREYESQAK	Q8WVV9-4;Q8WVV9;Q8WVV9-5;Q8WVV9-3;Q8WVV9-2	HNRNPLL	Heterogeneous nuclear ribonucleoprotein L-like		0		K18;S15;T6;Y7;Y13	TRUE	5.67377	0.00263345	1.97256	10.2886	13	4	4	-0.467952	-0.336519	-0.666302	-0.407733	-2.58805	-2.32637	-2.5921	-2.26222
ADILEDK	P52272-2;P52272	HNRNPM	Heterogeneous nuclear ribonucleoprotein M		0		K200	TRUE	2.75779	0.0044546	2.39543	5.95659	46	2	4	NaN	NaN	-0.941421	0.0316512	-3.02674	-2.9453	-2.75384	-2.67539
LGSTVFVANLDYK	P52272-2;P52272	HNRNPM	Heterogeneous nuclear ribonucleoprotein M		0		K175;S165;T166;Y174	TRUE	5.06143	0.00258104	3.52878	17.4148	46	2	4	NaN	NaN	0.687126	0.669809	-3.02674	-2.9453	-2.75384	-2.67539
VQESTKGPDEAK(ac)IK	O43390;O43390-3;O43390-2;O43390-4	HNRNPR	Heterogeneous nuclear ribonucleoprotein R		1	acK126		TRUE	3.11493	0.00472458	-1.19223	-5.69779	20	2	4	-3.85222	-3.88445	NaN	NaN	-2.86828	-2.76837	-2.57044	-2.49733
ADGYNQPDSK(ac)R	O43390;O43390-3;O43390-2;O43390-4;O60506-2;O60506	HNRNPR;SYNCRIP	Heterogeneous nuclear ribonucleoprotein R;Heterogeneous nuclear ribonucleoprotein Q		1	acK584		TRUE	2.91409	0.00744031	-0.90879	-4.75417	6	2	4	-3.54221	-3.53324	NaN	NaN	-2.81482	-2.67577	-2.54441	-2.48073
(ac)SSS(ph)PVNVK	Q00839;Q00839-2	HNRNPU	Heterogeneous nuclear ribonucleoprotein U		2	phS8;acNterm2		TRUE	3.4118	0.0034197	-1.42777	-5.08727	44	4	4	-4.50707	-4.25917	-3.87283	-3.71061	-2.83105	-2.78012	-2.55265	-2.4748
(ac)SSSPVNVK	Q00839;Q00839-2	HNRNPU	Heterogeneous nuclear ribonucleoprotein U		1	acNterm2		TRUE	3.84482	0.00369678	0.923571	4.90317	44	4	4	-1.8581	-1.79298	-1.5537	-1.73955	-2.83105	-2.78012	-2.55265	-2.4748
SGDETPGSEVPGDK	Q1KMD3	HNRNPUL2	Heterogeneous nuclear ribonucleoprotein U-like protein 2		0		K174;S161;S168;T165	TRUE	2.94085	0.00422312	1.82252	5.15789	39	3	4	-1.15801	-0.416365	NaN	-1.44377	-2.98845	-2.9011	-2.81287	-2.61187
SGDETPGSEVPGDK(gl)AAEEQGDDQDSEK	Q1KMD3	HNRNPUL2	Heterogeneous nuclear ribonucleoprotein U-like protein 2		1	GGK174		TRUE	3.39131	0.00372517	1.31526	6.54461	39	2	4	-1.51042	NaN	-1.5162	NaN	-2.98845	-2.9011	-2.81287	-2.61187
SGDETPGSEVPGDKAAEEQGDDQDSEK	Q1KMD3	HNRNPUL2	Heterogeneous nuclear ribonucleoprotein U-like protein 2		0		K174;K187;S161;S168;S185;T165	TRUE	4.69048	0.00261635	1.3113	6.92505	39	4	4	-1.65877	-1.59096	-1.50152	-1.31782	-2.98845	-2.9011	-2.81287	-2.61187
VVVVVPNEEDWKK	Q1KMD3	HNRNPUL2	Heterogeneous nuclear ribonucleoprotein U-like protein 2		0		K570;K571	TRUE	4.65825	0.00270185	4.30587	16.0099	39	2	4	1.24025	1.71436	NaN	NaN	-2.98845	-2.9011	-2.81287	-2.61187
QTPMASS(ph)PRPK	Q5SSJ5;Q5SSJ5-2	HP1BP3	Heterochromatin protein 1-binding protein 3		1	phS156		TRUE	3.19722	0.00367008	-1.73007	-6.69125	7	2	4	NaN	-4.0341	NaN	-3.84519	-2.09947	-2.50637	-1.98479	-2.24768
LK(gl)SYCNDQSTGDIK	P00492	HPRT1	Hypoxanthine-guanine phosphoribosyltransferase		1	GGK103		TRUE	7.1008	0	3.89319	18.8248	11	4	4	1.0614	0.909007	1.44977	1.29053	-2.77241	-2.8002	-2.63895	-2.65048
AVANYDSVEEGEK	P51659;P51659-3;P51659-2	HSD17B4	Peroxisomal multifunctional enzyme type 2;(3R)-hydroxyacyl-CoA dehydrogenase;Enoyl-CoA hydratase 2		0		K81;S75;Y73	TRUE	2.44087	0.00761565	1.67738	3.78438	28	4	4	-1.55674	-1.38451	-1.20044	-0.0618453	-2.95741	-2.94797	-2.58757	-2.4201
AVANYDSVEEGEK(gl)VVK	P51659;P51659-3;P51659-2	HSD17B4	Peroxisomal multifunctional enzyme type 2;(3R)-hydroxyacyl-CoA dehydrogenase;Enoyl-CoA hydratase 2		1	GGK81		TRUE	2.37971	0.00850918	1.50647	3.62207	28	4	4	-2.11324	-1.12983	-0.910977	-0.733146	-2.95741	-2.94797	-2.58757	-2.4201
LGLLGLANSLAIEGR	P51659;P51659-3;P51659-2	HSD17B4	Peroxisomal multifunctional enzyme type 2;(3R)-hydroxyacyl-CoA dehydrogenase;Enoyl-CoA hydratase 2		0		S177	TRUE	3.35709	0.00281361	2.24288	5.57091	28	4	4	-1.34205	-0.108176	-0.100305	-0.390998	-2.95741	-2.94797	-2.58757	-2.4201
ESEDKPEIEDVGSDEEEEK	P07900;P07900-2	HSP90AA1	Heat shock protein HSP 90-alpha		0		K255;K269;S252;S263	TRUE	3.8097	0.0027124	1.64487	8.29613	39	2	4	NaN	NaN	-1.39397	-1.2637	-3.11491	-3.08896	-2.84358	-2.84737
NIK(gl)LGIHEDSQNR	P07900;P07900-2	HSP90AA1	Heat shock protein HSP 90-alpha		1	GGK446		TRUE	2.26851	0.00819823	2.08089	4.52828	39	2	4	-1.48532	NaN	-0.300307	NaN	-3.11491	-3.08896	-2.84358	-2.84737
EKEISDDEAEEEKGEK	P08238	HSP90AB1	Heat shock protein HSP 90-beta		0		K223;K234;K237;S226	TRUE	5.95734	0.00233333	4.11456	18.097	43	3	4	NaN	1.13842	1.16333	1.59497	-2.95305	-2.90844	-2.714	-2.68711
RLS(ph)ELLR	P08238	HSP90AB1	Heat shock protein HSP 90-beta		1	phS452		TRUE	4.27715	0.0024125	2.41803	8.96642	43	3	4	-0.156965	-0.807048	-0.228849	NaN	-2.95305	-2.90844	-2.714	-2.68711
S(ph)LTNDWEDHLAVK	P08238;P07900;P07900-2	HSP90AB1;HSP90AA1	Heat shock protein HSP 90-beta;Heat shock protein HSP 90-alpha		1	phS307		TRUE	2.3627	0.00787944	1.77272	4.60976	10	2	4	-0.589767	NaN	-1.49188	NaN	-2.98439	-2.93589	-2.68501	-2.64889
IEDVGSDEEDDSGK	P08238;Q58FF8	HSP90AB1;HSP90AB2P	Heat shock protein HSP 90-beta;Putative heat shock protein HSP 90-beta 2		0		K263;S255;S261	TRUE	4.01037	0.00246614	1.53123	6.17724	14	4	4	-1.39343	-1.32207	-0.941782	-1.039	-2.94798	-2.90228	-2.51419	-2.45675
IEDVGSDEEDDSGK(gl)DK	P08238;Q58FF8	HSP90AB1;HSP90AB2P	Heat shock protein HSP 90-beta;Putative heat shock protein HSP 90-beta 2		1	GGK263		TRUE	2.35301	0.00766001	2.04056	4.11738	14	3	4	-1.35977	NaN	-0.846313	0.211866	-2.94798	-2.90228	-2.51419	-2.45675
IEDVGSDEEDDSGKDK	P08238;Q58FF8	HSP90AB1;HSP90AB2P	Heat shock protein HSP 90-beta;Putative heat shock protein HSP 90-beta 2		0		K263;K265;S255;S261	TRUE	4.32482	0.00245415	1.39045	6.49081	14	4	4	-1.43055	-1.31394	-1.26766	-1.24726	-2.94798	-2.90228	-2.51419	-2.45675
IEDVGSDEEDDSGKDK(gl)	P08238;Q58FF8	HSP90AB1;HSP90AB2P	Heat shock protein HSP 90-beta;Putative heat shock protein HSP 90-beta 2		1	GGK265		TRUE	2.37945	0.00807636	1.60766	4.55045	14	2	4	NaN	-1.41573	-0.779554	NaN	-2.94798	-2.90228	-2.51419	-2.45675
IEDVGSDEEDDSGKDKK	P08238;Q58FF8	HSP90AB1;HSP90AB2P	Heat shock protein HSP 90-beta;Putative heat shock protein HSP 90-beta 2		0		K263;K265;K266;S255;S261	TRUE	3.28341	0.0037038	1.44216	4.90444	14	4	4	-1.48235	-1.45368	-1.36283	-0.753694	-2.94798	-2.90228	-2.51419	-2.45675
IEDVGSDEEDDSGKDKK(gl)	P08238;Q58FF8	HSP90AB1;HSP90AB2P	Heat shock protein HSP 90-beta;Putative heat shock protein HSP 90-beta 2		1	GGK266		TRUE	3.86161	0.0028443	1.33301	5.66455	14	4	4	-1.46315	-1.55571	-1.15147	-1.31881	-2.94798	-2.90228	-2.51419	-2.45675
ELK(gl)IDIIPNPQER	P08238;Q58FF7	HSP90AB1;HSP90AB3P	Heat shock protein HSP 90-beta;Putative heat shock protein HSP 90-beta-3		1	GGK72		TRUE	3.29749	0.00355468	1.61575	6.81454	43	2	4	-1.00332	-1.39649	NaN	NaN	-2.95305	-2.90844	-2.714	-2.68711
YESLTDPSK(gl)LDSGK	P08238;Q58FF7;Q58FF8;P07900;P07900-2	HSP90AB1;HSP90AB3P;HSP90AB2P;HSP90AA1	Heat shock protein HSP 90-beta;Putative heat shock protein HSP 90-beta-3;Putative heat shock protein HSP 90-beta 2;Heat shock protein HSP 90-alpha		1	GGK64		TRUE	2.20714	0.00953119	1.99387	3.83563	10	3	4	-1.67794	-1.01114	0.0519076	NaN	-3.10893	-2.99562	-2.71253	-2.67464
IADDKYNDTFWKEFGTNIK	P14625	HSP90B1	Endoplasmin		0		K479;K486;K493;T483;T490;Y480	TRUE	3.44975	0.00284746	1.90489	5.54633	53	4	4	-1.03514	-0.95744	-1.28042	-0.1129	-2.89063	-2.83295	-2.7045	-2.57737
KTLDMIK	P14625	HSP90B1	Endoplasmin		0		K467;K473;T468	TRUE	2.53935	0.00747863	1.41141	4.75052	53	2	4	NaN	NaN	-1.65049	-1.02942	-2.89063	-2.83295	-2.7045	-2.57737
TVWDWELMNDIK	P14625	HSP90B1	Endoplasmin		0		K340;T329	TRUE	3.14998	0.00283601	3.60583	7.79153	53	2	4	NaN	1.4557	0.25324	NaN	-2.89063	-2.83295	-2.7045	-2.57737
ELEQVCNPIISGLYQGAGGPGPGGFGAQGPK	P0DMV9;P0DMV8;P0DMV8-2	HSPA1B;HSPA1A	Heat shock 70 kDa protein 1B;Heat shock 70 kDa protein 1A		0		K628;S608;Y611	TRUE	4.11802	0.0024574	1.95659	9.90663	23	2	4	-1.28231	-1.3171	NaN	NaN	-3.38981	-3.33468	-3.035	-3.26568
FGDPVVQSDMK	P0DMV9;P0DMV8;P0DMV8-2	HSPA1B;HSPA1A	Heat shock 70 kDa protein 1B;Heat shock 70 kDa protein 1A		0		K88;S85	TRUE	3.18955	0.00312889	2.38789	6.02526	23	3	4	NaN	-0.184277	-1.4136	-1.00734	-3.38981	-3.33468	-3.035	-3.26568
VQVSYKGETK	P0DMV9;P0DMV8	HSPA1B;HSPA1A	Heat shock 70 kDa protein 1B;Heat shock 70 kDa protein 1A		0		K108;K112;S106;T111;Y107	TRUE	2.85104	0.00364908	3.47335	6.66212	23	2	4	NaN	NaN	0.911994	-0.477885	-3.38981	-3.33468	-3.035	-3.26568
ANK(ac)ITITNDK	P0DMV9;P0DMV8;P0DMV8-2;P17066	HSPA1B;HSPA1A;HSPA6	Heat shock 70 kDa protein 1B;Heat shock 70 kDa protein 1A;Heat shock 70 kDa protein 6		1	acK500		TRUE	4.71564	0.00230277	-2.80751	-14.096	5	2	4	-6.2917	-5.97983	NaN	NaN	-3.37939	-3.33949	-3.19118	-3.40295
AESEEMETSQAGSK(ac)DKK	P34932	HSPA4	Heat shock 70 kDa protein 4		1	acK557		TRUE	3.02762	0.0055282	-1.12037	-5.38698	56	2	4	-3.84113	-4.01098	NaN	NaN	-2.96714	-2.90969	-2.65295	-2.69294
AFS(ph)DPFVEAEK	P34932;P34932-2	HSPA4	Heat shock 70 kDa protein 4		1	phS76		TRUE	4.27902	0.00323256	0.874813	5.26943	56	4	4	-1.91398	-2.01993	-1.94497	-1.84459	-2.96714	-2.90969	-2.65295	-2.69294
ELTSTCSPIISK	P34932	HSPA4	Heat shock 70 kDa protein 4		0		K785;S777;S780;S784;T776;T778	TRUE	2.79764	0.00574952	1.35512	5.25501	56	2	4	-1.23168	NaN	-1.66944	NaN	-2.96714	-2.90969	-2.65295	-2.69294
FVSEDDRNS(ph)FTLK	P34932	HSPA4	Heat shock 70 kDa protein 4		1	phS647		TRUE	3.07258	0.00391362	1.72142	6.3427	56	2	4	NaN	NaN	-0.836813	-1.33171	-2.96714	-2.90969	-2.65295	-2.69294
K(gl)FDEVLVNHFCEEFGK	P34932	HSPA4	Heat shock 70 kDa protein 4		1	GGK235		TRUE	3.37531	0.00326851	1.79775	7.28075	56	2	4	-1.20244	-0.813412	NaN	NaN	-2.96714	-2.90969	-2.65295	-2.69294
NFTTEQVTAMLLSK	P34932	HSPA4	Heat shock 70 kDa protein 4		0		K124;S123;T113;T114;T118	TRUE	2.72878	0.00847125	0.922962	4.47295	56	2	4	NaN	NaN	-1.96085	-1.80459	-2.96714	-2.90969	-2.65295	-2.69294
S(ph)FDDPIVQTER	O95757	HSPA4L	Heat shock 70 kDa protein 4L		1	phS74		TRUE	3.43924	0.00354068	1.38849	6.80182	25	2	4	NaN	-1.65804	NaN	-1.38731	-3.04216	-2.98587	-2.77971	-2.8369
LSSEDKETMEK	P11021	HSPA5	78 kDa glucose-regulated protein		0		K591;K596;S587;S588;T593	TRUE	5.39462	0.00296104	3.23596	14.0413	38	3	4	0.0666748	0.583615	0.489929	NaN	-2.98313	-2.9284	-2.77749	-2.73453
YKAEDEK	P11142	HSPA8	Heat shock cognate 71 kDa protein		0		K526;K531;Y525	TRUE	5.42055	0.003	3.96465	20.6523	39	2	4	NaN	NaN	1.12882	1.3305	-2.86602	-2.8049	-2.58823	-2.68082
TKDGVVEITGK(gl)HEER	P04792	HSPB1	Heat shock protein beta-1		1	GGK123		TRUE	4.97906	0.00248968	3.71677	17.2501	26	2	4	0.607674	0.674099	NaN	NaN	-3.26848	-3.1614	-3.01618	-2.85749
GDK(ac)AQIEK	P10809	HSPD1	60 kDa heat shock protein, mitochondrial		1	acK364		TRUE	4.78946	0.00244344	2.88699	14.6237	49	2	4	-0.101581	-0.191979	NaN	NaN	-3.18797	-3.13879	-2.88133	-2.927
IVVFVDMGHSAFQVSACAFNK	Q92598-2;Q92598;Q92598-3;Q92598-4	HSPH1	Heat shock protein 105 kDa		0		K217;S206;S211	TRUE	3.41166	0.00323962	1.731	7.29455	33	2	4	-0.94789	NaN	-1.31632	NaN	-3.01917	-2.94642	-2.69789	-2.78894
EILEQGLFSK	Q9BUP3;Q9BUP3-2;Q9BUP3-3	HTATIP2	Oxidoreductase HTATIP2		0		K46;S45	TRUE	3.88046	0.00381504	0.885048	5.40231	15	3	4	-1.27452	-1.12875	NaN	-1.1331	-2.2101	-2.11455	-1.92589	-2.00482
EAEEGCPEKESEEGCPK	O43719	HTATSF1	HIV Tat-specific factor 1		0		K465;K473;S467	TRUE	3.41078	0.00372052	1.2248	4.85637	43	4	4	-1.1022	-1.29409	-1.06688	-0.946132	-2.56014	-2.5089	-2.36474	-1.87472
ESEDDLNKESEEEVGPTK	O43719	HTATSF1	HIV Tat-specific factor 1		0		K527;K537;S521;S529;T536	TRUE	5.2713	0.00309502	3.78744	14.212	43	3	4	NaN	1.40659	1.47365	1.50071	-2.56014	-2.5089	-2.36474	-1.87472
LFDEEEDS(ph)SEK	O43719	HTATSF1	HIV Tat-specific factor 1		1	phS713		TRUE	3.05859	0.0044251	1.44011	4.56379	43	4	4	-0.621022	-0.791483	-1.40479	-0.730749	-2.56014	-2.5089	-2.36474	-1.87472
LFEDDDS(ph)NEKLFDEEEDSSEK	O43719	HTATSF1	HIV Tat-specific factor 1		1	phS702		TRUE	2.64312	0.00585755	1.66422	4.4897	43	3	4	-0.855928	NaN	-0.999351	-0.133432	-2.56014	-2.5089	-2.36474	-1.87472
VFDDESDEKEDEEYADEK	O43719	HTATSF1	HIV Tat-specific factor 1		0		K645;K654;S642;Y650	TRUE	5.26201	0.00286822	3.01544	10.7443	43	4	4	0.366588	0.629287	0.807124	0.950258	-2.56014	-2.5089	-2.36474	-1.87472
LGQVSIHSVWLGNSITPLR	P42858	HTT	Huntingtin		0		S2618;S2621;S2627;T2629	TRUE	2.90136	0.00336603	5.03468	7.18668	12	2	4	NaN	NaN	2.08467	3.4079	-2.86029	-1.40733	-2.55961	-2.32636
AGS(ph)STPGDAPPAVAEVQGR	Q7Z6Z7-2;Q7Z6Z7-3;Q7Z6Z7	HUWE1	E3 ubiquitin-protein ligase HUWE1		1	phS2887		TRUE	5.01134	0.00240535	-2.03623	-10.5408	92	3	4	-4.28349	NaN	-3.95233	-3.97352	-2.16101	-2.09829	-1.97026	-1.90466
ALAMAESTEK(gl)HAR	Q7Z6Z7-2;Q7Z6Z7-3;Q7Z6Z7	HUWE1	E3 ubiquitin-protein ligase HUWE1		1	GGK2172		TRUE	3.69382	0.00312012	1.38564	7.42437	92	2	4	-0.746882	-0.548945	NaN	NaN	-2.16101	-2.09829	-1.97026	-1.90466
DLK(gl)PNGANILVTEENKK	Q7Z6Z7-2;Q7Z6Z7-3;Q7Z6Z7	HUWE1	E3 ubiquitin-protein ligase HUWE1		1	GGK4174		TRUE	3.43314	0.0043303	1.02682	5.11659	92	3	4	-0.790434	-1.03242	-1.19736	NaN	-2.16101	-2.09829	-1.97026	-1.90466
EKQEEEEAK(gl)CLEK	Q7Z6Z7-2;Q7Z6Z7-3;Q7Z6Z7	HUWE1	E3 ubiquitin-protein ligase HUWE1		1	GGK1420		TRUE	4.21415	0.00365838	-0.786025	-4.9331	92	4	4	-2.80114	-2.79396	-2.9691	-2.71411	-2.16101	-2.09829	-1.97026	-1.90466
EYNLEQQR	Q7Z6Z7-2;Q7Z6Z7-3;Q7Z6Z7	HUWE1	E3 ubiquitin-protein ligase HUWE1		0		Y3632	TRUE	2.93588	0.00686252	-0.986461	-4.95511	92	2	4	-3.15149	-2.88854	NaN	NaN	-2.16101	-2.09829	-1.97026	-1.90466
HVLDTLIQLAK(gl)VFPSHFTQQR	Q7Z6Z7-2;Q7Z6Z7-3;Q7Z6Z7	HUWE1	E3 ubiquitin-protein ligase HUWE1		1	GGK3329		TRUE	3.00704	0.00809389	-0.759573	-3.66807	92	4	4	-2.77883	-3.09271	-2.54541	-2.75556	-2.16101	-2.09829	-1.97026	-1.90466
REESPMDVDQPS(ph)PSAQDTQSIASDGTPQGEK	Q7Z6Z7-2;Q7Z6Z7-3;Q7Z6Z7	HUWE1	E3 ubiquitin-protein ligase HUWE1		1	phS3800		TRUE	2.90047	0.00526	-1.3308	-4.24662	92	4	4	-3.75633	-3.62021	-3.34341	-2.73747	-2.16101	-2.09829	-1.97026	-1.90466
SSLLTEK(gl)LLR	Q7Z6Z7-2;Q7Z6Z7-3;Q7Z6Z7	HUWE1	E3 ubiquitin-protein ligase HUWE1		1	GGK3436		TRUE	3.82775	0.00307901	-1.26033	-7.42822	92	2	4	-3.26366	-3.32411	NaN	NaN	-2.16101	-2.09829	-1.97026	-1.90466
APLKPYPVS(ph)PSDK	P41252	IARS	Isoleucine--tRNA ligase, cytoplasmic		1	phS1047		TRUE	2.82888	0.00395355	-3.00164	-6.43326	44	2	4	NaN	-6.22734	NaN	-4.99639	-2.72194	-2.69619	-2.50842	-2.51435
SCSS(ph)PAVSAVSQLPLSPK	Q9Y2F5	ICE1	Little elongation complex subunit 1		1	phS1891		TRUE	2.80016	0.00472318	1.87298	5.75472	10	2	4	1.26849	NaN	NaN	1.66694	-0.577522	-0.676711	-0.325156	-0.0416635
CSDFTEEICR	P50213;P50213-2	IDH3A	Isocitrate dehydrogenase [NAD] subunit alpha, mitochondrial		0		S352;T355	TRUE	3.16903	0.0028159	3.58595	7.85749	6	2	4	0.0230424	1.12314	NaN	NaN	-3.29732	-3.07502	-2.89219	-2.78691
LNGHQLENHALK	Q9NZI8	IGF2BP1	Insulin-like growth factor 2 mRNA-binding protein 1		0		K150	TRUE	2.25621	0.00705636	3.51495	4.84054	15	2	4	NaN	NaN	-0.436055	1.63249	-3.11629	-2.99378	-2.73817	-2.81869
QGS(ph)PVAAGAPAK	Q9NZI8	IGF2BP1	Insulin-like growth factor 2 mRNA-binding protein 1		1	phS181		TRUE	2.81389	0.00666362	-1.17028	-5.04216	15	2	4	NaN	NaN	-4.22141	-3.95261	-3.11629	-2.99378	-2.73817	-2.81869
RLEIEHSVPKK	Q9NZI8;Q9NZI8-2	IGF2BP1	Insulin-like growth factor 2 mRNA-binding protein 1		0		K76;K77;S73	TRUE	3.46918	0.00282047	2.03685	7.86709	15	2	4	-1.08415	-0.675604	NaN	NaN	-3.11629	-2.99378	-2.73817	-2.81869
FAGSAGWEGTESLK	Q13123	IK	Protein Red		0		K427;S417;S425;T423	TRUE	3.48379	0.00334637	1.49777	7.11773	24	2	4	NaN	NaN	0.635517	0.875169	-0.918692	-0.800802	-0.626813	-0.623399
AVMESINPHK	O95163	IKBKAP	Elongator complex protein 1		0		K834;S829	TRUE	2.64608	0.00553091	1.92634	5.38974	24	2	4	0.0809305	NaN	NaN	-0.66421	-2.45823	-2.32863	-2.06787	-2.01719
EMNPPDNIK	Q14116-2;Q14116	IL18	Interleukin-18		0		K125	TRUE	3.28554	0.00272302	3.9157	8.44912	10	2	4	NaN	NaN	1.73701	1.96252	-2.36038	-2.40101	-2.17639	-1.32596
SVPGHDNK(gl)MQFESSSYEGYFLACEK	Q14116-2;Q14116	IL18	Interleukin-18		1	GGK144		TRUE	2.78113	0.0044342	2.28753	5.05987	10	3	4	0.751721	NaN	0.0133779	-0.100305	-2.36038	-2.40101	-2.17639	-1.32596
VK(gl)PAPDETSFSEALLK	Q12905	ILF2	Interleukin enhancer-binding factor 2		1	GGK45		TRUE	5.2546	0.00287938	4.1359	19.8315	17	2	4	NaN	NaN	1.27547	1.39115	-2.9587	-2.92912	-2.68498	-2.63756
LFPDT(ph)PLALDANK	Q12906-7;Q12906;Q12906-4;Q12906-6;Q12906-5;Q12906-2;Q12906-3	ILF3	Interleukin enhancer-binding factor 3		1	phT596		TRUE	2.76545	0.00829748	-0.899179	-3.63263	44	4	4	-3.73529	-3.8011	-3.64743	-3.1695	-2.84001	-2.83991	-2.5428	-2.53389
RPMEEDGEEKSPSK	Q12906-7;Q12906;Q12906-4;Q12906-6;Q12906-5;Q12906-2;Q12906-3	ILF3	Interleukin enhancer-binding factor 3		0		K381;K385;S382;S384	TRUE	4.32719	0.00268702	1.15544	6.03595	44	4	4	-1.71364	-1.5035	-1.54095	-1.37673	-2.84001	-2.83991	-2.5428	-2.53389
DIDFLK(gl)EEEHDCFLEEIMTK	P12268	IMPDH2	Inosine-5-monophosphate dehydrogenase 2		1	GGK167		TRUE	3.02065	0.00586591	1.02293	4.08981	27	4	4	-0.90457	-1.291	-1.63542	-1.46843	-2.46889	-2.45182	-2.20702	-2.26341
GK(gl)LPIVNEDDELVAIIAR	P12268	IMPDH2	Inosine-5-monophosphate dehydrogenase 2		1	GGK208		TRUE	2.96372	0.00349256	-2.7008	-6.74197	27	2	4	NaN	-5.54645	-4.55072	NaN	-2.46889	-2.45182	-2.20702	-2.26341
VLSGLEILSK	O15357	INPPL1	Phosphatidylinositol 3,4,5-trisphosphate 5-phosphatase 2		0		K234;S227;S233	TRUE	2.0765	0.009934	3.12021	4.30766	30	2	4	-0.560026	NaN	NaN	1.50968	-2.77924	-2.74744	-2.61761	-2.43724
LFVCDVLPLIINNHDVR	Q9NVR2	INTS10	Integrator complex subunit 10		0			TRUE	2.44432	0.00763606	1.58861	4.68237	3	2	4	-0.679735	0.110096	NaN	NaN	-1.75726	-1.98268	-1.97972	-1.77405
ISSSLPSGNNNGK	Q96CB8	INTS12	Integrator complex subunit 12		0		K85;S74;S75;S76;S79	TRUE	3.3269	0.00389798	1.26513	6.29783	9	2	4	0.379487	0.0263043	NaN	NaN	-1.11141	-1.11721	-0.961677	-1.05864
SGK(gl)LGEQCEAVVR	Q9NVH2-3;Q9NVH2-2;Q9NVH2;Q9NVH2-4	INTS7	Integrator complex subunit 7		1	GGK37		TRUE	3.65113	0.00235887	2.9202	9.40685	7	2	4	1.10219	NaN	1.79671	NaN	-1.55338	-1.53157	-1.29607	-1.50197
VTEDEEPPTEQDKR	Q9UI26;Q9UI26-2	IPO11	Importin-11		0		K917;T906;T913	TRUE	2.82207	0.0038174	3.19207	6.47728	10	2	4	NaN	NaN	0.912673	0.469165	-2.95288	-2.86269	-2.36384	-1.82521
VCDIAAELAR	O00410;O00410-3;O00410-2	IPO5	Importin-5		0			TRUE	3.88278	0.00270428	1.52798	6.80425	38	3	4	-0.738585	NaN	-1.26063	-0.852435	-2.59327	-2.52541	-2.39865	-2.39679
QLQDIATLADQRR	O95373	IPO7	Importin-7		0		T997	TRUE	4.17176	0.00254286	2.0396	10.264	31	2	4	0.0984196	-0.0703605	NaN	NaN	-2.1538	-2.13226	-1.85567	-1.96055
WALHILAR	O95373	IPO7	Importin-7		0			TRUE	5.46466	0.00304	3.91295	20.8431	31	2	4	NaN	NaN	1.90954	1.86523	-2.1538	-2.13226	-1.85567	-1.96055
TSEFTAAFVGR	Q96P70	IPO9	Importin-9		0		S756;T755;T759	TRUE	4.46662	0.00268756	1.18723	8.58942	19	2	4	NaN	NaN	-1.49303	-1.51717	-2.79236	-2.70566	-2.65997	-2.61136
GLQQQNSDWYLK(gl)QLLSDK	P46940	IQGAP1	Ras GTPase-activating-like protein IQGAP1		1	GGK348		TRUE	5.15062	0.0025194	3.22057	17.2872	90	2	4	NaN	NaN	0.447013	0.536001	-2.88188	-2.78986	-2.67897	-2.56552
NSNSPPS(ph)PSSMNQR	Q7Z5L9;Q7Z5L9-3;Q7Z5L9-2	IRF2BP2	Interferon regulatory factor 2-binding protein 2		1	phS460		TRUE	6.47354	0.00334503	2.03939	12.3859	30	4	4	1.15056	1.17115	1.13062	1.1256	-1.0514	-1.01211	-0.825216	-0.690909
RNS(ph)SS(ph)PVS(ph)PASVPGQR	Q9H1B7	IRF2BPL	Interferon regulatory factor 2-binding protein-like		3	phS657;phS659;phS662		TRUE	2.70814	0.00524248	-1.8385	-5.49025	21	2	4	-3.51958	-3.2053	NaN	NaN	-1.72194	-1.83593	-1.39232	-1.14555
RNS(ph)SS(ph)PVSPASVPGQR	Q9H1B7	IRF2BPL	Interferon regulatory factor 2-binding protein-like		2	phS657;phS659		TRUE	2.74928	0.00525657	-1.71943	-4.71994	21	3	4	NaN	-3.32829	-3.63958	-2.76222	-1.72194	-1.83593	-1.39232	-1.14555
SAVTTVVNPK(gl)YEGK	P05556	ITGB1	Integrin beta-1		1	GGK794		TRUE	4.09927	0.00259675	2.34189	10.5402	19	2	4	NaN	NaN	-0.127237	-0.403437	-2.77088	-2.70247	-2.46522	-2.49034
LYIVGGSDPYGQK	Q9Y6Y0	IVNS1ABP	Influenza virus NS1A-binding protein		0		K477;S471;Y466;Y474	TRUE	3.18243	0.00304049	2.73966	7.5006	8	2	4	NaN	NaN	0.808109	1.54603	-1.6845	-1.71213	-1.63621	-1.21752
GHHVTDSENDEPLNLNAS(ph)DS(ph)ESEELHR	Q96ST2	IWS1	Protein IWS1 homolog		2	phS80;phS82		TRUE	3.67065	0.00285206	1.50846	6.33772	40	3	4	NaN	-0.371982	-0.745625	-0.504671	-2.20296	-2.14561	-2.12171	-1.72661
HQAS(ph)DSENEELPKPR	Q96ST2	IWS1	Protein IWS1 homolog		1	phS235		TRUE	3.30203	0.00405364	1.20733	5.2197	40	3	4	-0.919097	-0.953327	NaN	-0.653243	-2.20296	-2.14561	-2.12171	-1.72661
ISDSESEDPPR	Q96ST2;Q96ST2-3	IWS1	Protein IWS1 homolog		0		S248;S250;S252	TRUE	5.98048	0.00247788	4.28772	18.4874	40	3	4	2.04925	2.30261	2.36364	NaN	-2.20296	-2.14561	-2.12171	-1.72661
TIAS(ph)DSEEEAGKELSDK	Q96ST2;Q96ST2-3;Q96ST2-2	IWS1	Protein IWS1 homolog		1	phS438		TRUE	2.77501	0.00799185	0.923196	4.00276	40	3	4	-1.30115	-1.09434	-0.982583	NaN	-2.20296	-2.14561	-2.12171	-1.72661
VVS(ph)DADDS(ph)DSDAVSDK	Q96ST2;Q96ST2-3;Q96ST2-2	IWS1	Protein IWS1 homolog		2	phS415;phS420		TRUE	4.46164	0.0023451	2.79173	9.94414	40	3	4	0.630685	1.10205	0.49478	NaN	-2.20296	-2.14561	-2.12171	-1.72661
NGVVMPDHGKR	Q6IE81-2;Q6IE81	JADE1	Protein Jade-1		0		K646	TRUE	2.50046	0.00575778	-2.45272	-4.52808	5	3	4	NaN	-3.98628	-2.70434	-2.80019	-0.565297	-0.544266	-0.271426	-1.46255
MEPITK(ac)ISHIPASR	Q9NQC1-2;Q9NQC1;Q9NQC1-3	JADE2	Protein Jade-2		1	acK298		TRUE	5.73731	0.00259898	-1.63554	-11.2903	6	3	4	NaN	-2.2412	-2.44497	-2.31568	-0.744399	-0.767046	-0.667602	-0.614588
NTEDLQCYVK(ac)PTK	Q92613	JADE3	Protein Jade-3		1	acK735		TRUE	3.24445	0.00623452	0.853758	5.15332	7	2	4	NaN	NaN	-0.927788	-1.11119	-1.90517	-1.851	-1.9703	-1.76651
TPSSECYHGQSLGK(ac)PLVLQAALHGQSSIGNGK	Q92613	JADE3	Protein Jade-3		1	acK638		TRUE	3.38012	0.0046386	-0.985012	-4.47121	7	4	4	-3.12205	-2.87448	-2.9472	-2.48931	-1.90517	-1.851	-1.9703	-1.76651
ISLCMPESQQQNT(ph)PPKSEK	Q15652-3;Q15652	JMJD1C	Probable JmjC domain-containing histone demethylation protein 2C		1	phT1796		TRUE	2.39008	0.00974904	-1.28271	-4.32469	22	2	4	NaN	-2.41358	NaN	-1.8892	-0.979696	-1.00938	-0.586405	-0.89924
T(ph)SPLVSQNNEQGSTLR	Q15652-3;Q15652	JMJD1C	Probable JmjC domain-containing histone demethylation protein 2C		1	phT1870		TRUE	2.88698	0.00768844	0.87731	4.07644	22	3	4	-0.104108	-0.0466081	0.176608	NaN	-0.979696	-1.00938	-0.586405	-0.89924
AAMIVNQLSK	P14923	JUP	Junction plakoglobin		0		K171;S170	TRUE	4.72458	0.00263239	3.82092	15.8314	22	2	4	2.23976	2.70982	NaN	NaN	-1.45383	-1.31122	-1.39005	-1.2294
QADPQPQAWPPPDS(ph)PVRVDTVR	Q63ZY3-3;Q63ZY3;Q63ZY3-2	KANK2	KN motif and ankyrin repeat domain-containing protein 2		1	phS323		TRUE	3.60311	0.00673876	-0.652878	-3.96482	19	4	4	-2.06522	-2.03747	-2.29319	-2.03664	-1.54528	-1.54515	-1.42637	-1.30422
LS(ph)PGTDSSSNLGGVK	Q7Z3B3	KANSL1	KAT8 regulatory NSL complex subunit 1		1	phS249		TRUE	7.01419	0.00354404	-1.54272	-11.6909	7	4	4	-1.44097	-1.35268	-1.24166	-1.25114	0.189666	0.190804	0.283711	0.220244
SSS(ph)PPILTKPTLK	Q92794	KAT6A	Histone acetyltransferase KAT6A		1	phS1001		TRUE	3.76229	0.00337803	1.14359	5.22617	9	4	4	1.24775	1.35569	1.42148	1.4024	-0.0341055	0.0381448	0.551014	0.297892
LQTQIAS(ph)K	Q8WYB5;Q8WYB5-2;Q8WYB5-3	KAT6B	Histone acetyltransferase KAT6B		1	phS1919		TRUE	3.73942	0.00238589	-2.23392	-6.31494	7	4	4	-2.73418	-2.74487	-2.55513	-2.81293	-1.22344	-0.495878	-0.00903256	-0.183074
NTADHDES(ph)PPRT(ph)PTGNAPSSESDIDISSPNVSHDESIAK	O95251-4;O95251	KAT7	Histone acetyltransferase KAT7		2	phS124;phT128		TRUE	2.88572	0.00450857	1.74475	4.99814	16	3	4	0.856707	NaN	0.105582	0.241032	-1.75828	-1.41437	-1.1527	-1.04921
S(ph)PSGGAAGPLLTPSQSLDGSR	Q96CX2	KCTD12	BTB/POZ domain-containing protein KCTD12		1	phS185		TRUE	2.8001	0.00765217	-0.964295	-4.09747	15	3	4	NaN	-3.41524	-2.94737	-2.82662	-2.12444	-2.17933	-2.06473	-2.02662
S(ph)PSGGAAGPLLTPSQSLDGSRR	Q96CX2	KCTD12	BTB/POZ domain-containing protein KCTD12		1	phS185		TRUE	4.28471	0.00337082	-0.946589	-7.19335	15	2	4	NaN	NaN	-3.06385	-3.02689	-2.12444	-2.17933	-2.06473	-2.02662
DDQQVFIQK(gl)VVPITNK	Q9Y597;Q9Y597-2	KCTD3	BTB/POZ domain-containing protein KCTD3		1	GGK503		TRUE	3.71691	0.00316568	-1.33358	-7.35781	11	2	4	-1.74298	-1.45075	NaN	NaN	-0.284421	-0.323444	-0.174662	-0.270633
ELHNTPYGTASEPSEK	Q9NXV2	KCTD5	BTB/POZ domain-containing protein KCTD5		0		K223;S218;S221;T212;T216;Y214	TRUE	2.878	0.00745789	-0.936559	-4.75218	5	2	4	NaN	NaN	-1.29942	-1.10554	-0.400692	-0.35118	-0.107554	-0.204266
ETVNALISDQK	Q7LBC6	KDM3B	Lysine-specific demethylase 3B		0		K186;S183;T177	TRUE	2.89628	0.00671435	-1.05035	-5.00496	20	2	4	-2.80945	-2.79456	NaN	NaN	-1.99351	-1.74296	-1.68025	-1.58991
EAFELLPDDER	P41229-2;P41229-5;P41229;P41229-3;P41229-4;Q9BY66-2;Q9BY66;Q9BY66-3	KDM5C;KDM5D	Lysine-specific demethylase 5C;Lysine-specific demethylase 5D		0			TRUE	2.52674	0.00566504	2.48084	5.33965	5	2	4	NaN	NaN	1.45455	2.64467	-0.561075	-0.57525	-0.347396	-0.24123
GQGNWGPPGGEMTFSIPTHK	Q92945	KHSRP	Far upstream element-binding protein 2		0		K435;S430;T428;T433	TRUE	4.04338	0.00255172	3.18939	11.3884	31	2	4	NaN	0.261471	0.705735	NaN	-2.93291	-2.79997	-2.58181	-2.50845
VAEAHVPNFIFDEFR	Q12768	KIAA0196	WASH complex subunit strumpellin		0			TRUE	2.60061	0.0047673	-2.8032	-5.66129	9	2	4	-3.24879	NaN	-2.7664	NaN	0.329181	-0.895449	-0.2444	-0.00690837
GHHLSFS(ph)PQSQNGR	Q5T5P2;Q5T5P2-7;Q5T5P2-10;Q5T5P2-9;Q5T5P2-2	KIAA1217	Sickle tail protein homolog		1	phS1879		TRUE	4.24765	0.00256423	1.93857	10.3137	20	2	4	0.354678	0.392537	NaN	NaN	-1.65783	-1.70868	-1.49237	-1.40096
KSGGDFKPTS(ph)PSLPASK	Q5T5P2;Q5T5P2-7;Q5T5P2-10;Q5T5P2-9;Q5T5P2-2	KIAA1217	Sickle tail protein homolog		1	phS1794		TRUE	3.36002	0.00338997	1.56385	6.90376	20	2	4	NaN	-0.163979	NaN	0.161766	-1.65783	-1.70868	-1.49237	-1.40096
VTAEADSSS(ph)PTGILATSESK	A0MZ66;A0MZ66-3;A0MZ66-6;A0MZ66-4;A0MZ66-5;A0MZ66-8;A0MZ66-7	KIAA1598	Shootin-1		1	phS494		TRUE	2.74923	0.0048558	-1.89915	-5.63974	16	2	4	-4.40877	NaN	-3.86324	NaN	-2.47177	-2.36208	-2.23988	-1.8737
RIS(ph)GCLHDIQVHPIK	Q15058	KIF14	Kinesin-like protein KIF14		1	phS1200		TRUE	4.66122	0.00236632	1.10168	6.36991	14	4	4	-0.26825	-0.0490647	-0.0977456	-0.136585	-1.42517	-1.25856	-1.24092	-1.03372
IITTPTKAYQLHSR	Q9NS87;Q9NS87-2;Q9NS87-4	KIF15	Kinesin-like protein KIF15		0		K664;S670;T660;T661;T663;Y666	TRUE	2.71875	0.00973405	-0.849614	-3.81507	19	3	4	-2.85267	NaN	-2.43576	-2.80176	-1.78845	-2.00416	-1.93603	-1.65982
SLIEKVTQLEDLTLK	Q9NS87;Q9NS87-2;Q9NS87-4	KIF15	Kinesin-like protein KIF15		0		K438;K448;S434;T440;T446	TRUE	3.17137	0.0047296	-1.14537	-5.72548	19	2	4	-3.04621	-2.93876	NaN	NaN	-1.78845	-2.00416	-1.93603	-1.65982
LYLIDLAGSEDNRR	Q14807;Q14807-2	KIF22	Kinesin-like protein KIF22		0		S278;Y271	TRUE	2.68259	0.00820153	-0.994087	-3.97458	9	3	4	0.551196	0.146395	NaN	0.836012	1.49011	1.57972	1.46286	1.48847
LIEALEK	Q02241;Q02241-2;Q02241-3	KIF23	Kinesin-like protein KIF23		0		K503	TRUE	4.34848	0.00258607	-1.80751	-8.32611	26	3	4	-1.31541	NaN	-1.85921	-1.50554	0.324004	0.238962	0.229585	0.197271
NSMDIQCEVDALLER	Q02241;Q02241-2	KIF23	Kinesin-like protein KIF23		0		S160	TRUE	4.12473	0.00996169	0.446902	3.7976	26	3	4	0.646992	0.722204	NaN	0.713876	0.324004	0.238962	0.229585	0.197271
RRSS(ph)T(ph)VAPAQPDGAESEWTDVETR	Q02241;Q02241-2;Q02241-3	KIF23	Kinesin-like protein KIF23		2	phS912;phT913		TRUE	4.17933	0.00449251	0.723174	5.93217	26	2	4	NaN	NaN	0.987903	0.953355	0.324004	0.238962	0.229585	0.197271
YMLTHQELAS(ph)DGEIETK	Q02241;Q02241-2;Q02241-3	KIF23	Kinesin-like protein KIF23		1	phS867		TRUE	6.07187	0.00254806	-0.901235	-7.28472	26	4	4	-0.559792	-0.696902	-0.646224	-0.712201	0.324004	0.238962	0.229585	0.197271
FLEQS(ph)MDIEDLK	O95239;O95239-2;Q2VIQ3	KIF4A;KIF4B	Chromosome-associated kinesin KIF4A;Chromosome-associated kinesin KIF4B		1	phS1038		TRUE	5.22333	0.00242503	0.965286	7.50587	30	3	4	-0.324853	NaN	-0.356719	-0.300965	-1.34209	-1.3747	-1.20552	-1.24889
YLIGELVSSK	O95239;O95239-2;Q2VIQ3	KIF4A;KIF4B	Chromosome-associated kinesin KIF4A;Chromosome-associated kinesin KIF4B		0		K878;S876;S877;Y869	TRUE	3.53772	0.00405838	1.04714	6.22069	30	2	4	-0.138585	-0.352732	NaN	NaN	-1.34209	-1.3747	-1.20552	-1.24889
K(gl)SAEIDSDDTGGSAAQK	P33176	KIF5B	Kinesin-1 heavy chain		1	GGK813		TRUE	6.01738	0.00287395	2.16485	13.9301	42	3	4	-0.130622	-0.0110683	NaN	-0.239031	-2.38745	-2.33964	-2.24205	-2.19787
SAEIDSDDTGGSAAQKQK(gl)	P33176	KIF5B	Kinesin-1 heavy chain		1	GGK831		TRUE	6.57852	0.0035092	2.00463	12.537	42	4	4	-0.17811	-0.446909	-0.174659	-0.348799	-2.38745	-2.33964	-2.24205	-2.19787
LDPGLALGPGER	Q9BW19	KIFC1	Kinesin-like protein KIFC1		0			TRUE	5.71373	0.00266246	-2.44057	-17.6595	16	2	4	-1.9545	NaN	-1.79788	NaN	0.567935	0.521955	0.543593	0.624021
PAPAPAS(ph)PAARPFPHTGPGR	Q9BVG8-2;Q9BVG8;Q9BVG8-6;Q9BVG8-4	KIFC3	Kinesin-like protein KIFC3		1	phS41		TRUE	3.23078	0.00565129	0.924138	5.32672	5	2	4	NaN	NaN	1.9079	1.98542	0.940385	0.9241	1.03904	1.18655
VDS(ph)PTVTTTLK	Q07866-3;Q07866-2;Q07866;Q07866-5;Q07866-10;Q07866-6;Q07866-4;Q07866-9;Q07866-7;Q07866-8	KLC1	Kinesin light chain 1		1	phS460		TRUE	4.45683	0.00270702	-1.97136	-11.1235	17	2	4	NaN	NaN	-4.22427	-4.05702	-2.21362	-2.25953	-2.1949	-2.0091
ILLAASCDYFR	Q53GT1	KLHL22	Kelch-like protein 22		0		S71;Y74	TRUE	3.2712	0.00321758	2.11567	7.32193	3	2	4	0.565207	0.090447	NaN	NaN	-1.59959	-1.63742	-2.00587	-1.90849
EIILQQQQQK(ac)K	Q8NEZ4;Q8NEZ4-3;Q8NEZ4-2	KMT2C	Histone-lysine N-methyltransferase 2C		1	acK2398		TRUE	3.49783	0.00306222	1.68915	7.47808	10	2	4	0.381219	0.635987	NaN	NaN	-1.27814	-1.11232	-1.34812	-0.983605
GEELCYDYK	Q8NEZ4;Q8NEZ4-3;Q8NEZ4-2	KMT2C	Histone-lysine N-methyltransferase 2C		0		K4887;Y4884;Y4886	TRUE	3.35965	0.00333521	-1.65355	-5.87514	10	3	4	-3.23854	NaN	-2.73541	-2.52835	-1.27814	-1.11232	-1.34812	-0.983605
GPIAAGTSDHFTK(ac)PSPR	Q8NEZ4;Q8NEZ4-3;Q8NEZ4-2	KMT2C	Histone-lysine N-methyltransferase 2C		1	acK2009		TRUE	5.07959	0.00246575	-1.86055	-8.73437	10	4	4	-3.05697	-3.324	-2.94809	-2.83534	-1.27814	-1.11232	-1.34812	-0.983605
VEGNAVACPVS(ph)SAQSPPHSAGAPAAK	Q8NEZ4;Q8NEZ4-3;Q8NEZ4-2	KMT2C	Histone-lysine N-methyltransferase 2C		1	phS3754		TRUE	4.80191	0.00242006	1.60126	8.98833	10	3	4	0.389126	NaN	0.432766	0.440244	-1.27814	-1.11232	-1.34812	-0.983605
NVSSFPDDAT(ph)SPLQENR	P52292	KPNA2	Importin subunit alpha-1		1	phT61		TRUE	3.55701	0.00367949	1.15818	5.56364	29	3	4	NaN	0.0366088	0.398608	0.424959	-0.990739	-0.960132	-0.729357	-0.805591
NVSSFPDDATS(ph)PLQENR	P52292	KPNA2	Importin subunit alpha-1		1	phS62		TRUE	3.78262	0.00342285	1.03222	5.05363	29	4	4	-0.0610647	0.0152197	0.324839	0.364069	-0.990739	-0.960132	-0.729357	-0.805591
RNVSSFPDDATS(ph)PLQENR	P52292	KPNA2	Importin subunit alpha-1		1	phS62		TRUE	4.12108	0.00332818	0.931518	5.87058	29	3	4	0.0543623	NaN	0.00641114	0.119416	-0.990739	-0.960132	-0.729357	-0.805591
SGSGVNPYCGLIEEAYGLDK	O60684	KPNA6	Importin subunit alpha-7		0		K478;S459;S461;Y466;Y474	TRUE	5.76274	0.0025784	2.57855	18.4475	6	2	4	0.325502	0.269273	NaN	NaN	-2.32568	-2.33072	-2.29976	-2.1685
QLPALDGSLMGPES(ph)PPAQEEEAPVS(ph)PHKKPAPQK	Q8N9T8	KRI1	Protein KRI1 homolog		2	phS628;phS639		TRUE	3.05584	0.00475892	-1.31858	-5.78097	8	2	4	-3.00938	-2.82358	NaN	NaN	-1.77024	-1.73572	-1.48096	-1.40469
NRK(gl)DAEDWFFSK	Q04695	KRT17	Keratin, type I cytoskeletal 17	+	1	GGK269		TRUE	4.95745	0.00272954	1.25055	7.19457	34	4	4	-1.38256	-1.22952	-1.38306	-1.14612	-2.71686	-2.55805	-2.50579	-2.36275
QFTSSSSIK(gl)GSSGLGGGSSR	Q04695	KRT17	Keratin, type I cytoskeletal 17	+	1	GGK15		TRUE	5.00509	0.00216609	1.57922	9.39842	34	3	4	NaN	-0.974489	-0.917544	-0.977889	-2.71686	-2.55805	-2.50579	-2.36275
DQYEK(gl)MAEK	Q04695;P02533	KRT17;KRT14	Keratin, type I cytoskeletal 17;Keratin, type I cytoskeletal 14	+	1	GGK262		TRUE	3.50384	0.0041575	0.99952	4.64626	4	4	4	-1.48732	-1.34535	-1.21081	-0.946282	-2.39403	-2.13232	-2.34173	-2.11977
EVATNSELVQS(ph)GK	Q04695;P02533	KRT17;KRT14	Keratin, type I cytoskeletal 17;Keratin, type I cytoskeletal 14	+	1	phS295		TRUE	5.13154	0.00277154	4.30513	19.2477	9	2	4	NaN	NaN	1.75463	1.63048	-2.81939	-2.70859	-2.50876	-2.41355
EVATNSELVQSGK(gl)SEISELRR	Q04695;P02533	KRT17;KRT14	Keratin, type I cytoskeletal 17;Keratin, type I cytoskeletal 14	+	1	GGK297		TRUE	6.30957	0.00239316	2.80227	13.74	9	4	4	0.115137	0.227555	0.0152853	0.40082	-2.81939	-2.70859	-2.50876	-2.41355
K(gl)NHEEEMNALR	Q04695;P02533	KRT17;KRT14	Keratin, type I cytoskeletal 17;Keratin, type I cytoskeletal 14	+	1	GGK220		TRUE	6.22677	0.00350769	2.00138	11.6757	4	4	4	-0.340642	-0.319478	-0.237197	-0.0850167	-2.39403	-2.13232	-2.34173	-2.11977
TK(gl)FETEQALR	Q04695;P08727	KRT17;KRT19	Keratin, type I cytoskeletal 17;Keratin, type I cytoskeletal 19	+	1	GGK172		TRUE	4.39959	0.0024437	1.36434	6.56566	4	4	4	-1.42193	-1.32895	-1.08312	-0.941573	-2.70765	-2.58918	-2.5397	-2.39641
LEAEIATYRR	P05783	KRT18	Keratin, type I cytoskeletal 18	+	0		T379;Y380	TRUE	4.28452	0.00223208	3.13197	12.4918	9	2	4	-0.0555463	0.115166	NaN	NaN	-3.30623	-3.04784	-3.23352	-2.82105
VKYETELAMR	P05783	KRT18	Keratin, type I cytoskeletal 18	+	0		K167;T170;Y168	TRUE	4.37513	0.00248276	5.00515	14.7716	9	2	4	NaN	NaN	2.23196	1.57403	-3.30623	-3.04784	-3.23352	-2.82105
AEAEAWYQTK(gl)FETLQAQAGK	P08729	KRT7	Keratin, type II cytoskeletal 7	+	1	GGK286		TRUE	3.91868	0.00248661	2.26927	6.70784	5	4	4	-0.601231	-0.141626	-0.149603	0.409642	-1.93997	-2.54956	-2.62751	-2.44286
AK(gl)LEAAIAEAEER	P08729	KRT7	Keratin, type II cytoskeletal 7	+	1	GGK331		TRUE	3.63366	0.00330939	1.22704	5.81953	53	3	4	-1.45482	-1.16198	-1.53819	NaN	-2.78012	-2.67761	-2.5616	-2.4288
AK(gl)QEELEAALQR	P08729	KRT7	Keratin, type II cytoskeletal 7	+	1	GGK353		TRUE	4.82516	0.00264059	2.72942	11.1183	53	3	4	NaN	-0.150641	0.0806523	0.422153	-2.78012	-2.67761	-2.5616	-2.4288
AQYEEMAK(gl)CSR	P08729	KRT7	Keratin, type II cytoskeletal 7	+	1	GGK273		TRUE	5.36725	0.00261893	1.77717	9.18558	53	4	4	-1.0763	-0.764117	-0.812681	-0.686344	-2.78012	-2.67761	-2.5616	-2.4288
FETLQAQAGK(gl)HGDDLR	P08729	KRT7	Keratin, type II cytoskeletal 7	+	1	GGK296		TRUE	3.42309	0.00314052	1.65645	5.31452	5	4	4	-1.09873	-0.793365	-0.775606	-0.266386	-1.93997	-2.54956	-2.62751	-2.44286
K(gl)DVDAAYMSK	P08729	KRT7	Keratin, type II cytoskeletal 7	+	1	GGK199		TRUE	5.33235	0.00256774	2.29824	10.0462	53	4	4	-0.596384	-0.225405	-0.429263	-0.0041106	-2.78012	-2.67761	-2.5616	-2.4288
LLETK(gl)WTLLQEQK	P08729	KRT7	Keratin, type II cytoskeletal 7	+	1	GGK122		TRUE	4.9669	0.00258896	3.87002	17.429	53	2	4	NaN	NaN	1.11846	1.39752	-2.78012	-2.67761	-2.5616	-2.4288
LQAEIDNIK(gl)NQR	P08729	KRT7	Keratin, type II cytoskeletal 7	+	1	GGK326		TRUE	5.19471	0.00243792	1.71491	8.69754	53	4	4	-1.0587	-0.898375	-0.984114	-0.647314	-2.78012	-2.67761	-2.5616	-2.4288
QEESEQIK(gl)TLNNK	P08729	KRT7	Keratin, type II cytoskeletal 7	+	1	GGK96		TRUE	4.66279	0.0024714	2.85985	10.7072	53	3	4	0.0400522	0.640343	0.0630679	NaN	-2.78012	-2.67761	-2.5616	-2.4288
VELEAK(gl)VDALNDEINFLR	P08729	KRT7	Keratin, type II cytoskeletal 7	+	1	GGK214		TRUE	2.50634	0.00579752	2.35754	4.51311	53	3	4	0.264236	NaN	0.262376	-1.2901	-2.78012	-2.67761	-2.5616	-2.4288
VRQEESEQIK(gl)TLNNK	P08729	KRT7	Keratin, type II cytoskeletal 7	+	1	GGK96		TRUE	5.04371	0.00247507	2.64751	9.73448	53	4	4	-0.384151	0.0762854	-0.0241778	0.473949	-2.78012	-2.67761	-2.5616	-2.4288
WTLLQEQK(ac)SAK	P08729	KRT7	Keratin, type II cytoskeletal 7	+	1	acK130		TRUE	5.08281	0.00259692	3.5163	17.5204	53	2	4	NaN	NaN	0.971445	0.8371	-2.78012	-2.67761	-2.5616	-2.4288
WTLLQEQK(gl)SAK	P08729	KRT7	Keratin, type II cytoskeletal 7	+	1	GGK130		TRUE	3.76463	0.00264579	2.08127	8.90757	53	2	4	NaN	NaN	-0.699943	-0.361585	-2.78012	-2.67761	-2.5616	-2.4288
LQAEIEGLK(gl)GQR	P05787;P05787-2	KRT8	Keratin, type II cytoskeletal 8	+	1	GGK325		TRUE	3.07633	0.00475039	1.19416	4.36118	36	4	4	-2.03097	-1.74973	-1.92304	-1.28517	-3.13378	-2.98473	-2.99555	-2.65151
QLET(ph)LGQEK	P05787;P05787-2	KRT8	Keratin, type II cytoskeletal 8	+	1	phT153		TRUE	4.59525	0.00260241	4.05017	15.3219	16	2	4	NaN	1.33165	0.920762	NaN	-3.07862	-2.93473	-3.01316	-2.66936
TQEK(gl)EQIK(gl)TLNNK	P05787;P05787-2	KRT8	Keratin, type II cytoskeletal 8	+	2	GGK92;GGK96		TRUE	3.61619	0.00297812	1.4654	5.44749	36	4	4	-1.7855	-1.54076	-1.54651	-1.03118	-3.13378	-2.98473	-2.99555	-2.65151
WAK(gl)IAAYGHEVGK	Q16719;Q16719-2	KYNU	Kynureninase		1	GGK96		TRUE	2.95978	0.00552278	1.17708	4.1879	24	4	4	-1.14357	-1.68132	-1.4278	-0.789225	-2.56542	-2.51719	-2.32754	-2.34011
DADADAGGGADGGDGR	Q14657	LAGE3	EKC/KEOPS complex subunit LAGE3		0			TRUE	2.49133	0.00685944	-1.85116	-3.92692	3	4	4	-2.48681	-2.43635	-2.2063	-2.1761	-1.11225	-1.07008	0.490795	-0.209375
AFPNPYADYNK	O43813	LANCL1	LanC-like protein 1		0		K15;Y10;Y13	TRUE	2.30562	0.00840112	1.80244	3.62953	15	4	4	-0.0182788	-0.436315	-1.85065	-1.31133	-2.79049	-2.74894	-2.6262	-2.66068
AFPNPYADYNK(gl)SLAEGYFDAAGR	O43813	LANCL1	LanC-like protein 1		1	GGK15		TRUE	3.69327	0.00304981	1.3421	6.12656	15	3	4	-1.66433	-1.13244	-1.29666	NaN	-2.79049	-2.74894	-2.6262	-2.66068
LIHLNK(gl)IDPHAPNEMLYGR	O43813	LANCL1	LanC-like protein 1		1	GGK142		TRUE	3.27206	0.00336045	1.9272	7.13146	15	2	4	-0.483057	-1.0757	NaN	NaN	-2.79049	-2.74894	-2.6262	-2.66068
MNNEK(gl)QAEDCITR	O43813	LANCL1	LanC-like protein 1		1	GGK128		TRUE	3.49062	0.00269647	2.12667	6.58302	15	3	4	-0.558635	-0.0964424	NaN	-1.08465	-2.79049	-2.74894	-2.6262	-2.66068
LNLPINIIGLAPLCENMPSGK	P28838-2;P28838	LAP3	Cytosol aminopeptidase		0		K311;S309	TRUE	3.37978	0.00268407	2.80292	8.2546	21	2	4	NaN	NaN	-0.135535	0.60474	-2.76901	-2.61274	-2.52644	-2.36509
DYEAGQLYGLEK	Q6PKG0;Q6PKG0-3	LARP1	La-related protein 1		0		K992;Y982;Y988	TRUE	3.72175	0.00282548	1.6161	7.98675	60	2	4	-0.363345	-0.184539	NaN	NaN	-2.03199	-1.99212	-1.80994	-1.72613
KNTFTAWS(ph)DEES(ph)DYEIDDRDVNK	Q6PKG0;Q6PKG0-3	LARP1	La-related protein 1		2	phS627;phS631		TRUE	3.37855	0.00342664	1.57718	6.97379	60	2	4	-0.154618	-0.471109	NaN	NaN	-2.03199	-1.99212	-1.80994	-1.72613
NALPPVLTTVNGQS(ph)PPEHSAPAK	Q6PKG0	LARP1	La-related protein 1		1	phS143		TRUE	4.22597	0.00249345	-1.32627	-6.21994	60	4	4	-3.37408	-3.43801	-3.06602	-2.98714	-2.03199	-1.99212	-1.80994	-1.72613
SDESGEEK(gl)NGDEDCQR	Q6PKG0;Q6PKG0-3	LARP1	La-related protein 1		1	GGK232		TRUE	2.51461	0.00965097	1.07248	3.82529	60	3	4	-1.21233	NaN	-0.467697	-0.772653	-2.03199	-1.99212	-1.80994	-1.72613
SLPTTVPESPNYR	Q6PKG0;Q6PKG0-3	LARP1	La-related protein 1		0		S766;S774;T769;T770;Y777	TRUE	3.78572	0.00352424	1.00323	5.59114	60	3	4	NaN	-0.997694	-0.796349	-0.866394	-2.03199	-1.99212	-1.80994	-1.72613
DGLNQTTIPVS(ph)PPSTTKPSR	Q71RC2-5;Q71RC2;Q71RC2-4;Q71RC2-3;Q71RC2-6;Q71RC2-2	LARP4	La-related protein 4		1	phS512		TRUE	4.08202	0.00244114	-1.81606	-6.64283	12	4	4	-3.28546	-3.05122	-2.53451	-2.60788	-1.15077	-1.07722	-0.8437	-1.14313
DLIEDSSVQK	Q71RC2-5;Q71RC2;Q71RC2-4;Q71RC2-3;Q71RC2-6;Q71RC2-2	LARP4	La-related protein 4		0		K501;S497;S498	TRUE	3.00484	0.00605946	-1.03454	-5.17782	12	2	4	-2.17332	-2.00318	NaN	NaN	-1.15077	-1.07722	-0.8437	-1.14313
EPSVPASCAVSATY(ph)ERSPS(ph)PAHLPDDPK	Q92615	LARP4B	La-related protein 4B		2	phS601;phY596		TRUE	3.14285	0.00452106	-1.28033	-5.91384	17	2	4	NaN	NaN	-3.16421	-2.94052	-1.95581	-1.7921	-1.57163	-1.76859
LINGVRSPQTRQAGQTR	Q92615	LARP4B	La-related protein 4B		0		S451;T454;T460	TRUE	2.72208	0.00758227	-1.08566	-4.73624	17	2	4	-3.00671	-2.70868	NaN	NaN	-1.95581	-1.7921	-1.57163	-1.76859
SRPTS(ph)EGS(ph)DIESTEPQK	Q4G0J3;Q4G0J3-3	LARP7	La-related protein 7		2	phS258;phS261		TRUE	2.73456	0.00787294	-0.991759	-3.70915	15	4	4	-3.46736	-3.36002	-3.14688	-2.70002	-2.28279	-2.29775	-2.17244	-1.95426
PFSQFWQPLLR	Q9Y4W2-2;Q9Y4W2;Q9Y4W2-3	LAS1L	Ribosomal biogenesis protein LAS1L		0		S362	TRUE	3.81548	0.00537581	0.715071	5.44851	16	2	4	NaN	NaN	-1.0135	-0.992623	-1.79751	-1.7143	-1.7284	-1.63231
(ac)ATLK(gl)DQLIYNLLK	P00338;P00338-4;P00338-5;P00338-2	LDHA	L-lactate dehydrogenase A chain		2	GGK9;acNterm2		TRUE	4.83244	0.00261484	4.71987	12.9241	32	3	4	1.40332	1.51423	NaN	2.39487	-3.16178	-3.03198	-2.87558	-2.72694
DQLIYNLLK(gl)EEQTPQNK	P00338;P00338-3;P00338-4;P00338-5;P00338-2	LDHA	L-lactate dehydrogenase A chain		1	GGK14		TRUE	6.4733	0.00243478	3.23553	15.0969	32	4	4	0.125567	0.125425	0.392687	0.502167	-3.16178	-3.03198	-2.87558	-2.72694
EVHK(gl)QVVESAYEVIK	P00338;P00338-3;P00338-4	LDHA	L-lactate dehydrogenase A chain		1	GGK232		TRUE	2.18354	0.00827664	2.80496	3.64914	32	4	4	-2.18989	0.589092	0.511335	0.513017	-3.16178	-3.03198	-2.87558	-2.72694
FIIPNVVK(gl)YSPNCK	P00338;P00338-3;P00338-5;P00338-2	LDHA	L-lactate dehydrogenase A chain		1	GGK126		TRUE	3.88129	0.0025625	3.11528	8.30857	32	3	4	-0.472846	0.371236	0.600227	NaN	-3.16178	-3.03198	-2.87558	-2.72694
IVSGK(gl)DYNVTANSK	P00338;P00338-3;P00338-5;P00338-2	LDHA	L-lactate dehydrogenase A chain		1	GGK81		TRUE	4.82449	0.00263918	2.91335	11.3494	32	3	4	-0.132625	-0.258063	0.283535	NaN	-3.16178	-3.03198	-2.87558	-2.72694
TLHPDLGTDK(gl)DKEQWK	P00338;P00338-3;P00338-4;P00338-5;P00338-2	LDHA	L-lactate dehydrogenase A chain		1	GGK222		TRUE	4.78763	0.00221986	1.73339	7.91197	32	4	4	-1.39739	-1.35114	-1.16575	-0.948451	-3.16178	-3.03198	-2.87558	-2.72694
TLHPDLGTDKDK(gl)EQWK	P00338;P00338-3;P00338-4;P00338-5;P00338-2	LDHA	L-lactate dehydrogenase A chain		1	GGK224		TRUE	3.70706	0.00274622	1.86823	8.39051	32	2	4	NaN	NaN	-1.10983	-1.05186	-3.16178	-3.03198	-2.87558	-2.72694
EK(ac)LIAPVAEEEATVPNNK	P07195	LDHB	L-lactate dehydrogenase B chain		1	acK7		TRUE	3.381	0.00594134	-0.775385	-4.07237	25	4	4	-3.41847	-3.5062	-3.4493	-3.17658	-2.78299	-2.72666	-2.47194	-2.46741
EK(gl)LIAPVAEEEATVPNNK	P07195	LDHB	L-lactate dehydrogenase B chain		1	GGK7		TRUE	6.95993	0.00211321	3.43955	17.3454	25	4	4	0.700946	0.66556	0.99778	0.944915	-2.78299	-2.72666	-2.47194	-2.46741
GSDS(ph)EDEVLR	Q8WVC0;Q8WVC0-2	LEO1	RNA polymerase-associated protein LEO1		1	phS279		TRUE	2.29979	0.0081454	1.92223	3.97999	22	3	4	-0.170264	0.154583	NaN	0.137902	-0.915364	-2.40096	-2.20964	-2
DLETPPHWAAY(ph)DT(ph)GLELLGR	Q8IVL6;Q8IVL6-2	LEPREL2	Prolyl 3-hydroxylase 3		2	phT222;phY220		TRUE	4.12468	0.00256647	2.4707	7.29727	6	4	4	0.210763	0.00345832	0.163429	0.35194	-2.46263	-2.41935	-2.70405	-1.56718
VAVNDAHLLQYNHRVK	P17931	LGALS3	Galectin-3		0		K226;Y221	TRUE	2.54992	0.00788921	1.25234	4.61474	9	2	4	NaN	-1.17156	NaN	-1.73444	-2.85883	-2.70172	-2.66298	-2.59784
YSSDYFQAPSDYR	Q08380	LGALS3BP	Galectin-3-binding protein		0		S443;S444;S451;Y442;Y446;Y453	TRUE	3.28275	0.00354897	1.58299	6.72837	6	2	4	2.30287	NaN	2.55207	NaN	0.640528	0.792606	0.8711	1.07369
EGEDGDQPTT(ph)PPKPLK	P18858-3;P18858;P18858-2	LIG1	DNA ligase 1		1	phT152		TRUE	2.88434	0.00743713	-0.92599	-3.80193	27	4	4	-2.40622	-2.53492	-2.29842	-1.88361	-1.48847	-1.49163	-1.28836	-1.15075
ESLTEAEVATEKEGEDGDQPT(ph)TPPKPLK	P18858-3;P18858;P18858-2	LIG1	DNA ligase 1		1	phT151		TRUE	2.65977	0.00830745	-0.996733	-3.946	27	3	4	-2.45862	-2.57682	NaN	-2.01917	-1.48847	-1.49163	-1.28836	-1.15075
ETPHS(ph)PGVEDAPIAK	Q9UHB6;Q9UHB6-2;Q9UHB6-3;Q9UHB6-4;Q9UHB6-5	LIMA1	LIM domain and actin-binding protein 1		1	phS490		TRUE	3.33509	0.00444169	-1.07446	-4.55282	31	4	4	-3.46414	-3.48751	-3.33042	-2.89751	-2.29514	-2.34825	-2.23026	-2.00809
HRADHPPAEVTSHAASGAK	Q9UHB6;Q9UHB6-4	LIMA1	LIM domain and actin-binding protein 1		0		K117;S110;S114;T109	TRUE	3.17957	0.00763821	-0.724267	-3.76433	31	4	4	-3.0674	-3.03482	-2.97737	-2.69922	-2.29514	-2.34825	-2.23026	-2.00809
LRS(ph)PPEALVQGR	Q9UHB6;Q9UHB6-4	LIMA1	LIM domain and actin-binding protein 1		1	phS132		TRUE	5.42709	0.00252698	-2.33252	-12.4848	31	3	4	-4.68988	NaN	-4.4485	-4.52048	-2.29514	-2.34825	-2.23026	-2.00809
TVS(ph)PPIR	Q9UHB6;Q9UHB6-2;Q9UHB6-3;Q9UHB6-4;Q9UHB6-5	LIMA1	LIM domain and actin-binding protein 1		1	phS609		TRUE	2.63505	0.00668007	-1.48145	-4.35925	31	3	4	-4.22794	-3.21918	NaN	-3.65855	-2.29514	-2.34825	-2.23026	-2.00809
TVS(ph)PPIRK	Q9UHB6;Q9UHB6-2;Q9UHB6-3;Q9UHB6-4;Q9UHB6-5	LIMA1	LIM domain and actin-binding protein 1		1	phS609		TRUE	4.771	0.00213725	-1.7018	-9.15779	31	3	4	-3.89946	-4.0522	-3.81506	NaN	-2.29514	-2.34825	-2.23026	-2.00809
YPHIKDGEDLKDHSTESK	Q9UHB6;Q9UHB6-4	LIMA1	LIM domain and actin-binding protein 1		0		K146;K152;K159;S155;S158;T156;Y142	TRUE	3.39697	0.00271958	2.79434	8.31292	31	2	4	0.197865	0.949946	NaN	NaN	-2.29514	-2.34825	-2.23026	-2.00809
DDS(ph)FDSLDSFGSR	Q9UPQ0-2;Q9UPQ0;Q9UPQ0-4;Q9UPQ0-5;Q9UPQ0-7;Q9UPQ0-10;Q9UPQ0-8;Q9UPQ0-3;Q9UPQ0-6;Q9UPQ0-9	LIMCH1	LIM and calponin homology domains-containing protein 1		1	phS201		TRUE	3.29607	0.00564603	0.865521	4.16573	73	4	4	-0.199968	-0.12567	0.0782864	0.14038	-1.07811	-1.04228	-0.681271	-0.767397
GSS(ph)DGRGS(ph)DSESDLPHR	Q9UPQ0-2;Q9UPQ0;Q9UPQ0-4;Q9UPQ0-5;Q9UPQ0-7;Q9UPQ0-10;Q9UPQ0-8;Q9UPQ0-3;Q9UPQ0-6;Q9UPQ0-9	LIMCH1	LIM and calponin homology domains-containing protein 1		2	phS226;phS231		TRUE	3.20211	0.00422555	-1.28813	-5.16127	73	3	4	NaN	-2.46913	-2.08226	-1.98979	-1.07811	-1.04228	-0.681271	-0.767397
HGRDDS(ph)FDSLDSFGSR	Q9UPQ0-2;Q9UPQ0;Q9UPQ0-4;Q9UPQ0-5;Q9UPQ0-7;Q9UPQ0-10;Q9UPQ0-8;Q9UPQ0-3;Q9UPQ0-6;Q9UPQ0-9	LIMCH1	LIM and calponin homology domains-containing protein 1		1	phS201		TRUE	2.69752	0.00763176	1.08751	4.69275	73	2	4	0.142087	0.248413	NaN	NaN	-1.07811	-1.04228	-0.681271	-0.767397
KDTDDIES(ph)PKR	Q9UPQ0-2;Q9UPQ0;Q9UPQ0-4;Q9UPQ0-5;Q9UPQ0-7;Q9UPQ0-10;Q9UPQ0-8;Q9UPQ0-3	LIMCH1	LIM and calponin homology domains-containing protein 1		1	phS169		TRUE	3.44395	0.00396324	-1.14934	-4.80202	6	4	4	-2.05409	-2.0477	-1.87825	-1.3921	-0.740478	-0.743391	-0.598746	-0.692159
SRQT(ph)PS(ph)PDVVLR	Q9UPQ0-2;Q9UPQ0;Q9UPQ0-4;Q9UPQ0-5;Q9UPQ0-7;Q9UPQ0-10;Q9UPQ0-8;Q9UPQ0-3;Q9UPQ0-6;Q9UPQ0-9	LIMCH1	LIM and calponin homology domains-containing protein 1		2	phS217;phT215		TRUE	2.84109	0.00831499	-0.849107	-3.64574	73	4	4	-1.94114	-1.89847	-1.69548	-1.43039	-1.07811	-1.04228	-0.681271	-0.767397
SRQT(ph)PSPDVVLR	Q9UPQ0-2;Q9UPQ0;Q9UPQ0-4;Q9UPQ0-5;Q9UPQ0-7;Q9UPQ0-10;Q9UPQ0-8;Q9UPQ0-3;Q9UPQ0-6;Q9UPQ0-9	LIMCH1	LIM and calponin homology domains-containing protein 1		1	phT215		TRUE	2.81513	0.00705328	1.03075	4.21102	73	3	4	NaN	-0.136934	0.246327	0.306056	-1.07811	-1.04228	-0.681271	-0.767397
VVKPKS(ph)PEPEATLTFPFLDK	Q9UPQ0-2;Q9UPQ0;Q9UPQ0-4;Q9UPQ0-5;Q9UPQ0-10;Q9UPQ0-8;Q9UPQ0-3;Q9UPQ0-6;Q9UPQ0-9	LIMCH1	LIM and calponin homology domains-containing protein 1		1	phS718		TRUE	3.5627	0.00473091	-0.822892	-4.36471	73	4	4	-1.83185	-1.69279	-1.72107	-1.61491	-1.07811	-1.04228	-0.681271	-0.767397
ANATAK(gl)ATVAAFAASEGHSHPR	Q9NUP9	LIN7C	Protein lin-7 homolog C		1	GGK76		TRUE	4.50445	0.00261161	1.512	7.00636	8	4	4	0.617519	0.622696	1.01642	0.885313	-0.945721	-0.815172	-0.573568	-0.571593
EELDFQK(gl)NIYSEELR	P02545;P02545-3;P02545-6;P02545-5;P02545-4;P02545-2	LMNA	Prelamin-A/C;Lamin-A/C		1	GGK208		TRUE	3.92395	0.00263805	1.63123	7.05168	99	3	4	-1.31822	NaN	-1.37345	-1.63919	-3.31094	-3.18128	-2.97992	-2.82725
S(ph)GAQASSTPLSPTR	P02545;P02545-3;P02545-6;P02545-2	LMNA	Prelamin-A/C;Lamin-A/C		1	phS12		TRUE	2.63923	0.00821417	1.04262	3.97227	99	3	4	-2.21136	NaN	-2.16614	-1.71918	-3.31094	-3.18128	-2.97992	-2.82725
SYLLGNS(ph)SPR	P02545;P02545-3;P02545-5;P02545-4	LMNA	Prelamin-A/C;Lamin-A/C		1	phS651		TRUE	4.85885	0.00255172	5.24184	18.4052	9	2	4	2.02169	2.50947	NaN	NaN	-3.21087	-2.99799	-2.93853	-2.75763
TLDSVAK(gl)ER	P02545;P02545-3;P02545-6;P02545-2	LMNA	Prelamin-A/C;Lamin-A/C		1	GGK97		TRUE	2.23933	0.00809717	2.34178	4.54571	99	2	4	-1.39358	-0.0725412	NaN	NaN	-3.31094	-3.18128	-2.97992	-2.82725
AGGPTTPLS(ph)PTR	P20700	LMNB1	Lamin-B1		1	phS23		TRUE	3.02582	0.00685638	0.901382	3.92649	35	4	4	-2.06736	-1.85392	-1.564	-1.56336	-2.83856	-2.76661	-2.46064	-2.58835
VKDLESLFHR	Q03252	LMNB2	Lamin-B2		0		K150;S154	TRUE	2.90344	0.00524861	1.3536	4.71817	20	3	4	-1.35074	-0.952127	NaN	-1.45598	-2.20211	-2.79686	-2.67559	-2.75164
EVAATEEDVTRLPS(ph)PTS(ph)PFSSLSQDQAATSK	Q8WWI1-3;Q8WWI1;Q8WWI1-4;Q8WWI1-2;Q8WWI1-5	LMO7	LIM domain only protein 7		2	phS654;phS657		TRUE	3.59213	0.00351074	-1.15416	-5.61439	56	3	4	-3.78874	NaN	-3.38198	-3.39944	-2.47616	-2.42886	-2.30211	-2.26978
EVAATEEDVTRLPS(ph)PTSPFSSLSQDQAATSK	Q8WWI1-3;Q8WWI1;Q8WWI1-4;Q8WWI1-2;Q8WWI1-5	LMO7	LIM domain only protein 7		1	phS654		TRUE	4.85908	0.00218729	-1.90528	-12.3375	56	2	4	-4.2655	-4.28353	NaN	NaN	-2.47616	-2.42886	-2.30211	-2.26978
ISINQT(ph)PGK	Q8WWI1-3;Q8WWI1;Q8WWI1-4;Q8WWI1-2;Q8WWI1-5	LMO7	LIM domain only protein 7		1	phT714		TRUE	3.00124	0.00470961	-1.3081	-4.83904	56	3	4	NaN	-4.1053	-3.407	-3.51967	-2.47616	-2.42886	-2.30211	-2.26978
RKS(ph)YTSDLQK	Q8WWI1-3;Q8WWI1;Q8WWI1-4;Q8WWI1-2;Q8WWI1-5	LMO7	LIM domain only protein 7		1	phS417		TRUE	3.10043	0.00332282	2.34233	5.13445	56	4	4	-0.216523	-0.716126	1.03372	-0.208642	-2.47616	-2.42886	-2.30211	-2.26978
DATLLLWYWNGK	P50851;P50851-2	LRBA	Lipopolysaccharide-responsive and beige-like anchor protein		0		K2663;T2654;Y2659	TRUE	4.90779	0.00213377	1.8121	12.1762	26	2	4	-0.555481	-0.335135	NaN	NaN	-2.2454	-2.27502	-2.27068	-2.23854
LELKAS(ph)PNVEAPQPHR	P50851;P50851-2	LRBA	Lipopolysaccharide-responsive and beige-like anchor protein		1	phS1261		TRUE	2.71324	0.00963679	-0.863073	-3.82954	26	3	4	-3.33663	-3.24701	NaN	-2.77781	-2.2454	-2.27502	-2.27068	-2.23854
WHHEYQTR	P50851;P50851-2	LRBA	Lipopolysaccharide-responsive and beige-like anchor protein		0		T2849;Y2847	TRUE	3.26579	0.00334227	1.96713	7.15566	26	2	4	NaN	-0.607787	NaN	0.0272191	-2.2454	-2.27502	-2.27068	-2.23854
MLNGLEDSIGLSK	P42704	LRPPRC	Leucine-rich PPR motif-containing protein, mitochondrial		0		K1176;S1171;S1175	TRUE	4.14384	0.00241144	1.84286	9.74948	33	2	4	-0.711086	-0.402169	NaN	NaN	-2.47094	-2.45223	-2.33122	-2.34357
QYFHQLEK	P42704	LRPPRC	Leucine-rich PPR motif-containing protein, mitochondrial		0		K613;Y607	TRUE	4.85611	0.00250659	1.66868	11.4844	33	2	4	-0.790247	NaN	-0.671366	NaN	-2.47094	-2.45223	-2.33122	-2.34357
QFFSSSLALMHINLSGTK	Q5VZK9-2;Q5VZK9;Q5VZK9-3	LRRC16A	Leucine-rich repeat-containing protein 16A		0		K435;S421;S422;S423;S432;T434	TRUE	4.07877	0.00247295	3.42669	11.7938	26	2	4	0.816197	1.17159	NaN	NaN	-2.60911	-2.58466	-2.44938	-2.08804
LHEDLCEKR	Q8N1G4	LRRC47	Leucine-rich repeat-containing protein 47		0		K369	TRUE	3.84359	0.00242765	2.36003	9.57966	17	2	4	-0.143755	-0.529427	NaN	NaN	-2.82593	-2.83177	-2.60488	-2.52391
IDGATQSS(ph)PAEPK	Q32MZ4-3;Q32MZ4-2;Q32MZ4	LRRFIP1	Leucine-rich repeat flightless-interacting protein 1		1	phS658		TRUE	2.37959	0.00797552	-1.65317	-3.6848	25	4	4	-4.99958	-3.32484	-4.50748	-4.15218	-2.8196	-2.70897	-2.50365	-2.33917
KSAVEAQNEVTENPK	Q32MZ4-3;Q32MZ4-2;Q32MZ4	LRRFIP1	Leucine-rich repeat flightless-interacting protein 1		0		K561;K575;S562;T571	TRUE	2.53119	0.00474609	4.26726	5.76863	25	2	4	NaN	2.71942	0.629389	NaN	-2.8196	-2.70897	-2.50365	-2.33917
DRFS(ph)AEDEALSNIAR	Q9Y608-4;Q9Y608;Q9Y608-2;Q9Y608-5	LRRFIP2	Leucine-rich repeat flightless-interacting protein 2		1	phS18		TRUE	2.55003	0.00594416	2.00966	5.19172	18	2	4	-0.206162	-0.980996	NaN	NaN	-2.91958	-2.66309	-2.53424	-2.29606
NEVNGTSEDIKSEGDTQSN	O95232	LUC7L3	Luc7-like protein 3		0		K424;S420;S425;S431;T419;T429	TRUE	3.21694	0.00630669	0.835931	4.41724	14	3	4	-1.20783	NaN	-1.0145	-1.27691	-2.05356	-2.05988	-1.7845	-2.11143
AEDELLDLQDK	Q86V48;Q86V48-2;Q86V48-3	LUZP1	Leucine zipper protein 1		0		K50	TRUE	3.83128	0.00269216	1.85911	8.76953	46	2	4	-0.104977	-0.403924	NaN	NaN	-2.18591	-2.25165	-2.03826	-1.97842
GHVLGNGSQVTQAANSGCSK	Q86V48;Q86V48-2;Q86V48-3	LUZP1	Leucine zipper protein 1		0		K562;S550;S558;S561;T553	TRUE	3.95757	0.00528008	0.645266	4.23714	46	4	4	-1.5175	-1.41254	-1.53834	-1.40479	-2.18591	-2.25165	-2.03826	-1.97842
AFLAELEQNS(ph)PK	Q9UPN3;Q9UPN3-4;Q9UPN3-2;Q9UPN3-3	MACF1	Microtubule-actin cross-linking factor 1, isoforms 1/2/3/5		1	phS4521		TRUE	3.03918	0.00361929	-2.17768	-4.95798	45	4	4	-5.38287	-4.23923	-4.44777	-3.67367	-2.35498	-2.33815	-2.1871	-2.15257
QGS(ph)FSEDVISHK	Q9UPN3;Q9UPN3-4;Q9UPN3-2;Q9UPN3-3	MACF1	Microtubule-actin cross-linking factor 1, isoforms 1/2/3/5		1	phS3927		TRUE	3.50394	0.00391832	-1.07142	-5.31298	45	3	4	NaN	-3.43939	-3.07875	-3.47072	-2.35498	-2.33815	-2.1871	-2.15257
SLQDTAELLSLENHPAK	Q9UPN3;Q9UPN3-4;Q9UPN3-2;Q9UPN3-3	MACF1	Microtubule-actin cross-linking factor 1, isoforms 1/2/3/5		0		K754;S738;S747;T742	TRUE	3.55143	0.00336364	1.34856	5.21271	45	4	4	-0.577078	-0.656444	-1.25248	-1.15257	-2.35498	-2.33815	-2.1871	-2.15257
SMDAMSS(ph)PTKTETVK	Q9UPN3;Q9UPN3-4;Q9UPN3-2;Q9UPN3-3	MACF1	Microtubule-actin cross-linking factor 1, isoforms 1/2/3/5		1	phS4496		TRUE	5.08405	0.00241611	-1.95309	-10.561	45	3	4	-4.35096	-4.27021	NaN	-4.01271	-2.35498	-2.33815	-2.1871	-2.15257
VDSLIPWIK	Q9UPN3;Q9UPN3-4;Q9UPN3-2;Q9UPN3-3	MACF1	Microtubule-actin cross-linking factor 1, isoforms 1/2/3/5		0		K331;S325	TRUE	2.32115	0.00797227	1.88035	4.56776	45	2	4	NaN	NaN	0.148785	-0.904476	-2.35498	-2.33815	-2.1871	-2.15257
ALLSLRS(ph)PK	Q9UNF1;Q9UNF1-2	MAGED2	Melanoma-associated antigen D2		1	phS247		TRUE	6.05969	0.00239847	-1.08415	-8.16146	31	4	4	-2.44089	-2.23277	-2.30714	-2.28443	-1.29056	-1.27087	-1.17184	-1.19535
ATEVSK(ac)TPEAR	Q9UNF1;Q9UNF1-2	MAGED2	Melanoma-associated antigen D2		1	acK71		TRUE	5.93094	0.00234019	-1.20473	-9.74086	31	3	4	NaN	-2.46315	-2.47578	-2.37171	-1.29056	-1.27087	-1.17184	-1.19535
ATEVSKT(ph)PEAR	Q9UNF1;Q9UNF1-2	MAGED2	Melanoma-associated antigen D2		1	phT72		TRUE	3.83532	0.00429291	-0.859911	-6.10259	31	2	4	-2.16236	-2.02176	NaN	NaN	-1.29056	-1.27087	-1.17184	-1.19535
EAMEADLK(gl)AAAEAAAEAK	Q9UNF1;Q9UNF1-2	MAGED2	Melanoma-associated antigen D2		1	GGK484		TRUE	4.15019	0.00667397	0.540915	3.97648	31	4	4	-0.64041	-0.659553	-0.630572	-0.834417	-1.29056	-1.27087	-1.17184	-1.19535
K(gl)DPKEWAAQYR	Q9UNF1;Q9UNF1-2	MAGED2	Melanoma-associated antigen D2		1	GGK466		TRUE	3.90375	0.0033877	1.04073	6.90027	31	2	4	NaN	NaN	-0.0996319	-0.283211	-1.29056	-1.27087	-1.17184	-1.19535
KVSHVADTK(ac)VNTK	Q9UNF1;Q9UNF1-2	MAGED2	Melanoma-associated antigen D2		1	acK133		TRUE	3.89427	0.00319764	-1.17941	-7.33882	31	2	4	-2.52301	NaN	-2.30012	NaN	-1.29056	-1.27087	-1.17184	-1.19535
GK(gl)FGHEFLEFEFRPDGK	P61326;Q96A72;P61326-2	MAGOH;MAGOHB	Protein mago nashi homolog;Protein mago nashi homolog 2		1	GGK16		TRUE	3.67994	0.00250101	2.52302	9.1496	8	2	4	0.240463	-0.348409	NaN	NaN	-2.66137	-2.6685	-2.49237	-2.48574
IGSLIDVNQSK(gl)DPEGLR	P61326;Q96A72;P61326-2	MAGOH;MAGOHB	Protein mago nashi homolog;Protein mago nashi homolog 2		1	GGK114		TRUE	3.74981	0.00283197	1.53108	7.89137	8	2	4	NaN	-1.18439	-0.907429	NaN	-2.66137	-2.6685	-2.49237	-2.48574
GTLNPGLTK(ac)PPVPR	Q92585	MAML1	Mastermind-like protein 1		1	acK822		TRUE	3.9175	0.00247404	-2.4175	-9.94031	8	2	4	-2.45363	-2.30519	NaN	NaN	-0.175221	-0.10729	0.211582	0.22329
WLAES(ph)PVGLPPEEEDKLTR	P78559;P78559-2	MAP1A	Microtubule-associated protein 1A;MAP1A heavy chain;MAP1 light chain LC2		1	phS1776		TRUE	3.22522	0.0076532	-0.712986	-4.67934	11	2	4	-3.63497	-3.63603	NaN	NaN	-3.04883	-2.91076	-2.91661	-2.81387
(ac)ATVVVEATEPEPSGSIANPAASTS(ph)PSLSHR	P46821	MAP1B	Microtubule-associated protein 1B;MAP1B heavy chain;MAP1 light chain LC1		2	phS29;acNterm2		TRUE	2.93274	0.00495967	1.40187	5.6177	169	2	4	-1.40312	-0.985902	NaN	NaN	-2.69987	-2.67632	-2.63187	-2.37748
ASLTLFCPEEGDWK	P46821	MAP1B	Microtubule-associated protein 1B;MAP1B heavy chain;MAP1 light chain LC1		0		K197;S185;T187	TRUE	2.78866	0.0089941	0.846736	4.41582	169	2	4	NaN	NaN	-1.73682	-1.76248	-2.69987	-2.67632	-2.63187	-2.37748
ASVS(ph)PMDEPVPDSESPIEK	P46821	MAP1B	Microtubule-associated protein 1B;MAP1B heavy chain;MAP1 light chain LC1		1	phS1378		TRUE	2.83375	0.00520897	-1.53509	-4.29584	169	4	4	-4.46568	-4.58274	-4.08005	-3.39745	-2.69987	-2.67632	-2.63187	-2.37748
ASVSPMDEPVPDSES(ph)PIEK	P46821	MAP1B	Microtubule-associated protein 1B;MAP1B heavy chain;MAP1 light chain LC1		1	phS1389		TRUE	3.18522	0.0035176	-1.76245	-4.99478	169	4	4	-4.83724	-4.65646	-4.29372	-3.64789	-2.69987	-2.67632	-2.63187	-2.37748
ASVSPMDEPVPDSESPIEK	P46821	MAP1B	Microtubule-associated protein 1B;MAP1B heavy chain;MAP1 light chain LC1		0		K1393;S1376;S1378;S1387;S1389	TRUE	4.25112	0.00283784	1.04662	5.68585	169	4	4	-1.76229	-1.52214	-1.47576	-1.43888	-2.69987	-2.67632	-2.63187	-2.37748
EECPRPMSISPPDFS(ph)PK	P46821	MAP1B	Microtubule-associated protein 1B;MAP1B heavy chain;MAP1 light chain LC1		1	phS1625		TRUE	5.28176	0.00241233	1.42093	8.17463	169	4	4	-1.14146	-1.24776	-1.28327	-1.02935	-2.69987	-2.67632	-2.63187	-2.37748
ESS(ph)PLYS(ph)PTFSDSTSAVK	P46821	MAP1B	Microtubule-associated protein 1B;MAP1B heavy chain;MAP1 light chain LC1		2	phS1793;phS1797		TRUE	2.73781	0.00686556	-1.20395	-3.9199	169	4	4	-4.17929	-4.11439	-3.64155	-3.26613	-2.69987	-2.67632	-2.63187	-2.37748
ESS(ph)PLYSPTFSDSTSAVK	P46821	MAP1B	Microtubule-associated protein 1B;MAP1B heavy chain;MAP1 light chain LC1		1	phS1793		TRUE	4.28839	0.00248116	-2.05093	-7.3013	169	4	4	-5.03117	-4.90306	-4.30814	-4.34688	-2.69987	-2.67632	-2.63187	-2.37748
ESSPLYSPTFSDSTSAVK	P46821	MAP1B	Microtubule-associated protein 1B;MAP1B heavy chain;MAP1 light chain LC1		0		K1808;S1792;S1793;S1797;S1801;S1803;S1805;T1799;T1804;Y1796	TRUE	5.025	0.00271823	1.20933	7.18391	169	4	4	-1.43221	-1.46009	-1.40861	-1.2473	-2.69987	-2.67632	-2.63187	-2.37748
ESVASGDDRAEEDMDEAIEK	P46821	MAP1B	Microtubule-associated protein 1B;MAP1B heavy chain;MAP1 light chain LC1		0		K1010;S992;S995	TRUE	2.95845	0.00665016	1.00004	3.9854	169	4	4	-1.1712	-1.79146	-1.85108	-1.57162	-2.69987	-2.67632	-2.63187	-2.37748
HMDPPPAPVQDR	P46821	MAP1B	Microtubule-associated protein 1B;MAP1B heavy chain;MAP1 light chain LC1		0			TRUE	3.83644	0.00263291	1.91218	8.87922	169	2	4	NaN	-0.558835	-0.809579	NaN	-2.69987	-2.67632	-2.63187	-2.37748
KLGDVS(ph)PTQIDVSQFGSFKEDTK	P46821	MAP1B	Microtubule-associated protein 1B;MAP1B heavy chain;MAP1 light chain LC1		1	phS1501		TRUE	4.37531	0.00246252	2.55573	12.0467	169	2	4	-0.156563	NaN	NaN	0.0752464	-2.69987	-2.67632	-2.63187	-2.37748
LGDVS(ph)PTQIDVSQFGSFK	P46821	MAP1B	Microtubule-associated protein 1B;MAP1B heavy chain;MAP1 light chain LC1		1	phS1501		TRUE	3.61146	0.00284976	-1.69257	-7.81021	169	2	4	NaN	NaN	-4.41819	-4.15971	-2.69987	-2.67632	-2.63187	-2.37748
LGDVSPTQIDVSQFGSFK	P46821	MAP1B	Microtubule-associated protein 1B;MAP1B heavy chain;MAP1 light chain LC1		0		K1514;S1501;S1508;S1512;T1503	TRUE	4.8187	0.00221593	1.80293	9.50685	169	3	4	-0.687265	NaN	-0.946194	-0.746915	-2.69987	-2.67632	-2.63187	-2.37748
PMSISPPDFS(ph)PK	P46821	MAP1B	Microtubule-associated protein 1B;MAP1B heavy chain;MAP1 light chain LC1		1	phS1625		TRUE	3.28921	0.00739665	0.700507	3.81301	169	4	4	-1.98896	-1.90579	-2.00049	-1.68827	-2.69987	-2.67632	-2.63187	-2.37748
QS(ph)PDHPTVGAGVLHITENGPTEVDYSPSDMQDSSLSHK	P46821	MAP1B	Microtubule-associated protein 1B;MAP1B heavy chain;MAP1 light chain LC1		1	phS1666		TRUE	4.02884	0.00236869	-1.59746	-6.29342	169	4	4	-4.41402	-4.38941	-3.73779	-4.23417	-2.69987	-2.67632	-2.63187	-2.37748
QSPDHPTVGAGVLHITENGPTEVDYSPSDMQDSSLSHK	P46821	MAP1B	Microtubule-associated protein 1B;MAP1B heavy chain;MAP1 light chain LC1		0		K1702;S1666;S1690;S1692;S1697;S1698;S1700;T1671;T1680;T1685;Y1689	TRUE	4.96546	0.00255319	2.32711	10.9696	169	3	4	-0.408991	-0.363902	NaN	-0.03492	-2.69987	-2.67632	-2.63187	-2.37748
RES(ph)VAS(ph)GDDRAEEDMDEAIEK	P46821	MAP1B	Microtubule-associated protein 1B;MAP1B heavy chain;MAP1 light chain LC1		2	phS992;phS995		TRUE	2.66478	0.00959876	-0.908888	-4.34062	169	2	4	-3.398	-3.61255	NaN	NaN	-2.69987	-2.67632	-2.63187	-2.37748
S(ph)PDEEDYDYESYEK	P46821	MAP1B	Microtubule-associated protein 1B;MAP1B heavy chain;MAP1 light chain LC1		1	phS1881		TRUE	3.78641	0.00299613	-1.27128	-6.17253	169	3	4	-3.92082	-4.02203	-3.66015	NaN	-2.69987	-2.67632	-2.63187	-2.37748
SDIS(ph)PLTPR	P46821	MAP1B	Microtubule-associated protein 1B;MAP1B heavy chain;MAP1 light chain LC1		1	phS1785		TRUE	4.19753	0.00266919	-1.28415	-6.95643	169	3	4	-3.97383	-3.91888	-3.74889	NaN	-2.69987	-2.67632	-2.63187	-2.37748
SLMSS(ph)PEDLTK	P46821	MAP1B	Microtubule-associated protein 1B;MAP1B heavy chain;MAP1 light chain LC1		1	phS832		TRUE	4.42977	0.00269418	1.07204	5.98201	169	4	4	-1.68257	-1.53091	-1.52313	-1.36076	-2.69987	-2.67632	-2.63187	-2.37748
SPPLIGSESAYESFLSADDK	P46821	MAP1B	Microtubule-associated protein 1B;MAP1B heavy chain;MAP1 light chain LC1		0		K1419;S1400;S1406;S1408;S1412;S1415;Y1410	TRUE	2.40318	0.0087241	1.41704	3.61091	169	4	4	-0.372262	-1.05151	-1.65988	-1.63372	-2.69987	-2.67632	-2.63187	-2.37748
SPSLSPSPPS(ph)PLEK	P46821	MAP1B	Microtubule-associated protein 1B;MAP1B heavy chain;MAP1 light chain LC1		1	phS1265		TRUE	3.80516	0.00367068	0.945312	4.90463	169	4	4	-1.79509	-1.7339	-1.66594	-1.40936	-2.69987	-2.67632	-2.63187	-2.37748
SVNFS(ph)LT(ph)PNEIK	P46821	MAP1B	Microtubule-associated protein 1B;MAP1B heavy chain;MAP1 light chain LC1		2	phS1280;phT1282		TRUE	3.21345	0.00369211	1.62558	6.6038	169	2	4	-1.17202	-0.7696	NaN	NaN	-2.69987	-2.67632	-2.63187	-2.37748
TATCHSSS(ph)SPPIDAASAEPYGFR	P46821	MAP1B	Microtubule-associated protein 1B;MAP1B heavy chain;MAP1 light chain LC1		1	phS1818		TRUE	3.3564	0.00332547	-1.60983	-5.16601	169	4	4	-4.57062	-4.46702	-4.19464	-3.59258	-2.69987	-2.67632	-2.63187	-2.37748
TATCHSSSSPPIDAASAEPYGFR	P46821	MAP1B	Microtubule-associated protein 1B;MAP1B heavy chain;MAP1 light chain LC1		0		S1816;S1817;S1818;S1819;S1826;T1811;T1813;Y1830	TRUE	3.73413	0.00284193	1.48627	5.6613	169	4	4	-1.47315	-1.30907	-0.875151	-0.783076	-2.69987	-2.67632	-2.63187	-2.37748
VLSPLRS(ph)PPLIGSESAYESFLSADDK	P46821	MAP1B	Microtubule-associated protein 1B;MAP1B heavy chain;MAP1 light chain LC1		1	phS1400		TRUE	2.56314	0.00955607	-1.01529	-3.83278	169	3	4	-3.79158	-3.82023	NaN	-3.22322	-2.69987	-2.67632	-2.63187	-2.37748
YESSLYSQEYSKPADVTPLNGFSEGSK	P46821	MAP1B	Microtubule-associated protein 1B;MAP1B heavy chain;MAP1 light chain LC1		0		K1176;K1191;S1167;S1168;S1171;S1175;S1187;S1190;T1181;Y1165;Y1170;Y1174	TRUE	2.75486	0.00798203	0.95274	4.57261	169	2	4	NaN	NaN	-1.53973	-1.74756	-2.69987	-2.67632	-2.63187	-2.37748
AVPMAPAPAS(ph)PGSSNDSSAR	Q66K74-2;Q66K74	MAP1S	Microtubule-associated protein 1S;MAP1S heavy chain;MAP1S light chain		1	phS733		TRUE	3.79201	0.00334403	-1.09033	-5.17379	18	4	4	-4.12218	-4.08593	-3.82894	-3.57628	-2.79101	-2.80289	-2.90076	-2.75734
VDAVLVTHPGADSLPGLNSLLR	Q66K74-2;Q66K74	MAP1S	Microtubule-associated protein 1S;MAP1S heavy chain;MAP1S light chain		0		S271;S277;T265	TRUE	6.87163	0.00271845	3.84157	30.2467	18	2	4	1.01443	1.04271	NaN	NaN	-2.79101	-2.80289	-2.90076	-2.75734
ETS(ph)PESSLIQDEIAVK	P11137-3;P11137	MAP2	Microtubule-associated protein 2		1	phS1151		TRUE	3.52631	0.00283016	-1.88122	-6.45787	12	3	4	-5.10507	-5.07135	-4.67078	NaN	-2.98587	-2.99263	-3.49376	-2.79913
AS(ph)PIKMDLAPSK	P27816;P27816-6;P27816-2	MAP4	Microtubule-associated protein 4		1	phS358		TRUE	3.83482	0.00348138	-0.993496	-5.04192	29	4	4	-3.82298	-3.83938	-3.60514	-3.53048	-2.90595	-2.79977	-2.56925	-2.54903
DMES(ph)PTKLDVTLAK	P27816;P27816-6;P27816-2;P27816-5	MAP4	Microtubule-associated protein 4		1	phS280		TRUE	3.6888	0.00321287	-1.24933	-5.28611	14	4	4	-3.85494	-4.15991	-3.51576	-3.80941	-2.76057	-2.66018	-2.36732	-2.55463
DMESPTKLDVTLAK	P27816;P27816-6;P27816-2;P27816-5	MAP4	Microtubule-associated protein 4		0		K283;K290;S280;T282;T287	TRUE	3.00803	0.00628944	0.988701	4.02995	14	4	4	-1.89502	-1.62763	-1.20961	-1.65563	-2.76057	-2.66018	-2.36732	-2.55463
DMS(ph)PLSETEMALGK	P27816;P27816-6;P27816-2	MAP4	Microtubule-associated protein 4		1	phS507		TRUE	3.56964	0.00282276	-1.67476	-5.57793	29	4	4	-4.7431	-4.55262	-4.41901	-3.80831	-2.90595	-2.79977	-2.56925	-2.54903
DVT(ph)PPPETEVVLIK	P27816;P27816-6;P27816-2	MAP4	Microtubule-associated protein 4		1	phT521		TRUE	2.65949	0.00529131	-2.12016	-4.74121	29	3	4	-5.5647	NaN	-4.8071	-4.10667	-2.90595	-2.79977	-2.56925	-2.54903
ETERAS(ph)PIK	P27816;P27816-6;P27816-2	MAP4	Microtubule-associated protein 4		1	phS358		TRUE	2.6591	0.00948079	-0.920322	-4.35187	29	2	4	-3.63256	-3.62009	NaN	NaN	-2.90595	-2.79977	-2.56925	-2.54903
ILETPQK	P27816-4;P27816-5	MAP4	Microtubule-associated protein 4		0		K343;T340	TRUE	4.15728	0.00223971	4.1636	12.8351	4	2	4	1.49416	1.66739	NaN	NaN	-2.83043	-2.36885	-2.25305	-2.87896
VMDVTEDEEEEIKLEINMLK	O95819;O95819-4;O95819-5;O95819-6	MAP4K4	Mitogen-activated protein kinase kinase kinase kinase 4		0		K67;K74;T59	TRUE	2.86328	0.00541001	1.3551	4.21347	15	4	4	-0.859143	-0.511876	-0.191057	0.201493	-1.84918	-1.82731	-1.59706	-1.50741
PAPPQEES(ph)PSSEAK	Q3KQU3;Q3KQU3-4;Q3KQU3-2	MAP7D1	MAP7 domain-containing protein 1		1	phS86		TRUE	2.8018	0.00528862	-1.60713	-4.29075	33	4	4	-3.64721	-3.83142	-2.94126	-2.67773	-1.89556	-1.7434	-1.61673	-1.41343
QLPLEPES(ph)PSGQVGPR	Q3KQU3;Q3KQU3-4;Q3KQU3-2	MAP7D1	MAP7 domain-containing protein 1		1	phS70		TRUE	2.87832	0.00653253	-1.10087	-4.0036	33	4	4	-3.0468	-3.04014	-2.6112	-2.37446	-1.89556	-1.7434	-1.61673	-1.41343
S(ph)RGPT(ph)PPAMGPR	Q3KQU3;Q3KQU3-4;Q3KQU3-2	MAP7D1	MAP7 domain-containing protein 1		2	phS93;phT97		TRUE	3.00458	0.00395596	-2.01971	-6.43375	33	2	4	NaN	NaN	-3.97591	-3.39808	-1.89556	-1.7434	-1.61673	-1.41343
SASASPLTPCSVTR	Q3KQU3;Q3KQU3-4;Q3KQU3-2	MAP7D1	MAP7 domain-containing protein 1		0		S364;S366;S368;S374;T371;T376	TRUE	3.17617	0.00389028	1.49186	6.32368	33	2	4	-0.126675	-0.224166	NaN	NaN	-1.89556	-1.7434	-1.61673	-1.41343
ESMEAS(ph)PEAMVK	Q8IWC1-4;Q8IWC1;Q8IWC1-2;Q8IWC1-3	MAP7D3	MAP7 domain-containing protein 3		1	phS423		TRUE	3.94322	0.00284746	-1.27537	-5.70077	9	4	4	-2.68242	-2.68103	-2.39591	-2.19931	-1.06613	-1.20347	-1.14169	-1.44592
APEIMLNSK	P28482;P28482-2;P27361;P27361-3;P27361-2	MAPK1;MAPK3	Mitogen-activated protein kinase 1;Mitogen-activated protein kinase 3		0		K203;S202	TRUE	2.87291	0.00518836	1.47738	5.56958	5	2	4	NaN	NaN	-0.991826	-0.538737	-2.29938	-2.41973	-2.22192	-2.02959
FQAK(gl)LEHEYIQNFK	Q15691	MAPRE1	Microtubule-associated protein RP/EB family member 1		1	GGK66		TRUE	3.1903	0.00685994	0.805902	4.92848	18	2	4	-1.56674	-1.59063	NaN	NaN	-2.47947	-2.47674	-2.32214	-2.26
NPGVGNGDDEAAELMQQVNVLK	Q15691	MAPRE1	Microtubule-associated protein RP/EB family member 1		0		K204	TRUE	3.80172	0.0055475	0.669833	4.1865	18	4	4	-1.68785	-1.88044	-1.67758	-1.61316	-2.47947	-2.47674	-2.32214	-2.26
AAEEPSK(gl)VEEK	P29966	MARCKS	Myristoylated alanine-rich C-kinase substrate		1	GGK263		TRUE	2.75009	0.00772333	-0.997739	-4.64471	44	2	4	-3.40908	-3.25401	NaN	NaN	-2.48017	-2.45285	-2.28504	-2.11717
GEPAAAAAPEAGAS(ph)PVEK	P29966	MARCKS	Myristoylated alanine-rich C-kinase substrate		1	phS101		TRUE	2.70455	0.00744668	-1.12171	-3.80435	44	4	4	-3.76821	-3.65366	-3.51753	-2.88268	-2.48017	-2.45285	-2.28504	-2.11717
GFVLQDTVEQLR	P56192;P56192-2	MARS	Methionine--tRNA ligase, cytoplasmic		0		T383	TRUE	3.00654	0.00443011	1.54809	4.56592	29	4	4	-0.445421	-1.0768	-1.60905	-1.07238	-2.79767	-2.7362	-2.35578	-2.50635
ESSFEESNIEDPLIVTPDCQEKT(ph)SPK	Q96GX5-2;Q96GX5-3;Q96GX5	MASTL	Serine/threonine-protein kinase greatwall		1	phT618		TRUE	3.13175	0.00356172	-2.03759	-6.82209	10	2	4	-2.98633	NaN	-2.75234	NaN	-1.08813	-0.899469	-0.898605	-0.440761
K(gl)NFDLRPGVIVR	P31153;P31153-2	MAT2A	S-adenosylmethionine synthase isoform type-2		1	GGK351		TRUE	3.57521	0.00299845	-1.6183	-7.57875	29	2	4	-2.95266	-3.04621	NaN	NaN	-1.48774	-1.53128	-1.14356	-1.36196
FDQK(gl)QELGR	P43243;P43243-2	MATR3	Matrin-3		1	GGK491		TRUE	3.47762	0.00310381	1.59406	6.05327	33	3	4	-0.536712	-0.838258	NaN	-1.20945	-2.59911	-2.54895	-2.37937	-2.29469
LAEPYGK(ac)IK	P43243;P43243-2	MATR3	Matrin-3		1	acK522		TRUE	4.09782	0.00236383	-1.76558	-9.42713	33	2	4	NaN	NaN	-4.20735	-4.23488	-2.59911	-2.54895	-2.37937	-2.29469
MKS(ph)QAFIEMETR	P43243;P43243-2	MATR3	Matrin-3		1	phS533		TRUE	4.71499	0.00235433	2.52488	13.4865	33	2	4	NaN	NaN	0.0571815	0.0815069	-2.59911	-2.54895	-2.37937	-2.29469
RSYS(ph)PDGK	P43243;P43243-2	MATR3	Matrin-3		1	phS598		TRUE	2.78849	0.00705521	1.07302	3.86192	33	4	4	-1.62224	-1.7336	-1.25054	-0.923644	-2.59911	-2.54895	-2.37937	-2.29469
SYSPDGKES(ph)PSDKK	P43243;P43243-2	MATR3	Matrin-3		1	phS604		TRUE	2.70131	0.00923474	0.901271	4.38651	33	2	4	-1.66136	NaN	-1.44716	NaN	-2.59911	-2.54895	-2.37937	-2.29469
TDGSQK(ac)TESSTEGKEQEEK	P43243;P43243-2	MATR3	Matrin-3		1	acK617		TRUE	3.59504	0.00335887	-1.31119	-5.89416	33	3	4	-3.72509	-4.02241	NaN	-3.55266	-2.59911	-2.54895	-2.37937	-2.29469
GVCLIDEFDK(gl)MNDQDR	P49736	MCM2	DNA replication licensing factor MCM2		1	GGK591		TRUE	7.41181	0.00124444	2.97695	17.9326	51	4	4	0.919313	0.842423	0.963857	0.912809	-2.23202	-2.18485	-1.94153	-1.91098
TSIHEAMEQQSISISK(gl)AGIVTSLQAR	P49736	MCM2	DNA replication licensing factor MCM2		1	GGK613		TRUE	4.54374	0.00227848	3.21322	13.9294	51	2	4	1.00466	NaN	1.28709	NaN	-2.23202	-2.18485	-1.94153	-1.91098
DYLDFLDDEEDQGIYQSK(gl)VR	P25205;P25205-2	MCM3	DNA replication licensing factor MCM3		1	GGK35		TRUE	3.65626	0.00268875	1.89179	8.26715	42	2	4	0.0813396	NaN	-0.28558	NaN	-2.11067	-2.10202	-1.89202	-1.87094
GVVCIDEFDK(gl)MSDMDR	P25205;P25205-2	MCM3	DNA replication licensing factor MCM3		1	GGK413		TRUE	4.90469	0.00263415	2.34878	9.03644	42	4	4	0.698072	0.176677	0.567725	-0.0230137	-2.11067	-2.10202	-1.89202	-1.87094
VQVVGTYR	P25205;P25205-2	MCM3	DNA replication licensing factor MCM3		0		T240;Y241	TRUE	2.51983	0.00674887	1.77261	4.97935	42	2	4	0.200253	-0.642865	NaN	NaN	-2.11067	-2.10202	-1.89202	-1.87094
VTIAK(gl)AGIHAR	P25205;P25205-2	MCM3	DNA replication licensing factor MCM3		1	GGK435		TRUE	5.34123	0.00256055	2.40155	10.2231	42	4	4	0.293841	0.205768	0.306984	0.823958	-2.11067	-2.10202	-1.89202	-1.87094
(ac)SS(ph)PASTPSRR	P33991	MCM4	DNA replication licensing factor MCM4		2	phS7;acNterm2		TRUE	3.22751	0.00527522	0.985556	4.73537	48	3	4	-1.31358	-1.02736	NaN	-0.907121	-2.1803	-2.18647	-1.9378	-1.96842
QRPDLGS(ph)AQK	P33991	MCM4	DNA replication licensing factor MCM4		1	phS120		TRUE	3.59726	0.00309531	-1.52226	-7.46252	48	2	4	-3.70983	NaN	NaN	-3.47119	-2.1803	-2.18647	-1.9378	-1.96842
TSVLAAANPIESQWNPKK(gl)	P33991	MCM4	DNA replication licensing factor MCM4		1	GGK628		TRUE	4.11973	0.00256115	2.15768	10.3016	48	2	4	NaN	NaN	-0.0444654	0.22334	-2.1803	-2.18647	-1.9378	-1.96842
WDETK(gl)GEDNIDFMPTILSR	P33992	MCM5	DNA replication licensing factor MCM5		1	GGK499		TRUE	5.0374	0.00243243	1.88076	8.6785	32	4	4	-0.100355	-0.090926	-0.162179	-0.529781	-2.24406	-2.26234	-1.98057	-1.91931
AVYTSGK(gl)ASSAAGLTAAVVR	Q14566	MCM6	DNA replication licensing factor MCM6		1	GGK422		TRUE	5.27591	0.00249036	2.0683	9.53659	44	4	4	-0.406465	-0.270877	0.0769577	0.072029	-2.305	-2.30561	-2.07435	-2.11658
DQVAIHEAMEQQTISITK(gl)AGVK	Q14566	MCM6	DNA replication licensing factor MCM6		1	GGK486		TRUE	6.26142	0.00286131	3.08849	17.5388	44	3	4	0.853904	0.777788	1.03262	NaN	-2.305	-2.30561	-2.07435	-2.11658
IIEK(gl)VIHR	Q14566	MCM6	DNA replication licensing factor MCM6		1	GGK775		TRUE	3.33232	0.00397171	1.23909	6.25752	44	2	4	-1.08245	NaN	-0.840151	NaN	-2.305	-2.30561	-2.07435	-2.11658
MHCCDEVQPK(gl)HVK	Q14566	MCM6	DNA replication licensing factor MCM6		1	GGK643		TRUE	5.27919	0.00249398	-1.16895	-7.43314	44	4	4	-3.47366	-3.3864	-3.37253	-3.24475	-2.305	-2.30561	-2.07435	-2.11658
DSLLGDK(gl)GQTAR	P33993;P33993-3	MCM7	DNA replication licensing factor MCM7		1	GGK648		TRUE	3.14665	0.00343826	2.08078	5.10552	41	4	4	0.17007	0.350366	1.5623	0.381141	-1.58048	-1.59868	-1.28998	-1.39012
EAWASK(gl)DATYTSAR	P33993;P33993-3	MCM7	DNA replication licensing factor MCM7		1	GGK596		TRUE	5.24069	0.0023176	1.59331	8.5243	41	4	4	0.0622599	-0.0499796	0.292899	0.208827	-1.58048	-1.59868	-1.28998	-1.39012
LAASIAPEIYGHEDVK	P33993;P33993-3	MCM7	DNA replication licensing factor MCM7		0		K351;S339;Y345	TRUE	3.14226	0.00463607	1.24595	5.85286	41	2	4	NaN	NaN	-0.103263	-0.334454	-1.58048	-1.59868	-1.28998	-1.39012
TAIHEVMEQQTISIAK(gl)AGILTTLNAR	P33993;P33993-3	MCM7	DNA replication licensing factor MCM7		1	GGK471		TRUE	2.40921	0.00696876	2.07782	4.23547	41	3	4	0.430178	-0.110236	1.51907	NaN	-1.58048	-1.59868	-1.28998	-1.39012
NGESAS(ph)PERDR	Q14676;Q14676-3	MDC1	Mediator of DNA damage checkpoint protein 1		1	phS882		TRUE	3.7357	0.00239149	2.61947	9.46708	31	2	4	0.874522	0.685806	NaN	NaN	-2.01766	-1.99798	-1.86414	-1.47747
EKMDLTAK(gl)ELTEEK	P40925;P40925-3;P40925-2	MDH1	Malate dehydrogenase, cytoplasmic		1	GGK318		TRUE	4.53532	0.00215139	3.02688	13.5957	12	2	4	0.343124	-0.013819	NaN	NaN	-3.01293	-2.90877	-2.77899	-2.74822
NANIFVIFVVLDNPSSR	Q9NU22	MDN1	Midasin		0		S5532;S5533	TRUE	5.02598	0.00235754	3.30395	16.7547	22	2	4	NaN	NaN	1.03	1.21964	-2.3387	-2.22412	-2.13542	-2.01828
TALSEEEEEER	Q9NU22	MDN1	Midasin		0		S3565;T3562	TRUE	3.43525	0.00321053	1.69802	7.31382	22	2	4	-0.296421	-0.665798	NaN	NaN	-2.3387	-2.22412	-2.13542	-2.01828
REPGSGTESDTSPDFHNQENEPSQEDPEDLDGSVQGVK(ac)PQK	Q9HAF1-2;Q9HAF1;Q9HAF1-4;Q9HAF1-3	MEAF6	Chromatin modification-related protein MEAF6		1	acK151		TRUE	2.68861	0.00874286	-0.951174	-3.60954	6	4	4	-3.36189	-3.65639	-3.10789	-3.2486	-2.70698	-2.55419	-2.19324	-2.11567
EGNGTSNSTLSGPGLDSKPGKR	Q15648	MED1	Mediator of RNA polymerase II transcription subunit 1		0		K991;K994;S979;S981;S984;S990;T978;T982	TRUE	2.66377	0.0077836	1.09554	4.64094	37	2	4	NaN	NaN	-1.2199	-1.18796	-2.45348	-2.50113	-2.15124	-2.09204
GTVMVGK(ac)PSSHSQYTSSGSVSSSGSK	Q15648	MED1	Mediator of RNA polymerase II transcription subunit 1		1	acK1076		TRUE	5.24637	0.00268657	-1.86274	-9.0992	37	4	4	-4.35228	-4.16245	-4.1059	-4.02819	-2.45348	-2.50113	-2.15124	-2.09204
HGLSSGSSSTK(ac)MKPQGK	Q15648	MED1	Mediator of RNA polymerase II transcription subunit 1		1	acK1171		TRUE	2.39278	0.00896416	-1.38972	-4.42203	37	2	4	-3.97497	-3.40343	NaN	NaN	-2.45348	-2.50113	-2.15124	-2.09204
FSSVSDGFNSDSTSHHGGK(ac)IPR	Q9UHV7	MED13	Mediator of RNA polymerase II transcription subunit 13		1	acK366		TRUE	2.63401	0.00502781	2.3873	5.59933	4	2	4	NaN	NaN	-0.00906047	1.03656	-2.07808	-1.91959	-1.84262	-1.65393
LKNDMAVPT(ph)PPPPPVPPTK	Q96RN5-3;Q96RN5-2;Q96RN5	MED15	Mediator of RNA polymerase II transcription subunit 15		1	phT492		TRUE	5.35667	0.00241143	-2.21605	-11.987	8	3	4	-3.34105	NaN	-3.16935	-3.01783	-1.07443	-1.01467	-0.951662	-0.799336
AHS(ph)NPMADHTLR	Q9UBP6;Q9UBP6-2	METTL1	tRNA (guanine-N(7)-)-methyltransferase		1	phS27		TRUE	5.54757	0.00268116	2.1465	10.3338	6	4	4	-0.219677	-0.301888	-0.128419	-0.26135	-2.62479	-2.12469	-2.2094	-2.53844
ELSLKAS(ph)PLR	Q86W50	METTL16	Methyltransferase-like protein 16		1	phS329		TRUE	2.34547	0.00784372	-1.90869	-4.05821	4	3	4	NaN	-5.17861	-4.68829	-4.1292	-2.32793	-2.96509	-3.36832	-2.36536
DHTPS(ph)QELALTQSVGGDSSADR	Q86U44;Q86U44-2	METTL3	N6-adenosine-methyltransferase 70 kDa subunit		1	phS350		TRUE	3.70332	0.00246491	3.0378	9.72161	11	2	4	NaN	NaN	0.797413	1.0851	-2.31624	-2.31674	-2.03992	-1.71326
NEEMEVMEVEDEGR	P55081	MFAP1	Microfibrillar-associated protein 1		0			TRUE	3.05591	0.00426575	-1.50699	-4.61164	21	4	4	-3.44309	-2.79141	-2.46362	-2.44628	-1.41554	-1.4183	-1.18434	-1.09827
KKPAPLPPSSS(ph)PGPPSQDSR	Q8N3F8	MICALL1	MICAL-like protein 1		1	phS391		TRUE	3.27947	0.00580029	-0.844026	-4.10747	18	4	4	-3.24018	-3.11629	-3.05759	-2.80292	-2.37278	-2.21739	-2.2778	-1.9729
ATHPNK(gl)KPFTGHR	O15344;O15344-2	MID1	E3 ubiquitin-protein ligase Midline-1		1	GGK153		TRUE	3.03871	0.00392303	1.77272	5.3215	10	3	4	-0.297928	-0.574838	NaN	0.388223	-2.06667	-1.86463	-2.0316	-1.77403
AADPAPEVR	Q8IVT2	MISP	Mitotic interactor and substrate of PLK1		0			TRUE	2.89582	0.00393249	-2.38441	-6.36045	24	2	4	-3.72006	-4.59496	NaN	NaN	-1.95684	-1.86276	-1.66689	-1.60589
CAPMSDLTDLK	P46013;P46013-2	MKI67	Antigen KI-67		0		K968;S962;T965	TRUE	6.39401	0.00269231	-2.96434	-14.3276	44	4	4	-3.18679	-2.94242	-2.83663	-2.68531	0.0285927	-0.137394	0.134525	0.180495
IEIHEQEAILHNFSSTNPTQVNGSVIDEPVR	P46013;P46013-2	MKI67	Antigen KI-67		0		S64;S65;S74;T66;T69	TRUE	3.79366	0.0027	-1.82807	-8.5953	44	2	4	-1.9072	-1.64584	NaN	NaN	0.0285927	-0.137394	0.134525	0.180495
HPAPAVQQPFINK	Q9ULH7-4;Q9ULH7;Q9ULH7-5	MKL2	MKL/myocardin-like protein 2		0		K780	TRUE	3.63189	0.00298457	1.44204	6.16504	13	3	4	-0.366132	-0.876864	-0.510354	NaN	-2.17076	-2.11747	-1.97057	-1.84717
LAIQGPEDSPSR	Q15773	MLF2	Myeloid leukemia factor 2		0		S238;S240	TRUE	2.4104	0.00721758	-1.89592	-4.78668	3	2	4	NaN	NaN	-0.827087	-1.83325	0.463832	0.523998	0.591723	0.683437
SSNFLVTQGYQVK	Q8NB16	MLKL	Mixed lineage kinase domain-like protein		0		K346;S334;S335;T340;Y343	TRUE	2.72142	0.00444072	2.63267	5.04759	5	3	4	0.573859	0.445409	NaN	-1.01913	-2.86119	-2.49127	-2.46876	-2.70927
EPPPPQK(ac)PPPPNSK	Q03111	MLLT1	Protein ENL		1	acK462		TRUE	3.77495	0.00240685	-2.51589	-9.50763	14	2	4	-3.32638	-3.14522	NaN	NaN	-0.984804	-0.833059	-0.604886	-0.456911
S(ph)QEELREDK	P55196-3;P55196;P55196-5	MLLT4	Afadin		1	phS1275		TRUE	2.54735	0.00544126	2.53394	5.41616	4	2	4	0.834792	-0.25032	NaN	NaN	-2.46993	-2.45759	-1.92956	-2.10974
TASRPAPLVQQLS(ph)PSLLPNSK	Q9Y6X9-2;Q9Y6X9	MORC2	MORC family CW-type zinc finger protein 2		1	phS634		TRUE	3.49434	0.0027197	2.85629	8.72987	8	2	4	NaN	NaN	0.922648	0.588726	-2.35201	-2.36869	-1.8339	-1.84779
SIYFS(ph)SPK	P29372-5;P29372-4;P29372-2;P29372	MPG	DNA-3-methyladenine glycosylase		1	phS60		TRUE	2.57112	0.0079129	1.19614	4.59337	7	2	4	-0.402435	NaN	-0.0746424	NaN	-1.5829	-1.63096	-1.25971	-1.26514
IRDQAWDDVVR	O00566	MPHOSPH10	U3 small nucleolar ribonucleoprotein protein MPP10		0			TRUE	3.08255	0.00331856	2.61014	7.08334	16	2	4	0.875544	0.0356239	NaN	NaN	-2.24118	-2.35624	-2.03682	-1.98397
DFTNEAPPAPLPDASASPLS(ph)PHR	Q6WCQ1;Q6WCQ1-2	MPRIP	Myosin phosphatase Rho-interacting protein		1	phS365		TRUE	3.66935	0.00865843	0.533673	3.92586	54	3	4	-1.66529	NaN	-1.80091	-1.69399	-2.33668	-2.28655	-2.16464	-2.22707
SKT(ph)FDWAEFRPIQQALAQER	Q6WCQ1;Q6WCQ1-2;Q6WCQ1-3	MPRIP	Myosin phosphatase Rho-interacting protein		1	phT542		TRUE	2.31797	0.00765675	2.25845	4.11528	54	3	4	NaN	-0.148049	-0.876016	1.03821	-2.33668	-2.28655	-2.16464	-2.22707
TKDQPDGSSLS(ph)PAQS(ph)PSQSQPPAASSLR	Q6WCQ1;Q6WCQ1-2;Q6WCQ1-3	MPRIP	Myosin phosphatase Rho-interacting protein		2	phS220;phS224		TRUE	3.49991	0.00310149	-1.55404	-6.05136	54	3	4	-3.74352	-4.19002	-3.4898	NaN	-2.33668	-2.28655	-2.16464	-2.22707
TLLTGDGGGEATGS(ph)PLAQGK	Q6WCQ1;Q6WCQ1-2;Q6WCQ1-3	MPRIP	Myosin phosphatase Rho-interacting protein		1	phS891		TRUE	4.36934	0.00284904	-1.10371	-8.04048	54	2	4	NaN	-3.33638	NaN	-3.37851	-2.33668	-2.28655	-2.16464	-2.22707
VKESEIQYLK	Q6WCQ1;Q6WCQ1-2;Q6WCQ1-3	MPRIP	Myosin phosphatase Rho-interacting protein		0		K909;K917;S911;Y915	TRUE	3.32541	0.00631256	0.801587	5.11675	54	2	4	NaN	NaN	-1.53799	-1.36631	-2.33668	-2.28655	-2.16464	-2.22707
NSK(ac)TAVSASR	P49959;P49959-3	MRE11A	Double-strand break repair protein MRE11A		1	acK609		TRUE	3.81502	0.00268411	-1.81672	-8.64198	17	2	4	-4.30057	-4.47521	NaN	NaN	-2.74613	-2.65554	-2.39772	-2.4853
NVQLSLLTER	P49959;P49959-3;P49959-2	MRE11A	Double-strand break repair protein MRE11A		0		S447;T450	TRUE	2.82995	0.00451106	1.97448	5.90934	17	2	4	NaN	NaN	-0.229778	-0.963599	-2.74613	-2.65554	-2.39772	-2.4853
SIGDLGAR	Q9BV20	MRI1	Methylthioribose-1-phosphate isomerase		0		S142	TRUE	2.60025	0.00527218	2.28271	5.45916	10	2	4	-0.82212	0.190425	NaN	NaN	-2.80973	-2.37019	-2.59488	-2.61942
LDILHQVAMWQK	Q9BYD3;Q9BYD3-2	MRPL4	39S ribosomal protein L4, mitochondrial		0		K104	TRUE	3.06935	0.00312657	3.27964	7.36393	4	2	4	1.12512	1.22453	NaN	NaN	-1.62995	-2.76719	-1.89882	-2.1233
QSGGTTALPLYFVGLYCDKK	Q9H9J2	MRPL44	39S ribosomal protein L44, mitochondrial		0		K278;K279;S261;T264;T265;Y270;Y275	TRUE	3.13096	0.0039439	1.59422	5.36045	8	3	4	-0.23545	-0.479714	NaN	-0.131193	-2.27638	-1.46379	-1.95613	-1.80906
LIDNISSREEIDHAEYYLYKK	Q92552-2	MRPS27	28S ribosomal protein S27, mitochondrial		0		K94;K95;S80;S81;Y90;Y91;Y93	TRUE	3.85216	0.00363982	-0.994653	-6.64155	8	2	4	NaN	NaN	-2.22605	-2.41554	-1.38926	-1.32016	-1.2633	-1.33184
AYGVCFVDTSLGK	P52701;P52701-3;P52701-2;P52701-4	MSH6	DNA mismatch repair protein Msh6		0		K567;S564;T563;Y556	TRUE	3.78518	0.0044276	0.85886	6.02087	29	2	4	-0.799069	NaN	-0.838669	NaN	-1.70736	-1.74695	-1.55905	-1.69755
SEEDNEIES(ph)EEEVQPK	P52701;P52701-3;P52701-2	MSH6	DNA mismatch repair protein Msh6		1	phS227		TRUE	3.44382	0.00643326	0.722626	4.01033	29	4	4	-1.04035	-1.09176	-1.00187	-0.686433	-1.70736	-1.74695	-1.55905	-1.69755
VISDSESDIGGS(ph)DVEFKPDTK	P52701;P52701-3;P52701-2	MSH6	DNA mismatch repair protein Msh6		1	phS261		TRUE	5.0241	0.00245079	1.44645	9.04495	29	3	4	-0.360397	NaN	-0.235972	-0.097476	-1.70736	-1.74695	-1.55905	-1.69755
ALT(ph)SELANAR	P26038	MSN	Moesin		1	phT526		TRUE	4.14066	0.00247904	3.02267	11.6638	47	2	4	NaN	NaN	0.0704817	0.543488	-2.87398	-2.78732	-2.63729	-2.56414
HLK(gl)ALTSELANAR	P26038	MSN	Moesin		1	GGK523		TRUE	3.3481	0.00373217	1.37258	6.55129	47	2	4	-1.22031	-1.4659	NaN	NaN	-2.87398	-2.78732	-2.63729	-2.56414
SNMSPHGLPAR	Q13330-3;Q13330	MTA1	Metastasis-associated protein MTA1		0		S429;S432	TRUE	2.54367	0.00643623	1.85847	5.09019	11	2	4	-0.613564	0.0727232	NaN	NaN	-2.31689	-2.37894	-1.8639	-1.95584
GLGGIMVK	O94776;O94776-2	MTA2	Metastasis-associated protein MTA2		0		K559	TRUE	2.27231	0.00744349	2.8285	4.75667	14	2	4	1.34016	-0.264382	NaN	NaN	-2.57304	-2.29669	-2.10246	-2.19027
VGCK(gl)YQAEIPDR	O94776	MTA2	Metastasis-associated protein MTA2		1	GGK152		TRUE	6.11031	0.0036383	2.17404	11.8223	14	4	4	-0.0699859	-0.154348	-0.13851	-0.103462	-2.57304	-2.29669	-2.10246	-2.19027
GTMVTIEGPR	Q13126;Q13126-4;Q13126-3;Q13126-2;Q13126-7;Q13126-6;Q13126-5	MTAP	S-methyl-5-thioadenosine phosphorylase		0		T168;T171	TRUE	2.61419	0.00553936	2.03771	5.37276	15	2	4	NaN	-1.06842	NaN	-0.190552	-2.84373	-2.78807	-2.48442	-2.55255
CQLQFAKEEAFLMR	Q9Y4B5;Q9Y4B5-2;Q9Y4B5-3	MTCL1	Microtubule cross-linking factor 1		0		K513	TRUE	3.14438	0.00474216	-1.13483	-4.38463	9	4	4	-2.99229	-3.02891	-2.77756	-2.70991	-1.5637	-1.93472	-2.08226	-1.38869
LYDPLLEYR	Q13614;Q13614-2	MTMR2	Myotubularin-related protein 2		0		Y209;Y215	TRUE	2.68342	0.00528593	2.03136	5.55168	14	2	4	0.322274	NaN	1.19763	NaN	-1.40775	-1.32115	-1.26334	-1.0934
EQLYWELSK	Q8WXI7	MUC16	Mucin-16		0		K12324;S12323;Y12319	TRUE	2.76043	0.00394915	3.5398	6.37477	13	2	4	0.807932	2.21655	NaN	NaN	-2.32186	-1.81855	-2.18334	-1.7865
VLQGLLGPMFK	Q8WXI7	MUC16	Mucin-16		0		K12896	TRUE	5.06405	0.00297391	5.80196	20.6239	13	2	4	3.81619	3.73259	NaN	NaN	-2.32186	-1.81855	-2.18334	-1.7865
DTAK(gl)SLQPLAPR	Q14764	MVP	Major vault protein		1	GGK444		TRUE	4.13342	0.00264838	1.34745	6.11025	40	4	4	-1.29082	-1.05656	-0.833173	-0.766387	-2.40244	-2.3764	-2.44469	-2.11321
GEKDTAK(gl)SLQPLAPR	Q14764	MVP	Major vault protein		1	GGK444		TRUE	4.8563	0.00272576	1.31161	7.19022	40	4	4	-1.22796	-0.958308	-0.984525	-0.919502	-2.40244	-2.3764	-2.44469	-2.11321
GPDGMALPRPR	Q14764	MVP	Major vault protein		0			TRUE	2.96422	0.0046833	1.45495	4.92098	40	3	4	NaN	-1.32677	-0.531469	-0.77947	-2.40244	-2.3764	-2.44469	-2.11321
GQDPLADRGEK(gl)DTAK	Q14764	MVP	Major vault protein		1	GGK440		TRUE	3.62853	0.0032	1.42308	7.34313	40	2	4	-0.939247	-0.882968	NaN	NaN	-2.40244	-2.3764	-2.44469	-2.11321
GQDPLADRGEKDTAK	Q14764	MVP	Major vault protein		0		K440;K444;T442	TRUE	4.28839	0.00267028	2.21743	11.054	40	2	4	-0.187773	-0.0457441	NaN	NaN	-2.40244	-2.3764	-2.44469	-2.11321
KNQKPSQVNGAPGSPTEPAGQK	Q9BQG0;Q9BQG0-2	MYBBP1A	Myb-binding protein 1A		0		K1254;K1257;K1275;S1259;S1267;T1269	TRUE	4.62493	0.00256731	1.30161	6.79982	35	4	4	-1.15579	-1.10304	-0.929434	-0.893652	-2.33126	-2.5757	-2.20692	-2.17445
LITGLGVGR	Q9BQG0;Q9BQG0-2	MYBBP1A	Myb-binding protein 1A		0		T79	TRUE	3.67822	0.00256473	4.55823	10.5025	35	2	4	2.7695	1.70279	NaN	NaN	-2.33126	-2.5757	-2.20692	-2.17445
NQKPSQVNGAPGSPTEPAGQK	Q9BQG0;Q9BQG0-2	MYBBP1A	Myb-binding protein 1A		0		K1257;K1275;S1259;S1267;T1269	TRUE	4.64878	0.00258706	1.32803	6.89511	35	4	4	-1.16576	-0.998376	-0.968068	-0.844015	-2.33126	-2.5757	-2.20692	-2.17445
SPAPGAPT(ph)RSPSTPAK	Q9BQG0;Q9BQG0-2	MYBBP1A	Myb-binding protein 1A		1	phT1239		TRUE	3.96043	0.00246569	2.29248	9.92723	35	2	4	0.0753272	-0.13454	NaN	NaN	-2.33126	-2.5757	-2.20692	-2.17445
DEELLK(gl)VK	P35580;P35580-3;P35580-5;P35580-2;P35580-4	MYH10	Myosin-10		1	GGK863		TRUE	4.04843	0.0024329	1.93499	9.62603	48	2	4	-0.559258	-0.580265	NaN	NaN	-2.69316	-2.58415	-2.38143	-2.36027
LQEELAASDR	Q7Z406;Q7Z406-6;Q7Z406-2;Q7Z406-4	MYH14	Myosin-14		0		S1716	TRUE	4.29014	0.00223571	3.36832	12.807	3	2	4	NaN	NaN	0.785602	0.915881	-2.78946	-2.62262	-2.41324	-2.24501
AQFERDLQGR	P35579;P35579-2	MYH9	Myosin-9		0			TRUE	3.29177	0.00457866	1.10448	5.88251	162	2	4	NaN	-1.30337	NaN	-1.48594	-2.63783	-2.54204	-2.47037	-2.3463
DELADEIANS(ph)SGK	P35579;P35579-2	MYH9	Myosin-9		1	phS1713		TRUE	3.15823	0.00390958	-1.51422	-6.31037	162	2	4	NaN	NaN	-4.22689	-3.79981	-2.63783	-2.54204	-2.47037	-2.3463
EEELVK(gl)VR	P35579;P35579-2	MYH9	Myosin-9		1	GGK856		TRUE	5.6859	0.00264706	1.47887	9.05253	162	4	4	-1.02098	-1.17844	-0.925118	-0.956525	-2.63783	-2.54204	-2.47037	-2.3463
EERTFHIFYYLLSGAGEHLK	P35579;P35579-2	MYH9	Myosin-9		0		K289;S282;T273;Y278;Y279	TRUE	3.0799	0.00511361	1.16966	5.58354	162	2	4	-1.18089	-1.47806	NaN	NaN	-2.63783	-2.54204	-2.47037	-2.3463
EK(gl)QLAAENR	P35579;P35579-2	MYH9	Myosin-9		1	GGK860		TRUE	4.13565	0.00340134	0.859052	5.06792	162	4	4	-1.74846	-1.74662	-1.58106	-1.4842	-2.63783	-2.54204	-2.47037	-2.3463
EQLEEEEEAK(gl)HNLEK	P35579	MYH9	Myosin-9		1	GGK1352		TRUE	4.37788	0.00247436	2.27628	9.09547	162	3	4	-0.145206	0.0499095	-0.573278	NaN	-2.63783	-2.54204	-2.47037	-2.3463
GAGDGSDEEVDGKADGAEAKPAE	P35579;P35579-2	MYH9	Myosin-9		0		K1950;K1957;S1943	TRUE	5.03421	0.00244224	3.36788	12.6993	162	3	4	0.743644	0.595695	NaN	1.26691	-2.63783	-2.54204	-2.47037	-2.3463
IIGLDQVAGMSETALPGAFK(gl)TR	P35579;P35579-2	MYH9	Myosin-9		1	GGK637		TRUE	5.08272	0.00257286	2.71092	15.6649	162	2	4	0.233275	0.190299	NaN	NaN	-2.63783	-2.54204	-2.47037	-2.3463
K(gl)VIQYLAYVASSHK	P35579;P35579-2	MYH9	Myosin-9		1	GGK186		TRUE	2.20008	0.00815813	2.66648	3.97681	162	3	4	0.91104	0.823586	-1.2326	NaN	-2.63783	-2.54204	-2.47037	-2.3463
QACVLMIK	P35579;P35579-2	MYH9	Myosin-9		0		K745	TRUE	4.54657	0.00246429	2.04261	11.6303	162	2	4	-0.414634	-0.498423	NaN	NaN	-2.63783	-2.54204	-2.47037	-2.3463
QEEEMMAK(gl)EEELVK	P35579;P35579-2	MYH9	Myosin-9		1	GGK850		TRUE	6.27475	0.00292308	1.7378	11.0049	162	4	4	-0.792525	-0.711836	-0.880019	-0.660974	-2.63783	-2.54204	-2.47037	-2.3463
QSACNLEK(ac)K	P35579;P35579-2	MYH9	Myosin-9		1	acK1441		TRUE	2.91221	0.0037275	2.57018	5.45572	162	3	4	NaN	0.989357	-0.367309	-0.408908	-2.63783	-2.54204	-2.47037	-2.3463
TQLEELEDELQATEDAK(gl)LR	P35579;P35579-2;P35580;P35580-3;P35580-5;P35580-2;P35580-4;P35749-4;P35749-3;P35749;P35749-2	MYH9;MYH10;MYH11	Myosin-9;Myosin-10;Myosin-11		1	GGK1555		TRUE	3.54535	0.0030883	1.58901	7.44472	4	2	4	-0.781975	NaN	-0.671384	NaN	-2.14842	-2.45634	-2.47171	-2.18628
ELLTTMGDRFT(ph)DEEVDELYR	P19105;O14950	MYL12A;MYL12B	Myosin regulatory light chain 12A;Myosin regulatory light chain 12B		1	phT134		TRUE	2.67899	0.00474973	2.36048	5.71371	6	2	4	1.01271	NaN	0.0415211	NaN	-1.59728	-2.06703	-1.90497	-1.76418
K(gl)GNFNYIEFTR	P19105;O14950	MYL12A;MYL12B	Myosin regulatory light chain 12A;Myosin regulatory light chain 12B		1	GGK150		TRUE	5.94351	0.0038	2.46529	11.9848	6	4	4	0.552377	0.468044	0.810855	0.696424	-1.59728	-2.06703	-1.90497	-1.76418
ATSNVFAMFDQSQIQEFK(gl)EAFNMIDQNR	P19105;O14950;P24844;P24844-2	MYL12A;MYL12B;MYL9	Myosin regulatory light chain 12A;Myosin regulatory light chain 12B;Myosin regulatory light polypeptide 9		1	GGK34		TRUE	5.87578	0.00324528	3.48947	16.6335	10	3	4	1.54273	1.74575	2.0206	NaN	-1.82315	-1.76112	-1.7043	-1.59053
DGFIDK(gl)EDLHDMLASLGK	P19105;O14950;P24844	MYL12A;MYL12B;MYL9	Myosin regulatory light chain 12A;Myosin regulatory light chain 12B;Myosin regulatory light polypeptide 9		1	GGK50		TRUE	5.85418	0.00315207	2.46587	14.2836	10	3	4	0.632206	0.691785	0.914312	NaN	-1.82315	-1.76112	-1.7043	-1.59053
NK(gl)DQGTYEDYVEGLR	P60660;P60660-2	MYL6	Myosin light polypeptide 6		1	GGK81		TRUE	5.96969	0.00269291	1.89249	10.7823	14	4	4	0.189218	0.306218	0.456861	0.443311	-1.68785	-1.57315	-1.56803	-1.34531
TGDGK(gl)ILYSQCGDVMR	P60660;P60660-2	MYL6	Myosin light polypeptide 6		1	GGK26		TRUE	4.14935	0.00239404	1.51174	6.38832	14	4	4	-0.325135	-0.193987	0.104139	0.287596	-1.68785	-1.57315	-1.56803	-1.34531
VLDFEHFLPMLQTVAKNK(gl)	P60660;P60660-2	MYL6	Myosin light polypeptide 6		1	GGK81		TRUE	4.76761	0.0024704	1.57851	7.60115	14	4	4	0.0828027	-0.233803	0.0128868	0.277827	-1.68785	-1.57315	-1.56803	-1.34531
ALGQNPTNAEVLK(gl)VLGNPK	P60660;P60660-2;P14649	MYL6;MYL6B	Myosin light polypeptide 6;Myosin light chain 6B		1	GGK50		TRUE	3.43801	0.00470551	0.905763	4.39923	3	4	4	-0.813258	-0.797307	-0.540905	-0.408603	-1.69074	-1.58506	-1.58118	-1.32613
EAPIDK(gl)K(gl)GNFNYVEFTR	P24844;P24844-2	MYL9	Myosin regulatory light polypeptide 9		2	GGK150;GGK151		TRUE	4.59608	0.00238938	2.73338	8.63127	5	4	4	1.43371	1.54151	2.32409	2.15586	-1.02292	-0.885742	-0.939904	-0.629798
K(gl)GNFNYVEFTR	P24844;P24844-2	MYL9	Myosin regulatory light polypeptide 9		1	GGK151		TRUE	2.54131	0.00567262	2.27288	4.13686	5	4	4	2.49024	0.29442	1.14334	1.68515	-1.02292	-0.885742	-0.939904	-0.629798
LATLS(ph)DQVNRR	Q92614;Q92614-4;Q92614-3;Q92614-2;Q92614-5	MYO18A	Unconventional myosin-XVIIIa		1	phS1640		TRUE	4.15032	0.00246062	2.94012	11.6083	26	2	4	0.225398	0.350497	NaN	NaN	-2.86229	-2.73706	-2.67414	-2.3352
DVES(ph)PSWR	O00159-3;O00159;O00159-2	MYO1C	Unconventional myosin-Ic		1	phS389		TRUE	3.35269	0.00293897	-2.06847	-6.21427	28	3	4	NaN	-4.79762	-4.73677	-3.89724	-2.55758	-2.4474	-2.32924	-2.30074
SFHIFYQLIEGASAEQK	Q12965	MYO1E	Unconventional myosin-Ie		0		K224;S208;S220;Y213	TRUE	3.04363	0.00749125	0.819903	4.7459	34	2	4	-0.979228	-0.719519	NaN	NaN	-1.7557	-1.62175	-1.62082	-1.67883
LFNWIVDNVNQALHSAVK	Q9Y4I1-2;Q9Y4I1;Q9Y4I1-3	MYO5A	Unconventional myosin-Va		0		K428;S425	TRUE	2.75954	0.00407264	3.08237	6.23849	4	2	4	1.24812	-0.0607502	NaN	NaN	-2.32988	-2.43882	-2.65806	-2.52796
VTQEQGVSLLEDK	Q13459;Q13459-2	MYO9B	Unconventional myosin-IXb		0		K1194;S1189;T1183	TRUE	3.75608	0.00265925	5.33814	11.2128	11	2	4	2.7442	2.75662	NaN	NaN	-3.24633	-1.99333	-2.70967	-2.40158
EEK(gl)GLAAEDSGGDSK	P41227;P41227-2	NAA10	N-alpha-acetyltransferase 10		1	GGK198		TRUE	4.45618	0.00214712	3.29867	13.589	17	2	4	NaN	NaN	0.883289	1.2911	-2.4056	-2.20387	-2.15672	-2.0797
HVVLGAIENKVES(ph)K	P41227;P41227-2	NAA10	N-alpha-acetyltransferase 10		1	phS182		TRUE	5.0513	0.00241711	-3.02048	-16.2756	17	2	4	-5.20599	-5.25793	NaN	NaN	-2.4056	-2.20387	-2.15672	-2.0797
VESK(gl)GNSPPSSGEACR	P41227;P41227-2	NAA10	N-alpha-acetyltransferase 10		1	GGK183		TRUE	5.38675	0.00279184	3.12671	13.8403	17	3	4	0.638519	NaN	0.984588	1.12261	-2.4056	-2.20387	-2.15672	-2.0797
FYK(ac)DVLEVGELAK	Q9GZZ1	NAA50	N-alpha-acetyltransferase 50		1	acK37		TRUE	2.76427	0.00427555	-2.69342	-6.11036	9	2	4	NaN	NaN	-3.71448	-3.66189	-1.15978	-1.5951	-0.690713	-0.533464
LNQVIFPVSYNDK(ac)FYK	Q9GZZ1	NAA50	N-alpha-acetyltransferase 50		1	acK34		TRUE	3.09596	0.00305526	-3.30377	-7.47063	9	2	4	-4.35741	-4.23966	NaN	NaN	-1.15978	-1.5951	-0.690713	-0.533464
LNQVIFPVSYNDK(ac)FYKDVLEVGELAK	Q9GZZ1	NAA50	N-alpha-acetyltransferase 50		1	acK34		TRUE	3.09173	0.00330825	-2.78018	-5.95828	9	3	4	-4.28111	-3.84119	-3.20253	NaN	-1.15978	-1.5951	-0.690713	-0.533464
QPHHFVVDGELSR	Q13506;Q13506-2	NAB1	NGFI-A-binding protein 1		0		S446	TRUE	3.65273	0.00283829	-1.61904	-7.79738	14	2	4	NaN	NaN	-1.67839	-1.39116	0.0542233	0.0177794	0.266047	-0.00100935
SDVVGSLALQSVGESR	Q13506;Q13506-2	NAB1	NGFI-A-binding protein 1		0		S144;S149;S154;S158	TRUE	3.59033	0.00394585	1.04479	5.39188	14	3	4	1.33514	1.05429	0.997722	NaN	0.0542233	0.0177794	0.266047	-0.00100935
IEDLSQQAQLAAAEK(ac)FK	Q13765;E9PAV3-2;E9PAV3	NACA	Nascent polypeptide-associated complex subunit alpha;Nascent polypeptide-associated complex subunit alpha, muscle-specific form		1	acK142		TRUE	3.33228	0.00547813	-0.862534	-4.19972	5	4	4	-2.98743	-2.93154	-2.54527	-2.63424	-1.99367	-2.03522	-1.76702	-1.85244
SK(gl)NILFVITKPDVYK	Q13765;E9PAV3-2;E9PAV3;Q9BZK3	NACA;NACAP1	Nascent polypeptide-associated complex subunit alpha;Nascent polypeptide-associated complex subunit alpha, muscle-specific form;Putative nascent polypeptide-associated complex subunit alpha-like protein		1	GGK100		TRUE	3.1092	0.00523278	1.06961	4.2591	5	4	4	-1.24782	-1.1402	-0.60762	-0.694816	-2.087	-2.10247	-1.83931	-1.94013
VKTEQQESDSVQCMPVAK	Q96RE7	NACC1	Nucleus accumbens-associated protein 1		0		K167;K183;S173;S175;T168	TRUE	2.60855	0.00782421	1.1572	4.04911	6	3	4	-0.597562	NaN	-0.260748	-0.996514	-1.97083	-1.74483	-1.83277	-1.55346
YPGVSNYQVEEDIGK	Q13564;Q13564-4;Q13564-3;Q13564-2	NAE1	NEDD8-activating enzyme E1 regulatory subunit		0		K456;S446;Y442;Y448	TRUE	3.63269	0.0027025	2.35524	8.79223	15	2	4	NaN	NaN	-0.410124	-0.551885	-3.06016	-3.03398	-2.63131	-2.61951
VLVTVEEDDTIMEELVDNHGK	Q9NR45	NANS	Sialic acid synthase		0		K355;T338;T344	TRUE	5.41199	0.00255949	2.92747	17.9503	14	2	4	NaN	NaN	0.0112535	-0.130667	-3.10553	-2.96448	-3.00119	-2.8775
NSQSFFSGLFGGSSK	P54920	NAPA	Alpha-soluble NSF attachment protein		0		K37;S24;S26;S29;S35;S36	TRUE	4.38755	0.00261516	1.84769	7.27684	20	4	4	-0.531239	-0.332498	-1.01764	-0.514288	-2.63281	-2.57803	-2.32335	-2.25226
EGEETEGSEEDDKENDKTEEMPNDSVLENK	P49321;P49321-3;P49321-4	NASP	Nuclear autoantigenic sperm protein		0		K485;K489;K502;S480;S497;T477;T490	TRUE	3.58302	0.00271256	2.16559	5.9624	40	4	4	-0.541093	-0.580612	0.229095	0.507931	-2.43589	-2.31205	-2.12636	-2.17274
VAQGATEKS(ph)PEDK	P49321;P49321-3;P49321-4	NASP	Nuclear autoantigenic sperm protein		1	phS451		TRUE	4.91612	0.00262112	-4.18644	-17.5726	40	2	4	-6.64112	-6.25528	NaN	NaN	-2.43589	-2.31205	-2.12636	-2.17274
AIEEQMVAAK	Q9H0A0;Q9H0A0-2	NAT10	N-acetyltransferase 10		0		K922	TRUE	3.80915	0.00243027	2.47799	9.59603	16	2	4	NaN	-0.0572265	0.506373	NaN	-2.26126	-2.25239	-2.32249	-2.17751
QTPNDLTGEHSCIMLK	Q9H0A0;Q9H0A0-2	NAT10	N-acetyltransferase 10		0		K750;S745;T736;T741	TRUE	5.64576	0.00242152	1.81254	14.5058	16	2	4	NaN	NaN	-0.45038	-0.431356	-2.26126	-2.25239	-2.32249	-2.17751
ES(ph)TGNMVTGQTVCK	Q15021	NCAPD2	Condensin complex subunit 1		1	phS585		TRUE	3.5253	0.00393012	1.10707	6.35979	36	2	4	NaN	NaN	-0.47415	-0.759071	-1.7826	-1.71345	-1.72975	-1.66894
LLENPTINHQK(gl)NRPTR	Q15021	NCAPD2	Condensin complex subunit 1		1	GGK215		TRUE	4.06124	0.00243172	2.89003	8.72782	36	3	4	0.602932	1.61805	1.27806	NaN	-1.7826	-1.71345	-1.72975	-1.66894
LLHIIIDDNKR	Q9BPX3	NCAPG	Condensin complex subunit 3		0		K457	TRUE	3.03578	0.004288	1.58731	6.09498	22	2	4	-0.624599	-0.351077	NaN	NaN	-2.29662	-2.21742	-1.91292	-1.87363
YSLHDNSEK(gl)VR	Q86XI2;Q86XI2-2	NCAPG2	Condensin-2 complex subunit G2		1	GGK474		TRUE	4.12635	0.00264516	2.56333	10.9922	13	2	4	1.44536	NaN	1.56137	NaN	-1.17885	-1.27788	-0.898909	-0.884246
VFDLQFSTDS(ph)PR	Q15003	NCAPH	Condensin complex subunit 2		1	phS81		TRUE	4.00426	0.00470464	0.671527	4.36597	21	4	4	-1.41335	-1.45882	-1.47704	-1.54419	-2.3148	-2.06726	-2.00553	-2.19191
SVLQPSQQK(gl)LAEK	Q9Y2A7;Q9Y2A7-2	NCKAP1	Nck-associated protein 1		1	GGK12		TRUE	7.74381	0.00167164	4.1594	37.539	16	2	4	NaN	NaN	1.84503	1.78817	-2.32432	-2.32184	-2.33182	-2.39322
AAK(ac)VVPVK	P19338	NCL	Nucleolin		1	acK223		TRUE	3.35261	0.00338044	1.79244	7.20789	64	2	4	NaN	NaN	-1.04954	-0.74053	-2.8831	-2.80985	-2.53834	-2.51861
ALELTGLK(gl)VFGNEIK	P19338	NCL	Nucleolin		1	GGK370		TRUE	4.01959	0.00244394	2.20551	10.0125	64	2	4	NaN	NaN	-0.460271	-0.503654	-2.8831	-2.80985	-2.53834	-2.51861
KVVVS(ph)PTKK	P19338	NCL	Nucleolin		1	phS67		TRUE	4.25096	0.00260028	2.19103	8.62572	64	3	4	-0.614271	-0.177996	-0.697062	NaN	-2.8831	-2.80985	-2.53834	-2.51861
DHLSDK(ac)ESK	Q9Y6Q9-5;Q9Y6Q9;Q9Y6Q9-2;Q9Y6Q9-3;Q9Y6Q9-4	NCOA3	Nuclear receptor coactivator 3		1	acK596		TRUE	2.89966	0.00584762	-1.15583	-4.49739	14	3	4	NaN	-1.36663	-1.72639	-1.65404	-0.606125	-0.6446	-0.364119	-0.0912583
MSQCTSSTIPSSSQEK(ac)DPK	Q9Y6Q9-5;Q9Y6Q9;Q9Y6Q9-2;Q9Y6Q9-3;Q9Y6Q9-4	NCOA3	Nuclear receptor coactivator 3		1	acK781		TRUE	3.78442	0.00271718	-1.57398	-6.66664	14	3	4	-2.04281	-2.05026	-1.90843	NaN	-0.606125	-0.6446	-0.364119	-0.0912583
MADEAILQER	Q9HCD5	NCOA5	Nuclear receptor coactivator 5		0			TRUE	2.6484	0.00677632	1.41724	4.99375	15	2	4	-0.75521	-0.241015	NaN	NaN	-1.95282	-2.1071	-1.6892	-1.9123
YYS(ph)IDDNQNK	Q8NI08-2;Q8NI08;Q8NI08-4;Q8NI08-3	NCOA7	Nuclear receptor coactivator 7		1	phS89		TRUE	3.26572	0.00287293	2.5546	7.66864	13	2	4	NaN	NaN	0.484045	0.663054	-2.36639	-2.14235	-1.73745	-1.67799
REEGDPSPHSGGVCK(ac)PK	O75376;O75376-2	NCOR1	Nuclear receptor corepressor 1		1	acK2323		TRUE	2.98824	0.0068625	-0.925492	-3.91958	49	4	4	-2.63173	-2.46497	-2.61497	-2.62148	-2.00012	-1.76901	-1.57468	-1.28737
TSNRYS(ph)PESQAQSVHHQRPGSR	O75376;O75376-2	NCOR1	Nuclear receptor corepressor 1		1	phS2102		TRUE	2.77708	0.00710183	-1.07176	-3.84646	49	4	4	-2.98644	-2.78478	-2.77602	-2.37096	-2.00012	-1.76901	-1.57468	-1.28737
VS(ph)PENLVDK	O75376;O75376-2	NCOR1	Nuclear receptor corepressor 1		1	phS2120		TRUE	3.05128	0.0048905	-1.20175	-4.33543	49	4	4	-2.98789	-3.12961	-2.77026	-2.55041	-2.00012	-1.76901	-1.57468	-1.28737
YS(ph)PESQAQSVHHQRPGSR	O75376;O75376-2	NCOR1	Nuclear receptor corepressor 1		1	phS2102		TRUE	2.42015	0.008643	-1.37386	-4.46568	49	2	4	-3.06854	-2.99477	NaN	NaN	-2.00012	-1.76901	-1.57468	-1.28737
YSPESQAQSVHHQRPGSR	O75376;O75376-2	NCOR1	Nuclear receptor corepressor 1		0		S2102;S2105;S2109;S2117;Y2101	TRUE	4.26847	0.00257349	1.6632	6.8099	49	4	4	-0.168273	0.0835197	-0.0144981	0.120859	-2.00012	-1.76901	-1.57468	-1.28737
ADTGHAFLAK(ac)PPAR	Q9Y618;Q9Y618-4;Q9Y618-5;Q9Y618-3;Q9Y618-2	NCOR2	Nuclear receptor corepressor 2		1	acK1970		TRUE	5.13755	0.00266667	-2.09152	-9.24825	45	4	4	-3.55342	-3.3524	-3.30648	-2.97247	-1.34315	-1.31797	-1.17473	-0.982875
SLGYHGSSYSPEGVEPVS(ph)PVSSPSLTHDK	Q9Y618;Q9Y618-4;Q9Y618-5;Q9Y618-3;Q9Y618-2	NCOR2	Nuclear receptor corepressor 2		1	phS2065		TRUE	3.22613	0.00771608	0.692836	3.73718	45	4	4	-0.593402	-0.571732	-0.5655	-0.316738	-1.34315	-1.31797	-1.17473	-0.982875
TSVLGGGEDGIEPVS(ph)PPEGMTEPGHSR	Q9Y618;Q9Y618-4;Q9Y618-5;Q9Y618-3;Q9Y618-2	NCOR2	Nuclear receptor corepressor 2		1	phS2234		TRUE	3.82862	0.00368979	-0.926556	-4.89104	45	4	4	-2.21257	-2.18187	-2.21313	-1.91737	-1.34315	-1.31797	-1.17473	-0.982875
EEEGKEEEGGEEEEAEGGEEETK	P12036;P12036-2	NEFH	Neurofilament heavy polypeptide		0		K484;K502;T501	TRUE	4.36289	0.00246651	1.47078	6.69099	24	4	4	-0.0960825	-0.366652	0.0246339	-0.220701	-1.64025	-1.94059	-1.54755	-1.41354
FAQEAEAAR	P12036;P12036-2	NEFH	Neurofilament heavy polypeptide		0			TRUE	2.69202	0.00672958	1.34276	5.01047	24	2	4	NaN	NaN	-0.431249	-0.154194	-1.64025	-1.94059	-1.54755	-1.41354
SPPAEEAASPEK	P12036;P12036-2	NEFH	Neurofilament heavy polypeptide		0		K514;S503;S511	TRUE	4.42852	0.00246796	1.98251	8.8192	24	3	4	NaN	0.360645	0.219136	0.461303	-1.64025	-1.94059	-1.54755	-1.41354
SPVKEEEKPQEVK	P12036;P12036-2	NEFH	Neurofilament heavy polypeptide		0		K831;K835;K840;S828	TRUE	3.41501	0.0035199	1.33645	4.99483	24	4	4	-0.58435	-0.449769	-0.271904	0.109872	-1.64025	-1.94059	-1.54755	-1.41354
SVWGSLAVQNS(ph)PK	P18615;P18615-3;P18615-4	NELFE	Negative elongation factor E		1	phS353		TRUE	2.20793	0.00915137	2.1288	4.4016	15	2	4	-0.29775	NaN	NaN	0.989048	-1.90293	-1.85621	-1.64967	-1.7238
NLEEEENLGK	P48681	NES	Nestin		0		K925	TRUE	2.98611	0.00447137	1.5705	5.95047	28	2	4	NaN	NaN	-1.01585	-0.709467	-2.59815	-2.63254	-2.24289	-2.25906
DNSNS(ph)DS(ph)EGEDRRPAGPPR	Q8NCF5	NFATC2IP	NFATC2-interacting protein		2	phS90;phS92		TRUE	4.05769	0.00268486	2.46698	7.14418	11	4	4	0.72779	0.871844	0.866384	1.31613	-1.99867	-1.77137	-1.37423	-0.941482
LSSFTQHHRPVIAVHSGIAR	P08651-3;P08651-2;P08651-4;P08651-5;P08651-6;P08651	NFIC	Nuclear factor 1 C-type		0		S338;S339;S352;T341	TRUE	4.9605	0.0025053	1.34767	7.4464	21	4	4	-0.710685	-0.460528	-0.475811	-0.422018	-1.96381	-1.95674	-1.90103	-1.63813
LECDEECSALER	Q12986;Q12986-2	NFX1	Transcriptional repressor NF-X1		0		S952	TRUE	2.89799	0.00685944	-1.01399	-4.9406	16	2	4	-1.6081	NaN	-1.58722	NaN	-0.673164	-0.602995	-0.715179	-0.343351
ESTGTSGPLQRPQLSK	Q9H9Q4	NHEJ1	Non-homologous end-joining factor 1		0		K288;S274;S278;S287;T275;T277	TRUE	3.59797	0.00272198	2.07169	8.33116	4	2	4	-0.465366	-0.54359	NaN	NaN	-2.67309	-2.3824	-2.40433	-2.84487
IK(gl)ADPDGPEAQAEACSGER	Q9NX24	NHP2	H/ACA ribonucleoprotein complex subunit 2		1	GGK5		TRUE	2.9982	0.00341279	2.77052	5.72762	6	3	4	2.03555	1.93833	2.15697	NaN	-1.44058	-0.170982	-0.127357	-1.16868
(ac)TEADVNPK(gl)AYPLADAHLTK	P55769	NHP2L1	NHP2-like protein 1;NHP2-like protein 1, N-terminally processed		2	GGK13;acNterm2		TRUE	3.45907	0.00267013	2.26566	6.60649	9	3	4	0.224119	0.291197	1.17156	NaN	-1.79406	-1.78586	-1.57465	-1.65892
LLECHFMPPEK	Q9BYG3	NIFK	MKI67 FHA domain-interacting nucleolar phosphoprotein		0		K125	TRUE	2.43386	0.00948447	1.22144	4.35205	13	2	4	-0.907901	NaN	NaN	-0.321466	-1.90877	-1.88966	-1.88855	-1.65753
LSQNSMHSSPASSNYQQTTISHSPSSR	Q6KC79-2;Q6KC79;Q6KC79-3	NIPBL	Nipped-B-like protein		0		S129;S132;S135;S136;S139;S140;S148;S150;S152;S153;T145;T146;Y142	TRUE	3.42356	0.00467575	0.946064	4.45631	40	4	4	-0.942862	-1.0288	-0.795684	-0.645896	-1.9546	-1.92758	-1.80628	-1.50904
QQIPVFR	Q9NQR4	NIT2	Omega-amidase NIT2		0			TRUE	4.59096	0.00261224	4.50831	15.7798	9	2	4	1.32216	1.96329	NaN	NaN	-2.9456	-2.77073	-2.82487	-2.92116
ILIPS(ph)DIESSK	P30414	NKTR	NK-tumor recognition protein;Putative peptidyl-prolyl cis-trans isomerase		1	phS463		TRUE	3.34744	0.00718343	0.685209	3.82878	8	4	4	-2.37677	-2.17912	-2.04935	-1.97739	-2.85196	-2.81482	-2.93945	-2.71725
IKEIHDGLDFYYSSK	Q96D46	NMD3	60S ribosomal export protein NMD3		0		K189;K202;S200;S201;Y198;Y199	TRUE	2.86268	0.00671898	1.10286	5.03233	17	2	4	NaN	NaN	-0.271306	-0.340277	-1.60911	-1.50429	-1.32279	-1.19842
TGRVMLGETNPADSKPGTIR	P15531;P15531-2;P22392;P22392-2;O60361	NME1;NME2;NME2P1	Nucleoside diphosphate kinase A;Nucleoside diphosphate kinase B;Putative nucleoside diphosphate kinase		0		K100;S99;T86;T94;T103	TRUE	2.54499	0.00678097	1.66814	4.96913	5	2	4	NaN	NaN	-1.04677	-0.833254	-2.90401	-2.79077	-2.58174	-2.15611
VMLGETNPADSK(gl)PGTIR	P15531;P15531-2;P22392;P22392-2;O60361	NME1;NME2;NME2P1	Nucleoside diphosphate kinase A;Nucleoside diphosphate kinase B;Putative nucleoside diphosphate kinase		1	GGK100		TRUE	4.5955	0.00219512	2.35595	8.29416	5	4	4	-0.366363	-0.536355	-0.0354392	-0.0706641	-2.90401	-2.79077	-2.58174	-2.15611
ASEEHLK	P22392;P22392-2	NME2	Nucleoside diphosphate kinase B		0		K164;S159	TRUE	2.23439	0.0088019	2.0905	3.60176	8	4	4	-0.457356	-0.786796	0.223593	1.12809	-2.57507	-2.12343	-2.24092	-1.31502
ASEEHLK(gl)QHYIDLK	P22392;P22392-2	NME2	Nucleoside diphosphate kinase B		1	GGK164		TRUE	2.79999	0.00470299	1.82155	4.39852	8	4	4	-0.555245	-0.62199	0.110698	0.0982861	-2.57507	-2.12343	-2.24092	-1.31502
NIIHGSDSVK(gl)SAEK	P22392;P22392-2;O60361	NME2;NME2P1	Nucleoside diphosphate kinase B;Putative nucleoside diphosphate kinase		1	GGK239		TRUE	3.30171	0.00626941	0.799143	4.04243	10	4	4	-2.00518	-2.0712	-1.76905	-1.65159	-2.81449	-2.74729	-2.58998	-2.54184
GGLS(ph)PANDTGAK	P30419	NMT1	Glycylpeptide N-tetradecanoyltransferase 1		1	phS47		TRUE	2.7003	0.00819493	-0.97491	-3.9742	16	3	4	NaN	-4.09621	-3.63273	-3.559	-2.92763	-2.88998	-2.61527	-2.71807
VFCSHCGNK(gl)TLK	Q9ULX3	NOB1	RNA-binding protein NOB1		1	GGK291		TRUE	3.43663	0.0028224	1.92915	6.29719	11	3	4	0.547647	NaN	0.632056	1.36907	-1.18528	-1.14509	-1.01224	-0.97563
DREIQLEISGK(gl)ER	Q9Y3T9	NOC2L	Nucleolar complex protein 2 homolog		1	GGK637		TRUE	5.46473	0.00276119	3.24719	19.1688	16	2	4	1.5219	1.53749	NaN	NaN	-1.81599	-1.81907	-1.58232	-1.6526
ECK(gl)VANYCR	Q9Y3T9	NOC2L	Nucleolar complex protein 2 homolog		1	GGK562		TRUE	2.14083	0.00880538	2.93668	4.43937	16	2	4	2.15753	NaN	0.280843	NaN	-1.81599	-1.81907	-1.58232	-1.6526
EIQLEISGK(gl)ER	Q9Y3T9	NOC2L	Nucleolar complex protein 2 homolog		1	GGK637		TRUE	7.27162	0	4.08502	19.9683	16	4	4	2.17248	2.18668	2.52131	2.58962	-1.81599	-1.81907	-1.58232	-1.6526
LEDLNFPEIK(gl)R	Q9Y3T9	NOC2L	Nucleolar complex protein 2 homolog		1	GGK649		TRUE	8.75748	0	3.73052	25.8676	16	4	4	2.0462	2.04151	1.9424	2.02199	-1.81599	-1.81907	-1.58232	-1.6526
SPDKPGGS(ph)PSASR	Q9Y3T9	NOC2L	Nucleolar complex protein 2 homolog		1	phS56		TRUE	3.36154	0.00612894	0.777686	4.0579	16	4	4	-1.15037	-0.98339	-0.932212	-0.693261	-1.81599	-1.81907	-1.58232	-1.6526
LVIVSLMELFK	Q8WTT2	NOC3L	Nucleolar complex protein 3 homolog		0		K267;S261	TRUE	3.10886	0.00393486	1.65331	6.36182	7	2	4	-0.447072	NaN	-0.670478	NaN	-2.32525	-2.29775	-1.88061	-2.34471
KPQDETK(gl)ESTSCPVVQK	Q9H8H0	NOL11	Nucleolar protein 11		1	GGK573		TRUE	5.25259	0.00248322	2.52798	10.159	12	4	4	0.757357	0.633745	1.04476	1.22296	-1.84586	-1.72585	-1.43301	-1.44837
ANGTSALTAQNGK	Q14978;Q14978-2;Q14978-3	NOLC1	Nucleolar and coiled-body phosphoprotein 1		0		K558;S550;T549;T553	TRUE	3.2048	0.00395154	1.47979	6.37736	33	2	4	NaN	-0.641761	NaN	-0.874809	-2.44149	-2.31926	-2.15764	-2.0339
EAETPQAK(ac)K	Q14978;Q14978-2;Q14978-3	NOLC1	Nucleolar and coiled-body phosphoprotein 1		1	acK601		TRUE	3.09868	0.00924396	-0.664849	-3.55797	33	4	4	-2.92024	-2.97761	-2.98101	-2.73283	-2.44149	-2.31926	-2.15764	-2.0339
NS(ph)EEEEEEKKK	Q14978;Q14978-2;Q14978-3	NOLC1	Nucleolar and coiled-body phosphoprotein 1		1	phS563		TRUE	2.60602	0.00764467	-1.22428	-4.69593	33	2	4	-3.6599	NaN	-3.26482	NaN	-2.44149	-2.31926	-2.15764	-2.0339
VADNSFDAK	Q14978;Q14978-2;Q14978-3	NOLC1	Nucleolar and coiled-body phosphoprotein 1		0		K647;S643	TRUE	3.05898	0.00389493	1.73839	6.32437	33	2	4	-0.730344	NaN	NaN	-0.269033	-2.44149	-2.31926	-2.15764	-2.0339
EK(gl)LEMEMEAAR	Q15233;Q15233-2	NONO	Non-POU domain-containing octamer-binding protein		1	GGK295		TRUE	3.09369	0.00817742	0.710713	3.97637	41	3	4	-1.39742	-1.27656	-1.47467	NaN	-2.25236	-2.17893	-1.94572	-1.99736
FSPDDKYSR	Q9NPE3	NOP10	H/ACA ribonucleoprotein complex subunit 3		0		K40;S36;S42;Y41	TRUE	2.59252	0.00783071	1.19065	4.62894	7	2	4	NaN	-1.01101	NaN	-0.692159	-2.26022	-2.14669	-1.82511	-1.9369
FGEYNSNMS(ph)PEEK	P78316;P78316-2	NOP14	Nucleolar protein 14		1	phS96		TRUE	3.14903	0.00810045	-0.6945	-3.67042	13	4	4	-2.48864	-2.54684	-2.5117	-2.19238	-1.92939	-1.73063	-1.72535	-1.57618
NYYQDTPK	Q9Y3C1	NOP16	Nucleolar protein 16		0		K146;T144;Y140;Y141	TRUE	3.23569	0.00375525	1.50477	6.49204	7	2	4	0.075738	-0.0701484	NaN	NaN	-1.72898	-1.57962	-1.41397	-1.28534
EEPLS(ph)EEEPCTSTAIASPEK	Q9Y2X3	NOP58	Nucleolar protein 58		1	phS502		TRUE	2.88332	0.00672043	1.0502	4.33678	31	3	4	NaN	-1.08887	-1.01931	-0.783247	-2.22512	-2.20464	-1.8921	-1.73418
IDFVGELNDK	P55786;A6NEC2;A6NEC2-3;P55786-2	NPEPPS;NPEPPSL1	Puromycin-sensitive aminopeptidase;Puromycin-sensitive aminopeptidase-like protein		0		K155	TRUE	4.1655	0.00257592	2.36581	10.8422	25	2	4	-0.736015	NaN	-0.486973	NaN	-3.15753	-2.99758	-2.97159	-2.78254
ETAATFLK	Q8TAT6;Q8TAT6-2	NPLOC4	Nuclear protein localization protein 4 homolog		0		K31;T25;T28	TRUE	3.42869	0.00284505	2.38659	8.0983	18	2	4	NaN	NaN	-0.00144197	-0.361095	-2.78926	-2.77172	-2.36454	-2.34591
MQASIEK	P06748;P06748-3;P06748-2	NPM1	Nucleophosmin		0		K257;S254	TRUE	4.80703	0.00224776	2.13262	12.858	40	2	4	0.090718	NaN	0.121424	NaN	-2.14248	-2.10163	-1.90342	-1.95868
SAPGGGSK(ac)VPQK	P06748;P06748-3;P06748-2	NPM1	Nucleophosmin		1	acK150		TRUE	5.27741	0.00238418	2.78381	16.8313	40	2	4	0.762097	0.752427	NaN	NaN	-2.14248	-2.10163	-1.90342	-1.95868
SAPGGGSK(ac)VPQKK	P06748;P06748-3;P06748-2	NPM1	Nucleophosmin		1	acK150		TRUE	3.81163	0.0033417	-1.07534	-5.17226	40	4	4	-3.24523	-3.34552	-2.87171	-2.94509	-2.14248	-2.10163	-1.90342	-1.95868
SQEHPASQTSK(gl)PR	Q12980	NPRL3	Nitrogen permease regulator 3-like protein		1	GGK41		TRUE	2.62681	0.00692558	1.34183	4.24141	3	3	4	2.01732	2.05839	NaN	2.12954	0.74068	0.327687	0.573238	1.26472
DITGK(gl)LKDPANFQYPAESVLAYK	P15559-2;P15559;P15559-3	NQO1	NAD(P)H dehydrogenase [quinone] 1		1	GGK59		TRUE	4.04565	0.00267039	3.03537	11.2361	25	2	4	NaN	NaN	0.14574	0.671049	-2.72987	-2.74376	-2.57412	-2.46015
EAAAAALK(gl)K	P15559-2;P15559;P15559-3	NQO1	NAD(P)H dehydrogenase [quinone] 1		1	GGK31		TRUE	3.08876	0.0046783	1.3058	5.83493	25	2	4	NaN	NaN	-1.48764	-1.15471	-2.72987	-2.74376	-2.57412	-2.46015
EGHLS(ph)PDIVAEQK	P15559-2;P15559;P15559-3	NQO1	NAD(P)H dehydrogenase [quinone] 1		1	phS82		TRUE	4.32078	0.00253988	2.52467	11.7564	25	2	4	NaN	NaN	-0.247198	0.0425905	-2.72987	-2.74376	-2.57412	-2.46015
EGHLSPDIVAEQKK(gl)	P15559-2;P15559;P15559-3	NQO1	NAD(P)H dehydrogenase [quinone] 1		1	GGK91		TRUE	5.05439	0.00257317	2.70783	9.82803	25	4	4	-0.337604	-0.105106	0.307055	0.459054	-2.72987	-2.74376	-2.57412	-2.46015
FGLSVGHHLGK(ac)SIPTDNQIK	P15559-2;P15559;P15559-3	NQO1	NAD(P)H dehydrogenase [quinone] 1		1	acK228		TRUE	4.62251	0.00222071	1.858	7.76763	25	4	4	-1.07967	-0.943588	-0.47892	-0.573711	-2.72987	-2.74376	-2.57412	-2.46015
K(gl)FGLSVGHHLGK	P15559-2;P15559;P15559-3	NQO1	NAD(P)H dehydrogenase [quinone] 1		1	GGK217		TRUE	4.54528	0.00239468	3.10178	10.5348	25	3	4	NaN	0.0124972	0.609307	0.802613	-2.72987	-2.74376	-2.57412	-2.46015
KDITGKLK(gl)	P15559-2;P15559;P15559-3	NQO1	NAD(P)H dehydrogenase [quinone] 1		1	GGK61		TRUE	4.11297	0.00256527	2.15246	8.19993	25	3	4	NaN	-0.859326	-0.347341	-0.216891	-2.72987	-2.74376	-2.57412	-2.46015
AFDCPETEYPVK	O43847-2;O43847	NRD1	Nardilysin		0		K749;T744;Y746	TRUE	2.97697	0.00446641	1.54773	5.02593	27	3	4	-0.332916	-0.548628	NaN	-1.18055	-2.37018	-2.33774	-2.12677	-2.10568
KKS(ph)PNELVDDLFK	Q9UNZ2;Q9UNZ2-5;Q9UNZ2-4	NSFL1C	NSFL1 cofactor p47		1	phS114		TRUE	3.52871	0.00263548	-2.64181	-6.09511	18	4	4	-5.97166	-5.60711	-4.87445	-4.45615	-2.76366	-2.66841	-2.52138	-2.38869
LVQK(gl)FNHSHR	Q9UNZ2;Q9UNZ2-5;Q9UNZ2-4;Q9UNZ2-6	NSFL1C	NSFL1 cofactor p47		1	GGK311		TRUE	2.48177	0.006344	2.19187	5.10384	18	2	4	NaN	NaN	0.140119	-0.927441	-2.76366	-2.66841	-2.52138	-2.38869
VEENPDADS(ph)DFDAK	Q9H0G5	NSRP1	Nuclear speckle splicing regulatory protein 1		1	phS248		TRUE	3.56385	0.00426819	0.941554	4.61265	13	4	4	-0.299028	-0.323408	-0.126973	-0.101785	-1.33592	-1.34597	-1.02347	-0.912055
AGEPNS(ph)PDAEEANS(ph)PDVTAGCDPAGVHPPR	Q08J23;Q08J23-2;Q08J23-3	NSUN2	tRNA (cytosine(34)-C(5))-methyltransferase		2	phS743;phS751		TRUE	3.43014	0.00273779	-2.64606	-5.89326	32	4	4	-5.76501	-5.56359	-4.7846	-4.21517	-2.60626	-2.57424	-2.28252	-2.28113
AGEPNS(ph)PDAEEANSPDVTAGCDPAGVHPPR	Q08J23;Q08J23-2;Q08J23-3	NSUN2	tRNA (cytosine(34)-C(5))-methyltransferase		1	phS743		TRUE	2.8745	0.00708949	-0.967281	-3.84448	32	4	4	-3.68944	-3.62023	-3.18574	-3.11788	-2.60626	-2.57424	-2.28252	-2.28113
ESTQLS(ph)PADLTEGKPTDPSK	Q08J23;Q08J23-2;Q08J23-3	NSUN2	tRNA (cytosine(34)-C(5))-methyltransferase		1	phS456		TRUE	2.38906	0.00716544	-2.04782	-3.83072	32	4	4	-5.66186	-4.67969	-3.71227	-3.88163	-2.60626	-2.57424	-2.28252	-2.28113
RRYLESLGEEQR	Q02818	NUCB1	Nucleobindin-1		0		S193;Y190	TRUE	4.30571	0.00214778	-2.41076	-7.66528	15	4	4	-3.49642	-3.44249	-2.83076	-2.56679	-0.753166	-0.748307	-0.542562	-0.649386
EEDEEPESPPEK	Q9H1E3;Q9H1E3-2	NUCKS1	Nuclear ubiquitous casein and cyclin-dependent kinase substrate 1		0		K218;S214	TRUE	3.05983	0.00335809	2.73501	5.86376	41	3	4	0.556111	NaN	0.341629	0.254272	-2.86775	-2.81169	-1.49165	-2.23294
EEDEEPESPPEKK	Q9H1E3;Q9H1E3-2	NUCKS1	Nuclear ubiquitous casein and cyclin-dependent kinase substrate 1		0		K218;K219;S214	TRUE	3.23686	0.00281152	3.07385	6.4337	41	3	4	0.510962	NaN	0.6597	0.997866	-2.86775	-2.81169	-1.49165	-2.23294
EKTPSPKEEDEEPESPPEK	Q9H1E3;Q9H1E3-2	NUCKS1	Nuclear ubiquitous casein and cyclin-dependent kinase substrate 1		0		K201;K206;K218;S204;S214;T202	TRUE	2.92387	0.00366071	2.7629	5.54851	41	3	4	0.157302	0.249021	NaN	0.829357	-2.86775	-2.81169	-1.49165	-2.23294
NSQEDSEDSEDKDVK	Q9H1E3	NUCKS1	Nuclear ubiquitous casein and cyclin-dependent kinase substrate 1		0		K64;K67;S54;S58;S61	TRUE	2.53039	0.00685638	1.68043	3.91854	41	4	4	-0.616746	-0.417546	-1.06336	-0.584674	-2.86775	-2.81169	-1.49165	-2.23294
TPSPKEEDEEPESPPEKK	Q9H1E3;Q9H1E3-2	NUCKS1	Nuclear ubiquitous casein and cyclin-dependent kinase substrate 1		0		K206;K218;K219;S204;S214;T202	TRUE	4.04624	0.00246914	3.10884	7.4749	41	4	4	0.527594	0.696617	0.796163	1.01094	-2.86775	-2.81169	-1.49165	-2.23294
EAK(gl)SETSGPQIK	Q9Y266	NUDC	Nuclear migration protein nudC		1	GGK96		TRUE	5.03582	0.00229725	1.63855	9.63639	32	3	4	-0.893446	-0.879974	-1.18198	NaN	-2.65792	-2.68418	-2.60757	-2.54505
NGSLDSPGKQDTEEDEEEDEKDK	Q9Y266	NUDC	Nuclear migration protein nudC		0		K142;K154;K156;S136;S139;T145	TRUE	3.52184	0.00524332	0.800272	4.27102	32	4	4	-2.0193	-1.98296	-1.63987	-1.6515	-2.65792	-2.68418	-2.60757	-2.54505
IVDS(ph)PEKLK	Q9BZD4	NUF2	Kinetochore protein Nuf2		1	phS247		TRUE	3.28928	0.00468076	-1.03387	-4.43593	6	4	4	-1.60495	-2.02175	-2.31459	-1.92779	-0.938327	-1.03844	-0.816707	-0.940129
NDS(ph)WGSFDLR	Q7Z417	NUFIP2	Nuclear fragile X mental retardation-interacting protein 2		1	phS652		TRUE	3.48462	0.0038926	-1.06953	-4.73745	22	4	4	-2.85804	-2.91528	-2.80099	-2.32981	-1.72163	-1.77655	-1.52326	-1.60454
RTS(ph)PQVLGSILK	Q7Z417	NUFIP2	Nuclear fragile X mental retardation-interacting protein 2		1	phS572		TRUE	7.11194	0.00324638	-1.86187	-13.2625	22	4	4	-3.52579	-3.56855	-3.50404	-3.47508	-1.72163	-1.77655	-1.52326	-1.60454
TS(ph)PQVLGSILK	Q7Z417	NUFIP2	Nuclear fragile X mental retardation-interacting protein 2		1	phS572		TRUE	5.02092	0.00234897	-1.58468	-8.08744	22	4	4	-3.39951	-3.42743	-3.02961	-3.10817	-1.72163	-1.77655	-1.52326	-1.60454
NNLPGHLLR	P57740;P57740-2;P57740-3	NUP107	Nuclear pore complex protein Nup107		0			TRUE	3.15764	0.0033356	2.1483	6.9973	13	2	4	-0.0226248	0.395063	NaN	NaN	-2.22648	-2.12475	-1.74248	-1.75461
TVVEALFQR	P57740;P57740-2;P57740-3	NUP107	Nuclear pore complex protein Nup107		0		T251	TRUE	3.70288	0.00270501	1.88171	6.86569	13	3	4	-0.1229	-0.316492	NaN	0.198278	-2.22648	-2.12475	-1.74248	-1.75461
LLK(gl)DGIQLSEYLPEVK	Q8WUM0	NUP133	Nuclear pore complex protein Nup133		1	GGK1110		TRUE	2.57781	0.00625785	1.80742	4.44487	18	3	4	-0.967673	NaN	-0.628837	0.275105	-2.35978	-2.42128	-2.05175	-2.15876
CIACQAAKLS(ph)PR	P49790;P49790-3;P49790-2	NUP153	Nuclear pore complex protein Nup153		1	phS687		TRUE	3.003	0.00717723	-0.853645	-3.82682	46	4	4	-2.68947	-2.21565	-2.48803	-2.60949	-1.81215	-1.80339	-1.40463	-1.56789
MSS(ph)PLADAK	P49790;P49790-3;P49790-2	NUP153	Nuclear pore complex protein Nup153		1	phS320		TRUE	2.2381	0.00965767	1.80742	3.53113	46	4	4	0.84551	0.927366	-0.497025	-0.634221	-1.81215	-1.80339	-1.40463	-1.56789
PAISSFSSSGIGFGESLK	P49790;P49790-3;P49790-2	NUP153	Nuclear pore complex protein Nup153		0		K657;S643;S644;S646;S647;S648;S655	TRUE	2.77046	0.00588135	1.36888	5.21127	46	2	4	-0.103147	-0.453123	NaN	NaN	-1.81215	-1.80339	-1.40463	-1.56789
AILSAK(gl)SSTAISSIAADGEFLHELEEK	O75694;O75694-2	NUP155	Nuclear pore complex protein Nup155		1	GGK1126		TRUE	3.8735	0.00333196	1.03617	5.80591	36	3	4	-0.823966	NaN	-0.802598	-0.583712	-1.89792	-1.86276	-1.68764	-1.64339
ALECFCQAASEVGK(gl)EEFLDR	Q12769	NUP160	Nuclear pore complex protein Nup160		1	GGK939		TRUE	5.23839	0.00275093	3.84617	19.1665	37	2	4	NaN	NaN	2.66005	2.39897	-1.44009	-1.39707	-1.19121	-1.23829
DVICLIK(gl)CLR	Q12769;Q12769-3	NUP160	Nuclear pore complex protein Nup160		1	GGK608		TRUE	3.51293	0.00389725	1.10342	6.32515	37	2	4	-0.168528	-0.257948	NaN	NaN	-1.44009	-1.39707	-1.19121	-1.23829
ILDKLEDYQQK(gl)VDK	Q12769	NUP160	Nuclear pore complex protein Nup160		1	GGK1422		TRUE	4.15241	0.00260488	1.94354	8.04013	37	3	4	0.647176	0.316725	0.916725	NaN	-1.44009	-1.39707	-1.19121	-1.23829
DSVK(gl)TVLQDER	Q5SRE5	NUP188	Nucleoporin NUP188 homolog		1	GGK109		TRUE	2.26535	0.00954549	1.71574	3.54147	30	4	4	0.399724	0.51146	1.95936	1.6753	-0.783861	-0.570743	-0.457962	-0.504529
QTPK(gl)LLYPLGGQTNLR	Q5SRE5;Q5SRE5-2	NUP188	Nucleoporin NUP188 homolog		1	GGK500		TRUE	4.34371	0.00260489	1.77537	8.25926	30	3	4	NaN	1.39331	0.964186	1.2308	-0.783861	-0.570743	-0.457962	-0.504529
VK(gl)PIIDLVHK	Q5SRE5;Q5SRE5-2	NUP188	Nucleoporin NUP188 homolog		1	GGK566		TRUE	3.90847	0.00281789	1.19382	5.51527	30	4	4	0.775514	0.352307	0.840397	0.489952	-0.783861	-0.570743	-0.457962	-0.504529
NNPATPSTAMGSSVPYSTAK	P35658-2;P35658;P35658-4;P35658-3	NUP214	Nuclear pore complex protein Nup214		0		K1138;S1125;S1130;S1131;S1135;T1123;T1126;T1136;Y1134	TRUE	3.74225	0.00265098	2.14304	8.91812	42	2	4	0.0316775	-0.409757	NaN	NaN	-2.37243	-2.4766	-2.24227	-2.23702
SPGS(ph)TPTTPTSSQAPQK	P35658-2;P35658;P35658-4;P35658-3;P35658-5	NUP214	Nuclear pore complex protein Nup214		1	phS433		TRUE	2.95078	0.00771285	-0.832277	-3.73662	42	4	4	-3.49435	-3.24948	-2.99255	-2.92104	-2.37243	-2.4766	-2.24227	-2.23702
TPSIQPSLLPHAAPFAK	P35658-2;P35658;P35658-4;P35658-3;P35658-5	NUP214	Nuclear pore complex protein Nup214		0		K1026;S1012;S1016;T1010	TRUE	5.31784	0.00260494	2.96412	17.5571	42	2	4	NaN	NaN	0.667149	0.596929	-2.37243	-2.4766	-2.24227	-2.23702
SIYDDISS(ph)PGLGSTPLTSR	Q8NFH5-2;Q8NFH5	NUP35	Nucleoporin NUP53		1	phS83		TRUE	3.50852	0.00296654	1.7464	7.59714	13	2	4	-0.0411054	NaN	-0.439144	NaN	-2.06244	-2.10383	-1.85532	-1.92452
ACMEEMHQVAIAAK(gl)DPANGR	Q9BW27;Q9BW27-3	NUP85	Nuclear pore complex protein Nup85		1	GGK124		TRUE	2.62329	0.0083141	1.04673	4.49497	14	2	4	-1.28451	NaN	-1.06461	NaN	-1.9777	-2.41447	-2.28202	-2.21094
CLEDLTSR	Q9BW27;Q9BW27-3	NUP85	Nuclear pore complex protein Nup85		0		S609;T608	TRUE	3.78584	0.00236881	2.42057	9.43715	14	2	4	0.380508	0.0180644	NaN	NaN	-1.9777	-2.41447	-2.28202	-2.21094
IDEELTGK(gl)SR	Q9BW27;Q9BW27-3	NUP85	Nuclear pore complex protein Nup85		1	GGK92		TRUE	3.10279	0.00393431	1.69487	6.39399	14	2	4	-0.729179	NaN	-0.323658	NaN	-1.9777	-2.41447	-2.28202	-2.21094
VLAET(ph)PDSFEK	Q99567	NUP88	Nuclear pore complex protein Nup88		1	phT525		TRUE	2.4448	0.00925117	-1.23379	-3.55888	17	4	4	-3.78693	-3.63111	-3.7615	-2.70226	-2.31473	-2.37887	-2.15841	-2.09461
PAPPPQSQS(ph)PEVEQLGR	P52948-6;P52948-5;P52948;P52948-2	NUP98	Nuclear pore complex protein Nup98-Nup96;Nuclear pore complex protein Nup98;Nuclear pore complex protein Nup96		1	phS934		TRUE	3.02441	0.00622285	-0.992124	-4.05408	35	4	4	-3.32901	-3.16318	-2.85039	-2.69907	-2.2113	-2.02527	-2.02056	-1.81603
YNPYTTRPNR	Q9UBU9;Q9UBU9-2	NXF1	Nuclear RNA export factor 1		0		T76;T77;Y72;Y75	TRUE	2.4638	0.00762213	1.58733	4.12673	11	3	4	-0.301408	-1.41381	-0.802317	NaN	-2.46905	-2.0851	-2.65246	-2.49942
YPIFDDLGQDAK	Q9P242	NYAP2	Neuronal tyrosine-phosphorylated phosphoinositide-3-kinase adapter 2		0		K284;Y273	TRUE	3.33197	0.0028366	-2.55402	-7.89973	7	2	4	-2.55199	NaN	NaN	-1.85144	0.390888	0.158998	0.330901	0.528428
HHVLHDQNVDK	Q02218;Q02218-2	OGDH	2-oxoglutarate dehydrogenase, mitochondrial		0		K697	TRUE	3.28706	0.00283146	2.61443	7.78596	13	2	4	-0.370042	0.372952	NaN	NaN	-2.38337	-2.68399	-2.72827	-2.65625
ICEEAFAR	Q02218;Q02218-2	OGDH	2-oxoglutarate dehydrogenase, mitochondrial		0			TRUE	5.80685	0.00298667	5.19432	26.3144	13	2	4	2.59832	2.56438	NaN	NaN	-2.38337	-2.68399	-2.72827	-2.65625
VIPEDGPAAQNPENVK	Q02218;Q02218-2	OGDH	2-oxoglutarate dehydrogenase, mitochondrial		0		K899	TRUE	3.63111	0.00244643	3.72694	9.87075	13	2	4	0.66712	1.56081	NaN	NaN	-2.38337	-2.68399	-2.72827	-2.65625
KVEEEGS(ph)PGDPDHEASTQGR	Q9NZT2-2;Q9NZT2	OGFR	Opioid growth factor receptor		1	phS315		TRUE	2.55819	0.00634694	-1.82304	-4.0194	16	4	4	-4.78946	-5.0395	-4.5986	-3.54782	-2.95266	-2.90715	-2.6504	-2.17303
SDLGNLLK(gl)ALGR	O15294;O15294-3	OGT	UDP-N-acetylglucosamine--peptide N-acetylglucosaminyltransferase 110 kDa subunit		1	GGK168		TRUE	4.89195	0.00245469	-1.4539	-7.57493	22	4	4	-3.56852	-3.50833	-3.15638	-3.28235	-1.92139	-2.07936	-1.80715	-1.89208
HLFLTSKPMVYLVNLSEKDYIR	Q9NTK5;Q9NTK5-3;Q9NTK5-2	OLA1	Obg-like ATPase 1		0		K223;K234;S222;S232;T221;Y227;Y236	TRUE	3.44831	0.00283544	2.2918	8.07545	22	2	4	-0.802361	-0.381423	NaN	NaN	-3.11542	-3.00864	-2.70688	-2.70383
KLELQVESMLSEIK	Q96CV9-2;Q96CV9;Q96CV9-3	OPTN	Optineurin		0		K354;K367;S361;S364	TRUE	4.53286	0.00217742	3.06263	13.6404	11	2	4	1.2886	1.03044	NaN	NaN	-1.87795	-1.68662	-2.05022	-1.99763
ETGLSYTEDDKKAS(ph)PEHR	Q13415	ORC1	Origin recognition complex subunit 1		1	phS311		TRUE	4.02128	0.00331626	-0.96149	-5.82187	4	3	4	NaN	-0.470989	-0.435309	-0.169925	0.623361	0.664574	0.575508	0.547554
TAS(ph)RSPASCHEHPMADDPSK	Q9BXB5;Q9BXB5-2	OSBPL10	Oxysterol-binding protein-related protein 10		1	phS505		TRUE	3.68043	0.00297348	-1.48691	-7.61227	16	2	4	-3.54475	-3.5822	NaN	NaN	-2.23963	-2.17007	-1.91674	-1.97982
ITAEIFSPNDKK	Q96SU4-7;Q96SU4-2;Q96SU4;Q96SU4-6;Q96SU4-3;Q96SU4-5;Q96SU4-4	OSBPL9	Oxysterol-binding protein-related protein 9		0		K598;K599;S594;T589	TRUE	4.54907	0.00274377	1.00245	6.7198	13	3	4	NaN	-0.973877	-0.944492	-1.04151	-2.07637	-1.92818	-2.08631	-1.86543
AS(ph)PPPQGPLPGPPGALHR	Q96G74-5;Q96G74;Q96G74-3;Q96G74-2	OTUD5	OTU domain-containing protein 5		1	phS64		TRUE	2.89763	0.00810343	-0.82312	-3.66596	16	4	4	-0.453315	-0.445205	-0.0664699	-0.206643	0.378431	0.373753	0.83926	0.529402
NVFVEFYAPWCGHCK	P07237	P4HB	Protein disulfide-isomerase		0		K401;Y393	TRUE	3.30885	0.00281818	2.48618	6.36623	33	3	4	-0.750178	-0.174488	NaN	0.486625	-2.79426	-2.70661	-2.53253	-2.49537
PAAAAAAATPAVR	P11940	PABPC1	Polyadenylate-binding protein 1		0		T502	TRUE	6.79657	0.00212658	3.11628	16.05	17	4	4	1.01863	1.19238	1.21646	1.45099	-2.04445	-1.95696	-1.70723	-1.878
VANTSTQTMGPRPAAAAAAATPAVR	P11940	PABPC1	Polyadenylate-binding protein 1		0		S486;T485;T487;T489;T502	TRUE	7.72681	0	3.34132	20.189	17	4	4	1.32389	1.41927	1.52492	1.51058	-2.04445	-1.95696	-1.70723	-1.878
SPHPAIQPLQAPQPAVHVQGQEPLTASMLAAAPPQEQK	Q13310;Q13310-2;Q13310-3	PABPC4	Polyadenylate-binding protein 4		0		K568;S531;S557;T555	TRUE	3.79705	0.00268446	1.91711	8.75914	20	2	4	-0.0966069	NaN	NaN	-0.494774	-2.28877	-2.25775	-2.08723	-2.21743
VWVVATK	P43034	PAFAH1B1	Platelet-activating factor acetylhydrolase IB subunit alpha		0		K266;T265	TRUE	3.63282	0.00283957	1.64761	5.66115	25	4	4	-0.933243	-0.733387	-1.32907	-0.359971	-2.57648	-2.57355	-2.48006	-2.31603
VSGLPTPDLSWQLDGKPVRPDS(ph)AHK	Q8WX93-3;Q8WX93;Q8WX93-8;Q8WX93-5;Q8WX93-2;Q8WX93-9;Q8WX93-4;Q8WX93-7	PALLD	Palladin		1	phS797		TRUE	3.1938	0.00744502	-0.752099	-4.76672	45	2	4	-2.308	-2.30772	NaN	NaN	-1.67494	-1.55114	-1.57424	-1.42272
NSKS(ph)PTEYHEPVYANPFYRPTTPQR	Q9NP74;Q9NP74-2;Q9NP74-3	PALMD	Palmdelphin		1	phS253		TRUE	3.64793	0.00284667	-1.62554	-5.66577	23	4	4	-4.14734	-4.00238	-3.60032	-3.30965	-2.1205	-2.32487	-2.17457	-1.93761
S(ph)PTEYHEPVYANPFYRPTTPQR	Q9NP74;Q9NP74-2;Q9NP74-3	PALMD	Palmdelphin		1	phS253		TRUE	3.25558	0.00432783	-1.22828	-6.06737	23	2	4	-3.40793	NaN	NaN	-3.3274	-2.1205	-2.32487	-2.17457	-1.93761
SEHQNSS(ph)PTCQEDEEDVR	Q9NP74;Q9NP74-2;Q9NP74-3	PALMD	Palmdelphin		1	phS385		TRUE	3.52434	0.00311544	-1.60565	-7.4158	23	2	4	NaN	-3.85154	-3.63854	NaN	-2.1205	-2.32487	-2.17457	-1.93761
SEHQNSSPTCQEDEEDVR	Q9NP74;Q9NP74-2;Q9NP74-3	PALMD	Palmdelphin		0		S379;S384;S385;T387	TRUE	3.54348	0.004631	0.879356	4.4656	23	4	4	-1.43031	-1.3013	-1.28511	-1.0234	-2.1205	-2.32487	-2.17457	-1.93761
NEFITLAHVNPQSFPAPK	P51003;Q9NRJ5	PAPOLA;PAPOLB	Poly(A) polymerase alpha;Poly(A) polymerase beta		0		K425;S420;T412	TRUE	2.85542	0.0058687	1.23443	5.22084	20	2	4	-1.20002	NaN	-0.939076	NaN	-2.46358	-2.44788	-2.19831	-2.10615
LENVSQLSLDKS(ph)PTEK	Q86W56;Q86W56-3;Q86W56-2	PARG	Poly(ADP-ribose) glycohydrolase		1	phS137		TRUE	3.08104	0.00471559	-1.22834	-4.40337	9	4	4	-3.67715	-3.63931	-3.48419	-2.93848	-2.30201	-2.16172	-2.41897	-1.94307
SPQNDDHS(ph)DT(ph)DSEENRDNQQFLTTVK	Q86W56;Q86W56-3;Q86W56-2	PARG	Poly(ADP-ribose) glycohydrolase		2	phS197;phT199		TRUE	4.35246	0.00250117	1.49978	6.72032	9	4	4	-0.5199	-0.815631	-0.933346	-0.557778	-2.30201	-2.16172	-2.41897	-1.94307
SPQNDDHS(ph)DTDSEENRDNQQFLTTVK	Q86W56;Q86W56-3;Q86W56-2	PARG	Poly(ADP-ribose) glycohydrolase		1	phS197		TRUE	4.35611	0.00255502	1.60249	7.96851	9	3	4	NaN	-0.606562	-0.606537	-0.598746	-2.30201	-2.16172	-2.41897	-1.94307
GPGTSFEFALAIVEALNGK	Q99497	PARK7	Protein deglycase DJ-1		0		K175;S161;T160	TRUE	3.22846	0.00282014	2.89771	7.75713	19	2	4	-0.423255	NaN	0.496794	NaN	-2.97631	-2.93286	-2.78008	-2.7545
IEDLLQSEENK	O95453-2;O95453;O95453-3	PARN	Poly(A)-specific ribonuclease PARN		0		K137;S133	TRUE	3.36122	0.00337322	1.76314	7.19425	13	2	4	NaN	NaN	-0.236829	-0.410667	-2.23991	-2.28519	-1.96495	-1.8575
MIFDVESMK	P09874	PARP1	Poly [ADP-ribose] polymerase 1		0		K683;S681	TRUE	2.87815	0.0047479	1.55545	5.66792	36	2	4	-1.43076	-1.05746	NaN	NaN	-3.04895	-2.86675	-2.72822	-2.55432
VEDYQLPDAK(gl)TSSSTK	Q9UKK3	PARP4	Poly [ADP-ribose] polymerase 4		1	GGK604		TRUE	3.13453	0.0075855	0.769503	4.73697	22	2	4	NaN	NaN	0.0489942	-0.145268	-0.879847	-0.843293	-0.840779	-0.706641
DAFDTLFDHAPDK(gl)LSVVK	Q9HBI1;Q9HBI1-3;Q9HBI1-2	PARVB	Beta-parvin		1	GGK252		TRUE	5.2868	0.00241042	2.41506	10.0986	10	4	4	0.275126	0.462679	0.896496	0.824818	-1.91994	-1.88376	-1.70323	-1.69421
DESFLGK(ac)LGGTLAR	Q9HBI1	PARVB	Beta-parvin		1	acK24		TRUE	2.49752	0.00881517	1.18399	3.9049	10	3	4	-0.109626	NaN	-0.870029	-0.86924	-1.91994	-1.88376	-1.70323	-1.69421
GADS(ph)GEEKEEGINREDK	Q9BVG4	PBDC1	Protein PBDC1		1	phS197		TRUE	2.62172	0.00564306	-1.88444	-4.56473	10	3	4	-4.02529	-3.52301	NaN	-2.75578	-1.51455	-1.3018	-1.57279	-1.81188
VDDQIYSEFRK	Q9BVG4	PBDC1	Protein PBDC1		0		K77;S73;Y72	TRUE	2.53408	0.00981567	-1.03434	-4.31648	10	2	4	NaN	NaN	-2.62894	-2.54025	-1.51455	-1.3018	-1.57279	-1.81188
NNQGQLIAEPFYHLPSK(ac)K	Q86U86-8;Q86U86;Q86U86-5;Q86U86-7;Q86U86-2;Q86U86-4;Q86U86-3;Q86U86-9;Q86U86-6	PBRM1	Protein polybromo-1		1	acK414		TRUE	5.55663	0.00249724	-1.75611	-9.53792	23	4	4	-3.62903	-3.47529	-3.30663	-3.16427	-1.71402	-1.60832	-1.61877	-1.60966
RLDLFQEHMFEVLER	Q86U86-8;Q86U86;Q86U86-5;Q86U86-7;Q86U86-2;Q86U86-4;Q86U86-3;Q86U86-9;Q86U86-6	PBRM1	Protein polybromo-1		0			TRUE	4.6839	0.00242636	2.55722	13.4194	23	2	4	1.08889	0.750178	NaN	NaN	-1.71402	-1.60832	-1.61877	-1.60966
METVVTSPMEGTVR	P11498	PC	Pyruvate carboxylase, mitochondrial		0		S1151;T1147;T1150;T1156	TRUE	2.78845	0.00503299	1.71798	5.60032	16	2	4	NaN	NaN	-0.0946415	-0.725174	-2.23444	-2.29228	-2.00619	-1.97863
EVGSIIGK(ac)K	Q15365;Q15366;P57721-2;P57721-3;Q15366-2;Q15366-3;P57721-5;P57721-4;P57721;Q15366-5;Q15366-8;P57723-2;P57723	PCBP1;PCBP2;PCBP3;PCBP4	Poly(rC)-binding protein 1;Poly(rC)-binding protein 2;Poly(rC)-binding protein 3;Poly(rC)-binding protein 4		1	acK31		TRUE	6.13429	0.00283525	-1.96418	-13.5634	4	3	4	-4.10472	-4.07566	-3.95704	NaN	-2.18715	-2.1235	-2.00505	-2.01082
S(ph)RSPIIHSPK	O94913	PCF11	Pre-mRNA cleavage complex 2 protein Pcf11		1	phS487		TRUE	4.66583	0.00214286	2.66767	13.5724	12	2	4	0.683472	0.971884	NaN	NaN	-1.9792	-1.74027	-1.83964	-1.80085
SSLVDEHPEDAEFEQK(gl)INR	Q15154;Q15154-2	PCM1	Pericentriolar material 1 protein		1	GGK658		TRUE	6.53983	0.00254545	3.21147	15.2979	35	4	4	1.76082	1.70881	2.05415	2.07412	-1.46061	-1.43171	-1.27822	-1.07745
ILK(gl)CAGNEDIITLR	P12004	PCNA	Proliferating cell nuclear antigen		1	GGK80		TRUE	4.25521	0.00257506	2.09666	10.6835	15	2	4	-0.320774	-0.533493	NaN	NaN	-2.65168	-2.61286	-2.38675	-2.44388
LGSSK(ac)PK	Q8WW12;Q8WW12-2	PCNP	PEST proteolytic signal-containing nuclear protein		1	acK94		TRUE	4.41723	0.00233147	-2.72222	-9.72636	17	3	4	-4.97519	-5.08559	NaN	-5.68145	-2.68144	-2.59005	-2.43339	-2.39589
SAEEEAADLPTK(ac)PTK	Q8WW12;Q8WW12-2	PCNP	PEST proteolytic signal-containing nuclear protein		1	acK64		TRUE	4.53815	0.00216915	-2.3292	-12.2862	17	2	4	NaN	NaN	-4.78272	-4.92606	-2.68144	-2.59005	-2.43339	-2.39589
TLSVAAAFNEDEDS(ph)EPEEMPPEAK	Q8WW12	PCNP	PEST proteolytic signal-containing nuclear protein		1	phS119		TRUE	2.99859	0.00423041	1.71418	6.13844	17	2	4	NaN	-1.09206	-0.529971	NaN	-2.68144	-2.59005	-2.43339	-2.39589
DGK(gl)AINVFVSANR	Q9BUL8	PDCD10	Programmed cell death protein 10		1	GGK186		TRUE	2.68738	0.00541807	1.83077	5.43185	7	2	4	-0.428333	-0.0765846	NaN	NaN	-2.43445	-2.21211	-1.97607	-1.7103
YSHVSQHSPSK(ac)K	Q14690	PDCD11	Protein RRP5 homolog		1	acK1363		TRUE	4.96531	0.0025119	-2.91229	-9.77909	12	4	4	-5.38133	-5.10363	-4.76818	-4.96634	-2.58667	-2.24066	-1.96236	-1.78065
AVENYLIQMAR	O14737;O14737-2	PDCD5	Programmed cell death protein 5		0		Y73	TRUE	3.22331	0.00473377	1.12496	5.78937	13	2	4	-1.12293	-0.986845	NaN	NaN	-2.33098	-2.26722	-2.08818	-2.03302
TYDRDNSGMIDK	O75340;O75340-2	PDCD6	Programmed cell death protein 6		0		K112;S107;T101;Y102	TRUE	3.12681	0.00334463	2.50098	7.16203	9	2	4	0.537346	-0.336446	NaN	NaN	-2.4182	-2.39523	-2.44086	-2.34784
(ac)ATFISVQLKK	Q8WUM4;Q8WUM4-2;Q8WUM4-3	PDCD6IP	Programmed cell death 6-interacting protein		1	acNterm2		TRUE	2.74986	0.0052249	1.71013	5.49702	44	2	4	-0.999538	-0.328036	NaN	NaN	-2.53068	-2.45395	-2.26918	-2.24187
CSDIVFAR	Q8WUM4;Q8WUM4-2	PDCD6IP	Programmed cell death 6-interacting protein		0		S692	TRUE	2.5452	0.00632683	1.89204	4.02512	44	4	4	-1.28834	-0.91697	-0.14035	0.418138	-2.53068	-2.45395	-2.26918	-2.24187
ELPELLQR	Q8WUM4;Q8WUM4-2	PDCD6IP	Programmed cell death 6-interacting protein		0			TRUE	3.63933	0.00248084	4.16036	10.1329	44	2	4	NaN	NaN	2.29803	1.27484	-2.53068	-2.45395	-2.26918	-2.24187
MK(gl)QSNNEANLR	Q8WUM4;Q8WUM4-2	PDCD6IP	Programmed cell death 6-interacting protein		1	GGK640		TRUE	3.99119	0.00266321	-1.2619	-5.75054	44	4	4	-3.59151	-3.81188	-3.31275	-3.82714	-2.53068	-2.45395	-2.26918	-2.24187
ILSQVSYR	Q14432	PDE3A	cGMP-inhibited 3,5-cyclic phosphodiesterase A		0		S712;S715;Y716	TRUE	2.5719	0.00574748	2.05246	5.2707	32	2	4	0.809043	-0.154233	NaN	NaN	-1.8413	-1.81909	-1.58693	-1.65292
QHEVEIPS(ph)PTQK	Q08499-10;Q08499-2;Q08499-9;Q08499-11;Q08499;Q08499-3;Q08499-4;Q08499-5;Q08499-8;Q08499-6	PDE4D	cAMP-specific 3,5-cyclic phosphodiesterase 4D		1	phS284		TRUE	2.90715	0.00471054	-1.55722	-5.74053	13	2	4	NaN	-3.44039	NaN	-2.90672	-1.79445	-1.62736	-1.48319	-1.56033
KDVLIEFYAPWCGHCK	P13667	PDIA4	Protein disulfide-isomerase A4		0		K544;K559;Y551	TRUE	4.90976	0.00235338	1.69589	8.08916	33	4	4	-0.895592	-0.940866	-1.15911	-1.36608	-2.9296	-2.88098	-2.70518	-2.62947
YALPLVGHR	P13667	PDIA4	Protein disulfide-isomerase A4		0		Y392	TRUE	4.33015	0.00230323	2.70989	12.1059	33	2	4	0.0812033	-0.234024	NaN	NaN	-2.9296	-2.88098	-2.70518	-2.62947
ALDLFSDNAPPPELLEIINEDIAK	Q15084-3;Q15084;Q15084-4;Q15084-5;Q15084-2	PDIA6	Protein disulfide-isomerase A6		0		K285;S267	TRUE	4.78078	0.00240498	1.60559	8.95017	16	3	4	NaN	-0.971968	-0.841168	-1.0797	-2.72061	-2.62825	-2.52908	-2.40152
VTPPEGYEVVTVFPK	O00151	PDLIM1	PDZ and LIM domain protein 1		0		K329;T316;T325;Y321	TRUE	4.23345	0.00258947	2.23379	10.8736	19	2	4	-0.259202	-0.520604	NaN	NaN	-2.76926	-2.66484	-2.59901	-2.46166
GAIFCPPCYDVR	Q9NR12;Q9NR12-2	PDLIM7	PDZ and LIM domain protein 7		0		Y333	TRUE	3.22571	0.00502522	1.03706	5.5987	19	2	4	-1.38843	-1.32325	NaN	NaN	-2.5754	-2.41204	-2.33038	-2.25378
VLT(ph)PTQVK	P30086	PEBP1	Phosphatidylethanolamine-binding protein 1;Hippocampal cholinergic neurostimulating peptide		1	phT42		TRUE	6.36029	0.00294737	2.4052	13.0493	15	4	4	-0.507542	-0.559709	-0.588709	-0.326422	-3.07473	-3.01462	-2.80398	-2.70986
GS(ph)PDGSLQTGKPSAPKK	Q8IZL8	PELP1	Proline-, glutamic acid- and leucine-rich protein 1		1	phS481		TRUE	3.53267	0.00249849	-3.22809	-9.14164	15	2	4	-5.81125	-5.67013	NaN	NaN	-2.77713	-2.86712	-2.18564	-2.22051
FEVNNTILHPEIVECR	P12955;P12955-3	PEPD	Xaa-Pro dipeptidase		0		T174	TRUE	2.93226	0.00336281	4.17169	7.13499	6	2	4	NaN	NaN	0.961845	2.13245	-3.04148	-2.81086	-2.69891	-1.94692
DCLNVLNK(gl)SNEGK	Q99471	PFDN5	Prefoldin subunit 5		1	GGK55		TRUE	5.16721	0.00243107	1.91409	13.4252	8	2	4	-0.231821	-0.392867	NaN	NaN	-2.26465	-2.24332	-2.15066	-2.2471
AMEAVAAQGK(gl)AK	P18669;P15259	PGAM1;PGAM2	Phosphoglycerate mutase 1;Phosphoglycerate mutase 2		1	GGK251		TRUE	3.71414	0.00248844	2.38565	9.1259	13	2	4	-0.833516	-0.431034	NaN	NaN	-3.2137	-3.10222	-2.94814	-2.80762
(ac)AAYK(gl)LVLIR	P18669;Q8N0Y7	PGAM1;PGAM4	Phosphoglycerate mutase 1;Probable phosphoglycerate mutase 4		2	GGK9;acNterm2		TRUE	3.86004	0.00248594	-2.00492	-9.11437	10	2	4	-5.04132	-4.90862	NaN	NaN	-3.15637	-3.068	-2.90199	-2.75384
ITLPVDFVTADK(gl)FDENAK	P00558;P00558-2	PGK1	Phosphoglycerate kinase 1		1	GGK291		TRUE	3.14755	0.00451856	1.27397	5.91338	38	2	4	-1.61655	-1.79032	NaN	NaN	-3.14867	-3.07997	-2.89243	-2.78856
LNHLCGADFVK	O95394;O95394-3;O95394-4	PGM3	Phosphoacetylglucosamine mutase		0		K255	TRUE	3.03667	0.00476149	1.35157	5.78706	13	2	4	-1.44697	-1.1918	NaN	NaN	-2.90758	-2.59545	-2.68665	-2.49417
FNASQLITQR	Q99623;Q99623-2	PHB2	Prohibitin-2		0		S151;T155	TRUE	3.16516	0.00369444	1.74256	6.6177	11	2	4	-1.19665	-1.07975	NaN	NaN	-3.14573	-3.01695	-2.71995	-2.64039
FYS(ph)DSHHLKR	Q92576-2;Q92576	PHF3	PHD finger protein 3		1	phS1837		TRUE	3.024	0.00408221	1.69742	4.69066	23	4	4	-0.150785	0.110363	-0.389236	0.84306	-1.76935	-1.64515	-1.62238	-1.33941
RNTDVPESQQNFHRPVK	Q92576-2;Q92576	PHF3	PHD finger protein 3		0		K458;S449;T444	TRUE	2.82045	0.00698067	1.05405	4.86976	23	2	4	NaN	NaN	-0.527571	-0.552475	-1.76935	-1.64515	-1.62238	-1.33941
ALVDHENVISCPHLGASTK(gl)EAQSR	O43175	PHGDH	D-3-phosphoglycerate dehydrogenase		1	GGK289		TRUE	3.28124	0.00395113	1.34546	5.37444	19	3	4	-1.33675	-0.778655	-1.32219	NaN	-2.60709	-2.5855	-2.35438	-2.41835
ELAS(ph)ENINLR	Q86SQ0-2;Q86SQ0-3;Q86SQ0	PHLDB2	Pleckstrin homology-like domain family B member 2		1	phS231		TRUE	5.12916	0.00243666	-2.87971	-16.3403	20	2	4	NaN	NaN	-2.3344	-2.23631	0.539387	0.712812	0.449671	0.675558
ALPSGS(ph)PAQGPSGNRPQSTGLSCQGR	Q9P1Y6-3;Q9P1Y6;Q9P1Y6-2	PHRF1	PHD and RING finger domain-containing protein 1		1	phS567		TRUE	5.3239	0.00254296	2.42511	10.211	15	4	4	0.573568	0.752149	0.987474	1.12497	-1.76227	-1.68093	-1.50131	-1.31775
ALPSGSPAQGPSGNRPQSTGLSCQGR	Q9P1Y6-3;Q9P1Y6;Q9P1Y6-2	PHRF1	PHD and RING finger domain-containing protein 1		0		S565;S567;S573;S579;S583;T580	TRUE	4.02562	0.00255879	2.62032	10.6486	15	2	4	NaN	0.933195	NaN	1.17632	-1.76227	-1.68093	-1.50131	-1.31775
LSEQLAHTPTAFK	Q9UBF8-2;Q9UBF8;Q9UBF8-3	PI4KB	Phosphatidylinositol 4-kinase beta		0		K507;S496;T502;T504	TRUE	5.3679	0.0027251	3.80458	19.9437	11	2	4	2.02098	2.01717	NaN	NaN	-1.97528	-1.72461	-1.81432	-1.62779
GQGCTAYDVAVNSDFYR	Q9NWS0	PIH1D1	PIH1 domain-containing protein 1		0		S126;T118;Y120;Y129	TRUE	4.1561	0.00248837	2.50201	8.69241	8	3	4	0.985938	NaN	0.174752	0.591723	-1.94175	-1.77227	-1.90134	-2.05613
RPMASEVPYASGMPIKK	Q99755-3;Q99755-4;Q99755-2	PIP5K1A	Phosphatidylinositol 4-phosphate 5-kinase type-1 alpha		0		K49;K50;S38;S44;Y42	TRUE	4.88902	0.00230769	2.48757	14.1734	11	2	4	2.10909	2.11367	NaN	NaN	-0.505432	-0.465132	-0.256528	-0.277665
(ac)MSKPHSEAGTAFIQTQQLHAAMADTFLEHMCR	P14618;P14618-2	PKM	Pyruvate kinase PKM		1	acNterm1		TRUE	2.92807	0.00603873	1.11473	5.18	64	2	4	-1.68135	-1.72175	NaN	NaN	-3.00324	-2.91812	-2.74134	-2.60243
GATLK(ac)ITLDNAYMEK	P14618;P14618-3;P14618-2	PKM	Pyruvate kinase PKM		1	acK141		TRUE	3.99519	0.0027033	3.1504	11.1225	64	2	4	0.0854779	0.582755	NaN	NaN	-3.00324	-2.91812	-2.74134	-2.60243
GSGTAEVELK(ac)K	P14618;P14618-3;P14618-2	PKM	Pyruvate kinase PKM		1	acK135		TRUE	3.10104	0.00394199	-1.67722	-6.36911	64	2	4	-4.29028	-4.69671	NaN	NaN	-3.00324	-2.91812	-2.74134	-2.60243
LNFSHGTHEYHAETIK(ac)NVR	P14618;P14618-2	PKM	Pyruvate kinase PKM		1	acK89		TRUE	3.50998	0.00286337	-1.96676	-6.49796	64	3	4	-5.17997	NaN	-4.79906	-4.3701	-3.00324	-2.91812	-2.74134	-2.60243
LNFSHGTHEYHAETIK(gl)NVR	P14618;P14618-2	PKM	Pyruvate kinase PKM		1	GGK89		TRUE	4.21297	0.00284264	1.07069	5.6915	64	4	4	-1.67498	-1.91302	-1.64284	-1.75151	-3.00324	-2.91812	-2.74134	-2.60243
VLGEK(ac)GK	P14618;P14618-3;P14618-2	PKM	Pyruvate kinase PKM		1	acK261		TRUE	3.05327	0.00446393	-1.43461	-5.94364	64	2	4	-4.39617	-4.10562	NaN	NaN	-3.00324	-2.91812	-2.74134	-2.60243
HIVSNDSSDSDDESHEPK	P47712	PLA2G4A	Cytosolic phospholipase A2;Phospholipase A2;Lysophospholipase		0		K445;S431;S434;S435;S437;S441	TRUE	7.15785	0.00133333	3.40123	18.0556	23	4	4	1.10494	1.17165	1.47749	1.26261	-2.23067	-2.30572	-2.01162	-2.04023
GHK(gl)NTVCSLSSGK	Q9Y263	PLAA	Phospholipase A-2-activating protein		1	GGK112		TRUE	4.89081	0.00268161	0.884281	5.97038	31	4	4	-1.40549	-1.37318	-1.33162	-1.46749	-2.40939	-2.35882	-2.16593	-2.18075
HNS(ph)ISEAK	Q01970;Q01970-2	PLCB3	1-phosphatidylinositol 4,5-bisphosphate phosphodiesterase beta-3		1	phS1105		TRUE	4.07529	0.00214017	4.34852	12.5053	16	2	4	1.83774	1.24349	NaN	NaN	-2.96348	-3.04015	-2.77585	-2.45215
AHEEQLK(gl)EAQAVPATLPELEATK	Q15149;Q15149-7;Q15149-6;Q15149-2;Q15149-3;Q15149-4;Q15149-5;Q15149-8;Q15149-9	PLEC	Plectin		1	GGK1250		TRUE	3.63254	0.00267244	1.91742	8.23048	271	2	4	-0.577789	NaN	-0.884246	NaN	-2.8366	-2.71549	-2.57265	-2.46903
AIYEVLFREGVMVAK	Q15149	PLEC	Plectin		0		K28;Y16	TRUE	2.88873	0.0079064	-0.854877	-4.59173	18	2	4	-3.04204	-3.24756	NaN	NaN	-2.32326	-2.39413	-2.3149	-2.1274
AQFEQLKDGK	Q15149;Q15149-7;Q15149-6;Q15149-2;Q15149-3;Q15149-4;Q15149-5;Q15149-8;Q15149-9	PLEC	Plectin		0		K3469;K3472	TRUE	4.14341	0.00258283	2.14936	10.3741	271	2	4	NaN	NaN	-0.434134	-0.564033	-2.8366	-2.71549	-2.57265	-2.46903
CITDPQTGLCLLPLK	Q15149;Q15149-7;Q15149-6;Q15149-2;Q15149-3;Q15149-4;Q15149-5;Q15149-8;Q15149-9	PLEC	Plectin		0		K4259;T4247;T4251	TRUE	2.71489	0.00868231	0.926835	4.4569	271	2	4	NaN	NaN	-1.79047	-1.65274	-2.8366	-2.71549	-2.57265	-2.46903
K(gl)ELEEVSPETPVVPATTQR	Q15149	PLEC	Plectin		1	GGK143		TRUE	5.61028	0.00247671	1.87316	11.7961	18	3	4	-0.37381	-0.513876	NaN	-0.362598	-2.32326	-2.39413	-2.3149	-2.1274
LPVEVAYK(gl)R	Q15149;Q15149-7;Q15149-6;Q15149-2;Q15149-3;Q15149-4;Q15149-5;Q15149-8;Q15149-9	PLEC	Plectin		1	GGK4205		TRUE	2.1688	0.00993781	2.12952	4.30989	271	2	4	NaN	NaN	-1.16573	0.127888	-2.8366	-2.71549	-2.57265	-2.46903
RK(gl)ELEEVSPETPVVPATTQR	Q15149	PLEC	Plectin		1	GGK143		TRUE	6.37538	0.0034898	1.87714	11.6637	18	4	4	-0.48956	-0.507454	-0.397962	-0.256165	-2.32326	-2.39413	-2.3149	-2.1274
RKELEEVS(ph)PETPVVPATTQR	Q15149	PLEC	Plectin		1	phS149		TRUE	3.04092	0.00332316	-2.89591	-7.09497	18	2	4	NaN	-5.7032	-4.66846	NaN	-2.32326	-2.39413	-2.3149	-2.1274
HSLPLQSFLLK	Q9H7P9;Q9H7P9-3;Q9H7P9-2	PLEKHG2	Pleckstrin homology domain-containing family G member 2		0		K235;S226;S231	TRUE	2.90824	0.00471958	-1.48716	-4.37529	10	4	4	-2.42662	-2.23657	-3.12461	-2.9096	-1.52961	-1.34384	-1.0664	-0.80892
TVCDAAEK(ac)GVR	O60664;O60664-4;O60664-3	PLIN3	Perilipin-3		1	acK65		TRUE	2.84564	0.00546082	-1.39721	-5.41291	16	2	4	-4.66686	-4.45675	NaN	NaN	-3.32063	-3.31285	-3.17755	-2.84734
NYMSEHLLK(gl)AGANITPR	P53350	PLK1	Serine/threonine-protein kinase PLK1		1	GGK492		TRUE	3.47624	0.00310613	-1.5971	-6.05395	11	3	4	-0.207611	0.0680516	-0.345396	NaN	1.38635	1.09676	1.56355	1.69512
(ac)MDEMATTQISK(gl)DELDELKEAFAK	P13797	PLS3	Plastin-3		2	GGK15;acNterm1		TRUE	3.05709	0.00462061	1.38041	5.87613	42	2	4	-0.849035	-1.2053	NaN	NaN	-2.56371	-2.46474	-2.38499	-2.21684
DGETLEELMK(gl)LSPEELLLR	P13797;P13797-2;P13797-3	PLS3	Plastin-3		1	GGK266		TRUE	2.98961	0.00486087	1.32463	5.64137	42	2	4	-1.26081	-0.905062	NaN	NaN	-2.56371	-2.46474	-2.38499	-2.21684
AVEILADIIQNSTLGEAEIER	O75439	PMPCB	Mitochondrial-processing peptidase subunit beta		0		S164;T165	TRUE	4.50095	0.00249774	2.14162	11.7059	11	2	4	0.12278	0.404384	NaN	NaN	-1.88443	-1.79696	-1.97651	-1.85424
KRT(ph)PNETTSVLEPK	Q8TF01	PNISR	Arginine/serine-rich protein PNISR		1	phT485		TRUE	2.71041	0.00587577	-1.48362	-4.08249	9	4	4	-3.65463	-3.608	-2.61565	-2.77754	-1.80331	-1.83023	-1.52005	-1.56773
S(ph)PS(ph)PVPQEEHSDPEMTEEEKEYQMMLLTK	Q8TF01;Q8TF01-2	PNISR	Arginine/serine-rich protein PNISR		2	phS311;phS313		TRUE	3.8789	0.00251882	2.00282	9.17492	9	2	4	0.436588	NaN	NaN	0.208394	-1.80331	-1.83023	-1.52005	-1.56773
TPESQPDT(ph)PPGT(ph)PLVSQDEKR	Q96T60;Q96T60-2	PNKP	Bifunctional polynucleotide phosphatase/kinase;Polynucleotide 3-phosphatase;Polynucleotide 5-hydroxyl-kinase		2	phT118;phT122		TRUE	3.62043	0.00256203	5.91132	10.6518	4	2	4	3.89171	2.72041	NaN	NaN	-2.88172	-1.99593	-2.85547	-2.68793
ENVSALDMEKESEEKEEK	Q9H307;Q9H307-2	PNN	Pinin		0		K456;K461;K464;S450;S458	TRUE	4.49346	0.00242166	2.50382	8.18569	31	4	4	-0.327113	-0.553278	-0.142087	0.341976	-2.86744	-2.78866	-2.71945	-2.32025
LLALSGPGGGR	Q9H307	PNN	Pinin		0		S48	TRUE	3.69936	0.00271456	1.96421	6.94247	31	3	4	NaN	-1.04126	-0.615887	-0.472072	-2.86744	-2.78866	-2.71945	-2.32025
ANHEEVLAAGK(gl)QAAQK	P00491	PNP	Purine nucleoside phosphorylase		1	GGK265		TRUE	5.93506	0.00343719	2.57756	14.8758	18	3	4	NaN	-0.496588	-0.403977	-0.332301	-3.16114	-3.03587	-2.92733	-2.82973
NTAEWLLSHTK(gl)HR	P00491	PNP	Purine nucleoside phosphorylase		1	GGK22		TRUE	3.00737	0.00769399	0.800757	4.08241	18	3	4	-2.31092	-2.25243	-1.99993	NaN	-3.16114	-3.03587	-2.92733	-2.82973
LSGEHSESS(ph)TPRPR	Q7Z3K3-5;Q7Z3K3-7;Q7Z3K3-2;Q7Z3K3-6;Q7Z3K3;Q7Z3K3-3	POGZ	Pogo transposable element with ZNF domain		1	phS1272		TRUE	3.96631	0.00287542	1.27446	6.50691	11	3	4	NaN	-1.23943	-1.06674	-1.24702	-2.54394	-2.57235	-2.52457	-2.19459
ESEPAEEVKQEADSGK	P09884	POLA1	DNA polymerase alpha catalytic subunit		0		K284;K291;S277;S289	TRUE	2.50516	0.00872554	1.1812	4.44733	28	2	4	-0.444969	0.0821576	NaN	NaN	-1.48815	-1.44587	-1.2701	-1.24629
ETGTPISMK	P09884	POLA1	DNA polymerase alpha catalytic subunit		0		K411;S409;T404;T406	TRUE	3.95209	0.00283485	-1.27044	-6.47248	28	3	4	-2.71577	-2.76611	NaN	-2.41724	-1.48815	-1.44587	-1.2701	-1.24629
S(ph)PHQLLSPSSFS(ph)PSATPSQK	Q14181	POLA2	DNA polymerase alpha subunit B		2	phS141;phS152		TRUE	3.06113	0.00283769	4.40972	7.68663	13	2	4	NaN	NaN	2.82562	2.44693	-2.35498	-2.2911	-1.12922	-1.31847
WGEPEPFLR	P28340	POLD1	DNA polymerase delta catalytic subunit		0			TRUE	3.32064	0.00351531	1.55145	6.78101	21	2	4	-0.416269	-0.0699515	NaN	NaN	-1.96304	-1.85439	-1.6741	-1.6867
TSSVHRPPAMTVK	Q15054;Q15054-2;Q15054-3	POLD3	DNA polymerase delta subunit 3		0		K433;S422;S423;T421;T431	TRUE	3.19901	0.00395838	1.52976	6.43526	11	2	4	-0.524209	-0.197203	NaN	NaN	-1.8913	-2.08957	-1.8894	-1.69159
RS(ph)SPAAFINPPIGTVTPALK	Q9BY77;Q9BY77-2	POLDIP3	Polymerase delta-interacting protein 3		1	phS126		TRUE	2.87199	0.00665626	-1.10418	-5.05258	11	2	4	-2.89411	NaN	NaN	-2.8922	-2.02145	-1.83046	-1.7193	-1.58467
LLVDS(ph)NNPKIK	P24928;P24928-2	POLR2A	DNA-directed RNA polymerase II subunit RPB1		1	phS121		TRUE	4.25521	0.00215132	-3.03845	-12.2286	37	2	4	-3.59733	NaN	NaN	-3.13447	-0.434208	-0.375179	-0.346758	-0.15366
YSPTSPTYSPTSPK	P24928	POLR2A	DNA-directed RNA polymerase II subunit RPB1		0		K1922;S1910;S1913;S1917;S1920;T1912;T1915;T1919;Y1909;Y1916	TRUE	3.60735	0.00712711	0.610845	3.83994	37	4	4	0.303459	0.413919	0.176414	0.23978	-0.434208	-0.375179	-0.346758	-0.15366
SEYSELDEDESQAPYDPNGK(gl)PER	P19387	POLR2C	DNA-directed RNA polymerase II subunit RPB3		1	GGK225		TRUE	4.455	0.00222776	2.43452	9.52456	9	3	4	0.828103	0.533264	1.13889	NaN	-1.82562	-1.61195	-1.51989	-1.44694
DIDPEGKK(gl)	P52434;P52434-2;P52434-4	POLR2H	DNA-directed RNA polymerases I, II, and III subunit RPABC3		1	GGK21		TRUE	4.11663	0.00250999	2.10099	10.1852	6	2	4	NaN	0.00754321	NaN	0.00310513	-2.34174	-2.04503	-1.9604	-2.03548
SLVESVSS(ph)SPNKESNEEEQVWHFLGK	Q9H2U2;Q9H2U2-2;Q9H2U2-3;Q9H2U2-6;Q9H2U2-4	PPA2	Inorganic pyrophosphatase 2, mitochondrial		1	phS316		TRUE	3.92468	0.00260752	-1.72792	-8.80868	9	2	4	-4.36694	-4.43649	NaN	NaN	-2.85076	-2.74812	-2.57203	-2.52431
QMEAQLEEK	Q13136;Q13136-2	PPFIA1	Liprin-alpha-1		0		K426	TRUE	5.1376	0.00242529	3.1116	16.959	25	2	4	0.871449	0.94733	NaN	NaN	-2.30465	-2.28863	-2.20376	-2.01178
SSDGS(ph)LSHEEDLAK	Q13136;Q13136-2	PPFIA1	Liprin-alpha-1		1	phS242		TRUE	3.20224	0.00522228	1.01241	5.49695	25	2	4	NaN	NaN	-1.23254	-1.14705	-2.30465	-2.28863	-2.20376	-2.01178
K(gl)ITIADCGQLE	P62937;P62937-2	PPIA	Peptidyl-prolyl cis-trans isomerase A;Peptidyl-prolyl cis-trans isomerase A, N-terminally processed		1	GGK155		TRUE	3.10777	0.00666544	0.881658	4.37273	13	3	4	-2.08571	NaN	-1.95892	-1.74885	-2.96821	-2.90541	-2.74094	-2.63671
VPK(gl)TAENFR	P62937	PPIA	Peptidyl-prolyl cis-trans isomerase A;Peptidyl-prolyl cis-trans isomerase A, N-terminally processed		1	GGK31		TRUE	2.85646	0.00585878	1.23989	5.23083	13	2	4	-1.60801	NaN	-1.52125	NaN	-3.0015	-2.95724	-2.67707	-2.58229
VSFELFADK(ac)VPK	P62937	PPIA	Peptidyl-prolyl cis-trans isomerase A;Peptidyl-prolyl cis-trans isomerase A, N-terminally processed		1	acK28		TRUE	3.26069	0.00331168	-1.80564	-5.14985	13	4	4	-4.7981	-5.23075	-4.16245	-4.24937	-3.0015	-2.95724	-2.67707	-2.58229
KVESTKTDSR	P23284	PPIB	Peptidyl-prolyl cis-trans isomerase B		0		K181;K186;S184;S189;T185;T187	TRUE	3.68624	0.00270526	1.72419	6.65045	25	3	4	NaN	-0.628296	-1.19087	-1.20232	-2.92752	-2.73081	-2.66851	-2.59859
TAWLDGKHVVFGK	P23284	PPIB	Peptidyl-prolyl cis-trans isomerase B		0		K165;K171;T159	TRUE	2.56259	0.0067702	1.6463	3.95125	25	4	4	-1.94087	-0.373205	-1.17191	-0.854235	-2.92752	-2.73081	-2.66851	-2.59859
TAWLDGKHVVFGKVLEGMEVVR	P23284	PPIB	Peptidyl-prolyl cis-trans isomerase B		0		K165;K171;T159	TRUE	4.5331	0.00219832	2.37298	12.3614	25	2	4	NaN	-0.416695	-0.300065	NaN	-2.92752	-2.73081	-2.66851	-2.59859
TVDNFVALATGEKGFGYK	P23284	PPIB	Peptidyl-prolyl cis-trans isomerase B		0		K84;K89;T72;T81;Y88	TRUE	4.8137	0.00234783	2.66984	14.2716	25	2	4	-0.0848233	-0.0382137	NaN	NaN	-2.92752	-2.73081	-2.66851	-2.59859
TVDNFVALATGEKGFGYKNSK	P23284	PPIB	Peptidyl-prolyl cis-trans isomerase B		0		K84;K89;K92;S91;T72;T81;Y88	TRUE	2.87688	0.00417552	2.13154	6.14903	25	2	4	NaN	-0.200349	-0.999278	NaN	-2.92752	-2.73081	-2.66851	-2.59859
TVPKTVDNFVALATGEK	P23284	PPIB	Peptidyl-prolyl cis-trans isomerase B		0		K71;K84;T68;T72;T81	TRUE	2.43722	0.00685027	2.06764	4.93517	25	2	4	NaN	-0.138029	-1.18941	NaN	-2.92752	-2.73081	-2.66851	-2.59859
(ac)SHPS(ph)PQAKPSNPSNPR	Q08752	PPID	Peptidyl-prolyl cis-trans isomerase D		2	phS9;acNterm2		TRUE	3.23023	0.00332967	1.88535	5.80511	13	3	4	-0.34408	NaN	-1.13914	-1.20201	-2.86313	-2.92796	-2.64219	-2.68843
NITSK(ac)TETHEHKK	O43314-2;O43314	PPIP5K2	Inositol hexakisphosphate and diphosphoinositol-pentakisphosphate kinase 2		1	acK1208		TRUE	3.94985	0.00258824	2.95509	10.7162	13	2	4	NaN	NaN	-0.149703	0.404184	-2.93171	-2.93302	-2.78372	-2.66296
KIWALEEENAK	O60437	PPL	Periplakin		0		K1157;K1167	TRUE	3.0309	0.00324672	3.36832	5.9845	57	3	4	2.01493	NaN	0.505206	0.18449	-2.63612	-2.46323	-2.53387	-2.23389
VTEKEVVK	O60437	PPL	Periplakin		0		K1055;K1059;T1053	TRUE	2.69025	0.00911102	-0.921482	-4.40584	57	2	4	-3.41593	-3.36059	NaN	NaN	-2.63612	-2.46323	-2.53387	-2.23389
YEHLLQLLDLAQEK	O60437	PPL	Periplakin		0		K610;Y597	TRUE	3.07791	0.00370145	1.92429	5.50681	57	3	4	-0.284072	-0.205513	-1.13789	NaN	-2.63612	-2.46323	-2.53387	-2.23389
(ac)SDSEK(gl)LNLDSIIGR	P62136;P62136-2;P62136-3	PPP1CA	Serine/threonine-protein phosphatase PP1-alpha catalytic subunit		2	GGK10;acNterm2		TRUE	3.6346	0.00339678	1.16699	5.70967	11	3	4	NaN	-0.910515	-0.598383	-0.650138	-2.03936	-2.0099	-1.74222	-1.75519
LLEVQGSRPGK(gl)NVQLTENEIR	P62136	PPP1CA	Serine/threonine-protein phosphatase PP1-alpha catalytic subunit		1	GGK26		TRUE	2.78185	0.00704595	1.08396	4.8466	11	2	4	-0.673462	-0.931948	NaN	NaN	-2.03936	-2.0099	-1.74222	-1.75519
GCRPGK(gl)IVQMTEAEVR	P62140	PPP1CB	Serine/threonine-protein phosphatase PP1-beta catalytic subunit		1	GGK25		TRUE	4.17715	0.00253381	1.82367	7.92949	12	3	4	NaN	0.295142	-0.14375	-0.231432	-2.00549	-1.82873	-1.77438	-1.79279
AHQVVEDGYEFFAK(gl)R	P36873;P36873-2;P62136;P62136-2;P62136-3;P62140	PPP1CC;PPP1CA;PPP1CB	Serine/threonine-protein phosphatase PP1-gamma catalytic subunit;Serine/threonine-protein phosphatase PP1-alpha catalytic subunit;Serine/threonine-protein phosphatase PP1-beta catalytic subunit		1	GGK259		TRUE	4.36881	0.00244181	1.22212	7.11337	17	3	4	-0.577415	NaN	-0.441255	-0.593154	-1.89631	-1.84929	-1.6996	-1.5924
GK(gl)QSLETICLLLAYK	P36873;P36873-2;P62136;P62136-2;P62136-3;P62140	PPP1CC;PPP1CA;PPP1CB	Serine/threonine-protein phosphatase PP1-gamma catalytic subunit;Serine/threonine-protein phosphatase PP1-alpha catalytic subunit;Serine/threonine-protein phosphatase PP1-beta catalytic subunit		1	GGK97		TRUE	3.91288	0.0036514	0.900628	4.92797	17	4	4	-0.871313	-0.872424	-0.661638	-1.0297	-1.89631	-1.84929	-1.6996	-1.5924
IYGFYDECK(gl)R	P36873;P36873-2;P62136;P62136-2;P62136-3;P62140	PPP1CC;PPP1CA;PPP1CB	Serine/threonine-protein phosphatase PP1-gamma catalytic subunit;Serine/threonine-protein phosphatase PP1-alpha catalytic subunit;Serine/threonine-protein phosphatase PP1-beta catalytic subunit		1	GGK140		TRUE	4.37489	0.00248476	1.89872	7.31322	17	4	4	0.379399	-0.329206	0.366805	0.140286	-1.89631	-1.84929	-1.6996	-1.5924
GGPGPGPGPYHR	Q96QC0	PPP1R10	Serine/threonine-protein phosphatase 1 regulatory subunit 10		0		Y703	TRUE	3.03487	0.00544664	1.10646	4.20923	17	4	4	-0.303668	-0.830152	-0.273936	-0.607863	-1.73576	-1.81868	-1.24825	-1.63877
TKPLASVTNANTSSTQAAPVAVTTPTVSSGQATPT(ph)SPIKK	O14974;O14974-3;O14974-4;O14974-2;O14974-5	PPP1R12A	Protein phosphatase 1 regulatory subunit 12A		1	phT408		TRUE	4.52833	0.00233582	2.2815	8.06266	35	4	4	-0.00469639	-0.296226	0.210312	0.247937	-2.48514	-2.38919	-2.32141	-1.77296
NYKVS(ph)PLASDRR	Q8WUF5	PPP1R13L	RelA-associated inhibitor		1	phS316		TRUE	2.83294	0.00628091	1.20688	5.13454	33	2	4	NaN	NaN	-0.224164	-0.480058	-1.7514	-1.58411	-1.58095	-1.31952
GLLGLPEEETELDNLTEFNTAHNK	Q12972;Q12972-2	PPP1R8	Nuclear inhibitor of protein phosphatase 1;Activator of RNA decay		0		K175;T161;T167;T171	TRUE	3.91383	0.00237632	2.09404	9.44669	13	2	4	-0.522115	-0.331173	NaN	NaN	-2.70568	-2.62282	-2.41541	-2.33882
FTELQK(gl)AVGPEITK	P30153	PPP2R1A	Serine/threonine-protein phosphatase 2A 65 kDa regulatory subunit A alpha isoform		1	GGK272		TRUE	3.38995	0.00461808	0.987837	4.97461	21	3	4	-1.24862	-1.43542	NaN	-1.09855	-2.41396	-2.29789	-2.21506	-2.06789
VK(gl)EFCENLSADCR	P30153	PPP2R1A	Serine/threonine-protein phosphatase 2A 65 kDa regulatory subunit A alpha isoform		1	GGK307		TRUE	2.85335	0.00627799	-1.1669	-4.03797	21	4	4	-3.62431	-3.85044	-2.99187	-3.19576	-2.41396	-2.29789	-2.21506	-2.06789
ESEVK(gl)ALCAK	P60510	PPP4C	Serine/threonine-protein phosphatase 4 catalytic subunit		1	GGK26		TRUE	3.66484	0.00323179	1.27752	5.29062	8	4	4	0.166114	0.266897	-0.0931616	-0.0171	-1.45	-0.803434	-1.3017	-1.23217
ESEVK(gl)ALCAK(gl)AR	P60510	PPP4C	Serine/threonine-protein phosphatase 4 catalytic subunit		2	GGK26;GGK31		TRUE	2.96031	0.00429536	1.78114	6.10264	8	2	4	NaN	NaN	0.519937	0.648688	-1.45	-0.803434	-1.3017	-1.23217
NMVDLVNTHHLHS(ph)S(ph)SDDEDDRLK	Q9UPN7	PPP6R1	Serine/threonine-protein phosphatase 6 regulatory subunit 1		2	phS529;phS530		TRUE	2.27569	0.00973031	-1.60828	-3.81447	13	3	4	-4.20365	-3.7778	NaN	-3.05568	-2.17065	-2.44773	-2.00702	-1.65764
CPSPPMINLISVGGQHQGVFGLPR	P50897	PPT1	Palmitoyl-protein thioesterase 1		0		S130;S138	TRUE	3.0586	0.00675191	0.902045	4.97979	7	2	4	-1.50496	-1.52649	NaN	NaN	-2.54857	-2.48577	-2.39849	-2.23827
PIFGGTVYHSPVSR	O43663;O43663-4;O43663-2;O43663-3	PRC1	Protein regulator of cytokinesis 1		0		S513;S516;T509;Y511	TRUE	4.27088	0.00261307	-2.02781	-10.5938	16	2	4	-1.4909	-1.21294	NaN	NaN	0.57918	0.609562	0.74118	0.773646
(ac)SSGNAK(gl)IGHPAPNFK	Q06830	PRDX1	Peroxiredoxin-1		2	GGK11;acNterm2		TRUE	5.07403	0.00236415	3.17936	16.7611	28	2	4	0.347165	0.423346	NaN	NaN	-2.9497	-2.87239	-2.71945	-2.63488
ATAVMPDGQFK(gl)DISLSDYK	Q06830	PRDX1	Peroxiredoxin-1		1	GGK27		TRUE	3.43643	0.00285292	2.08355	6.42099	28	3	4	-0.741154	-1.16943	-0.221073	NaN	-2.9497	-2.87239	-2.71945	-2.63488
K(gl)QGGLGPMNIPLVSDPK	Q06830	PRDX1	Peroxiredoxin-1		1	GGK93		TRUE	2.99057	0.00691279	0.918181	4.90365	28	2	4	NaN	-1.86975	-1.8821	NaN	-2.9497	-2.87239	-2.71945	-2.63488
TIAQDYGVLK(gl)ADEGISFR	Q06830	PRDX1	Peroxiredoxin-1		1	GGK120		TRUE	3.78938	0.00239915	2.44297	9.47777	28	2	4	NaN	-0.582713	-0.119555	NaN	-2.9497	-2.87239	-2.71945	-2.63488
K(gl)EGGLGPLNIPLLADVTR	P32119	PRDX2	Peroxiredoxin-2		1	GGK92		TRUE	4.19265	0.0025459	2.08779	10.4363	14	2	4	-0.767157	-0.519898	NaN	NaN	-2.87599	-2.78578	-2.66761	-2.59589
LSEDYGVLK(gl)TDEGIAYR	P32119	PRDX2	Peroxiredoxin-2		1	GGK119		TRUE	3.79946	0.00280892	1.29027	5.5083	14	4	4	-1.75536	-1.60358	-1.21455	-1.19069	-2.87599	-2.78578	-2.66761	-2.59589
KQSNPLLIHVDTK	P48147	PREP	Prolyl endopeptidase		0		K665;K677;S667;T676	TRUE	3.21283	0.00352941	1.74565	5.65682	19	3	4	-0.261488	-0.694368	NaN	-1.18669	-2.56721	-2.47521	-2.39879	-2.3981
KEPIQPET(ph)PQPKPSVQK	P49643	PRIM2	DNA primase large subunit		1	phT470		TRUE	4.62047	0.00276097	-0.945042	-5.86839	7	4	4	-2.71539	-2.95568	-2.85336	-2.88928	-1.93093	-2.0643	-1.75886	-1.87945
SIDDEITEAK(gl)SGTATPQR	Q13131;Q13131-2	PRKAA1	5-AMP-activated protein kinase catalytic subunit alpha-1		1	GGK485		TRUE	7.70268	0	2.98485	19.0005	17	4	4	2.42957	2.41311	2.47263	2.2259	-0.744106	-0.616569	-0.544386	-0.493135
PENVLLDAHMNAK	Q13131;Q13131-2;P54646	PRKAA1;PRKAA2	5-AMP-activated protein kinase catalytic subunit alpha-1;5-AMP-activated protein kinase catalytic subunit alpha-2		0		K165	TRUE	6.31473	0.00285714	-2.37315	-19.7725	4	2	4	NaN	NaN	-2.93644	-2.86562	-0.585431	-0.538346	-0.506133	-0.481609
VSALPVVDEK(gl)GR	P54619-2;P54619;P54619-3	PRKAG1	5-AMP-activated protein kinase subunit gamma-1		1	GGK202		TRUE	6.50689	0.00220472	2.46316	13.6137	5	4	4	1.20207	1.00115	0.843319	0.901715	-1.53429	-1.60837	-1.31432	-1.44742
EDEIS(ph)PPPPNPVVK	P10644;P10644-2	PRKAR1A	cAMP-dependent protein kinase type I-alpha regulatory subunit;cAMP-dependent protein kinase type I-alpha regulatory subunit, N-terminally processed		1	phS83		TRUE	3.94412	0.00272588	-1.28972	-5.7249	18	4	4	-2.97789	-2.93998	-2.56251	-2.40789	-1.51583	-1.46682	-1.39653	-1.35021
LEKEEAK(gl)QIQNLQK	P10644;P10644-2	PRKAR1A	cAMP-dependent protein kinase type I-alpha regulatory subunit;cAMP-dependent protein kinase type I-alpha regulatory subunit, N-terminally processed		1	GGK63		TRUE	4.69936	0.00273285	0.92199	5.88685	18	4	4	-0.309724	-0.5716	-0.563646	-0.596458	-1.51583	-1.46682	-1.39653	-1.35021
RSENEEFVEVGR	P10644;P10644-2	PRKAR1A	cAMP-dependent protein kinase type I-alpha regulatory subunit;cAMP-dependent protein kinase type I-alpha regulatory subunit, N-terminally processed		0		S307	TRUE	3.43907	0.00805049	0.616172	4.5611	18	2	4	-0.816774	NaN	NaN	-0.815575	-1.51583	-1.46682	-1.39653	-1.35021
TDSREDEIS(ph)PPPPNPVVK	P10644;P10644-2	PRKAR1A	cAMP-dependent protein kinase type I-alpha regulatory subunit;cAMP-dependent protein kinase type I-alpha regulatory subunit, N-terminally processed		1	phS83		TRUE	4.30524	0.00241889	-1.29315	-6.2831	18	4	4	-2.97658	-2.82946	-2.68374	-2.41219	-1.51583	-1.46682	-1.39653	-1.35021
TDSREDEISPPPPNPVVK	P10644;P10644-2	PRKAR1A	cAMP-dependent protein kinase type I-alpha regulatory subunit;cAMP-dependent protein kinase type I-alpha regulatory subunit, N-terminally processed		0		K92;S77;S83;T75	TRUE	3.12912	0.00344874	2.10967	6.87712	18	2	4	NaN	1.03654	0.31811	NaN	-1.51583	-1.46682	-1.39653	-1.35021
NISHYEEQLVK	P13861-2;P13861	PRKAR2A	cAMP-dependent protein kinase type II-alpha regulatory subunit		0		K369;S361;Y363	TRUE	3.56064	0.00339224	1.23649	5.70875	14	3	4	-1.59188	-1.55454	NaN	-1.41289	-2.85914	-3.00277	-2.65118	-2.51192
APEPLGPADQSELGPEQLEAEVGES(ph)S(ph)DEEPVESR	Q969G5	PRKCDBP	Protein kinase C delta-binding protein		2	phS165;phS166		TRUE	3.40765	0.00276344	2.74537	6.75024	8	3	4	-0.357862	-0.360337	NaN	0.706041	-2.89221	-2.86356	-2.83556	-2.40635
ASSSLGLQDFDLLR	P41743	PRKCI	Protein kinase C iota type		0		S246;S247;S248	TRUE	3.228	0.00587856	0.882367	5.20838	8	2	4	NaN	NaN	-1.0624	-1.25556	-2.14465	-2.08657	-1.97795	-1.95622
SEALPTDLPAPSAPDLTEPK	P14314-2;P14314	PRKCSH	Glucosidase 2 subunit beta		0		K301;S282;S293;T287;T298	TRUE	3.54995	0.00243826	4.03408	6.56041	22	4	4	2.30553	2.28756	1.2906	0.070315	-2.71378	-2.65109	-2.41959	-2.39784
HECMAPLTALVK	P78527;P78527-2	PRKDC	DNA-dependent protein kinase catalytic subunit		0		K2102;T2098	TRUE	4.25159	0.00253983	1.91088	10.2639	121	2	4	-0.417945	-0.486449	NaN	NaN	-2.49074	-2.47554	-2.2433	-2.24272
LSDFNDITNMLLLK	P78527;P78527-2	PRKDC	DNA-dependent protein kinase catalytic subunit		0		K3669;S3657;T3663	TRUE	3.24626	0.00475226	1.07064	5.71561	121	2	4	-1.33515	-1.24972	NaN	NaN	-2.49074	-2.47554	-2.2433	-2.24272
SLNSIEFR	P78527;P78527-2	PRKDC	DNA-dependent protein kinase catalytic subunit		0		S72;S75	TRUE	2.1591	0.00865498	2.83927	3.92552	121	3	4	-1.04376	NaN	1.12702	1.34531	-2.49074	-2.47554	-2.2433	-2.24272
ANNSPALTGNSQPQHQAAAAAAQQQQQCGGGGATKPAVSGK	Q5VTL8;Q5VTL8-2	PRPF38B	Pre-mRNA-splicing factor 38B		0		K36;K42;S5;S12;S40;T9;T35;Nterm2	TRUE	2.77565	0.00808759	0.920071	3.67101	10	4	4	-0.912266	-0.613388	-0.181166	-0.424922	-1.64421	-1.45902	-1.29288	-1.41592
DRDYDKER	Q5VTL8	PRPF38B	Pre-mRNA-splicing factor 38B		0		K372;Y370	TRUE	3.1016	0.00474098	-1.24789	-5.76763	10	2	4	-2.83424	-2.56755	NaN	NaN	-1.64421	-1.45902	-1.29288	-1.41592
RRS(ph)QS(ph)IEQESQEK	Q5VTL8	PRPF38B	Pre-mRNA-splicing factor 38B		2	phS527;phS529		TRUE	2.61076	0.00525391	2.33535	4.71952	10	3	4	0.101516	0.774334	1.77118	NaN	-1.64421	-1.45902	-1.29288	-1.41592
DSGNWDTSGSELS(ph)EGELEKR	O75400-2;O75400;O75400-3	PRPF40A	Pre-mRNA-processing factor 40 homolog A		1	phS911		TRUE	6.46927	0.00245614	2.61677	13.86	16	4	4	0.451119	0.486251	0.134857	0.479331	-2.32251	-2.34461	-2.20138	-2.04701
HKSDSPES(ph)DAER	O75400-2;O75400;O75400-3	PRPF40A	Pre-mRNA-processing factor 40 homolog A		1	phS861		TRUE	2.8542	0.00365372	3.36934	5.5416	16	3	4	0.368042	0.678523	NaN	2.37482	-2.32251	-2.34461	-2.20138	-2.04701
KEEEESQPAK(ac)K	O75400-2;O75400;O75400-3	PRPF40A	Pre-mRNA-processing factor 40 homolog A		1	acK358		TRUE	3.76068	0.00298045	-1.29439	-5.45627	16	4	4	-3.76554	-3.7464	-3.18129	-3.39985	-2.32251	-2.34461	-2.20138	-2.04701
SDSPES(ph)DAEREK	O75400-2;O75400;O75400-3	PRPF40A	Pre-mRNA-processing factor 40 homolog A		1	phS861		TRUE	6.93703	0.00169697	3.85279	22.969	16	3	4	1.62564	1.55238	1.69371	NaN	-2.32251	-2.34461	-2.20138	-2.04701
TYYYNTETK	O75400-2;O75400;O75400-3	PRPF40A	Pre-mRNA-processing factor 40 homolog A		0		K137;T129;T134;T136;Y130;Y131;Y132	TRUE	2.66879	0.00909976	0.940265	3.88451	16	3	4	-1.27785	-1.58463	-1.00336	NaN	-2.32251	-2.34461	-2.20138	-2.04701
TRS(ph)PS(ph)PDDILER	Q13523	PRPF4B	Serine/threonine-protein kinase PRP4 homolog		2	phS578;phS580		TRUE	4.49036	0.0022132	2.0682	7.75156	30	4	4	-0.447131	-0.518536	-0.503109	-0.132372	-2.71748	-2.72566	-2.39429	-2.03651
FELQHGTEEQQEEVR	O94906;O94906-2	PRPF6	Pre-mRNA-processing factor 6		0		T890	TRUE	3.83831	0.00269925	1.79141	8.6681	23	2	4	NaN	NaN	0.0897278	0.00378482	-1.93992	-1.80902	-1.66916	-1.56052
AAVMHDILDMMPEGIK(gl)QNK	Q6P2Q9	PRPF8	Pre-mRNA-processing-splicing factor 8		1	GGK702		TRUE	3.71826	0.00339451	1.09933	5.70945	81	3	4	NaN	-0.641171	-0.407016	-0.480432	-1.76567	-1.7249	-1.52054	-1.42438
AAVMHDILDMMPEGIKQNK(gl)	Q6P2Q9	PRPF8	Pre-mRNA-processing-splicing factor 8		1	GGK705		TRUE	3.44322	0.00354534	1.38415	6.80319	81	2	4	NaN	-0.251195	-0.198243	NaN	-1.76567	-1.7249	-1.52054	-1.42438
DLILADYGK(gl)K	Q6P2Q9	PRPF8	Pre-mRNA-processing-splicing factor 8		1	GGK1993		TRUE	3.3171	0.00284824	2.68228	7.94075	81	2	4	NaN	NaN	1.44391	0.702914	-1.76567	-1.7249	-1.52054	-1.42438
EHCPAGQPVK(gl)VR	Q6P2Q9	PRPF8	Pre-mRNA-processing-splicing factor 8		1	GGK442		TRUE	3.64892	0.0028134	1.59709	7.7457	81	2	4	0.0384362	-0.0619928	NaN	NaN	-1.76567	-1.7249	-1.52054	-1.42438
GVAK(gl)TVTK(gl)QR	Q6P2Q9	PRPF8	Pre-mRNA-processing-splicing factor 8		2	GGK670;GGK674		TRUE	2.7936	0.00716854	1.03164	4.18106	81	3	4	-0.391512	-0.901052	-0.439144	NaN	-1.76567	-1.7249	-1.52054	-1.42438
VEKFGDLILKATEPQMVLFNLYDDWLK	Q6P2Q9	PRPF8	Pre-mRNA-processing-splicing factor 8		0		K1901;K1908;K1925;T1910;Y1920	TRUE	3.60971	0.00326377	-1.31827	-5.26281	81	4	4	-3.02014	-2.98477	-3.20226	-2.50141	-1.76567	-1.7249	-1.52054	-1.42438
YLTEHPDPNNENIVGYNNK	Q6P2Q9	PRPF8	Pre-mRNA-processing-splicing factor 8		0		K1131;T1115;Y1113;Y1128	TRUE	3.39763	0.003673	1.34836	6.62422	81	2	4	NaN	NaN	-0.288124	-0.232906	-1.76567	-1.7249	-1.52054	-1.42438
EIQGFFSFPVDNLR	Q14558;Q14558-2	PRPSAP1	Phosphoribosyl pyrophosphate synthase-associated protein 1		0		S145	TRUE	4.71543	0.00255808	1.46354	10.2971	7	2	4	-1.13679	-1.03762	NaN	NaN	-2.59288	-2.62923	-2.47524	-2.50564
NIIGVIPYFPYSK	Q14558;Q14558-2	PRPSAP1	Phosphoribosyl pyrophosphate synthase-associated protein 1		0		K103;S102;Y98;Y101	TRUE	4.55863	0.0022238	2.52039	12.7826	7	2	4	0.139275	-0.200001	NaN	NaN	-2.59288	-2.62923	-2.47524	-2.50564
LEPLK(ac)PLK	Q9ULL5-3;Q9ULL5;Q9ULL5-2	PRR12	Proline-rich protein 12		1	acK1223		TRUE	2.70468	0.00525922	-1.911	-5.53144	11	2	4	NaN	NaN	-3.32985	-3.13588	-1.08779	-1.80167	-1.34371	-1.05429
ETPPNGNLS(ph)PAPR	P48634;P48634-3;P48634-2	PRRC2A	Protein PRRC2A		1	phS1004		TRUE	3.56407	0.0037064	1.10087	5.46576	44	3	4	-0.422346	-0.457851	NaN	-0.610889	-1.7841	-1.73125	-1.4752	-1.40102
RPGGS(ph)SPLNAVPCEGPPGSEPPR	P48634;P48634-3;P48634-2;P48634-4	PRRC2A	Protein PRRC2A		1	phS1690		TRUE	3.1816	0.00388796	1.43186	5.29495	44	3	4	-0.336865	-0.364125	0.202887	NaN	-1.7841	-1.73125	-1.4752	-1.40102
WIPKPWER	P48634;P48634-3;P48634-2;P48634-4	PRRC2A	Protein PRRC2A		0		K2123	TRUE	3.78914	0.00269474	1.93977	8.77074	44	2	4	0.343465	0.340277	NaN	NaN	-1.7841	-1.73125	-1.4752	-1.40102
EVPWS(ph)PSAEKAS(ph)PQENGPAVHK	Q5JSZ5;Q5JSZ5-5	PRRC2B	Protein PRRC2B		2	phS556;phS563		TRUE	3.52021	0.00313121	-1.50094	-6.02564	21	3	4	NaN	-2.31818	-1.86295	-1.70947	-0.51546	-0.587013	-0.446891	-0.301002
HGLQSLGK(ac)VAAAR	Q5JSZ5;Q5JSZ5-5	PRRC2B	Protein PRRC2B		1	acK50		TRUE	2.90291	0.00694393	-0.972365	-4.25244	21	3	4	-1.15408	-1.46037	NaN	-1.69042	-0.51546	-0.587013	-0.446891	-0.301002
LEPGGFGEKPVRPGGGDT(ph)SPR	Q5JSZ5	PRRC2B	Protein PRRC2B		1	phT1452		TRUE	3.68548	0.00690668	-0.631775	-4.90289	21	2	4	NaN	NaN	-0.952917	-0.96721	-0.383389	-0.371512	-0.241108	-0.317145
LEPGGFGEKPVRPGGGDTS(ph)PR	Q5JSZ5	PRRC2B	Protein PRRC2B		1	phS1453		TRUE	4.37872	0.00283067	-1.10751	-8.07494	21	2	4	-1.38685	-1.48475	NaN	NaN	-0.383389	-0.371512	-0.241108	-0.317145
REGPGS(ph)EPDSQVDGGLSGASLGEK	Q5JSZ5	PRRC2B	Protein PRRC2B		1	phS1395		TRUE	4.1378	0.0039391	-0.827677	-6.4093	21	2	4	NaN	NaN	-1.14483	-1.1671	-0.383389	-0.371512	-0.241108	-0.317145
HGLQSLGK(ac)VGISR	Q9Y520-7;Q9Y520-4;Q9Y520-5;Q9Y520;Q9Y520-6;Q9Y520-3	PRRC2C	Protein PRRC2C		1	acK49		TRUE	3.97972	0.00294357	-1.10854	-5.45893	65	4	4	-2.57974	-2.44128	-2.6648	-2.32747	-1.59518	-1.52626	-1.26457	-1.19314
LPDLS(ph)PVENK	Q9Y520-7;Q9Y520-4;Q9Y520-5;Q9Y520;Q9Y520-6;Q9Y520-3;Q9Y520-2	PRRC2C	Protein PRRC2C		1	phS2107		TRUE	3.80941	0.00304281	-1.19932	-5.38338	65	4	4	-2.73572	-2.77784	-2.5383	-2.32457	-1.59518	-1.52626	-1.26457	-1.19314
SLETQKTTVAAR	Q9Y520-7	PRRC2C	Protein PRRC2C		0		K35;S30;T33;T36;T37	TRUE	3.23925	0.00377157	-1.51274	-6.5129	65	2	4	-2.97308	-2.84197	NaN	NaN	-1.59518	-1.52626	-1.26457	-1.19314
DSLVEHDEEFVQRQDS(ph)PR	Q8WUY3-4;Q8WUY3;Q8WUY3-2;Q8WUY3-3	PRUNE2	Protein prune homolog 2		1	phS576		TRUE	2.45811	0.0074062	-1.67941	-4.77459	37	2	4	-3.01485	-2.42887	NaN	NaN	-1.25357	-1.22072	-1.03481	-0.660701
DTHS(ph)PDAPAASGTSESEALISHLDK	Q8WUY3-4;Q8WUY3;Q8WUY3-2;Q8WUY3-3	PRUNE2	Protein prune homolog 2		1	phS1264		TRUE	3.80459	0.00238095	-2.031	-6.30205	37	4	4	-3.49059	-3.07072	-3.19969	-2.53281	-1.25357	-1.22072	-1.03481	-0.660701
GAS(ph)PDMAPILEPVDR	Q8WUY3-4;Q8WUY3;Q8WUY3-2;Q8WUY3-3	PRUNE2	Protein prune homolog 2		1	phS2211		TRUE	4.84091	0.00218182	-1.89974	-8.28688	37	4	4	-3.06576	-3.02726	-2.85882	-2.81691	-1.25357	-1.22072	-1.03481	-0.660701
HCLQTVWNKPTVK	P07602;P07602-2;P07602-3	PSAP	Prosaposin;Saposin-A;Saposin-B-Val;Saposin-B;Saposin-C;Saposin-D		0		K55;K59;T51;T57	TRUE	3.69126	0.00262295	4.18121	6.9374	14	4	4	2.56574	0.794397	1.95344	3.03009	-1.53956	-2.24669	-2.12734	-2.46759
IGACPSAHKPLLGTEK	P07602;P07602-2;P07602-3	PSAP	Prosaposin;Saposin-A;Saposin-B-Val;Saposin-B;Saposin-C;Saposin-D		0		K487;K494;S484;T492	TRUE	4.74333	0.00245847	5.11677	12.7172	14	3	4	NaN	3.48659	3.00659	2.57124	-1.53956	-2.24669	-2.12734	-2.46759
LPALTVHVTQPK	P07602;P07602-2;P07602-3	PSAP	Prosaposin;Saposin-A;Saposin-B-Val;Saposin-B;Saposin-C;Saposin-D		0		K404;T397;T401	TRUE	3.42127	0.00245391	3.86446	9.00425	14	2	4	NaN	NaN	1.47009	2.06824	-1.53956	-2.24669	-2.12734	-2.46759
NVIPALELVEPIK	P07602;P07602-2;P07602-3	PSAP	Prosaposin;Saposin-A;Saposin-B-Val;Saposin-B;Saposin-C;Saposin-D		0		K303	TRUE	6.45342	0.00207407	4.99024	17.2815	14	4	4	3.06718	2.92027	2.76641	2.82591	-1.53956	-2.24669	-2.12734	-2.46759
GDDALEK(ac)R	Q9Y617	PSAT1	Phosphoserine aminotransferase		1	acK318		TRUE	4.60315	0.00245697	-1.94367	-11.5654	18	2	4	NaN	NaN	-3.93885	-4.0106	-2.08786	-2.13876	-1.87661	-2.02098
TLNGGSDAQDGNQPQHNGESNEDSK	O75475	PSIP1	PC4 and SFRS1-interacting protein		0		K501;S482;S496;S500;T477	TRUE	4.56988	0.00354767	0.713527	5.00955	12	4	4	-1.82006	-1.84396	-1.72152	-1.63211	-2.48162	-2.56653	-2.37865	-2.44496
ETLPAEQDLTTK(gl)NVSIGIVGK	P25786;P25786-2	PSMA1	Proteasome subunit alpha type-1		1	GGK208		TRUE	6.66864	0.00221053	4.0587	21.984	23	3	4	NaN	1.43813	1.61908	1.4084	-2.70793	-2.66484	-2.53414	-2.37376
K(gl)AQPAQPADEPAEK	P25786;P25786-2	PSMA1	Proteasome subunit alpha type-1		1	GGK243		TRUE	2.54215	0.00703979	1.51334	4.84453	23	2	4	NaN	-0.725017	-1.38863	NaN	-2.70793	-2.66484	-2.53414	-2.37376
K(gl)AQPAQPADEPAEKADEPMEH	P25786;P25786-2	PSMA1	Proteasome subunit alpha type-1		1	GGK243		TRUE	4.00697	0.00275112	1.34359	6.72453	23	3	4	-1.40476	-1.19906	NaN	-1.07589	-2.70793	-2.66484	-2.53414	-2.37376
SKTHAVLVALKR	P25786;P25786-2	PSMA1	Proteasome subunit alpha type-1		0		K41;K50;S40;T42	TRUE	2.68701	0.00712402	-1.17767	-4.19	23	3	4	-4.17883	NaN	-3.53822	-3.52644	-2.70793	-2.66484	-2.53414	-2.37376
IIYIVHDEVKDK(gl)	P25788-2;P25788	PSMA3	Proteasome subunit alpha type-3		1	GGK201		TRUE	3.78328	0.00244098	2.57513	7.67493	16	3	4	NaN	-0.394449	0.496305	-0.2038	-2.70802	-2.67761	-2.73894	-2.31188
ATCIGNNSAAAVSMLK(gl)QDYK	P25789;P25789-2	PSMA4	Proteasome subunit alpha type-4		1	GGK176		TRUE	4.09973	0.0024315	3.45833	11.9287	19	2	4	1.41354	NaN	1.95567	NaN	-1.93773	-1.88874	-1.70131	-1.56711
EVEQLIK(gl)K	P25789;P25789-2	PSMA4	Proteasome subunit alpha type-4		1	GGK238		TRUE	4.91474	0.00248235	3.30251	12.1405	19	3	4	1.4079	1.26824	NaN	1.91023	-1.93773	-1.88874	-1.70131	-1.56711
NIHK(gl)LLDEVFFSEK	P25789	PSMA4	Proteasome subunit alpha type-4		1	GGK54		TRUE	3.76628	0.00271448	4.3812	7.17103	19	4	4	1.74551	1.73114	3.84618	3.10706	-1.93773	-1.88874	-1.70131	-1.56711
QK(gl)EVEQLIK	P25789;P25789-2	PSMA4	Proteasome subunit alpha type-4		1	GGK231		TRUE	3.0427	0.00284219	4.58516	5.48991	19	4	4	2.01496	2.14243	2.02761	5.06077	-1.93773	-1.88874	-1.70131	-1.56711
QK(gl)EVEQLIKK(gl)	P25789;P25789-2	PSMA4	Proteasome subunit alpha type-4		2	GGK231;GGK239		TRUE	5.16959	0.00274699	3.7562	13.7125	19	3	4	1.68934	NaN	2.3586	1.89948	-1.93773	-1.88874	-1.70131	-1.56711
QKEVEQLIK(gl)K	P25789;P25789-2	PSMA4	Proteasome subunit alpha type-4		1	GGK238		TRUE	5.55181	0.00342	3.31289	14.8433	19	3	4	1.29848	NaN	1.63967	1.67937	-1.93773	-1.88874	-1.70131	-1.56711
TTIFSPEGR	P25789	PSMA4	Proteasome subunit alpha type-4		0		S13;T9;T10	TRUE	2.96906	0.00587299	-1.06828	-4.08152	19	4	4	-2.38148	-3.04437	-2.86639	-3.07577	-1.93773	-1.88874	-1.70131	-1.56711
GVNTFS(ph)PEGR	P28066	PSMA5	Proteasome subunit alpha type-5		1	phS16		TRUE	5.12268	0.00218499	1.40722	7.86542	15	4	4	-0.76026	-0.617926	-0.77905	-0.575506	-2.2031	-2.19792	-2.11799	-1.84262
CDPAGYYCGFK(gl)ATAAGVK	P60900;P60900-2;P60900-3	PSMA6	Proteasome subunit alpha type-6		1	GGK164		TRUE	4.90292	0.0026375	3.28301	9.89858	21	4	4	0.686971	0.58121	0.170196	1.34531	-2.71257	-2.67845	-2.502	-2.45533
YEAANWK(gl)YK	P60900;P60900-2;P60900-3	PSMA6	Proteasome subunit alpha type-6		1	GGK102		TRUE	3.66941	0.00764895	-0.572702	-3.76164	21	4	4	-3.19121	-3.21947	-3.06302	-3.16546	-2.71257	-2.67845	-2.502	-2.45533
DIVVLGVEKK	O14818;O14818-4	PSMA7	Proteasome subunit alpha type-7		0		K47;K48	TRUE	2.6163	0.00789247	-1.14425	-4.61706	24	2	4	-3.00613	NaN	NaN	-2.61798	-1.83831	-1.69528	-1.68167	-1.45597
EFLEK(gl)NYTDEAIETDDLTIK	O14818;O14818-2	PSMA7	Proteasome subunit alpha type-7		1	GGK174		TRUE	6.93274	0.00251685	2.55927	15.148	24	4	4	0.847582	0.799999	0.976496	0.941765	-1.83831	-1.69528	-1.68167	-1.45597
GRDIVVLGVEK	O14818;O14818-4	PSMA7	Proteasome subunit alpha type-7		0		K47	TRUE	3.30798	0.00624038	-0.800315	-4.05128	24	4	4	-2.62433	-2.61255	-2.33294	-2.30266	-1.83831	-1.69528	-1.68167	-1.45597
GRDIVVLGVEKK	O14818;O14818-4	PSMA7	Proteasome subunit alpha type-7		0		K47;K48	TRUE	2.92445	0.00576408	-1.1628	-4.12695	24	4	4	-3.3311	-2.88918	-2.59223	-2.50992	-1.83831	-1.69528	-1.68167	-1.45597
YVAEIEK(gl)EKEENEK	O14818;O14818-2	PSMA7	Proteasome subunit alpha type-7		1	GGK234		TRUE	2.42921	0.006947	2.03656	3.89046	24	4	4	-0.188693	-0.558092	1.0278	1.194	-1.83831	-1.69528	-1.68167	-1.45597
AITVFSPDGHLFQVEYAQEAVKK(gl)	O14818;O14818-4;Q8TAA3-5;Q8TAA3;Q8TAA3-2	PSMA7;PSMA8	Proteasome subunit alpha type-7;Proteasome subunit alpha type-7-like		1	GGK28		TRUE	3.88494	0.00258065	3.04878	10.5213	24	2	4	NaN	1.66363	1.09831	NaN	-1.83831	-1.69528	-1.68167	-1.45597
LYQTDPSGTYHAWK(gl)ANAIGR	O14818;O14818-2;Q8TAA3-5;Q8TAA3;Q8TAA3-2	PSMA7;PSMA8	Proteasome subunit alpha type-7;Proteasome subunit alpha type-7-like		1	GGK157		TRUE	6.91902	0.00266667	2.75666	15.6344	24	4	4	0.984407	1.17319	1.00348	1.19433	-1.83831	-1.69528	-1.68167	-1.45597
SVAK(gl)LQDER	O14818;O14818-4;Q8TAA3-5;Q8TAA3	PSMA7;PSMA8	Proteasome subunit alpha type-7;Proteasome subunit alpha type-7-like		1	GGK52		TRUE	2.79228	0.00403534	2.8318	6.25242	24	2	4	NaN	0.586597	NaN	1.7414	-1.83831	-1.69528	-1.68167	-1.45597
AVELLRK	P49721	PSMB2	Proteasome subunit beta type-2		0		K162	TRUE	2.79043	0.00711421	-1.05924	-3.84988	13	4	4	-3.38121	-3.56504	-2.82139	-2.86718	-2.23943	-2.07691	-2.13179	-1.94976
FILNLPTFSVR	P49721	PSMB2	Proteasome subunit beta type-2		0		S179;T177	TRUE	3.58309	0.00523986	-0.766438	-4.25258	13	4	4	-3.0693	-2.91874	-2.73527	-2.74032	-2.23943	-2.07691	-2.13179	-1.94976
NGIHDLDNISFPK(gl)QGS	P49721	PSMB2	Proteasome subunit beta type-2		1	GGK198		TRUE	7.41205	0	5.01678	29.2076	13	3	4	2.93093	3.02954	2.79146	NaN	-2.23943	-2.07691	-2.13179	-1.94976
VAASNIVQMK(gl)DDHDK	P49721	PSMB2	Proteasome subunit beta type-2		1	GGK29		TRUE	7.66896	0	3.81847	21.2239	13	4	4	1.54493	1.62676	1.82077	1.88354	-2.23943	-2.07691	-2.13179	-1.94976
EVLEK(gl)QPVLSQTEAR	P28070	PSMB4	Proteasome subunit beta type-4		1	GGK201		TRUE	6.34422	0.00183607	5.22313	16.9611	5	4	4	2.32274	2.47749	2.94714	3.03644	-2.87483	-2.66444	-2.27462	-2.29481
K(gl)QEGTPEGLYL	P62191;P62191-2	PSMC1	26S protease regulatory subunit 4		1	GGK430		TRUE	4.3343	0.00220573	2.88909	12.4	22	2	4	NaN	NaN	0.363314	0.503971	-2.64359	-2.60516	-2.28064	-2.29243
NQEQMKPLEEK(gl)QEEER	P62191;P62191-2	PSMC1	26S protease regulatory subunit 4		1	GGK91		TRUE	6.00172	0.00338462	2.6091	12.421	22	4	4	-0.0194519	0.0391252	0.255116	0.33982	-2.64359	-2.60516	-2.28064	-2.29243
VTNEDFKK(gl)	P62191;P62191-2	PSMC1	26S protease regulatory subunit 4		1	GGK421		TRUE	2.27324	0.0076843	2.47315	4.66882	22	2	4	-0.676457	0.711847	NaN	NaN	-2.64359	-2.60516	-2.28064	-2.29243
ALDEGDIALLK(gl)TYGQSTYSR	P35998	PSMC2	26S protease regulatory subunit 7		1	GGK34		TRUE	5.11578	0.00262774	2.14766	11.0879	38	3	4	-0.336786	-0.0891902	0.0186295	NaN	-2.41504	-2.33155	-2.25915	-2.12801
CTK(gl)IINADSEDPK	P35998	PSMC2	26S protease regulatory subunit 7		1	GGK100		TRUE	2.45895	0.00575577	2.87858	4.12386	38	4	4	-0.219287	0.0365019	0.13687	2.42647	-2.41504	-2.33155	-2.25915	-2.12801
EDEK(gl)DDK(gl)PIR	P35998	PSMC2	26S protease regulatory subunit 7		2	GGK17;GGK20		TRUE	4.79749	0.00244055	2.36076	13.4462	38	2	4	NaN	NaN	0.123858	0.0307813	-2.41504	-2.33155	-2.25915	-2.12801
ESDTGLAPPALWDLAADK(gl)QTLQSEQPLQVAR	P35998	PSMC2	26S protease regulatory subunit 7		1	GGK84		TRUE	4.99749	0.00225941	1.88918	10.1742	38	3	4	-0.349603	-0.572087	-0.261088	NaN	-2.41504	-2.33155	-2.25915	-2.12801
K(gl)INELTGIK	P35998	PSMC2	26S protease regulatory subunit 7		1	GGK58		TRUE	5.42708	0.00281481	2.74116	10.9222	38	4	4	0.135838	0.286826	0.865608	0.5426	-2.41504	-2.33155	-2.25915	-2.12801
ACAAQTK(gl)ATFLK	P17980	PSMC3	26S protease regulatory subunit 6A		1	GGK245		TRUE	6.55709	0.00172308	4.10062	16.7511	33	4	4	1.92793	2.38937	1.75828	1.85731	-2.32699	-2.16687	-2.06365	-1.91206
FDSEK(gl)AGDR	P17980	PSMC3	26S protease regulatory subunit 6A		1	GGK300		TRUE	6.69124	0.00119149	4.52729	17.9126	33	4	4	2.16736	2.14209	2.61087	2.71928	-2.32699	-2.16687	-2.06365	-1.91206
LLDSEIK(gl)IMK	P17980	PSMC3	26S protease regulatory subunit 6A		1	GGK53		TRUE	5.18635	0.00242359	2.10345	9.38236	33	4	4	0.0157116	-0.0980825	0.2859	-0.259301	-2.32699	-2.16687	-2.06365	-1.91206
VTHELQAMK(gl)DK	P17980	PSMC3	26S protease regulatory subunit 6A		1	GGK70		TRUE	5.58848	0.0037377	3.18396	11.95	33	4	4	0.597371	1.1115	1.19648	1.36093	-2.32699	-2.16687	-2.06365	-1.91206
DEQEHEFYK(gl)	P43686;P43686-2	PSMC4	26S protease regulatory subunit 6B		1	GGK418		TRUE	7.99861	0	4.67024	24.8899	31	4	4	1.86223	1.97532	1.88235	2.16049	-2.89239	-2.78071	-2.60084	-2.52664
ELLK(gl)PNASVALHK	P43686;P43686-2	PSMC4	26S protease regulatory subunit 6B		1	GGK125		TRUE	5.21285	0.00333659	4.04984	11.4163	31	4	4	0.651483	1.89064	1.30608	1.55057	-2.89239	-2.78071	-2.60084	-2.52664
(ac)ALDGPEQMELEEGK(gl)AGSGLR	P62195	PSMC5	26S protease regulatory subunit 8		2	GGK19;acNterm2		TRUE	6.36621	0.00180645	4.99487	16.8668	33	4	4	2.26375	2.50812	2.94076	3.0042	-2.56061	-2.47201	-2.21431	-2.01573
DSEK(gl)NMSIK	P62195;P62195-2	PSMC5	26S protease regulatory subunit 8		1	GGK397		TRUE	4.65012	0.00265285	4.22056	15.8619	33	2	4	NaN	NaN	1.90606	1.90374	-2.56061	-2.47201	-2.21431	-2.01573
FVVDVDK(gl)NIDINDVTPNCR	P62195;P62195-2	PSMC5	26S protease regulatory subunit 8		1	GGK101		TRUE	5.35052	0.00316667	3.5506	14.2876	33	3	4	1.18751	1.09231	NaN	1.425	-2.56061	-2.47201	-2.21431	-2.01573
VHPEGK(gl)FVVDVDK	P62195;P62195-2	PSMC5	26S protease regulatory subunit 8		1	GGK94		TRUE	2.95953	0.00329632	4.08414	5.2514	33	4	4	-0.286893	2.36516	2.41812	2.57751	-2.56061	-2.47201	-2.21431	-2.01573
VLVK(gl)VHPEGK	P62195;P62195-2	PSMC5	26S protease regulatory subunit 8		1	GGK88		TRUE	7.16074	0	4.72533	20.5094	33	4	4	2.42683	2.16482	2.50625	2.54078	-2.56061	-2.47201	-2.21431	-2.01573
AVASQLDCNFLK(gl)VVSSSIVDK	P62333	PSMC6	26S protease regulatory subunit 10B		1	GGK197		TRUE	5.39835	0.00222449	1.21837	7.76766	20	4	4	-1.74681	-1.67302	-1.73436	-1.62911	-2.97903	-3.08124	-2.83585	-2.76066
KEEEK(gl)MEVDEAEK	Q99460;Q99460-2	PSMD1	26S proteasome non-ATPase regulatory subunit 1		1	GGK853		TRUE	4.5612	0.00234051	2.35612	8.21304	54	4	4	-0.667581	0.0545012	-0.528157	-0.0330882	-2.88284	-2.76661	-2.46111	-2.48825
MEVDEAEK(gl)K	Q99460;Q99460-2	PSMD1	26S proteasome non-ATPase regulatory subunit 1		1	GGK861		TRUE	3.67147	0.00243461	2.36765	8.94761	54	2	4	-0.443477	NaN	NaN	-0.120617	-2.88284	-2.76661	-2.46111	-2.48825
MEVDEAEK(gl)KEEK	Q99460;Q99460-2	PSMD1	26S proteasome non-ATPase regulatory subunit 1		1	GGK861		TRUE	5.41011	0.00239482	2.20614	10.0959	54	4	4	-0.449769	-0.485398	-0.640515	-0.198579	-2.88284	-2.76661	-2.46111	-2.48825
MEVDEAEKK(gl)	Q99460;Q99460-2	PSMD1	26S proteasome non-ATPase regulatory subunit 1		1	GGK862		TRUE	5.70885	0.00302655	2.34907	11.1204	54	4	4	-0.489463	-0.373333	-0.139112	-0.20063	-2.88284	-2.76661	-2.46111	-2.48825
MEVDEAEKK(gl)EEK	Q99460;Q99460-2	PSMD1	26S proteasome non-ATPase regulatory subunit 1		1	GGK862		TRUE	4.84263	0.00241071	2.14845	8.63974	54	4	4	-0.69757	-0.635203	-0.560519	-0.111699	-2.88284	-2.76661	-2.46111	-2.48825
MEVDEAEKKEEK(gl)	Q99460;Q99460-2	PSMD1	26S proteasome non-ATPase regulatory subunit 1		1	GGK865		TRUE	3.71951	0.00249597	2.38175	9.14127	54	2	4	NaN	NaN	-0.416624	-0.11929	-2.88284	-2.76661	-2.46111	-2.48825
VINDK(gl)HDDVMAK	Q99460;Q99460-2	PSMD1	26S proteasome non-ATPase regulatory subunit 1		1	GGK720		TRUE	3.21814	0.0039764	1.33943	5.25393	54	3	4	-1.34188	-1.03837	-1.55056	NaN	-2.88284	-2.76661	-2.46111	-2.48825
TTHLIAK(gl)EEMIHNLQ	O00232;O00232-2	PSMD12	26S proteasome non-ATPase regulatory subunit 12		1	GGK448		TRUE	5.67916	0.0029281	3.96037	13.0345	19	4	4	1.87939	1.56278	1.0282	1.08909	-2.66301	-2.63778	-2.69628	-2.28496
KLWHQLTLQVLDFVQDPCFAQGDGLIK	Q9UNM6	PSMD13	26S proteasome non-ATPase regulatory subunit 13		0		K32;K58;T38	TRUE	3.1922	0.00422069	1.34025	6.12716	19	2	4	NaN	-1.80299	NaN	-1.36407	-2.949	-2.9475	-2.9437	-2.85493
APVQPQQS(ph)PAAAPGGTDEKPSGK	Q13200	PSMD2	26S proteasome non-ATPase regulatory subunit 2		1	phS16		TRUE	4.71063	0.00240307	-2.01034	-8.16167	49	4	4	-4.80241	-4.50583	-4.23741	-4.12706	-2.56209	-2.46578	-2.37072	-2.23275
APVQPQQSPAAAPGGTDEK(gl)PSGK	Q13200	PSMD2	26S proteasome non-ATPase regulatory subunit 2		1	GGK27		TRUE	6.13064	0.00353086	2.49747	12.5874	49	4	4	0.00889749	-0.0814064	0.0713081	0.359743	-2.56209	-2.46578	-2.37072	-2.23275
APVQPQQSPAAAPGGTDEK(gl)PSGK(gl)ER	Q13200	PSMD2	26S proteasome non-ATPase regulatory subunit 2		2	GGK27;GGK31		TRUE	5.25921	0.0024026	2.46729	10.0969	49	4	4	-0.13341	-0.24124	0.217991	0.394474	-2.56209	-2.46578	-2.37072	-2.23275
APVQPQQSPAAAPGGTDEKPSGK(gl)ER	Q13200	PSMD2	26S proteasome non-ATPase regulatory subunit 2		1	GGK31		TRUE	4.36141	0.00214075	2.68033	12.1989	49	2	4	NaN	NaN	0.122616	0.422383	-2.56209	-2.46578	-2.37072	-2.23275
DAGDK(gl)DKEQELSEEDK	Q13200	PSMD2	26S proteasome non-ATPase regulatory subunit 2		1	GGK39		TRUE	5.72931	0.0031814	2.37258	11.2179	49	4	4	-0.237036	-0.122455	-0.0614306	0.279886	-2.56209	-2.46578	-2.37072	-2.23275
DK(gl)APVQPQQSPAAAPGGTDEK(gl)PSGK	Q13200	PSMD2	26S proteasome non-ATPase regulatory subunit 2		2	GGK8;GGK27		TRUE	5.36776	0.00255128	2.2275	10.0248	49	4	4	-0.426975	-0.0809324	-0.332446	0.119025	-2.56209	-2.46578	-2.37072	-2.23275
DKAPVQPQQSPAAAPGGTDEK(gl)PSGK	Q13200	PSMD2	26S proteasome non-ATPase regulatory subunit 2		1	GGK27		TRUE	5.69467	0.00285	2.28072	10.9583	49	4	4	-0.346793	-0.152063	-0.176578	0.166972	-2.56209	-2.46578	-2.37072	-2.23275
EWQELDDAEK(gl)VQR	Q13200;Q13200-3;Q13200-2	PSMD2	26S proteasome non-ATPase regulatory subunit 2		1	GGK178		TRUE	6.00647	0.00375824	2.36554	11.9654	49	4	4	-0.200173	-0.0741591	-0.12506	0.230212	-2.56209	-2.46578	-2.37072	-2.23275
LGEK(gl)DTSLYR	Q13200	PSMD2	26S proteasome non-ATPase regulatory subunit 2		1	GGK66		TRUE	3.93955	0.0024328	2.39117	9.98996	49	2	4	NaN	-0.211925	NaN	0.1786	-2.56209	-2.46578	-2.37072	-2.23275
LGEK(gl)DTSLYRPALEELR	Q13200	PSMD2	26S proteasome non-ATPase regulatory subunit 2		1	GGK66		TRUE	5.3785	0.00249158	2.29734	10.1633	49	4	4	-0.311954	-0.181332	-0.213192	0.264478	-2.56209	-2.46578	-2.37072	-2.23275
LVGSQEELASWGHEYVR	Q13200;Q13200-3	PSMD2	26S proteasome non-ATPase regulatory subunit 2		0		S147;S153;Y158	TRUE	2.56316	0.00781773	1.23707	4.62454	49	2	4	NaN	NaN	-0.91747	-1.42406	-2.56209	-2.46578	-2.37072	-2.23275
VGQAVDVVGQAGK(gl)PK	Q13200;Q13200-3;Q13200-2	PSMD2	26S proteasome non-ATPase regulatory subunit 2		1	GGK858		TRUE	4.37431	0.00235897	3.1441	9.96312	49	3	4	0.284988	0.726308	1.1975	NaN	-2.56209	-2.46578	-2.37072	-2.23275
EQQDLEFAK	O43242	PSMD3	26S proteasome non-ATPase regulatory subunit 3		0		K523	TRUE	4.74287	0.00235808	2.85819	14.3321	10	2	4	NaN	NaN	0.139395	0.0664878	-2.94009	-2.75059	-2.77235	-2.55795
SYNK(gl)DLESAEER	O43242	PSMD3	26S proteasome non-ATPase regulatory subunit 3		1	GGK503		TRUE	5.28263	0.00291064	3.20935	10.9971	10	4	4	0.742437	-0.111212	0.702158	0.483037	-2.94009	-2.75059	-2.77235	-2.55795
LQAQQDAVNIVCHSK(gl)TR	P55036;P55036-2	PSMD4	26S proteasome non-ATPase regulatory subunit 4		1	GGK40		TRUE	2.55743	0.0092546	1.06076	3.56632	22	4	4	-0.974759	-0.856451	-0.841004	-0.819455	-2.21337	-2.29391	-1.34906	-1.87836
ITNQVHGLK(gl)GLNSK	P51665	PSMD7	26S proteasome non-ATPase regulatory subunit 7		1	GGK199		TRUE	2.12517	0.00789668	4.49093	4.02035	11	3	4	1.41844	-0.254622	NaN	3.99236	-2.91659	-2.842	-2.75467	-2.57558
SVVALHNLINNK(gl)IANR	P51665	PSMD7	26S proteasome non-ATPase regulatory subunit 7		1	GGK279		TRUE	5.20432	0.00365775	5.48257	15.2925	11	3	4	2.6026	2.22444	3.30405	NaN	-2.91659	-2.842	-2.75467	-2.57558
SPNLSK(gl)CGEELGR	P48556	PSMD8	26S proteasome non-ATPase regulatory subunit 8		1	GGK111		TRUE	5.90985	0.00237288	4.32918	18.152	8	3	4	1.88268	2.20945	1.64674	NaN	-2.47409	-2.56807	-2.3715	-2.25123
AGT(ph)EDEEEEEEGRR	O95456-2;O95456	PSMG1	Proteasome assembly chaperone 1		1	phT18		TRUE	3.72437	0.00270182	1.74107	5.90816	12	4	4	-0.919915	-0.897801	-0.404898	-0.0915955	-2.52402	-2.31125	-2.27778	-2.16545
SNPSVFGSCPRK	O95456-2	PSMG1	Proteasome assembly chaperone 1		0		K139;S128;S131;S135	TRUE	3.20665	0.00792802	-0.678914	-4.01308	12	3	4	NaN	-2.9788	-3.01863	-2.99818	-2.52402	-2.31125	-2.27778	-2.16545
(ac)MDGIVPDIAVGTK	P26599;P26599-2;P26599-3	PTBP1	Polypyrimidine tract-binding protein 1		1	acNterm1		TRUE	2.17014	0.00929183	2.28605	4.36139	21	2	4	-1.0202	0.404467	NaN	NaN	-2.71672	-2.6599	-2.50371	-2.49532
(ac)MQPASAK(ac)WYDRR	Q15185-4;Q15185;Q15185-3;Q15185-2	PTGES3	Prostaglandin E synthase 3		2	acK11;acNterm1		TRUE	3.22208	0.00429045	1.28672	6.10258	12	2	4	NaN	NaN	-1.27453	-1.55294	-2.83986	-2.78409	-2.56391	-2.61393
DWEDDSDEDMSNFDR	Q15185-4;Q15185;Q15185-2	PTGES3	Prostaglandin E synthase 3		0		S113;S118	TRUE	8.58375	0	3.8827	25.6366	12	4	4	1.13632	1.1739	1.25966	1.15912	-2.83986	-2.78409	-2.56391	-2.61393
FIYMAVQHYIETLQR	Q06124;Q06124-2	PTPN11	Tyrosine-protein phosphatase non-receptor type 11		0		T528;Y519;Y525	TRUE	2.97129	0.00629236	1.03996	5.12583	15	2	4	NaN	NaN	-1.33765	-1.54641	-2.61679	-2.56133	-2.45027	-2.29957
SNPGDFTLSVR	Q06124;Q06124-2;Q06124-3	PTPN11	Tyrosine-protein phosphatase non-receptor type 11		0		S36;S44;T42	TRUE	4.99886	0.0022547	1.87442	10.1435	15	3	4	-0.618473	-0.734779	NaN	-0.469469	-2.61679	-2.56133	-2.45027	-2.29957
DVDVSEDS(ph)PPPLPER	Q05209;Q05209-2;Q05209-3	PTPN12	Tyrosine-protein phosphatase non-receptor type 12		1	phS673		TRUE	2.88789	0.00391127	-2.32918	-5.30786	22	3	4	-5.23303	NaN	-4.24542	-3.83885	-2.22371	-2.18887	-2.15082	-1.87629
TPLSFTNPLHSDDS(ph)DSDER	Q05209;Q05209-2;Q05209-3	PTPN12	Tyrosine-protein phosphatase non-receptor type 12		1	phS606		TRUE	2.97316	0.00495455	1.29843	4.7807	22	3	4	-0.470729	-0.801531	-1.16221	NaN	-2.22371	-2.18887	-2.15082	-1.87629
TPLSFTNPLHSDDS(ph)DSDERNSDGAVTQNK	Q05209;Q05209-2;Q05209-3	PTPN12	Tyrosine-protein phosphatase non-receptor type 12		1	phS606		TRUE	3.23271	0.00333787	1.83566	5.77195	22	3	4	-0.579081	NaN	-0.489851	0.246139	-2.22371	-2.18887	-2.15082	-1.87629
VSVT(ph)PPEESQNSDTPPRPDR	Q05209;Q05209-2;Q05209-3	PTPN12	Tyrosine-protein phosphatase non-receptor type 12		1	phT509		TRUE	2.50203	0.00965469	-1.09449	-4.33791	22	2	4	-3.40802	-3.00081	NaN	NaN	-2.22371	-2.18887	-2.15082	-1.87629
AHATTSNTVSK(gl)LLEK	Q6NZI2	PTRF	Polymerase I and transcript release factor		1	GGK109		TRUE	3.41105	0.00283994	2.05453	7.70159	26	2	4	-0.105303	NaN	0.352934	NaN	-2.12092	-1.9686	-1.91	-1.72334
LGK(gl)AHATTSNTVSK	Q6NZI2	PTRF	Polymerase I and transcript release factor		1	GGK98		TRUE	3.96462	0.00284058	1.16493	5.54386	26	4	4	-1.04546	-0.749872	-0.700626	-0.56719	-2.12092	-1.9686	-1.91	-1.72334
LPAKLS(ph)ISK	Q6NZI2	PTRF	Polymerase I and transcript release factor		1	phS167		TRUE	4.70501	0.00258163	-1.32253	-6.97328	26	4	4	-3.23705	-3.39759	-3.31946	-3.05891	-2.12092	-1.9686	-1.91	-1.72334
QAEMEGAVQSIQGELSK(gl)LGK	Q6NZI2	PTRF	Polymerase I and transcript release factor		1	GGK95		TRUE	4.67691	0.00224373	1.90089	7.94078	26	4	4	-0.414397	0.0202291	0.0440475	0.230809	-2.12092	-1.9686	-1.91	-1.72334
EEVGQYLKK	Q6GMV3	PTRHD1	Putative peptidyl-tRNA hydrolase PTRHD1		0		K134;K135;Y132	TRUE	3.85488	0.0024519	2.57913	9.89668	7	2	4	NaN	NaN	0.452985	-0.0316775	-2.52218	-2.44599	-2.26161	-2.24413
VVAEVYDQER	Q9UHX1-2;Q9UHX1-4;Q9UHX1-6;Q9UHX1;Q9UHX1-3;Q9UHX1-5	PUF60	Poly(U)-binding-splicing factor PUF60		0		Y530	TRUE	3.61462	0.00282781	1.68918	6.45234	22	3	4	0.454176	NaN	-0.0898449	-0.145221	-1.75914	-1.72325	-1.50914	-1.47306
AVLWQDSFS(ph)PHLK	Q14671-2;Q14671-3;Q14671;Q14671-4	PUM1	Pumilio homolog 1		1	phS19		TRUE	2.69556	0.007699	1.06663	4.65761	22	2	4	NaN	-0.271914	-0.64865	NaN	-1.65501	-1.58484	-1.50598	-1.36183
EFNAFVLDK	Q15269	PWP2	Periodic tryptophan protein 2 homolog		0		K138	TRUE	3.62525	0.00257179	5.92804	10.6821	15	2	4	3.00954	4.54306	NaN	NaN	-2.20889	-2.01442	-2.22283	-2.1608
FIHQQPQSSS(ph)PVYGSSAK	P49023;P49023-2;P49023-3	PXN	Paxillin		1	phS85		TRUE	3.07405	0.00692254	-0.840281	-3.88091	10	4	4	-3.66378	-3.42255	-3.24443	-3.11056	-2.69898	-2.53232	-2.3978	-2.45109
GSLCSGCQK(gl)PITGR	P49023;P49023-2;P49023-3;P49023-4	PXN	Paxillin		1	GGK540		TRUE	4.15403	0.00257745	2.20547	10.5172	17	2	4	-0.231227	-0.241697	NaN	NaN	-2.67566	-2.46196	-2.35002	-2.28011
IIASSPEMNLPTVSALR	Q96C36	PYCR2	Pyrroline-5-carboxylate reductase 2		0		S33;S34;S43;T41	TRUE	2.95367	0.0046732	1.5388	5.83384	3	2	4	-0.630617	-0.287043	NaN	NaN	-2.16036	-1.74008	-1.93599	-2.1541
DFSELEPDKFQNK	P06737;P06737-2	PYGL	Glycogen phosphorylase, liver form		0		K479;K483;S473	TRUE	2.25304	0.00785997	2.41608	4.02927	21	3	4	1.03591	-1.04599	-0.377957	NaN	-2.70389	-2.60051	-2.39597	-2.48135
LVIDQIDNGFFSPK	P06737;P06737-2	PYGL	Glycogen phosphorylase, liver form		0		K754;S752	TRUE	3.00838	0.00526987	-1.20614	-4.73257	21	3	4	-4.11359	-3.6444	NaN	-3.49672	-2.70389	-2.60051	-2.39597	-2.48135
LEDQVIGVALQASK	Q2KHR3;Q2KHR3-2	QSER1	Glutamine and serine-rich protein 1		0		K630;S629	TRUE	2.4271	0.00846786	-1.36418	-3.93145	8	3	4	-3.3247	-3.0523	NaN	-2.86344	-1.78163	-2.26209	-1.32711	-1.49303
YYHLTHDELISLLLQR	Q9BXF6	RAB11FIP5	Rab11 family-interacting protein 5		0		S607;T601;Y597;Y598	TRUE	5.53114	0.00286192	3.54191	20.3737	11	2	4	1.08982	0.874246	NaN	NaN	-2.44646	-2.53623	-2.64988	-2.60694
IIKQIISHSSK	Q15042;Q15042-3;Q15042-4	RAB3GAP1	Rab3 GTPase-activating protein catalytic subunit		0		K809;K817;S813;S815;S816	TRUE	3.86525	0.00270053	1.56384	8.28098	19	2	4	-0.466257	-0.755259	NaN	NaN	-2.14307	-2.20494	-2.27396	-2.07642
LDEK(gl)ELLK	Q9H2M9	RAB3GAP2	Rab3 GTPase-activating protein non-catalytic subunit		1	GGK677		TRUE	3.07938	0.00397406	1.63502	6.26309	16	2	4	NaN	NaN	-1.20232	-0.837943	-2.88278	-2.60689	-2.70369	-2.42724
VSSLQAEPLPR	Q9H2M9	RAB3GAP2	Rab3 GTPase-activating protein non-catalytic subunit		0		S915;S916	TRUE	3.98479	0.00252184	2.41603	10.2021	16	2	4	-0.345674	-0.132562	NaN	NaN	-2.88278	-2.60689	-2.70369	-2.42724
AQQQLEQEFNQK	Q15276;Q15276-2	RABEP1	Rab GTPase-binding effector protein 1		0		K42	TRUE	4.60874	0.00269447	1.10355	8.49961	11	2	4	-1.12989	-1.14592	NaN	NaN	-2.28715	-2.16926	-2.20245	-2.30699
SPHFQVVNEETPKDK	Q9Y3P9;Q9Y3P9-2;Q9Y3P9-3	RABGAP1	Rab GTPase-activating protein 1		0		K401;K403;S389;T399	TRUE	3.03223	0.005753	1.05662	5.27355	20	2	4	-1.14621	-1.02685	NaN	NaN	-2.25932	-1.93302	-2.12659	-2.25368
YMSGQTS(ph)PR	Q9UJ41-2;Q9UJ41-4;Q9UJ41-3;Q9UJ41	RABGEF1	Rab5 GDP/GTP exchange factor		1	phS390		TRUE	4.52654	0.00246645	-1.97658	-9.07295	12	3	4	NaN	-3.32832	-2.99722	-3.00346	-1.26528	-1.30129	-0.994485	-0.971295
QLPSGGLNGRPEK	P53611	RABGGTB	Geranylgeranyl transferase type-2 subunit beta		0		K235;S226	TRUE	3.4981	0.0028325	2.07581	8.00715	7	2	4	NaN	NaN	0.528493	0.127557	-1.91398	-1.82506	-1.50826	-1.74384
LRPLS(ph)YPQTVGETYGK	P63000-2	RAC1	Ras-related C3 botulinum toxin substrate 1		1	phS71		TRUE	5.33277	0.00221766	1.44233	8.32046	12	4	4	-0.392724	-0.617565	-0.541911	-0.423632	-2.07308	-2.05523	-1.86428	-1.75258
LHDFVSK(gl)TVIKPESCVPCGK	Q9H0H5	RACGAP1	Rac GTPase-activating protein 1		1	GGK292		TRUE	4.1034	0.00300311	-1.12171	-7.58214	13	2	4	-1.13177	-1.12699	NaN	NaN	-0.0945105	0.101112	-0.068602	0.0313076
K(gl)GGEADNLDEFLK	O60216	RAD21	Double-strand-break repair protein rad21 homolog		1	GGK406		TRUE	2.57729	0.00738846	1.35709	4.78015	18	2	4	NaN	0.239333	0.721754	NaN	-1.14934	-0.810956	-0.823827	-0.722046
EDKS(ph)PSEESAPTTSPESVSGSVPSSGSSGR	P54725-2;P54725-3;P54725	RAD23A	UV excision repair protein RAD23 homolog A		1	phS123		TRUE	3.32758	0.00308365	-1.9404	-5.35098	18	4	4	-4.66834	-4.12595	-4.61912	-3.50199	-2.40545	-2.43902	-2.12308	-2.18625
EDKSPS(ph)EESAPTTSPESVSGSVPSSGSSGR	P54725-2;P54725-3;P54725	RAD23A	UV excision repair protein RAD23 homolog A		1	phS125		TRUE	3.85988	0.00237358	-2.11521	-9.29001	18	2	4	NaN	-4.54888	-4.25844	NaN	-2.40545	-2.43902	-2.12308	-2.18625
EDKSPSEESAPTTS(ph)PESVSGSVPSSGSSGR	P54725-2;P54725-3;P54725	RAD23A	UV excision repair protein RAD23 homolog A		1	phS133		TRUE	3.17133	0.00392067	-1.4735	-5.32033	18	3	4	-4.12276	NaN	-3.75916	-3.40395	-2.40545	-2.43902	-2.12308	-2.18625
NIDQCSEIVK	Q92878;Q92878-2;Q92878-3	RAD50	DNA repair protein RAD50		0		K1301;S1297	TRUE	4.70607	0.00229952	2.00236	12.1013	24	2	4	NaN	-0.664562	-0.828794	NaN	-2.82401	-2.82204	-2.63277	-2.71734
RKEEQLSSYEDK	Q92878;Q92878-2;Q92878-3	RAD50	DNA repair protein RAD50		0		K618;K628;S623;S624;Y625	TRUE	2.49015	0.00574542	2.61057	5.28411	24	2	4	-0.805113	0.528171	NaN	NaN	-2.82401	-2.82204	-2.63277	-2.71734
GHEFYNPQK	P78406	RAE1	mRNA export factor		0		K349;Y345	TRUE	3.18908	0.00520632	1.05082	5.56047	13	2	4	NaN	NaN	-0.958216	-1.1641	-2.10664	-2.25422	-1.96442	-2.12265
RIES(ph)PLKHQHR	P78406	RAE1	mRNA export factor		1	phS209		TRUE	3.70911	0.0026791	1.88207	6.88065	13	3	4	-0.648733	-0.109312	NaN	0.0683018	-2.10664	-2.25422	-1.96442	-2.12265
VAIHYINPPNPAK	P78406	RAE1	mRNA export factor		0		K252;Y244	TRUE	2.67919	0.00472571	2.41261	4.88796	13	3	4	0.743127	0.831148	NaN	-0.67238	-2.10664	-2.25422	-1.96442	-2.12265
EALNSLSQLSYSTSSSK(gl)R	Q9P0K7;Q9P0K7-3;Q9P0K7-2;Q9P0K7-4	RAI14	Ankycorbin		1	GGK912		TRUE	7.28957	0.00300671	2.05526	17.159	41	3	4	0.0677764	-0.00497143	0.131068	NaN	-2.0194	-1.94098	-2.02086	-1.9813
LQSSLESEVSVLASK	Q9P0K7;Q9P0K7-3;Q9P0K7-2;Q9P0K7-4	RAI14	Ankycorbin		0		K806;S794;S795;S798;S801;S805	TRUE	4.41629	0.00792154	0.449596	3.69027	41	4	4	-1.63684	-1.45902	-1.51536	-1.55294	-2.0194	-1.94098	-2.02086	-1.9813
TRDDGDEEGLLTHSEEELEHS(ph)QDTDADDGALQ	Q9UKM9;Q9UKM9-2	RALY	RNA-binding protein Raly		1	phS295		TRUE	4.87617	0.00231263	2.00365	8.51795	15	4	4	-0.238817	-0.247765	-0.779302	-0.50953	-2.65713	-2.52566	-2.31704	-2.2902
TRDDGDEEGLLTHSEEELEHSQDT(ph)DADDGALQ	Q9UKM9;Q9UKM9-2	RALY	RNA-binding protein Raly		1	phT298		TRUE	6.60405	0.00259259	2.52243	14.0489	15	4	4	0.0851527	-0.0414468	0.0654687	0.19052	-2.65713	-2.52566	-2.31704	-2.2902
TRDDGDEEGLLTHSEEELEHSQDTDADDGALQ	Q9UKM9;Q9UKM9-2	RALY	RNA-binding protein Raly		0		S288;S295;T275;T286;T298	TRUE	5.50402	0.00312329	2.76654	11.1809	15	4	4	0.0824301	0.717507	0.329577	0.146622	-2.65713	-2.52566	-2.31704	-2.2902
GPIK(gl)FNVWDTAGQEK	P62826	RAN	GTP-binding nuclear protein Ran		1	GGK60		TRUE	4.56415	0.00220811	2.48868	12.7409	25	2	4	NaN	-0.152099	-0.240341	NaN	-2.85841	-2.76054	-2.56991	-2.55075
HLTGEFEK(gl)K	P62826	RAN	GTP-binding nuclear protein Ran		1	GGK37		TRUE	3.41774	0.00471811	0.92653	4.88372	25	3	4	NaN	-1.61512	-1.88175	-1.77825	-2.85841	-2.76054	-2.56991	-2.55075
HGPSSSHMHNTGADSPSCSNGVASTK	Q6VN20-3;Q6VN20;Q6VN20-2	RANBP10	Ran-binding protein 10		0		K341;S319;S320;S321;S330;S332;S334;S339;T326;T340	TRUE	2.80686	0.00676799	1.12989	3.94216	4	4	4	-1.80099	-1.42826	-1.74339	-1.78818	-2.33301	-2.93489	-3.22899	-2.78349
CVACQNPDKPS(ph)PSTSVPAPASFK	P49792	RANBP2	E3 SUMO-protein ligase RanBP2		1	phS1573		TRUE	3.2947	0.0060566	-0.813526	-4.06426	81	4	4	-2.99746	-2.84549	-3.18193	-2.77155	-2.30244	-2.23508	-2.0275	-1.97732
ECIIVWEKKPTVEEK	P49792	RANBP2	E3 SUMO-protein ligase RanBP2		0		K2716;K2717;K2723;T2719	TRUE	5.25721	0.002736	4.20809	19.9815	81	2	4	NaN	NaN	1.98169	2.16333	-2.30244	-2.23508	-2.0275	-1.97732
FESPATGILS(ph)PR	P49792	RANBP2	E3 SUMO-protein ligase RanBP2		1	phS955		TRUE	7.22101	0.00219608	3.06021	17.4707	81	4	4	1.02256	0.795351	0.879443	1.00115	-2.30244	-2.23508	-2.0275	-1.97732
HTGPGLLSMANQGQNTNNSQFVITLK	P49792	RANBP2	E3 SUMO-protein ligase RanBP2		0		K3177;S3159;S3170;T3153;T3167;T3175	TRUE	2.89563	0.00526721	1.40899	5.54131	81	2	4	NaN	NaN	-0.517427	-0.935761	-2.30244	-2.23508	-2.0275	-1.97732
PAANVT(ph)PTKGPVYGMNR	P49792	RANBP2	E3 SUMO-protein ligase RanBP2		1	phT896		TRUE	3.60803	0.00444818	0.881283	4.54143	81	4	4	-1.41767	-1.35528	-1.19213	-1.05212	-2.30244	-2.23508	-2.0275	-1.97732
TNFVQPMPGEGLRPSLPTQAHTTQPTPFK	P49792	RANBP2	E3 SUMO-protein ligase RanBP2		0		K1032;S1018;T1004;T1021;T1025;T1026;T1029	TRUE	2.60103	0.00715671	1.32894	4.80171	81	2	4	-1.06356	NaN	NaN	-0.549718	-2.30244	-2.23508	-2.0275	-1.97732
AVVS(ph)PPK	P49792;A6NKT7;O14715;Q99666;P0DJD0;P0DJD1	RANBP2;RGPD3;RGPD8;RGPD5;RGPD1;RGPD2	E3 SUMO-protein ligase RanBP2;RanBP2-like and GRIP domain-containing protein 3;RANBP2-like and GRIP domain-containing protein 8;RANBP2-like and GRIP domain-containing protein 5/6;RANBP2-like and GRIP domain-containing protein 1;RANBP2-like and GRIP domain-containing protein 2		1	phS2510		TRUE	3.05025	0.00627528	-0.979621	-5.14531	20	2	4	-2.9381	NaN	-3.09523	NaN	-2.19021	-2.08937	-1.98597	-1.88264
SVVSYWNLALIFHR	P49792;A6NKT7;O14715;Q99666;Q99666-2;P0DJD0;P0DJD1	RANBP2;RGPD3;RGPD8;RGPD5;RGPD1;RGPD2	E3 SUMO-protein ligase RanBP2;RanBP2-like and GRIP domain-containing protein 3;RANBP2-like and GRIP domain-containing protein 8;RANBP2-like and GRIP domain-containing protein 5/6;RANBP2-like and GRIP domain-containing protein 1;RANBP2-like and GRIP domain-containing protein 2		0		S676;S679;Y680	TRUE	4.24371	0.0025159	1.89	10.1889	20	2	4	-0.204967	-0.0891168	NaN	NaN	-2.19021	-2.08937	-1.98597	-1.88264
ELNLSFCEIKR	P46060	RANGAP1	Ran GTPase-activating protein 1		0		K306;S301	TRUE	4.14192	0.00240874	3.20143	11.8745	25	2	4	0.692159	1.00842	NaN	NaN	-2.52248	-2.55521	-2.15209	-2.17479
SLCSITDPANEK	P52306;P52306-5;P52306-4	RAP1GDS1	Rap1 GTPase-GDP dissociation stimulator 1		0		K153;S142;S145;T147	TRUE	3.9192	0.00263102	3.36251	10.9609	14	2	4	NaN	0.53436	NaN	1.16062	-2.73802	-2.52541	-2.3749	-2.42175
SDGGYTYDTSDLAAIK(gl)QR	P54136;P54136-2	RARS	Arginine--tRNA ligase, cytoplasmic		1	GGK393		TRUE	3.12994	0.00371572	1.72627	5.471	33	3	4	-1.27778	-1.26091	NaN	-0.467461	-2.84508	-2.82634	-2.63452	-2.60734
GTAFVTLLNGEQAEAAINAFHQSR	Q8IY67-2;Q8IY67	RAVER1	Ribonucleoprotein PTB-binding 1		0		S116;T95;T99	TRUE	5.11173	0.00237079	3.10865	16.8093	20	2	4	1.14763	1.07704	NaN	NaN	-2.15139	-2.05703	-1.93949	-1.83734
LQDLVNR	Q15291;Q15291-2	RBBP5	Retinoblastoma-binding protein 5		0			TRUE	6.0074	0.00293562	2.79453	20.5085	6	2	4	0.886823	0.956874	NaN	NaN	-1.7752	-1.88533	-1.89091	-1.93926
HPAK(gl)PDPSGECNPDLR	Q16576;Q16576-2	RBBP7	Histone-binding protein RBBP7		1	GGK203		TRUE	2.97972	0.0076425	0.835524	4.68792	17	2	4	NaN	NaN	-1.36561	-1.26295	-2.23297	-2.27509	-2.07601	-2.01514
IECEIK(ac)INHEGEVNR	Q16576;Q16576-2	RBBP7	Histone-binding protein RBBP7		1	acK163		TRUE	4.92045	0.00256532	2.85627	15.218	17	2	4	NaN	NaN	0.617986	0.794953	-2.23297	-2.27509	-2.07601	-2.01514
IECEIK(gl)INHEGEVNR	Q16576;Q16576-2	RBBP7	Histone-binding protein RBBP7		1	GGK163		TRUE	3.50457	0.00285526	1.86861	5.61926	17	4	4	-0.0139709	-0.24036	0.111867	-0.982291	-2.23297	-2.27509	-2.07601	-2.01514
IGEEQS(ph)AEDAEDGPPELLFIHGGHTAK	Q16576;Q16576-2	RBBP7	Histone-binding protein RBBP7		1	phS398		TRUE	2.42248	0.00866693	-1.35995	-3.92118	17	3	4	-3.43425	-4.07451	NaN	-3.02048	-2.23297	-2.27509	-2.07601	-2.01514
TPSSDVLVFDYTK(gl)HPAKPDPSGECNPDLR	Q16576;Q16576-2	RBBP7	Histone-binding protein RBBP7		1	GGK199		TRUE	2.86881	0.0055957	1.29368	4.60003	17	3	4	-1.21206	-0.913597	-0.442707	NaN	-2.23297	-2.27509	-2.07601	-2.01514
GFAFVEFSHLQDATR	P98175-2;P98175;P98175-4;P98175-3	RBM10	RNA-binding protein 10		0		S179;T185	TRUE	3.05673	0.00333107	2.60439	6.9946	17	2	4	-0.0997263	NaN	0.687544	NaN	-2.487	-2.50149	-2.19994	-2.05348
WMEANQHSLNILGQK	P98175-2;P98175;P98175-4;P98175-3	RBM10	RNA-binding protein 10		0		K201;S194	TRUE	2.29579	0.00789963	2.09035	4.02629	17	3	4	0.501006	0.0223323	NaN	-1.18371	-2.487	-2.50149	-2.19994	-2.05348
SPT(ph)EDFR	Q8IXT5	RBM12B	RNA-binding protein 12B		1	phT640		TRUE	3.15498	0.00636406	-0.886307	-5.09934	29	2	4	-3.2576	-3.19192	NaN	NaN	-2.46244	-2.42367	-2.22243	-2.24527
INVELSTK(ac)GQK	Q96PK6	RBM14	RNA-binding protein 14		1	acK149		TRUE	3.76562	0.00241676	-2.78201	-9.75236	23	2	4	NaN	NaN	-5.19369	-5.49031	-2.83435	-2.68258	-2.28522	-2.43781
HCAPS(ph)PDRSPELSSSR	Q96T37-4;Q96T37-2;Q96T37-3;Q96T37	RBM15	Putative RNA-binding protein 15		1	phS626		TRUE	2.97465	0.00491446	1.30974	4.33308	27	4	4	-1.18955	-1.29999	-0.632175	-0.577054	-2.42404	-2.44804	-2.11204	-1.95362
GGK(ac)IIVGDATEK	Q96I25	RBM17	Splicing factor 45		1	acK276		TRUE	2.92689	0.00392775	2.22944	6.35914	14	2	4	-0.79809	-0.0075941	NaN	NaN	-2.80421	-2.73388	-2.47601	-2.51501
SFGDPAK(ac)PR	Q9Y4C8	RBM19	Probable RNA-binding protein 19		1	acK85		TRUE	2.57507	0.00627234	-1.82117	-5.14447	4	2	4	-3.58322	-3.66321	NaN	NaN	-2.22796	-1.88348	-1.74898	-1.34777
LGASNSPGQPNSVKR	P49756	RBM25	RNA-binding protein 25		0		K685;S675;S677;S683	TRUE	2.89421	0.0076535	0.897674	3.77394	27	4	4	-1.25818	-1.65508	-1.46121	-1.72583	-2.64395	-2.60454	-2.26221	-2.18031
GYTLVEYETYK	Q9Y5S9;Q9Y5S9-2	RBM8A	RNA-binding protein 8A		0		K125;T117;T123;Y116;Y121;Y124	TRUE	3.34277	0.00468584	0.996752	4.92367	11	3	4	NaN	-1.58905	-1.36832	-1.40135	-2.67392	-2.52247	-2.31583	-2.28642
DGYGGSRDS(ph)YSSSR	P38159;P38159-2;Q96E39	RBMX;RBMXL1	RNA-binding motif protein, X chromosome;RNA-binding motif protein, X chromosome, N-terminally processed;RNA binding motif protein, X-linked-like-1		1	phS326		TRUE	3.03702	0.00744182	0.818241	4.15489	18	3	4	-1.9244	NaN	-1.78727	-2.01357	-2.8646	-2.8863	-2.5431	-2.61261
(ac)AAAMDVDTPSGTNSGAGKK(gl)	P62877	RBX1	E3 ubiquitin-protein ligase RBX1;E3 ubiquitin-protein ligase RBX1, N-terminally processed		2	GGK24;acNterm2		TRUE	2.25748	0.00910334	1.86103	4.41178	4	2	4	-0.286948	NaN	0.174486	NaN	-1.2949	-2.11173	-2.12691	-2.1355
DNNGVIGLLEPMKK	P18754-2;P18754	RCC1	Regulator of chromosome condensation		0		K191;K192	TRUE	2.13599	0.00808431	3.75398	4.5465	12	2	4	NaN	NaN	2.03676	-0.360758	-3.06055	-3.06975	-2.80203	-2.73157
IETKPCGEELK(gl)GGDK	Q9Y2P8;Q9Y2P8-2	RCL1	RNA 3-terminal phosphate cyclase-like protein		1	GGK351		TRUE	4.08753	0.00243556	1.7294	6.55705	8	4	4	0.703692	0.358846	0.833644	0.412048	-1.3463	-1.45127	-0.904112	-0.907709
ISWEEYK	Q15293;Q15293-2	RCN1	Reticulocalbin-1		0		K141;S136;Y140	TRUE	3.12558	0.00300544	3.31797	7.58563	20	2	4	NaN	NaN	0.263901	1.37292	-2.64061	-2.61449	-2.38619	-2.35693
VVRPDSELGERPPEDNQSFQYDHEAFLGK	Q15293	RCN1	Reticulocalbin-1		0		K66;S43;S55;Y58	TRUE	4.32909	0.00267413	1.90605	7.22885	20	4	4	-0.879762	-0.883795	-0.360563	-0.24992	-2.64061	-2.61449	-2.38619	-2.35693
REREES(ph)EDELEEANGNNPIDIEVDQNK	Q9UKL0	RCOR1	REST corepressor 1		1	phS260		TRUE	3.88908	0.00268015	1.67013	8.58079	8	2	4	NaN	NaN	-0.697062	-0.530271	-2.44374	-2.30163	-2.10984	-2.27999
LLSGPSQESPQTLGK(ac)ESR	Q9BWE0;Q9BWE0-4	REPIN1	Replication initiator 1		1	acK33		TRUE	3.87486	0.00285123	-1.24266	-6.2756	14	3	4	-3.96612	-4.10418	-3.67457	NaN	-2.65172	-2.79361	-2.66039	-2.58347
PGGDAVDRPFQCACCGK	Q9BWE0;Q9BWE0-4	REPIN1	Replication initiator 1		0		K243	TRUE	4.71592	0.00224532	2.66314	13.7968	14	2	4	0.140779	-0.15909	NaN	NaN	-2.65172	-2.79361	-2.66039	-2.58347
GTSISTK(ac)PPLTK	P35249;P35249-2	RFC4	Replication factor C subunit 4		1	acK13		TRUE	3.16051	0.00306454	-2.73714	-6.11201	14	3	4	NaN	-5.34005	-4.76781	-3.86106	-2.07088	-1.96522	-1.85679	-1.7838
GK(gl)PVHLHIWDTAGQDDYDR	O00212	RHOD	Rho-related GTP-binding protein RhoD		1	GGK63		TRUE	2.57383	0.00576054	-2.03107	-5.26428	3	2	4	-1.18781	-1.44152	NaN	NaN	1.14804	0.215904	0.867989	0.633715
HSPDTAEGQLK(gl)EDR	Q6R327;Q6R327-3	RICTOR	Rapamycin-insensitive companion of mTOR		1	GGK274		TRUE	7.37268	0.00246154	2.63078	20.3934	23	3	4	0.909147	1.0668	1.04698	NaN	-1.65662	-1.62831	-1.64819	-1.55944
SLQNNGLLTTLSQHYFLFIGTLSCHPHGVK	Q6R327;Q6R327-3	RICTOR	Rapamycin-insensitive companion of mTOR		0		K674;S645;S656;S667;T653;T654;T665;Y659	TRUE	3.89591	0.00443823	0.80741	5.97201	23	2	4	NaN	NaN	-0.743558	-0.887904	-1.65662	-1.62831	-1.64819	-1.55944
EKPAQDPLY(ph)DVPNASGGQAGGPQRPGR	Q13671-2;Q13671	RIN1	Ras and Rab interactor 1		1	phY36		TRUE	3.46784	0.00377626	-1.22023	-6.51608	6	2	4	NaN	NaN	-0.390227	-0.597984	0.590434	0.779806	0.680174	0.854101
GSPATS(ph)PHLGR	Q13671-2;Q13671	RIN1	Ras and Rab interactor 1		1	phS337		TRUE	4.12278	0.00249533	-2.07346	-10.1552	6	2	4	NaN	NaN	-1.49303	-1.20163	0.590434	0.779806	0.680174	0.854101
SRGEEQGCQGDGDAGVK	Q13671-2;Q13671	RIN1	Ras and Rab interactor 1		0		K680;S664	TRUE	3.92334	0.00239659	-2.09192	-9.47682	6	2	4	-1.54726	-1.18433	NaN	NaN	0.590434	0.779806	0.680174	0.854101
TVAKGNLCYILNKYHK	Q13129	RLF	Zinc finger protein Rlf		0		K1296;K1305;K1308;T1293;Y1301;Y1306	TRUE	3.4347	0.00282919	2.05957	7.78293	7	2	4	NaN	NaN	0.404401	0.607836	-1.36709	-1.8312	-1.35766	-1.65783
IYPSRDEYEAHQER	Q99496	RNF2	E3 ubiquitin-protein ligase RING2		0		S116;Y114;Y120	TRUE	2.69112	0.00788269	-1.04406	-3.71279	6	4	4	-2.07628	-2.1106	-1.49901	-2.0797	-0.994586	-0.692898	-1.24003	-0.661841
KCPKCNAAFGANDFHR	Q5VTR2	RNF20	E3 ubiquitin-protein ligase BRE1A		0		K956;K959	TRUE	2.96685	0.00471708	-1.36983	-4.37278	27	4	4	-3.3327	-3.61109	-3.07919	-2.725	-2.06909	-2.02769	-1.66366	-1.50823
VREAENVAFANK	Q63HN8;Q63HN8-4	RNF213	E3 ubiquitin-protein ligase RNF213		0		K2475	TRUE	2.75257	0.00913704	0.864936	3.57278	30	4	4	-1.22274	-1.27521	-1.02608	-1.11919	-2.21649	-2.35079	-1.80917	-1.72653
SLLLSASIK	Q5VTB9;Q5VTB9-3	RNF220	E3 ubiquitin-protein ligase RNF220		0		K277;S269;S273;S275	TRUE	4.15034	0.00260652	-2.25206	-10.5867	6	2	4	NaN	NaN	-2.70174	-2.79098	-0.60398	-0.672531	-0.399003	-0.301705
VNPALAELNLR	P13489	RNH1	Ribonuclease inhibitor		0			TRUE	2.68273	0.00636701	-1.44825	-5.10095	17	2	4	-3.85831	-3.28687	NaN	NaN	-2.2379	-2.25181	-1.99151	-2.0161
AEFGPPGPGAGSR	Q9H4A4	RNPEP	Aminopeptidase B		0		S56	TRUE	4.40381	0.00218881	2.51283	9.45825	17	3	4	-0.847622	NaN	-0.389126	-0.18099	-3.14982	-3.04192	-2.93906	-2.81081
SDSAFFWEER	O75116;Q13464	ROCK2;ROCK1	Rho-associated protein kinase 2;Rho-associated protein kinase 1		0		S132;S134	TRUE	2.6894	0.00689716	1.2616	4.91063	6	2	4	-0.618672	-0.468631	NaN	NaN	-1.51803	-1.84351	-2.07241	-1.78706
AAGPSLSHTSGGTQSK(gl)VVPIASLTPYQSK	P27694	RPA1	Replication protein A 70 kDa DNA-binding subunit;Replication protein A 70 kDa DNA-binding subunit, N-terminally processed		1	GGK183		TRUE	2.81936	0.00485075	1.63885	4.80009	29	3	4	NaN	-0.303668	-1.04204	-0.0192037	-2.15956	-2.19297	-2.02846	-1.99428
CEK(gl)CDTEFPNFK	P27694	RPA1	Replication protein A 70 kDa DNA-binding subunit;Replication protein A 70 kDa DNA-binding subunit, N-terminally processed		1	GGK502		TRUE	4.1996	0.00282967	1.0332	5.58786	29	4	4	-1.19345	-1.19285	-1.05744	-0.798751	-2.15956	-2.19297	-2.02846	-1.99428
SLSVLSSSTIIANPDIPEAYK(gl)LR	P27694	RPA1	Replication protein A 70 kDa DNA-binding subunit;Replication protein A 70 kDa DNA-binding subunit, N-terminally processed		1	GGK410		TRUE	3.16119	0.00574265	0.954435	5.28348	29	2	4	NaN	NaN	-1.02605	-1.25272	-2.15956	-2.19297	-2.02846	-1.99428
VIDQQNGLYR	P27694	RPA1	Replication protein A 70 kDa DNA-binding subunit;Replication protein A 70 kDa DNA-binding subunit, N-terminally processed		0		Y498	TRUE	3.52404	0.00493582	-0.861403	-5.62081	29	2	4	-2.96714	-2.94331	NaN	NaN	-2.15956	-2.19297	-2.02846	-1.99428
LEK(gl)IHPTGK	P35244	RPA3	Replication protein A 14 kDa subunit		1	GGK33		TRUE	4.35951	0.00219095	2.45294	9.25373	5	3	4	-0.161137	NaN	0.204111	0.090523	-2.66396	-2.58668	-2.06392	-2.31921
FNADEFEDMVAEK(gl)R	P27635	RPL10	60S ribosomal protein L10		1	GGK188		TRUE	7.79182	0	3.99845	22.2397	14	4	4	1.87941	1.80372	2.01622	2.10475	-2.18357	-2.1654	-1.91594	-1.92478
ILGPGLNK(gl)AGK	P62906	RPL10A	60S ribosomal protein L10a		1	GGK130		TRUE	7.13701	0.00121739	3.37695	17.9176	14	4	4	0.497164	0.553562	0.920373	0.749467	-2.81838	-2.73504	-2.60796	-2.62586
VDEVK(gl)STIK	P62906	RPL10A	60S ribosomal protein L10a		1	GGK152		TRUE	2.98126	0.00882906	0.740178	4.43383	14	2	4	-2.03127	-1.882	NaN	NaN	-2.81838	-2.73504	-2.60796	-2.62586
AEEILEK(ac)GLK	P62913;P62913-2	RPL11	60S ribosomal protein L11		1	acK85		TRUE	3.6471	0.00521163	-0.794746	-5.56302	21	2	4	-2.86281	NaN	-2.80372	NaN	-2.09222	-2.12041	-1.95414	-1.98732
AEEILEK(gl)GLK	P62913;P62913-2	RPL11	60S ribosomal protein L11		1	GGK85		TRUE	4.94497	0.00254217	3.27385	12.2301	21	3	4	0.801419	NaN	1.4424	1.46217	-2.09222	-2.12041	-1.95414	-1.98732
GAK(gl)AEEILEK	P62913;P62913-2	RPL11	60S ribosomal protein L11		1	GGK78		TRUE	5.73644	0.0034878	3.25376	12.5223	21	4	4	1.24072	1.47166	0.711913	1.43667	-2.09222	-2.12041	-1.95414	-1.98732
IAVHCTVRGAK	P62913;P62913-2	RPL11	60S ribosomal protein L11		0		K78;T73	TRUE	3.14272	0.00349482	1.85366	5.59492	21	3	4	-0.492455	-0.467015	0.404878	NaN	-2.09222	-2.12041	-1.95414	-1.98732
PGFSIADK(gl)K	P62913;P62913-2	RPL11	60S ribosomal protein L11		1	GGK144		TRUE	8.11219	0	6.16062	38.1227	21	3	4	4.05242	4.03352	4.28035	NaN	-2.09222	-2.12041	-1.95414	-1.98732
PGFSIADK(gl)K(gl)R	P62913;P62913-2	RPL11	60S ribosomal protein L11		2	GGK144;GGK145		TRUE	7.24515	0	5.95352	22.601	21	4	4	4.03644	3.53916	3.72914	4.35526	-2.09222	-2.12041	-1.95414	-1.98732
VLEQLTGQTPVFSK(gl)AR	P62913;P62913-2	RPL11	60S ribosomal protein L11		1	GGK52		TRUE	5.11482	0.00336946	6.42173	21.6668	21	2	4	NaN	NaN	4.0438	4.72261	-2.09222	-2.12041	-1.95414	-1.98732
YDGIILPGK(gl)	P62913;P62913-2	RPL11	60S ribosomal protein L11		1	GGK178		TRUE	6.90201	0.00227027	5.12595	36.1908	21	2	4	3.10902	3.06584	NaN	NaN	-2.09222	-2.12041	-1.95414	-1.98732
IGPLGLS(ph)PK	P30050	RPL12	60S ribosomal protein L12		1	phS38		TRUE	7.88216	0	4.01538	22.7133	10	4	4	1.46905	1.33314	1.70069	1.5297	-2.60143	-2.60419	-2.3561	-2.46721
GFS(ph)LEELR	P26373;P26373-2	RPL13	60S ribosomal protein L13		1	phS77		TRUE	4.39708	0.00264161	1.78303	8.40383	14	3	4	NaN	-0.617654	-1.02906	-0.823994	-2.75502	-2.71113	-2.47146	-2.48877
LAHEVGWK(gl)YQAVTATLEEK	P40429	RPL13A	60S ribosomal protein L13a		1	GGK148		TRUE	4.40005	0.00251748	5.13067	15.0233	11	2	4	NaN	2.28131	3.08853	NaN	-2.57682	-2.49925	-2.32291	-2.38399
YQAVTATLEEK(gl)R	P40429;Q6NVV1	RPL13A;RPL13AP3	60S ribosomal protein L13a;Putative 60S ribosomal protein L13a protein RPL13AP3		1	GGK159		TRUE	2.69121	0.00427064	3.31348	5.14123	11	3	4	-0.464763	1.41353	1.65445	NaN	-2.57682	-2.49925	-2.32291	-2.38399
YQAVTATLEEKRK(gl)	P40429;Q6NVV1	RPL13A;RPL13AP3	60S ribosomal protein L13a;Putative 60S ribosomal protein L13a protein RPL13AP3		1	GGK161		TRUE	6.84408	0.00186667	4.23049	23.4294	11	3	4	NaN	1.86872	1.87907	1.60645	-2.57682	-2.49925	-2.32291	-2.38399
APAQK(ac)APAPK	P50914	RPL14	60S ribosomal protein L14		1	acK204		TRUE	4.64368	0.00271074	1.46818	7.17091	11	4	4	-0.6024	-0.659234	-0.293068	-0.526826	-1.85298	-1.86891	-2.26406	-1.96832
APAQK(ac)VPAQK	P50914	RPL14	60S ribosomal protein L14		1	acK177		TRUE	4.63748	0.00255908	1.54057	7.29384	11	4	4	-0.480378	-0.576948	-0.184426	-0.55025	-1.85298	-1.86891	-2.26406	-1.96832
ATGQK(ac)AAPAPK	P50914	RPL14	60S ribosomal protein L14		1	acK187		TRUE	4.40576	0.00235782	2.80882	9.77471	11	3	4	1.10371	0.942176	NaN	0.414884	-1.85298	-1.86891	-2.26406	-1.96832
GQK(ac)APAQK(ac)APAPK	P50914	RPL14	60S ribosomal protein L14		2	acK199;acK204		TRUE	4.2694	0.00255843	1.70206	6.86297	11	4	4	-0.10387	-0.673578	-0.0710762	-0.297485	-1.85298	-1.86891	-2.26406	-1.96832
KAPAQK(ac)VPAQK	P50914	RPL14	60S ribosomal protein L14		1	acK177		TRUE	4.43088	0.00241461	1.2583	6.40695	11	4	4	-0.758525	-0.861973	-0.543906	-0.756651	-1.85298	-1.86891	-2.26406	-1.96832
FFEVILIDPFHK(gl)AIR	P61313	RPL15	60S ribosomal protein L15		1	GGK140		TRUE	2.41541	0.00522752	5.09332	4.25707	21	4	4	1.89932	-0.157885	4.69074	4.15969	-2.61334	-2.52533	-2.3088	-2.33394
GATYGK(gl)PVHHGVNQLK	P61313;P61313-2	RPL15	60S ribosomal protein L15		1	GGK83		TRUE	5.12245	0.00284615	4.67786	19.7435	21	2	4	NaN	2.0513	NaN	2.41371	-2.61334	-2.52533	-2.3088	-2.33394
NPDTQWITKPVHK(gl)HR	P61313	RPL15	60S ribosomal protein L15		1	GGK157		TRUE	5.60459	0.00302703	6.40815	26.3984	21	2	4	NaN	NaN	3.7684	4.1572	-2.61334	-2.52533	-2.3088	-2.33394
EQIVPKPEEEVAQK(ac)K	P18621;P18621-3;P18621-2	RPL17	60S ribosomal protein L17		1	acK167		TRUE	4.79173	0.00234273	2.70175	14.2392	13	2	4	0.171262	0.379399	NaN	NaN	-2.58357	-2.45409	-2.33769	-2.33033
EQIVPKPEEEVAQK(gl)K	P18621;P18621-3;P18621-2	RPL17	60S ribosomal protein L17		1	GGK167		TRUE	5.99432	0.00315493	4.70955	26.8298	13	2	4	NaN	2.22786	NaN	2.3384	-2.58357	-2.45409	-2.33769	-2.33033
EQIVPKPEEEVAQKK(gl)	P18621;P18621-3;P18621-2	RPL17	60S ribosomal protein L17		1	GGK168		TRUE	6.11723	0.00282828	4.38673	19.4187	13	3	4	1.80146	2.26562	NaN	1.81385	-2.58357	-2.45409	-2.33769	-2.33033
SAEFLLHMLK(gl)NAESNAELK	P18621;P18621-3;P18621-2	RPL17	60S ribosomal protein L17		1	GGK96		TRUE	2.99223	0.00475539	1.31309	4.82906	13	3	4	-0.704159	NaN	-1.21307	-1.42277	-2.58357	-2.45409	-2.33769	-2.33033
APGT(ph)PHSHTKPYVR	Q07020;Q07020-2	RPL18	60S ribosomal protein L18		1	phT158		TRUE	2.60788	0.0047648	2.71169	4.35281	12	4	4	0.488309	-1.49724	0.696587	0.739073	-2.73025	-2.74642	-2.45587	-2.48749
TNSTFNQVVLK(gl)R	Q07020;Q07020-2	RPL18	60S ribosomal protein L18		1	GGK49		TRUE	6.76179	0	4.99031	18.811	12	4	4	1.94141	2.30673	2.66286	2.63022	-2.73025	-2.74642	-2.45587	-2.48749
[truncated: 40,626 more rows]

## Sheet: dSILAC 6h mod-counter S0=0.3
Modified peptidoform	Unmodified counterpart peptide	UniProt IDs	Gene names	Protein names	Potential contaminant	PTM count	Modified SiteIDs	Unmodified SiteIDs	Significant mod_counter	-Log10(p-value)	q-value	Difference log2(mod/counter)	T-test Test statistic	Replicates modified peptidoform	Replicates counter peptidoform	6h R1 log2 mod.N/P	6h R2 log2 mod.N/P	6h R3 log2 mod.N/P	6h R4 log2 mod.N/P	6h R1 log2 counter.N/P	6h R2 log2 counter.N/P	6h R3 log2 counter.N/P	6h R4 log2 counter.N/P
[truncated: 4,494 more rows]

[truncated: 6 more sheets: dSILAC 24h pep-prot S0=0.02, dSILAC 24h mod-counter S0=0.09, dSILAC 40h pep-prot S0=0.04, dSILAC 40h mod-counter S0=0.1, dSILAC-TMT pep-prot S0=0.1, dSILAC-TMT mod-counter S0=0.1]
