# Supplementary material for: Linking post-translational modifications and protein turnover by site-resolved protein turnover profiling
Source: Nat Commun. 2022 Jan 10;13:165. doi: 10.1038/s41467-021-27639-0 (PMC8748498; doi:10.1038/s41467-021-27639-0)
Supplement: Supplementary file 6 — Supplementary Dataset 3 [file 41467_2021_27639_MOESM6_ESM.xlsx]

## Sheet: Explanantion
	Supplementary Data 3: Combined information about peptidoforms and modification sites from all datasets This table contains the combined information about peptidoforms and modified sites from all 4 datasets (dSILAC 6 h, 24 h, 40 h, dSILAC-TMT time-series) and replicates. Average fold changes between peptidoforms or sites to their corresponding proteins or counterpart peptides/sites are indicated a…
	Column	Description
	Peptidoform	Peptide with or without PTMs (non-oxidized and oxidized versions of the same base sequence are combined in one row)
	UniProt IDs	All human UniProt Identifiers to which the peptidoform or site maps; together these build a protein group
	Gene names	Names of all human genes to which the peptidoform or site maps
	Protein names	Names of all human proteins to which peptidoform or site maps
	PTM type	Type of post-translational modification
	Counterpart global	If TRUE, then this peptidoform spans an amino acid that has been identified with a PTM in a modified peptidoform
	Unique (Group)	If TRUE, then this peptidoform is unique for this protein group (i.e. it maps only to human proteins within this group)
	Unique (Protein)	If TRUE, then this peptidoform is unique for this human protein (i.e. it maps only to this specific protein)
	ProtTerm	Whether the peptidoform is located at the protein amino- or carboxy-terminus (Nterm or Cterm)
	Degron	Whether the peptidoform (partly) contains a degron annotated in the ELM (eukaryotic linear motif) database
	ac-Nterm	Number of protein N-terminal acetylations on this peptidoform
	ac-K	Number of lysine acetylations on this peptidoform
	GG-K	Number of di-Gly modifications (Ubiquitin-remnant after protein digestion) on lysine residues of this peptidoform
	ph-STY	Number of phosphorylations on serine, threonine, or tyrosine on this peptidoform
	Modified Site IDs	Modification, modified amino acid, and position within the first UniProt ID (ac-Nterm: protein N-terminal acetylation; ac: acetylation; GG: di-gly modification; ph: phosphorylation)
	Unmodified Site IDs	Unmodified counterpart amino acid and position within the first UniProt ID
	Modified site	First UniProt identifier, type of modification, modified amino acid, and position of modification with in this protein isoform
	Sequence window	Sequence window (11 amino acids) surrounding the modified site
	Mapped peptidoforms	All modified peptidoforms that span the modified site
	Significant global	Whether a peptidoform has been identified with a significant turnover difference to its corresponding protein or counterpart peptides in any of the statistical tests (slower: significantly slower in at least one test; faster: significantly faster in at least one test; ambiguous: significantly slower and faster in two different tests; FALSE: not significant in any test; N/A: not tested due to miss…
	Dataset	Datasets in which this peptidoform or site was quantified
	Difference_pep.prot_xh_dSILAC	Binary logarithm of the ratio of the peptidoform's N/P to the protein's N/P for the 'x' h pulse (N/P: newly synthesized to pre-existing abundance ratio)
	Difference_pep.prot_dSILAC-TMT	Binary logarithm of the ratio of the peptidoform's turnover rate K to the protein's turnover rate K for the pSILAC-TMT time-series
	Difference(s)_mod.counter_xh_dSILAC	Binary logarithm of the ratio of the modified peptidoform's N/P ratio to the counterpart peptide's N/P ratio; if several counterpart peptides existed, the median of the binary logarithms of the ratio was taken; if several modified peptidoforms span a modified site, the ratios for each are separated by a semicolon
	Difference(s)_mod.counter_dSILAC-TMT	Binary logarithm of the ratio of the modified peptidoform's turnover rate K to the counterpart peptide's protein turnover K; if several counterpart peptides existed, the median of the binary logarithms of the ratio was taken; if several modified peptidoforms span a modified site, the ratios for each are separated by a semicolon
	Counter_xh_dSILAC	Counterpart peptide(s) for the modified peptidoform in 'x' h pSILAC samples
	Counter_dSILAC-TMT	Counterpart peptide(s) for the modified peptidoform in the pSILAC-TMT samples
	Significant_pep.prot_xh_dSILAC	If TRUE, the peptidoform featured a significantly different turnover compared to the protein in the 'x' h pSILAC samples (FALSE: not significant; N/A: not tested due to missing replicates or too few peptidoforms for a protein; empty cell: not identified in this pulse time-point)
	Significant_pep.prot_dSILAC-TMT	If TRUE, the peptidoform featured a significantly different turnover compared to the protein in the pSILAC-TMT samples (FALSE: not significant; N/A: not tested due to missing replicates or too few peptidoforms for a protein; empty cell: not identified in pSILAC-TMT samples)
	Significant_mod.counter_xh_pulse	If TRUE, the peptidoform featured a significantly different turnover compared to a counterpart peptide in the 'x' h pSILAC samples (FALSE: not significant; N/A: not tested due to missing replicates; empty cell: modified peptidoform or counterpart peptide not identified in this pulse time-point)
	Significant_mod.counter_dSILAC-TMT	If TRUE, the peptidoform featured a significantly different turnover compared to a counterpart peptide in the pSILAC-TMT samples (FALSE: not significant; N/A: not tested due to missing replicates; empty cell: modified peptidoform or counterpart peptide not identified in pSILAC-TMT samples
	PhosphoSitePlus kinase	Protein kinases that are reported on PhosphoSitePlus to modify this site
	KDAC regulated (Schölz et al.)	If TRUE, the acetylated lysine residue showed at least a 2-fold regulation after lysine deacetylase inhibitor treatment in Schölz et al., Nature Biotechnolgy 2015 (FALSE: less than 2-fold; empty cell: not identified in Schölz et al.)
	p300/CBP regulated (Weinert et al.)	If TRUE, the acetylated lysine residue showed at least a 2-fold regulation after p300/CBP inhibitor treatment or transfection in Weinert et al., Cell 2018 (FALSE: less than 2-fold; empty cell: not identified in Weinert et al.)

## Sheet: Peptidoforms
	Protein information			Peptidoform information														Log2(pep/prot)				Log2(mod/counter)				Counterpart peptides				Significant in t-test peptidoform vs. protein					Significant in t-test modified peptidoform vs. counterpart peptide				Protein annotations
Peptidoform	UniProt IDs	Gene names	Protein names	PTM type	Counterpart global	Unique (Group)	Unique (Protein)	ProtTerm	Degron	ac-Nterm	ac-K	GG-K	ph-STY	Modified Site ID	Unmodified Site ID	Significant global	Dataset	Difference_pep.prot_6h_dSILAC	Difference_pep.prot_24h_dSILAC	Difference_pep.prot_40h_dSILAC	Difference_pep.prot_dSILAC-TMT	Difference_mod.counter_6h_dSILAC	Difference_mod.counter_24h_dSILAC	Difference_mod.counter_40h_dSILAC	Difference_mod.counter_dSILAC-TMT	Counter_6h_dSILAC	Counter_24h_dSILAC	Counter_40h_dSILAC	Counter_dSILAC-TMT	Significant_pep.prot_6h_dSILAC	Significant_pep.prot_24h_dSILAC	Significant_pep.prot_40h_dSILAC	Significant_pep.prot_dSILAC-TMT		Significant_mod.counter_6h_pulse	Significant_mod.counter_24h_pulse	Significant_mod.counter_40h_pulse	Significant_mod.counter_dSILAC-TMT	KEGG name	UniProt Keywords	CORUM complexes	Prosite name	HPA Protein class	HPA Subcellular location	HPA Peptidase class	HPA Kinase class	HPA Transporter class	HPA Enzyme class
(ac)AAAAAAAAAAGAAGGR	Q86U42-2;Q86U42	PABPN1	Polyadenylate-binding protein 2	acNterm		TRUE	FALSE	Nterm		1	0	0	0	acNterm2		N/A	6h;24h;TMT	0.42349	0.196581		0									N/A	N/A		N/A						mRNA surveillance pathway	3D-structure;Acetylation;Alternativesplicing;Apoptosis;Coiledcoil;Completeproteome;Cytoplasm;Directproteinsequencing;Diseasemutation;Membrane;Methylation;Mitochondrion;mRNAprocessing;Nucleus;Phosphoprotein;Polymorphism;Referenceproteome;RNA-binding;Tripletrepeatexpansion		BCL2_FAMILY;BH1;BH2;BH4_1;BH4_2;RRM	Disease related genes;Plasma proteins;Predicted intracellular proteins	Nucleoplasm;Nuclear speckles
(ac)AAAAAAAGDS(ph)DSWDADAFSVEDPVRK	O75822;O75822-2;O75822-3	EIF3J	Eukaryotic translation initiation factor 3 subunit J	acNterm;phS		TRUE	FALSE	Nterm		1	0	0	1	phS11;acNterm2		slower	6h;24h;40h;TMT	0.844979	-0.0204264	-0.306742	-1.46756									FALSE	FALSE	FALSE	TRUE						RNA transport	3D-structure;Acetylation;Alternativesplicing;Coiledcoil;Completeproteome;Cytoplasm;Directproteinsequencing;Initiationfactor;Phosphoprotein;Polymorphism;Proteinbiosynthesis;Referenceproteome	EIF3 complex (EIF3A, EIF3B, EIF3G, EIF3I, EIF3J);EIF3 complex (EIF3B, EIF3J, EIF3I);eIF3 complex (EIF3S6, EIF3S5, EIF3S4, EIF3S3, EIF3S6IP, EIF3S2, EIF3S9, EIF3S12, EIF3S10, EIF3S8, EIF3S1, EIF3S7);eIF3 complex (EIF3S6, EIF3S5, EIF3S4, EIF3S3, EIF3S6IP, EIF3S2, EIF3S9, EIF3S12, EIF3S10, EIF3S8, EIF3S1, EIF3S7, PCID1)		Plasma proteins;Predicted intracellular proteins	Cytosol
(ac)AAAAAAAGDSDS(ph)WDADAFSVEDPVRK	O75822;O75822-2;O75822-3	EIF3J	Eukaryotic translation initiation factor 3 subunit J	acNterm;phS		TRUE	FALSE	Nterm		1	0	0	1	phS13;acNterm2		N/A	6h;40h	0.899267		-0.459072										N/A		N/A							RNA transport	3D-structure;Acetylation;Alternativesplicing;Coiledcoil;Completeproteome;Cytoplasm;Directproteinsequencing;Initiationfactor;Phosphoprotein;Polymorphism;Proteinbiosynthesis;Referenceproteome	EIF3 complex (EIF3A, EIF3B, EIF3G, EIF3I, EIF3J);EIF3 complex (EIF3B, EIF3J, EIF3I);eIF3 complex (EIF3S6, EIF3S5, EIF3S4, EIF3S3, EIF3S6IP, EIF3S2, EIF3S9, EIF3S12, EIF3S10, EIF3S8, EIF3S1, EIF3S7);eIF3 complex (EIF3S6, EIF3S5, EIF3S4, EIF3S3, EIF3S6IP, EIF3S2, EIF3S9, EIF3S12, EIF3S10, EIF3S8, EIF3S1, EIF3S7, PCID1)		Plasma proteins;Predicted intracellular proteins	Cytosol
(ac)AAAAAAAGDSDSWDADAFSVEDPVR	O75822;O75822-2;O75822-3	EIF3J	Eukaryotic translation initiation factor 3 subunit J	acNterm		TRUE	FALSE	Nterm		1	0	0	0	acNterm2		FALSE	40h			-0.120605												FALSE							RNA transport	3D-structure;Acetylation;Alternativesplicing;Coiledcoil;Completeproteome;Cytoplasm;Directproteinsequencing;Initiationfactor;Phosphoprotein;Polymorphism;Proteinbiosynthesis;Referenceproteome	EIF3 complex (EIF3A, EIF3B, EIF3G, EIF3I, EIF3J);EIF3 complex (EIF3B, EIF3J, EIF3I);eIF3 complex (EIF3S6, EIF3S5, EIF3S4, EIF3S3, EIF3S6IP, EIF3S2, EIF3S9, EIF3S12, EIF3S10, EIF3S8, EIF3S1, EIF3S7);eIF3 complex (EIF3S6, EIF3S5, EIF3S4, EIF3S3, EIF3S6IP, EIF3S2, EIF3S9, EIF3S12, EIF3S10, EIF3S8, EIF3S1, EIF3S7, PCID1)		Plasma proteins;Predicted intracellular proteins	Cytosol
(ac)AAAAAAAGDSDSWDADAFSVEDPVRK	O75822;O75822-2;O75822-3	EIF3J	Eukaryotic translation initiation factor 3 subunit J	acNterm		TRUE	FALSE	Nterm		1	0	0	0	acNterm2		N/A	6h	2.26114												N/A									RNA transport	3D-structure;Acetylation;Alternativesplicing;Coiledcoil;Completeproteome;Cytoplasm;Directproteinsequencing;Initiationfactor;Phosphoprotein;Polymorphism;Proteinbiosynthesis;Referenceproteome	EIF3 complex (EIF3A, EIF3B, EIF3G, EIF3I, EIF3J);EIF3 complex (EIF3B, EIF3J, EIF3I);eIF3 complex (EIF3S6, EIF3S5, EIF3S4, EIF3S3, EIF3S6IP, EIF3S2, EIF3S9, EIF3S12, EIF3S10, EIF3S8, EIF3S1, EIF3S7);eIF3 complex (EIF3S6, EIF3S5, EIF3S4, EIF3S3, EIF3S6IP, EIF3S2, EIF3S9, EIF3S12, EIF3S10, EIF3S8, EIF3S1, EIF3S7, PCID1)		Plasma proteins;Predicted intracellular proteins	Cytosol
(ac)AAAAAAGAASGLPGPVAQGLK	Q96P70	IPO9	Importin-9	acNterm		TRUE	TRUE	Nterm		1	0	0	0	acNterm2		FALSE	6h;24h;40h;TMT	-0.134831	-0.141529	0.0722131	-0.195614									N/A	FALSE	FALSE	FALSE							Acetylation;Completeproteome;Cytoplasm;Directproteinsequencing;Nucleus;Proteintransport;Referenceproteome;Transport		IMPORTIN_B_NT	Predicted intracellular proteins;Transporters	Vesicles;Cytosol			channels and pores
(ac)AAAAAAGAGPEMVR	P28482;P28482-2	MAPK1	Mitogen-activated protein kinase 1	acNterm		TRUE	FALSE	Nterm		1	0	0	0	acNterm2		N/A	TMT				-0.488127												N/A						Acute myeloid leukemia;Adherens junction;Aldosterone-regulated sodium reabsorption;Alzheimer's disease;Axon guidance;B cell receptor signaling pathway;Bladder cancer;Chagas disease (American trypanosomiasis);Chemokine signaling pathway;Chronic myeloid leukemia;Colorectal cancer;Dorso-ventral axis formation;Endometrial cancer;ErbB signaling pathway;Fc epsilon RI signaling pathway;Fc gamma R-mediat…	3D-structure;Acetylation;Alternativesplicing;Apoptosis;ATP-binding;Cellcycle;Completeproteome;Cytoplasm;Cytoskeleton;Directproteinsequencing;DNA-binding;Host-virusinteraction;Kinase;Nucleotide-binding;Nucleus;Phosphoprotein;Referenceproteome;Repressor;Serine/threonine-proteinkinase;Transcription;Transcriptionregulation;Transferase;Ublconjugation	HDAC4-ERK2 complex;p14-Mp1-ERK2 complex	MAPK;PROTEIN_KINASE_ATP;PROTEIN_KINASE_DOM;PROTEIN_KINASE_ST	Cancer-related genes;Enzymes;FDA approved drug targets;Plasma proteins;Predicted intracellular proteins;RAS pathway related proteins			CMGC Ser/Thr protein kinase		transferase
(ac)AAAAAGTATSQR	Q9Y2Z0;Q9Y2Z0-2	SUGT1	Suppressor of G2 allele of SKP1 homolog	acNterm		FALSE	FALSE	Nterm		1	0	0	0	acNterm2		FALSE	24h;40h;TMT		0.028636	-0.120781	-0.464303										FALSE	FALSE	FALSE						NOD-like receptor signaling pathway;Plant-pathogen interaction	3D-structure;Acetylation;Alternativesplicing;Completeproteome;Cytoplasm;Directproteinsequencing;Nucleus;Phosphoprotein;Referenceproteome;Repeat;TPRrepeat;Ublconjugationpathway		CS;SGS;TPR;TPR_REGION	Plasma proteins;Predicted intracellular proteins	Nucleoplasm;Plasma membrane;Cytosol
(ac)AAAAASHLNLDALR	Q13049	TRIM32	E3 ubiquitin-protein ligase TRIM32	acNterm		TRUE	TRUE	Nterm		1	0	0	0	acNterm2		N/A	TMT				-0.735941												N/A						Ubiquitin mediated proteolysis	3D-structure;Acetylation;Bardet-Biedlsyndrome;Ciliopathy;Coiledcoil;Completeproteome;Cytoplasm;Directproteinsequencing;Diseasemutation;Ligase;Limb-girdlemusculardystrophy;Mentalretardation;Metal-binding;Obesity;Polymorphism;Referenceproteome;Repeat;Ublconjugation;Ublconjugationpathway;Zinc;Zinc-finger		NHL;ZF_BBOX;ZF_RING_1;ZF_RING_2	Disease related genes;Enzymes;Potential drug targets;Predicted intracellular proteins	Intermediate filaments
(ac)AAAAECDVVMAATEPELLDDQEAKR	Q99615	DNAJC7	DnaJ homolog subfamily C member 7	acNterm		TRUE	TRUE	Nterm		1	0	0	0	acNterm2		FALSE	TMT				-0.212274												FALSE							Acetylation;Alternativesplicing;Chaperone;Completeproteome;Cytoplasm;Cytoskeleton;Directproteinsequencing;Nucleus;Referenceproteome;Repeat;TPRrepeat		DNAJ_2;TPR;TPR_REGION	Predicted intracellular proteins	Nucleoplasm;Cytosol
(ac)AAAAELSLLEK	O43324;O43324-2	EEF1E1	Eukaryotic translation elongation factor 1 epsilon-1	acNterm		TRUE	FALSE	Nterm		1	0	0	0	acNterm2		FALSE	6h;24h;TMT	-0.138148	0.108661		-0.207675									FALSE	FALSE		FALSE							3D-structure;Acetylation;Alternativesplicing;Coiledcoil;Completeproteome;Cytoplasm;Directproteinsequencing;Nucleus;Proteinbiosynthesis;Referenceproteome	Multisynthetase complex	GST_CTER	Predicted intracellular proteins;Predicted membrane proteins	Nucleoplasm;Cytosol
(ac)AAAAKPNNLSLVVHGPGDLR	Q00796;Q00796-2	SORD	Sorbitol dehydrogenase	acNterm		TRUE	FALSE	Nterm		1	0	0	0	acNterm2		FALSE	6h;24h;40h;TMT	-0.134529	-0.0994837	0.0565462	-0.162561									FALSE	FALSE	FALSE	FALSE						Fructose and mannose metabolism	3D-structure;Acetylation;Alternativesplicing;Cellprojection;Cilium;Completeproteome;Directproteinsequencing;Flagellum;Membrane;Metal-binding;Mitochondrion;NAD;Oxidoreductase;Phosphoprotein;Polymorphism;Referenceproteome;Zinc		ADH_ZINC	Enzymes;Plasma proteins;Predicted intracellular proteins	Cytosol				oxidoreductase
(ac)AAAANSGSSLPLFDCPTWAGKPPPGLHLDVVK	Q12972	PPP1R8	Nuclear inhibitor of protein phosphatase 1;Activator of RNA decay	acNterm		TRUE	TRUE	Nterm		1	0	0	0	acNterm2		FALSE	24h;40h;TMT		-0.124067	-0.330324	-1.19943										FALSE	FALSE	N/A							3D-structure;Alternativesplicing;Completeproteome;Cytoplasm;DNA-binding;Endonuclease;Hydrolase;Magnesium;mRNAprocessing;mRNAsplicing;Nuclease;Nucleus;Phosphoprotein;Proteinphosphataseinhibitor;Referenceproteome;Repeat;Repressor;RNA-binding;Spliceosome;Transcription;Transcriptionregulation		FHA_DOMAIN	Predicted intracellular proteins	Nucleoplasm;Nuclear speckles
(ac)AAAAPDSRVS(ph)EEENLKK	Q9Y3B9	RRP15	RRP15-like protein	acNterm;phS		TRUE	TRUE	Nterm		1	0	0	1	phS11;acNterm2		FALSE	6h;24h	-0.490152	0.126387											FALSE	FALSE									Acetylation;Citrullination;Coiledcoil;Completeproteome;Phosphoprotein;Polymorphism;Referenceproteome			Predicted intracellular proteins	Nucleoplasm;Nucleoli;Mitochondria
(ac)AAAAQLSLTQLSSGNPVYEK	P42566	EPS15	Epidermal growth factor receptor substrate 15	acNterm		TRUE	TRUE	Nterm		1	0	0	0	acNterm2		N/A	TMT				-0.619331												N/A						Endocytosis	3D-structure;Acetylation;Alternativesplicing;Calcium;Cellmembrane;Chromosomalrearrangement;Coatedpit;Completeproteome;Cytoplasm;Endocytosis;Endosome;Membrane;Metal-binding;Phosphoprotein;Polymorphism;Proteintransport;Proto-oncogene;Referenceproteome;Repeat;SH3-binding;Transport	Eps15-stonin2 complex;PARK2-EPS15-EGFR	EF_HAND_1;EF_HAND_2;EH;UIM	Cancer-related genes;Disease related genes;Plasma proteins;Predicted intracellular proteins	Vesicles;Cytosol
(ac)AAAAVGAGHGAGGPGAASSSGGAR	Q96K37	SLC35E1	Solute carrier family 35 member E1	acNterm		TRUE	TRUE	Nterm	SPOP;degron_unmod	1	0	0	0	acNterm2		FALSE	24h;40h		-0.825874	-0.887661											N/A	FALSE								Alternativesplicing;Completeproteome;Membrane;Phosphoprotein;Referenceproteome;Transmembrane;Transmembranehelix;Transport			Predicted membrane proteins;Transporters	Golgi apparatus			electrochemical potential-driven transporters
(ac)AAAAVSESWPELELAER	Q8N1G4	LRRC47	Leucine-rich repeat-containing protein 47	acNterm		TRUE	TRUE	Nterm		1	0	0	0	acNterm2		FALSE	6h;24h;40h	-0.129202	0.0245982	-0.18824										N/A	FALSE	FALSE								Acetylation;Coiledcoil;Completeproteome;Directproteinsequencing;Leucine-richrepeat;Phosphoprotein;Polymorphism;Referenceproteome;Repeat		LRR	Predicted intracellular proteins	Nucleoli fibrillar center
(ac)AAAAVSSAKR	P49914	MTHFS	5-formyltetrahydrofolate cyclo-ligase	acNterm		TRUE	TRUE	Nterm		1	0	0	0	acNterm2		N/A	TMT				2.61658												N/A						One carbon pool by folate	3D-structure;Acetylation;Alternativesplicing;ATP-binding;Completeproteome;Cytoplasm;Folate-binding;Ligase;Magnesium;Metal-binding;Nucleotide-binding;Polymorphism;Referenceproteome			Enzymes;Predicted intracellular proteins	Cytosol				ligase
(ac)AAAAVVEFQR	O00231;O00231-2	PSMD11	26S proteasome non-ATPase regulatory subunit 11	acNterm		TRUE	FALSE	Nterm		1	0	0	0	acNterm2		N/A	24h;TMT		-0.207529		1.22925										N/A		N/A						Proteasome	Acetylation;Alternativesplicing;Completeproteome;Cytoplasm;Directproteinsequencing;Nucleus;Phosphoprotein;Proteasome;Referenceproteome	PA700 complex;PA700-20S-PA28 complex		Plasma proteins;Predicted intracellular proteins	Nucleoplasm;Golgi apparatus
(ac)AAAAVVVPAEWIK	Q8NI27	THOC2	THO complex subunit 2	acNterm		TRUE	TRUE	Nterm		1	0	0	0	acNterm2		FALSE	6h;24h;TMT	-0.0875103	-0.39426		0.272604									FALSE	N/A		FALSE						RNA transport;Spliceosome	Alternativesplicing;Coiledcoil;Completeproteome;mRNAprocessing;mRNAsplicing;mRNAtransport;Nucleus;Phosphoprotein;Referenceproteome;RNA-binding;Transport	Spliceosome;THO complex;TREX complex		Disease related genes;Plasma proteins;Predicted intracellular proteins	Nucleoplasm
(ac)AAADGDDSLYPIAVLIDELR	P30153	PPP2R1A	Serine/threonine-protein phosphatase 2A 65 kDa regulatory subunit A alpha isoform	acNterm		TRUE	TRUE	Nterm		1	0	0	0	acNterm2		N/A	TMT				0.0579664												N/A						Cell cycle - yeast;Chagas disease (American trypanosomiasis);Hepatitis C;Long-term depression;Meiosis - yeast;mRNA surveillance pathway;Oocyte meiosis;TGF-beta signaling pathway;Tight junction;Wnt signaling pathway	3D-structure;Acetylation;Centromere;Chromosome;Chromosomepartition;Completeproteome;Cytoplasm;Directproteinsequencing;Referenceproteome;Repeat	PPP2CA-PPP2R1A complex;PPP2CA-PPP2R1A-PPP2R3A complex;PPP2R1A-PPP2R1B-PPP2CA-PPME1-EIF4A1 complex;RAF1-PPP2-PIN1 complex;RFC2-RIalpha complex	HEAT_REPEAT	Cancer-related genes;Disease related genes;Plasma proteins;Predicted intracellular proteins	Cytosol
(ac)AAAEAANCIMEVSCGQAESSEKPNAEDMTSK	Q99873-4	PRMT1	Protein arginine N-methyltransferase 1	acNterm		TRUE	TRUE	Nterm		1	0	0	0	acNterm2		N/A	TMT				0												N/A							Alternativesplicing;Completeproteome;Cytoplasm;Methyltransferase;Nucleus;Polymorphism;Referenceproteome;S-adenosyl-L-methionine;Transferase	FIB-associated protein complex;PRMT1 complex	SAM_MT_PRMT	Enzymes;Plasma proteins;Predicted intracellular proteins	Nucleoplasm				transferase
(ac)AAAEEEPKPK	P55263;P55263-3	ADK	Adenosine kinase	acNterm		TRUE	FALSE	Nterm		1	0	0	0	acNterm2		FALSE	6h;24h;40h;TMT	2.41383	-0.00729278	0.0275215	-0.795227									FALSE	FALSE	FALSE	FALSE						Purine metabolism	3D-structure;Acetylation;Alternativesplicing;ATP-binding;Completeproteome;Cytoplasm;Directproteinsequencing;Diseasemutation;Kinase;Magnesium;Metal-binding;Nucleotide-binding;Nucleus;Phosphoprotein;Purinesalvage;Referenceproteome;Transferase		PFKB_KINASES_2	Disease related genes;Enzymes;FDA approved drug targets;Predicted intracellular proteins	Nucleoplasm;Cytosol				transferase
(ac)AAAK(gl)DTHEDHDTSTENTDESNHDPQFEPIVSLPEQEIK	P43487-2;P43487	RANBP1	Ran-specific GTPase-activating protein	acNterm;GGK		TRUE	FALSE	Nterm		1	0	1	0	GGK5;acNterm2		FALSE	24h;40h		0.271948	0.437375											FALSE	FALSE								3D-structure;Acetylation;Alternativesplicing;Completeproteome;Directproteinsequencing;GTPaseactivation;Phosphoprotein;Polymorphism;Referenceproteome	RANBMP-CD39 complex;RANBP1-RAN-KPNB1 complex	RANBD1	Plasma proteins;Predicted intracellular proteins	Cytosol
(ac)AAAMDVDTPSGTNSGAGK	P62877	RBX1	E3 ubiquitin-protein ligase RBX1;E3 ubiquitin-protein ligase RBX1, N-terminally processed	acNterm		TRUE	TRUE	Nterm	SCF_FBW1_unmod;SCF_unmod;degron_unmod	1	0	0	0	acNterm2		FALSE	TMT				0.211716												FALSE						Cell cycle;Cell cycle - yeast;Circadian rhythm - mammal;Nucleotide excision repair;Oocyte meiosis;Pathways in cancer;Protein processing in endoplasmic reticulum;Renal cell carcinoma;TGF-beta signaling pathway;Ubiquitin mediated proteolysis;Wnt signaling pathway	3D-structure;Acetylation;Completeproteome;Cytoplasm;Directproteinsequencing;DNAdamage;DNArepair;Host-virusinteraction;Ligase;Metal-binding;Nucleus;Phosphoprotein;Referenceproteome;Ublconjugationpathway;Zinc;Zinc-finger	CAND1-CUL1-RBX1 complex;CAND1-CUL2-RBX1 complex;CAND1-CUL3-RBX1 complex;CAND1-CUL4A-RBX1 complex;CAND1-CUL4B-RBX1 complex;CSA complex;CSA-POLIIa complex;DDB2 complex;Heterotrimeric SKP1-CUL1-ROC1 complex;Neddylin ligase (FBXO11, SKP1, CUL1, RBX1);p27-cyclinE-Cdk2 - Ubiquitin E3 ligase (SKP1A, SKP2, CUL1, CKS1B, RBX1) complex;Ubiquitin E3 ligase (AHR, ARNT, DDB1, TBL3, CUL4B, RBX1);Ubiquitin E3 li…	ZF_RING_2	Enzymes;Plasma proteins;Predicted intracellular proteins	Nucleoplasm
(ac)AAAMDVDTPSGTNSGAGKK	P62877	RBX1	E3 ubiquitin-protein ligase RBX1;E3 ubiquitin-protein ligase RBX1, N-terminally processed	acNterm		TRUE	TRUE	Nterm	SCF_FBW1_unmod;SCF_unmod;degron_unmod	1	0	0	0	acNterm2		FALSE	6h;24h;40h;TMT	-0.400259	-0.0441149	-0.159607	-0.158153									FALSE	FALSE	FALSE	FALSE						Cell cycle;Cell cycle - yeast;Circadian rhythm - mammal;Nucleotide excision repair;Oocyte meiosis;Pathways in cancer;Protein processing in endoplasmic reticulum;Renal cell carcinoma;TGF-beta signaling pathway;Ubiquitin mediated proteolysis;Wnt signaling pathway	3D-structure;Acetylation;Completeproteome;Cytoplasm;Directproteinsequencing;DNAdamage;DNArepair;Host-virusinteraction;Ligase;Metal-binding;Nucleus;Phosphoprotein;Referenceproteome;Ublconjugationpathway;Zinc;Zinc-finger	CAND1-CUL1-RBX1 complex;CAND1-CUL2-RBX1 complex;CAND1-CUL3-RBX1 complex;CAND1-CUL4A-RBX1 complex;CAND1-CUL4B-RBX1 complex;CSA complex;CSA-POLIIa complex;DDB2 complex;Heterotrimeric SKP1-CUL1-ROC1 complex;Neddylin ligase (FBXO11, SKP1, CUL1, RBX1);p27-cyclinE-Cdk2 - Ubiquitin E3 ligase (SKP1A, SKP2, CUL1, CKS1B, RBX1) complex;Ubiquitin E3 ligase (AHR, ARNT, DDB1, TBL3, CUL4B, RBX1);Ubiquitin E3 li…	ZF_RING_2	Enzymes;Plasma proteins;Predicted intracellular proteins	Nucleoplasm
(ac)AAAMDVDTPSGTNSGAGKK(gl)	P62877	RBX1	E3 ubiquitin-protein ligase RBX1;E3 ubiquitin-protein ligase RBX1, N-terminally processed	acNterm;GGK		TRUE	TRUE	Nterm	SCF_FBW1_unmod;SCF_unmod;degron_unmod	1	0	1	0	GGK20;acNterm2		faster	6h;24h	1.86103	1.76247											TRUE	N/A								Cell cycle;Cell cycle - yeast;Circadian rhythm - mammal;Nucleotide excision repair;Oocyte meiosis;Pathways in cancer;Protein processing in endoplasmic reticulum;Renal cell carcinoma;TGF-beta signaling pathway;Ubiquitin mediated proteolysis;Wnt signaling pathway	3D-structure;Acetylation;Completeproteome;Cytoplasm;Directproteinsequencing;DNAdamage;DNArepair;Host-virusinteraction;Ligase;Metal-binding;Nucleus;Phosphoprotein;Referenceproteome;Ublconjugationpathway;Zinc;Zinc-finger	CAND1-CUL1-RBX1 complex;CAND1-CUL2-RBX1 complex;CAND1-CUL3-RBX1 complex;CAND1-CUL4A-RBX1 complex;CAND1-CUL4B-RBX1 complex;CSA complex;CSA-POLIIa complex;DDB2 complex;Heterotrimeric SKP1-CUL1-ROC1 complex;Neddylin ligase (FBXO11, SKP1, CUL1, RBX1);p27-cyclinE-Cdk2 - Ubiquitin E3 ligase (SKP1A, SKP2, CUL1, CKS1B, RBX1) complex;Ubiquitin E3 ligase (AHR, ARNT, DDB1, TBL3, CUL4B, RBX1);Ubiquitin E3 li…	ZF_RING_2	Enzymes;Plasma proteins;Predicted intracellular proteins	Nucleoplasm
(ac)AAAPPSYCFVAFPPR	Q12765	SCRN1	Secernin-1	acNterm		TRUE	TRUE	Nterm	ITCH;degron_unmod	1	0	0	0	acNterm2		FALSE	TMT				0.367353												FALSE							Acetylation;Alternativesplicing;Completeproteome;Cytoplasm;Directproteinsequencing;Exocytosis;Polymorphism;Referenceproteome			Enzymes;Predicted intracellular proteins	Cytosol	cysteine-type peptidase
(ac)AAAS(ph)PLRDCQAWK	Q5R3I4	TTC38	Tetratricopeptide repeat protein 38	acNterm;phS		TRUE	TRUE	Nterm		1	0	0	1	phS5;acNterm2		FALSE	TMT				-0.24783												FALSE							Acetylation;Completeproteome;Phosphoprotein;Polymorphism;Referenceproteome;Repeat;TPRrepeat			Predicted intracellular proteins	Cytosol
(ac)AAASVTPPGSLELLQPGFSK	Q12933-4;Q12933-3;Q12933;Q12933-2	TRAF2	TNF receptor-associated factor 2	acNterm		TRUE	FALSE	Nterm	SCF_FBW1_unmod;SCF_unmod;degron_unmod	1	0	0	0	acNterm2		FALSE	TMT				-0.184126												FALSE						Adipocytokine signaling pathway;Apoptosis;Hepatitis C;MAPK signaling pathway;Osteoclast differentiation;Pathways in cancer;Protein processing in endoplasmic reticulum;RIG-I-like receptor signaling pathway;Small cell lung cancer	3D-structure;Acetylation;Alternativesplicing;Apoptosis;Coiledcoil;Completeproteome;Cytoplasm;Isopeptidebond;Ligase;Lipid-binding;Metal-binding;Phosphoprotein;Referenceproteome;Repeat;Ublconjugation;Ublconjugationpathway;Zinc;Zinc-finger	Kinase maturation complex 2;TANK-TRAF2-TRAF3 complex;Ternary complex (TRAF2, FADD, TRADD);TRAF2-cIAP1/BIRC2 complex;TRAF2-MALT1 complex;TRAF2-TRADD complex;Tumor necrosis factor receptor 1 signaling complex	MATH;ZF_RING_1;ZF_RING_2;ZF_TRAF	Cancer-related genes;Enzymes;Plasma proteins;Predicted intracellular proteins	Cytosol
(ac)AAATGAVAASAASGQAEGK	Q9NWH9	SLTM	SAFB-like transcription modulator	acNterm		TRUE	TRUE	Nterm		1	0	0	0	acNterm2		FALSE	TMT				-0.719155												FALSE							Acetylation;Alternativesplicing;Apoptosis;Coiledcoil;Completeproteome;Directproteinsequencing;Nucleus;Phosphoprotein;Polymorphism;Referenceproteome;Repressor;RNA-binding;Transcription;Transcriptionregulation		RRM;SAP	Predicted intracellular proteins	Nucleoplasm;Nuclear bodies
(ac)AAATGAVAASAASGQAEGKK	Q9NWH9	SLTM	SAFB-like transcription modulator	acNterm		TRUE	TRUE	Nterm		1	0	0	0	acNterm2		slower	TMT				-0.708011												TRUE							Acetylation;Alternativesplicing;Apoptosis;Coiledcoil;Completeproteome;Directproteinsequencing;Nucleus;Phosphoprotein;Polymorphism;Referenceproteome;Repressor;RNA-binding;Transcription;Transcriptionregulation		RRM;SAP	Predicted intracellular proteins	Nucleoplasm;Nuclear bodies
(ac)AAATGPSFWLGNETLK	P12955-3;P12955;P12955-2	PEPD	Xaa-Pro dipeptidase	acNterm		TRUE	FALSE	Nterm		1	0	0	0	acNterm2		FALSE	TMT				-0.0625528												FALSE							3D-structure;Acetylation;Alternativesplicing;Collagendegradation;Completeproteome;Dipeptidase;Directproteinsequencing;Diseasemutation;Hydrolase;Manganese;Metal-binding;Metalloprotease;Phosphoprotein;Polymorphism;Protease;Referenceproteome		PROLINE_PEPTIDASE	Disease related genes;Enzymes;Plasma proteins;Potential drug targets;Predicted intracellular proteins	Nucleoplasm	metallopeptidase			hydrolase
(ac)AAAVAAAGAGEPQSPDELLPK	Q9NS69	TOMM22	Mitochondrial import receptor subunit TOM22 homolog	acNterm		TRUE	TRUE	Nterm		1	0	0	0	acNterm2		FALSE	TMT				0.502154												FALSE							Acetylation;Completeproteome;Directproteinsequencing;Membrane;Mitochondrion;Mitochondrionoutermembrane;Phosphoprotein;Proteintransport;Receptor;Referenceproteome;Translocation;Transmembrane;Transmembranehelix;Transport			Predicted membrane proteins	Mitochondria
(ac)AAAYLDPNLNHTPNSSTK	Q05397-7;Q05397;Q05397-5	PTK2	Focal adhesion kinase 1	acNterm		TRUE	FALSE	Nterm	SCF_FBW1_unmod;SPOP;SCF_unmod;degron_unmod	1	0	0	0	acNterm2		FALSE	TMT				0.259054												FALSE						Amoebiasis;Axon guidance;Bacterial invasion of epithelial cells;Chemokine signaling pathway;ErbB signaling pathway;Focal adhesion;Leukocyte transendothelial migration;Pathways in cancer;Regulation of actin cytoskeleton;Small cell lung cancer;VEGF signaling pathway	3D-structure;Acetylation;Alternativepromoterusage;Alternativesplicing;Angiogenesis;ATP-binding;Celljunction;Cellmembrane;Completeproteome;Cytoplasm;Cytoskeleton;Developmentalprotein;Directproteinsequencing;Isopeptidebond;Kinase;Membrane;Nucleotide-binding;Nucleus;Phosphoprotein;Polymorphism;Referenceproteome;Transferase;Tyrosine-proteinkinase;Ublconjugation	CAS-SRC-FAK complex;FAK-beta5 integrin complex, VEGF induced;ITGA2b-ITGB3-CD47-FAK complex;Polycystin-1 multiprotein complex (ACTN1, CDH1, SRC, JUP, VCL, CTNNB1, PXN, BCAR1, PKD1, PTK2, TLN1);PXN-ITGB5-PTK2 complex	FERM_2;FERM_3;PROTEIN_KINASE_ATP;PROTEIN_KINASE_DOM;PROTEIN_KINASE_TYR	Cancer-related genes;Disease related genes;Enzymes;Plasma proteins;Potential drug targets;Predicted intracellular proteins	Vesicles;Focal adhesion sites;Cytosol		Tyr protein kinase		transferase
(ac)AADISESSGADCK	O43583	DENR	Density-regulated protein	acNterm		TRUE	TRUE	Nterm		1	0	0	0	acNterm2		FALSE	TMT				-0.58443												FALSE							Acetylation;Completeproteome;Initiationfactor;Phosphoprotein;Proteinbiosynthesis;Referenceproteome		SUI1	Plasma proteins;Predicted intracellular proteins	Cytosol
(ac)AADISESSGADCKGDPR	O43583	DENR	Density-regulated protein	acNterm		TRUE	TRUE	Nterm		1	0	0	0	acNterm2		FALSE	TMT				0.604959												FALSE							Acetylation;Completeproteome;Initiationfactor;Phosphoprotein;Proteinbiosynthesis;Referenceproteome		SUI1	Plasma proteins;Predicted intracellular proteins	Cytosol
(ac)AADKPADQGAEK	Q9H9A5-2;Q9H9A5;Q9H9A5-4;Q9H9A5-3	CNOT10	CCR4-NOT transcription complex subunit 10	acNterm		TRUE	FALSE	Nterm		1	0	0	0	acNterm2		FALSE	TMT				-0.61826												FALSE						RNA degradation	Acetylation;Alternativesplicing;Coiledcoil;Completeproteome;Cytoplasm;Nucleus;Polymorphism;Referenceproteome;RNA-mediatedgenesilencing;Transcription;Transcriptionregulation;Translationregulation			Predicted intracellular proteins	Nucleoplasm;Centrosome;Cytosol
(ac)AADKPADQGAEKHEGTGQSSGITDQEK	Q9H9A5-2;Q9H9A5;Q9H9A5-4;Q9H9A5-3	CNOT10	CCR4-NOT transcription complex subunit 10	acNterm		TRUE	FALSE	Nterm		1	0	0	0	acNterm2		FALSE	6h;24h;40h;TMT	-0.389898	-0.115827	-0.0693367	-1.23262									FALSE	FALSE	N/A	N/A						RNA degradation	Acetylation;Alternativesplicing;Coiledcoil;Completeproteome;Cytoplasm;Nucleus;Polymorphism;Referenceproteome;RNA-mediatedgenesilencing;Transcription;Transcriptionregulation;Translationregulation			Predicted intracellular proteins	Nucleoplasm;Centrosome;Cytosol
(ac)AADS(ph)DDGAVSAPAASDGGVSK	Q96GM8	TOE1	Target of EGR1 protein 1	acNterm;phS		TRUE	TRUE	Nterm		1	0	0	1	phS5;acNterm2		FALSE	TMT				-0.27681												FALSE							3D-structure;Acetylation;Alternativesplicing;Completeproteome;Directproteinsequencing;Metal-binding;Nucleus;Phosphoprotein;Polymorphism;Referenceproteome;Zinc;Zinc-finger	12S U11 snRNP	ZF_C3H1	Disease related genes;Predicted intracellular proteins	Nucleoplasm;Nuclear bodies
(ac)AADTQVSETLKR	Q92616	GCN1L1	Translational activator GCN1	acNterm		TRUE	TRUE	Nterm		1	0	0	0	acNterm2		FALSE	6h;24h;40h;TMT	0.872103	-0.294731	-0.32385	-0.292166				0.275336				AADTQVSETLKR	FALSE	FALSE	N/A	FALSE					FALSE		Acetylation;Completeproteome;Directproteinsequencing;Phosphoprotein;Polymorphism;Referenceproteome;Repeat;Translationregulation	CDC5L complex;CDC5L core complex	HEAT_REPEAT
(ac)AADVS(ph)VTHRPPLSPK	Q8IY67-2;Q8IY67;Q8IY67-3	RAVER1	Ribonucleoprotein PTB-binding 1	acNterm;phS		TRUE	FALSE	Nterm		1	0	0	1	phS6;acNterm2		N/A	TMT				-0.203934												N/A							3D-structure;Acetylation;Alternativesplicing;Completeproteome;Cytoplasm;Nucleus;Phosphoprotein;Referenceproteome;Repeat;RNA-binding		RRM	Predicted intracellular proteins	Nucleoplasm
(ac)AADVSVTHRPPLS(ph)PK	Q8IY67-2;Q8IY67;Q8IY67-3	RAVER1	Ribonucleoprotein PTB-binding 1	acNterm;phS		TRUE	FALSE	Nterm		1	0	0	1	phS14;acNterm2		FALSE	6h;24h;40h;TMT	-0.166131	-0.0171475	0.105429	-1.39617									FALSE	FALSE	FALSE	N/A							3D-structure;Acetylation;Alternativesplicing;Completeproteome;Cytoplasm;Nucleus;Phosphoprotein;Referenceproteome;Repeat;RNA-binding		RRM	Predicted intracellular proteins	Nucleoplasm
(ac)AAEAADLGLGAAVPVELR	Q9Y5Q8;Q9Y5Q8-3;Q9Y5Q8-2	GTF3C5	General transcription factor 3C polypeptide 5	acNterm		TRUE	FALSE	Nterm		1	0	0	0	acNterm2		N/A	6h	-0.209324												N/A										Acetylation;Alternativesplicing;Completeproteome;DNA-binding;Nucleus;Polymorphism;Referenceproteome;Transcription	5S-DNA-TFIIIA-TFIIIC2 subcomplex;5S-DNA-TFIIIA-TFIIIC2-TFIIIB subcomplex;TFIIIC containing complex;TFIIIC containing complex TFIIIC2;TFIIIC containing-TOP1-SUB1 complex		Predicted intracellular proteins	Nucleoplasm
(ac)AAEADGPLKR	O75352-2;O75352	MPDU1	Mannose-P-dolichol utilization defect 1 protein	acNterm		TRUE	FALSE	Nterm		1	0	0	0	acNterm2		N/A	TMT				0												N/A							Acetylation;Alternativesplicing;Completeproteome;Congenitaldisorderofglycosylation;Diseasemutation;Membrane;Polymorphism;Referenceproteome;Repeat;Transmembrane;Transmembranehelix;Transport			Disease related genes;Predicted intracellular proteins;Predicted membrane proteins	Endoplasmic reticulum;Mitochondria
(ac)AAEEPQQQK	Q96FW1	OTUB1	Ubiquitin thioesterase OTUB1	acNterm		TRUE	TRUE	Nterm		1	0	0	0	acNterm2		FALSE	6h;24h;40h;TMT	0.0933773	0.015811	-0.287661	-0.0286991									FALSE	FALSE	N/A	FALSE							3D-structure;Acetylation;Adaptiveimmunity;Alternativesplicing;Completeproteome;Cytoplasm;Directproteinsequencing;DNAdamage;DNArepair;Hydrolase;Immunity;Phosphoprotein;Protease;Referenceproteome;Thiolprotease;Ublconjugationpathway		OTU	Enzymes;Plasma proteins;Predicted intracellular proteins	Nucleoplasm;Cytosol	cysteine-type peptidase			hydrolase
(ac)AAEEVLQTVDHYK	Q96G01;Q96G01-4;Q96G01-3;Q96G01-2	BICD1	Protein bicaudal D homolog 1	acNterm		TRUE	FALSE	Nterm		1	0	0	0	acNterm2		FALSE	6h;24h;TMT	0.659095	0.935995		-0.0825968									N/A	N/A		FALSE							Alternativesplicing;Coiledcoil;Completeproteome;Golgiapparatus;Host-virusinteraction;Phosphoprotein;Polymorphism;Referenceproteome			Predicted intracellular proteins	Vesicles
(ac)AAEIHSRPQSSRPVLLSK	Q8IWB7	WDFY1	WD repeat and FYVE domain-containing protein 1	acNterm		TRUE	TRUE	Nterm		1	0	0	0	acNterm2		FALSE	6h;24h;40h;TMT	-0.049043	-0.0795282	-0.368161	-0.655218									FALSE	N/A	FALSE	FALSE							Completeproteome;Endosome;Metal-binding;Phosphoprotein;Referenceproteome;Repeat;WDrepeat;Zinc;Zinc-finger		WD_REPEATS_1;WD_REPEATS_2;WD_REPEATS_REGION;ZF_FYVE	Predicted intracellular proteins
(ac)AAEKQVPGGGGGGGSGGGGGSGGGGSGGGR	Q9UHB9;Q9UHB9-4;Q9UHB9-2	SRP68	Signal recognition particle subunit SRP68	acNterm		TRUE	FALSE	Nterm		1	0	0	0	acNterm2		N/A	6h	0.859699												N/A									Protein export	3D-structure;Acetylation;Alternativesplicing;Completeproteome;Cytoplasm;Nucleus;Phosphoprotein;Referenceproteome;Ribonucleoprotein;RNA-binding;Signalrecognitionparticle			Plasma proteins;Predicted intracellular proteins;Transporters	Cytosol			primary active transporters
(ac)AAEPNKTEIQTLFK	Q8N6H7	ARFGAP2	ADP-ribosylation factor GTPase-activating protein 2	acNterm		TRUE	TRUE	Nterm		1	0	0	0	acNterm2		FALSE	TMT				0.0751026												FALSE						Endocytosis	3D-structure;Acetylation;Alternativesplicing;Coiledcoil;Completeproteome;Cytoplasm;ER-Golgitransport;Golgiapparatus;GTPaseactivation;Membrane;Metal-binding;Phosphoprotein;Polymorphism;Proteintransport;Referenceproteome;Transport;Zinc;Zinc-finger		ARFGAP	Predicted intracellular proteins	Golgi apparatus
(ac)AAEPVEDNCINFVAMK	Q14116-2;Q14116	IL18	Interleukin-18	acNterm		TRUE	FALSE	Nterm		1	0	0	0	acNterm2		FALSE	6h;24h;TMT	-0.211722	-0.0329303		-0.440551									N/A	FALSE		FALSE						African trypanosomiasis;Cytokine-cytokine receptor interaction;Cytosolic DNA-sensing pathway;ko05152;Malaria;NOD-like receptor signaling pathway;Rheumatoid arthritis	3D-structure;Alternativesplicing;Completeproteome;Cytokine;Referenceproteome;Secreted			Cancer-related genes;Candidate cardiovascular disease genes;Plasma proteins;Predicted intracellular proteins;Predicted secreted proteins	Nucleoplasm;Golgi apparatus;Cytosol
(ac)AAFGILSYEHRPLK	Q93074-3;Q93074;Q93074-2	MED12	Mediator of RNA polymerase II transcription subunit 12	acNterm		TRUE	FALSE	Nterm		1	0	0	0	acNterm2		FALSE	6h;24h	1.48581	0.843656											FALSE	N/A									Acetylation;Activator;Alternativesplicing;Completeproteome;Directproteinsequencing;Diseasemutation;Mentalretardation;Nucleus;Phosphoprotein;Referenceproteome;Repressor;Transcription;Transcriptionregulation	ARC complex;ARC92-Mediator complex;ARC-L complex;BRD4 complex;DRIP complex;Mediator complex;SMCC complex;TFTC-type histone acetyl transferase complex;TRAP complex		Cancer-related genes;Disease related genes;Predicted intracellular proteins	Nucleoplasm
(ac)AAGGDHGS(ph)PDSYR	P30566;P30566-2	ADSL	Adenylosuccinate lyase	acNterm;phS		TRUE	FALSE	Nterm		1	0	0	1	phS9;acNterm2		FALSE	6h;24h;40h;TMT	-0.625866	-0.235422	-0.159913	-1.15247									FALSE	FALSE	FALSE	N/A						Alanine, aspartate and glutamate metabolism;Purine metabolism	3D-structure;Acetylation;Alternativesplicing;Completeproteome;Directproteinsequencing;Diseasemutation;Epilepsy;Lyase;Purinebiosynthesis;Referenceproteome		FUMARATE_LYASES	Disease related genes;Enzymes;Potential drug targets;Predicted intracellular proteins	Cytosol				lyase
(ac)AAGGDHGS(ph)PDSYRSPLASR	P30566;P30566-2	ADSL	Adenylosuccinate lyase	acNterm;phS		TRUE	FALSE	Nterm		1	0	0	1	phS9;acNterm2		faster	6h;24h;40h;TMT	1.27652	1.69318	1.44063	-0.465564									TRUE	N/A	N/A	N/A						Alanine, aspartate and glutamate metabolism;Purine metabolism	3D-structure;Acetylation;Alternativesplicing;Completeproteome;Directproteinsequencing;Diseasemutation;Epilepsy;Lyase;Purinebiosynthesis;Referenceproteome		FUMARATE_LYASES	Disease related genes;Enzymes;Potential drug targets;Predicted intracellular proteins	Cytosol				lyase
(ac)AAGGDHGSPDS(ph)YRSPLASR	P30566;P30566-2	ADSL	Adenylosuccinate lyase	acNterm;phS		TRUE	FALSE	Nterm		1	0	0	1	phS12;acNterm2		N/A	6h;24h	1.02292	2.10662											N/A	N/A								Alanine, aspartate and glutamate metabolism;Purine metabolism	3D-structure;Acetylation;Alternativesplicing;Completeproteome;Directproteinsequencing;Diseasemutation;Epilepsy;Lyase;Purinebiosynthesis;Referenceproteome		FUMARATE_LYASES	Disease related genes;Enzymes;Potential drug targets;Predicted intracellular proteins	Cytosol				lyase
(ac)AAGGDHGSPDSYR	P30566;P30566-2	ADSL	Adenylosuccinate lyase	acNterm		TRUE	FALSE	Nterm		1	0	0	0	acNterm2		FALSE	6h;24h;40h	-0.0398656	0.00482095	0.0750349										FALSE	FALSE	FALSE							Alanine, aspartate and glutamate metabolism;Purine metabolism	3D-structure;Acetylation;Alternativesplicing;Completeproteome;Directproteinsequencing;Diseasemutation;Epilepsy;Lyase;Purinebiosynthesis;Referenceproteome		FUMARATE_LYASES	Disease related genes;Enzymes;Potential drug targets;Predicted intracellular proteins	Cytosol				lyase
(ac)AAGGDHGSPDSYRS(ph)PLASR	P30566;P30566-2	ADSL	Adenylosuccinate lyase	acNterm;phS		TRUE	FALSE	Nterm		1	0	0	1	phS15;acNterm2		N/A	6h;24h	1.18184	1.81267											N/A	N/A								Alanine, aspartate and glutamate metabolism;Purine metabolism	3D-structure;Acetylation;Alternativesplicing;Completeproteome;Directproteinsequencing;Diseasemutation;Epilepsy;Lyase;Purinebiosynthesis;Referenceproteome		FUMARATE_LYASES	Disease related genes;Enzymes;Potential drug targets;Predicted intracellular proteins	Cytosol				lyase
(ac)AAGGSGVGGKR	Q9NZM5	GLTSCR2	Glioma tumor suppressor candidate region gene 2 protein	acNterm		TRUE	TRUE	Nterm		1	0	0	0	acNterm2		N/A	TMT				0.867899												N/A							Acetylation;Completeproteome;Nucleus;Polymorphism;Referenceproteome
(ac)AAGSITTLPALPEDGGSGAFPPGHFKDPK	P09038-2	FGF2	Fibroblast growth factor 2	acNterm		TRUE	TRUE	Nterm		1	0	0	0	acNterm2		FALSE	TMT				-0.110514												FALSE						MAPK signaling pathway;Melanoma;Pathways in cancer;Regulation of actin cytoskeleton	3D-structure;Alternativeinitiation;Angiogenesis;Completeproteome;Developmentalprotein;Differentiation;Directproteinsequencing;Growthfactor;Heparin-binding;Methylation;Mitogen;Nucleus;Phosphoprotein;Referenceproteome;Secreted	FIF-FGR2 complex	HBGF_FGF	Cancer-related genes;Candidate cardiovascular disease genes;FDA approved drug targets;Predicted intracellular proteins;Predicted secreted proteins;RAS pathway related proteins;Transporters	Nucleoplasm;Nuclear bodies
(ac)AAGTAAALAFLSQESR	O75607	NPM3	Nucleoplasmin-3	acNterm		TRUE	TRUE	Nterm		1	0	0	0	acNterm2		N/A	TMT				-0.0342622												N/A							Acetylation;Chaperone;Completeproteome;Directproteinsequencing;Nucleus;Phosphoprotein;Polymorphism;Referenceproteome			Predicted intracellular proteins	Nucleoli;Actin filaments;Cytosol
(ac)AAGTLYTYPENWR	P26641	EEF1G	Elongation factor 1-gamma	acNterm		TRUE	TRUE	Nterm		1	0	0	0	acNterm2		FALSE	24h;40h;TMT		0.475683	0.120819	0.0722393										FALSE	FALSE	N/A							3D-structure;Acetylation;Alternativesplicing;Completeproteome;Directproteinsequencing;Elongationfactor;Proteinbiosynthesis;Referenceproteome	SNW1 complex	EF1G_C;GST_CTER;GST_NTER	Plasma proteins;Predicted intracellular proteins	Mitochondria
(ac)AAGTSSYWEDLRK	O95249	GOSR1	Golgi SNAP receptor complex member 1	acNterm		TRUE	TRUE	Nterm	SPOP;degron_unmod	1	0	0	0	acNterm2		N/A	TMT				-0.265874												N/A						SNARE interactions in vesicular transport	Acetylation;Alternativesplicing;Coiledcoil;Completeproteome;ER-Golgitransport;Golgiapparatus;Membrane;Proteintransport;Referenceproteome;Transmembrane;Transmembranehelix;Transport			Predicted membrane proteins
(ac)AAGVEAAAEVAATEIK	P52272-2;P52272	HNRNPM	Heterogeneous nuclear ribonucleoprotein M	acNterm		TRUE	FALSE	Nterm		1	0	0	0	acNterm2		FALSE	6h;24h;40h;TMT	0.520771	0.0316299	0.00983791	-0.236379									FALSE	FALSE	FALSE	FALSE						Spliceosome	3D-structure;Acetylation;Alternativesplicing;Completeproteome;Directproteinsequencing;mRNAprocessing;mRNAsplicing;Nucleus;Phosphoprotein;Referenceproteome;Repeat;Ribonucleoprotein;RNA-binding;Spliceosome;Ublconjugation	C complex spliceosome;Large Drosha complex;Nop56p-associated pre-rRNA complex	RRM	Plasma proteins;Predicted intracellular proteins	Nucleoplasm
(ac)AAHGGSAASSALK	O94888	UBXN7	UBX domain-containing protein 7	acNterm		TRUE	TRUE	Nterm		1	0	0	0	acNterm2		FALSE	TMT				-0.178068												FALSE							3D-structure;Acetylation;Completeproteome;Isopeptidebond;Nucleus;Phosphoprotein;Referenceproteome;Ublconjugation		UBX	Predicted intracellular proteins	Nucleoplasm
(ac)AAHRPVEWVQAVVSR	P21359-2;P21359-6;P21359;P21359-4;P21359-3;P21359-5	NF1	Neurofibromin;Neurofibromin truncated	acNterm		TRUE	FALSE	Nterm		1	0	0	0	acNterm2		N/A	TMT				-0.0695774												N/A						MAPK signaling pathway	3D-structure;Acetylation;Alternativesplicing;Completeproteome;Diseasemutation;GTPaseactivation;Lipid-binding;Nucleus;Phosphoprotein;Polymorphism;Referenceproteome;RNAediting;Tumorsuppressor		CRAL_TRIO;RAS_GTPASE_ACTIV_1;RAS_GTPASE_ACTIV_2	Cancer-related genes;Disease related genes;Plasma proteins;Predicted intracellular proteins;Predicted membrane proteins;RAS pathway related proteins	Mitochondria
(ac)AALAPLPPLPAQFK	Q9NP79	VTA1	Vacuolar protein sorting-associated protein VTA1 homolog	acNterm		TRUE	TRUE	Nterm		1	0	0	0	acNterm2		FALSE	6h;24h;40h;TMT	1.11473	0.0912231	0.193957	-0.583269									N/A	FALSE	FALSE	N/A						Endocytosis	3D-structure;Acetylation;Alternativesplicing;Completeproteome;Cytoplasm;Directproteinsequencing;Endosome;Membrane;Polymorphism;Proteintransport;Referenceproteome;Transport			Plasma proteins;Predicted intracellular proteins	Nucleoplasm;Vesicles;Cytosol
(ac)AALGHLAGEAAAAPGPGT(ph)PCASR	Q9H7E9;Q9H7E9-2	C8orf33	UPF0488 protein C8orf33	acNterm;phT		TRUE	FALSE	Nterm	SCF_FBW1_ph;SCF_ph;phDegron	1	0	0	1	phT19;acNterm2		FALSE	6h;24h;40h;TMT	-0.256163	0.102847	-0.234954	0.370385									N/A	FALSE	N/A	N/A							Acetylation;Alternativesplicing;Completeproteome;Phosphoprotein;Referenceproteome			Predicted intracellular proteins	Nucleoplasm;Plasma membrane
(ac)AALGHLAGEAAAAPGPGTPCASR	Q9H7E9;Q9H7E9-2	C8orf33	UPF0488 protein C8orf33	acNterm		TRUE	FALSE	Nterm	SCF_FBW1_unmod;SCF_unmod;degron_unmod	1	0	0	0	acNterm2		FALSE	6h;24h	0.369321	0.26766											N/A	FALSE									Acetylation;Alternativesplicing;Completeproteome;Phosphoprotein;Referenceproteome			Predicted intracellular proteins	Nucleoplasm;Plasma membrane
(ac)AALGPSSQNVTEYVVR	P35269	GTF2F1	General transcription factor IIF subunit 1	acNterm		TRUE	TRUE	Nterm		1	0	0	0	acNterm2		N/A	TMT				-0.763067												N/A						Basal transcription factors	3D-structure;Acetylation;Completeproteome;Directproteinsequencing;DNA-binding;Nucleus;Phosphoprotein;Polymorphism;Referenceproteome;Transcription;Transcriptionregulation	Actin-ribonucleoprotein complex (POLR2A, GTF2F1, HNRNPU);BRCA1-RNA polymerase II complex;FCP1-associated protein complex;RNA polymerase II (RNAPII);RNA polymerase II complex (RPB1, RAP74, CDK8, CYCC, SRB7, BAF190, BAF47), chromatin structure modifying;RNA polymerase II complex, chromatin structure modifying;RNA polymerase II complex, incomplete (CDK8 complex), chromatin structure modifying;RNA po…		Plasma proteins;Predicted intracellular proteins	Nucleoplasm;Cell Junctions
(ac)AALGSPSHTFR	Q96HJ9-2;Q96HJ9	C7orf55	UPF0562 protein C7orf55	acNterm		FALSE	FALSE	Nterm		1	0	0	0	acNterm2		N/A	TMT				0												N/A							Alternativesplicing;Completeproteome;Polymorphism;Referenceproteome
(ac)AALGVLESDLPSAVTLLK	Q8NEJ9-2;Q8NEJ9	NGDN	Neuroguidin	acNterm		TRUE	FALSE	Nterm		1	0	0	0	acNterm2		N/A	6h	-0.422681												N/A										Acetylation;Alternativesplicing;Cellprojection;Centromere;Chromosome;Coiledcoil;Completeproteome;Cytoplasm;Nucleus;Phosphoprotein;Polymorphism;Referenceproteome;Repressor;Translationregulation			Predicted intracellular proteins	Nucleoplasm;Nucleoli;Mitochondria
(ac)AALHTTPDS(ph)PAAQLER	A6NFI3	ZNF316	Zinc finger protein 316	acNterm;phS		TRUE	TRUE	Nterm		1	0	0	1	phS10;acNterm2		FALSE	6h;24h;40h	-1.71387	-1.18205	-1.45136										N/A	FALSE	FALSE								Acetylation;Completeproteome;DNA-binding;Metal-binding;Nucleus;Phosphoprotein;Referenceproteome;Repeat;Transcription;Transcriptionregulation;Zinc;Zinc-finger		KRAB;ZINC_FINGER_C2H2_1;ZINC_FINGER_C2H2_2	Predicted intracellular proteins;Transcription factors
(ac)AALRQPQVAELLAEAR	P51570	GALK1	Galactokinase	acNterm		TRUE	TRUE	Nterm		1	0	0	0	acNterm2		N/A	TMT				0												N/A						Amino sugar and nucleotide sugar metabolism;Galactose metabolism	3D-structure;Alternativesplicing;ATP-binding;Carbohydratemetabolism;Cataract;Completeproteome;Directproteinsequencing;Diseasemutation;Galactosemetabolism;Kinase;Nucleotide-binding;Phosphoprotein;Polymorphism;Referenceproteome;Transferase		GALACTOKINASE;GHMP_KINASES_ATP	Disease related genes;Enzymes;Plasma proteins;Potential drug targets;Predicted intracellular proteins	Golgi apparatus;Cytosol				transferase
(ac)AALTAEHFAALQSLLK	Q9P000;Q9P000-2	COMMD9	COMM domain-containing protein 9	acNterm		TRUE	FALSE	Nterm		1	0	0	0	acNterm2		FALSE	6h;24h;40h;TMT	-0.0465245	-0.19132	-0.104975	-0.511015									FALSE	FALSE	FALSE	FALSE							3D-structure;Alternativesplicing;Completeproteome;Cytoplasmicvesicle;Iontransport;Nucleus;Referenceproteome;Sodium;Sodiumtransport;Transcription;Transcriptionregulation;Transport;Ublconjugationpathway		COMM	Predicted intracellular proteins	Nucleoplasm;Golgi apparatus;Cytosol
(ac)AALTTLFK	Q96KP4;Q96KP4-2	CNDP2	Cytosolic non-specific dipeptidase	acNterm		TRUE	FALSE	Nterm		1	0	0	0	acNterm2		FALSE	6h;24h;40h	-0.586046	-0.0576983	-0.0415063										FALSE	FALSE	FALSE								Acetylation;Alternativesplicing;Carboxypeptidase;Completeproteome;Cytoplasm;Directproteinsequencing;Hydrolase;Manganese;Metal-binding;Metalloprotease;Phosphoprotein;Polymorphism;Protease;Referenceproteome		ARGE_DAPE_CPG2_2	Enzymes;Plasma proteins;Predicted intracellular proteins	Nucleoplasm;Cytosol	metallopeptidase			hydrolase
(ac)AALVLEDGSVLR	P27708	CAD	CAD protein;Glutamine-dependent carbamoyl-phosphate synthase;Aspartate carbamoyltransferase;Dihydroorotase	acNterm		TRUE	TRUE	Nterm		1	0	0	0	acNterm2		FALSE	6h;24h;40h;TMT	0.00410432	0.0180561	0.103209	1.07808									FALSE	FALSE	FALSE	N/A						Alanine, aspartate and glutamate metabolism;Pyrimidine metabolism	3D-structure;Acetylation;Allostericenzyme;ATP-binding;Completeproteome;Cytoplasm;Directproteinsequencing;Hydrolase;Ligase;Metal-binding;Multifunctionalenzyme;Nucleotide-binding;Nucleus;Phosphoprotein;Polymorphism;Pyrimidinebiosynthesis;Referenceproteome;Repeat;Transferase;Zinc		ATP_GRASP;CARBAMOYLTRANSFERASE;CPSASE_1;CPSASE_2;DIHYDROOROTASE_1;DIHYDROOROTASE_2;GATASE_TYPE_1	Cancer-related genes;Disease related genes;Enzymes;Plasma proteins;Potential drug targets;Predicted intracellular proteins	Nucleoplasm				transferase;hydrolase;ligase
(ac)AANATTNPSQLLPLELVDK	Q9Y4Y9	LSM5	U6 snRNA-associated Sm-like protein LSm5	acNterm		TRUE	TRUE	Nterm		1	0	0	0	acNterm2		N/A	6h;24h;40h;TMT	0	0.805367	0	0									N/A	N/A	N/A	N/A						RNA degradation;Spliceosome	Acetylation;Alternativesplicing;Completeproteome;Directproteinsequencing;mRNAprocessing;mRNAsplicing;Nucleus;Referenceproteome;Ribonucleoprotein;RNA-binding;Spliceosome	LSm1-7 complex;LSm2-8 complex		Predicted intracellular proteins
(ac)AANKPK(gl)GQNSLALHK	P11233	RALA	Ras-related protein Ral-A	acNterm;GGK		TRUE	TRUE	Nterm		1	0	1	0	GGK7;acNterm2		FALSE	6h;24h;40h	-0.126877	0.0864608	-0.842812										N/A	FALSE	N/A							Pancreatic cancer;Pathways in cancer	3D-structure;Cellcycle;Celldivision;Cellmembrane;Completeproteome;Exocytosis;GTP-binding;Host-virusinteraction;Lipoprotein;Membrane;Methylation;Nucleotide-binding;Prenylation;Referenceproteome		RAS	Predicted intracellular proteins;RAS pathway related proteins	Plasma membrane;Focal adhesion sites
(ac)AANSSGQGFQNK	Q9NRY2;Q9NRY2-2	INIP	SOSS complex subunit C	acNterm		TRUE	FALSE	Nterm		1	0	0	0	acNterm2		N/A	TMT				-0.0288217												N/A							3D-structure;Acetylation;Alternativesplicing;Completeproteome;DNAdamage;DNArepair;Nucleus;Referenceproteome			Predicted intracellular proteins	Nucleoplasm
(ac)AANY(ph)S(ph)S(ph)T(ph)STR	Q9BTV4	TMEM43	Transmembrane protein 43	acNterm;phS;phT;phY		TRUE	TRUE	Nterm		1	0	0	4	phS6;phS7;phT8;phY5;acNterm2		N/A	TMT				1.14378												N/A							Acetylation;Cardiomyopathy;Completeproteome;Diseasemutation;Emery-Dreifussmusculardystrophy;Endoplasmicreticulum;Membrane;Nucleus;Polymorphism;Referenceproteome;Transmembrane;Transmembranehelix			Disease related genes;Predicted membrane proteins
(ac)AAPAQQTTQPGGGK	Q9NXG2	THUMPD1	THUMP domain-containing protein 1	acNterm		TRUE	TRUE	Nterm		1	0	0	0	acNterm2		FALSE	6h;24h;40h;TMT	0.345835	-0.598604	0.380328	-0.623686									N/A	N/A	N/A	FALSE							3D-structure;Acetylation;Completeproteome;Phosphoprotein;Polymorphism;Referenceproteome		THUMP	Predicted intracellular proteins	Cytosol
(ac)AAPAQQTTQPGGGK(ac)R	Q9NXG2	THUMPD1	THUMP domain-containing protein 1	acNterm;acK		TRUE	TRUE	Nterm		1	1	0	0	acK15;acNterm2		FALSE	6h;24h;40h	-0.176061	0.013499	-0.0590594										FALSE	FALSE	FALSE								3D-structure;Acetylation;Completeproteome;Phosphoprotein;Polymorphism;Referenceproteome		THUMP	Predicted intracellular proteins	Cytosol
(ac)AAPAQQTTQPGGGKR	Q9NXG2	THUMPD1	THUMP domain-containing protein 1	acNterm		TRUE	TRUE	Nterm		1	0	0	0	acNterm2		FALSE	6h;24h;40h;TMT	0.0307456	0.0201218	-0.067575	-0.457406									FALSE	FALSE	FALSE	FALSE							3D-structure;Acetylation;Completeproteome;Phosphoprotein;Polymorphism;Referenceproteome		THUMP	Predicted intracellular proteins	Cytosol
(ac)AAPPEPGEPEERK	Q5RI15;Q5RI15-2	COX20	Cytochrome c oxidase protein 20 homolog	acNterm		TRUE	FALSE	Nterm		1	0	0	0	acNterm2		N/A	TMT				-0.452958												N/A							Acetylation;Alternativesplicing;Completeproteome;Membrane;Mitochondrion;Referenceproteome;Transmembrane;Transmembranehelix			Disease related genes;Predicted membrane proteins	Mitochondria
(ac)AAPRPPPAR	Q9UBB4;Q9UBB4-2	ATXN10	Ataxin-10	acNterm		TRUE	FALSE	Nterm		1	0	0	0	acNterm2		FALSE	6h;24h;40h	0.0655763	0.587533	0.104179										FALSE	FALSE	FALSE								Alternativesplicing;Ciliopathy;Completeproteome;Cytoplasm;Neurodegeneration;Phosphoprotein;Referenceproteome;Spinocerebellarataxia			Disease related genes;Predicted intracellular proteins	Plasma membrane;Cytosol
(ac)AAPRPSPAISVSVSAPAFYAPQKK	Q15942	ZYX	Zyxin	acNterm		TRUE	TRUE	Nterm		1	0	0	0	acNterm2		FALSE	TMT				0.637175												FALSE						Focal adhesion	Acetylation;Alternativesplicing;Celladhesion;Celljunction;Completeproteome;Cytoplasm;Cytoskeleton;Directproteinsequencing;Host-virusinteraction;LIMdomain;Metal-binding;Nucleus;Phosphoprotein;Polymorphism;Referenceproteome;Repeat;Zinc		LIM_DOMAIN_1;LIM_DOMAIN_2	Plasma proteins;Predicted intracellular proteins	Focal adhesion sites
(ac)AAPSAGSWSTFQHK	P42575	CASP2	Caspase-2;Caspase-2 subunit p18;Caspase-2 subunit p13;Caspase-2 subunit p12	acNterm		TRUE	TRUE	Nterm		1	0	0	0	acNterm2		FALSE	6h;TMT	-0.0159929			-0.781431									N/A			FALSE							3D-structure;Acetylation;Alternativesplicing;Apoptosis;Completeproteome;Hydrolase;Phosphoprotein;Polymorphism;Protease;Referenceproteome;Thiolprotease;Zymogen	PIDDsome complex	CARD;CASPASE_CYS;CASPASE_HIS;CASPASE_P10;CASPASE_P20	Cancer-related genes;Enzymes;Plasma proteins;Predicted intracellular proteins	Nucleoplasm	cysteine-type peptidase			hydrolase
(ac)AAPSDGFKPR	Q92979	EMG1	Ribosomal RNA small subunit methyltransferase NEP1	acNterm		TRUE	TRUE	Nterm		1	0	0	0	acNterm2		FALSE	24h		-0.684725												FALSE								Ribosome biogenesis in eukaryotes	Acetylation;Completeproteome;Directproteinsequencing;Diseasemutation;Methyltransferase;Nucleus;Polymorphism;Referenceproteome;Ribosomebiogenesis;RNA-binding;rRNA-binding;rRNAprocessing;S-adenosyl-L-methionine;Transferase			Disease related genes;Plasma proteins;Predicted intracellular proteins	Nucleoplasm;Nucleoli
(ac)AAPSGGVNCEEFAEFQELLK	Q4VC31	CCDC58	Coiled-coil domain-containing protein 58	acNterm		TRUE	TRUE	Nterm		1	0	0	0	acNterm2		FALSE	24h;40h		0.0932244	0.0151099											FALSE	FALSE								Acetylation;Coiledcoil;Completeproteome;Referenceproteome			Predicted intracellular proteins	Nucleoli;Intermediate filaments;Mitochondria
(ac)AAPVDLELK	O60925	PFDN1	Prefoldin subunit 1	acNterm		TRUE	TRUE	Nterm		1	0	0	0	acNterm2		FALSE	6h;24h;40h	-0.226735	-0.0473207	0.104072										FALSE	FALSE	FALSE								Acetylation;Chaperone;Completeproteome;Polymorphism;Referenceproteome	CCT:PFD complex;CCT:PFD complex, testis specific;Prefoldin;Prefoldin complex		Predicted intracellular proteins;Predicted membrane proteins	Nucleoli;Plasma membrane;Cytosol
(ac)AAPVDLELKK	O60925	PFDN1	Prefoldin subunit 1	acNterm		TRUE	TRUE	Nterm		1	0	0	0	acNterm2		FALSE	6h;24h;40h;TMT	1.47154	0.30083	0.0210385	0.0631097									FALSE	FALSE	FALSE	FALSE							Acetylation;Chaperone;Completeproteome;Polymorphism;Referenceproteome	CCT:PFD complex;CCT:PFD complex, testis specific;Prefoldin;Prefoldin complex		Predicted intracellular proteins;Predicted membrane proteins	Nucleoli;Plasma membrane;Cytosol
(ac)AAPVDLELKK(gl)	O60925	PFDN1	Prefoldin subunit 1	acNterm;GGK		TRUE	TRUE	Nterm		1	0	1	0	GGK11;acNterm2		N/A	6h;24h;40h	0.444872	0.66865	-0.12344										N/A	N/A	N/A								Acetylation;Chaperone;Completeproteome;Polymorphism;Referenceproteome	CCT:PFD complex;CCT:PFD complex, testis specific;Prefoldin;Prefoldin complex		Predicted intracellular proteins;Predicted membrane proteins	Nucleoli;Plasma membrane;Cytosol
(ac)AAQGEPQVQFK	P62826	RAN	GTP-binding nuclear protein Ran	acNterm		TRUE	TRUE	Nterm		1	0	0	0	acNterm2		slower	24h;40h;TMT		-0.0122132	-0.0480786	-0.895871										FALSE	N/A	TRUE						Ribosome biogenesis in eukaryotes;RNA transport	3D-structure;Acetylation;Cellcycle;Celldivision;Completeproteome;Cytoplasm;Directproteinsequencing;GTP-binding;Host-virusinteraction;Isopeptidebond;Mitosis;Nucleotide-binding;Nucleus;Polymorphism;Proteintransport;Referenceproteome;Transport;Ublconjugation	ALL-1 supercomplex;CRM1-RAN-PHAX-CBC complex (cap binding complex);IPO13-RAN-EIF1AX complex;RANBP1-RAN-KPNB1 complex;Snurportin-CRM1-RanGTP complex;TNPO2-RAN-NXF1 complex	RAN	Plasma proteins;Predicted intracellular proteins;Transporters	Nucleoplasm			other
(ac)AAQVAPAAASSLGNPPPPPPSELKK	O14497;O14497-2	ARID1A	AT-rich interactive domain-containing protein 1A	acNterm		TRUE	FALSE	Nterm		1	0	0	0	acNterm2		N/A	TMT				-0.610104												N/A							3D-structure;Acetylation;Alternativesplicing;Chromatinregulator;Completeproteome;Directproteinsequencing;DNA-binding;Mentalretardation;Neurogenesis;Nucleus;Phosphoprotein;Polymorphism;Referenceproteome;Transcription;Transcriptionregulation	BAF complex;BRG1-associated complex;Brg1-associated complex I;Brg1-associated complex II;BRG1-SIN3A complex;BRG1-SIN3A-HDAC containing SWI/SNF remodeling complex I;Brm-associated complex;BRM-associated complex;BRM-SIN3A complex;BRM-SIN3A-HDAC complex;EBAFa complex;LARC complex (LCR-associated remodeling complex);NUMAC complex (nucleosomal methylation activator complex);p300-CBP-p270 complex;p300-…	ARID	Cancer-related genes;Disease related genes;Predicted intracellular proteins;Transcription factors	Nucleoplasm
(ac)AARDS(ph)DS(ph)EEDLVSYGTGLEPLEEGERPK	Q9BRR8	GPATCH1	G patch domain-containing protein 1	acNterm;phS		TRUE	TRUE	Nterm		1	0	0	2	phS6;phS8;acNterm2		N/A	6h;24h;TMT	0	0.927557		0									N/A	N/A		N/A							Acetylation;Completeproteome;Phosphoprotein;Polymorphism;Referenceproteome	C complex spliceosome	G_PATCH	Predicted intracellular proteins	Nucleoplasm;Plasma membrane;Cell Junctions
(ac)AARPITLGIDLGTTSVK	Q9UHJ6	SHPK	Sedoheptulokinase	acNterm		TRUE	TRUE	Nterm		1	0	0	0	acNterm2		FALSE	TMT				0.042039												FALSE						Carbon fixation in photosynthetic organisms	Acetylation;ATP-binding;Completeproteome;Cytoplasm;Kinase;Nucleotide-binding;Polymorphism;Referenceproteome;Transferase			Disease related genes;Enzymes;Potential drug targets;Predicted intracellular proteins	Nucleoplasm;Nuclear speckles				transferase
(ac)AAS(ph)DTERDGLAPEK	Q7L4I2	RSRC2	Arginine/serine-rich coiled-coil protein 2	acNterm;phS		TRUE	TRUE	Nterm		1	0	0	1	phS4;acNterm2		faster	6h;24h;40h	1.97715	-0.313585	1.31804										TRUE	FALSE	FALSE								Acetylation;Alternativesplicing;Coiledcoil;Completeproteome;Phosphoprotein;Polymorphism;Referenceproteome			Predicted intracellular proteins	Nucleoli fibrillar center;Nuclear speckles;Cytosol
(ac)AASAAAAELQASGGPR	Q9HCN4	GPN1	GPN-loop GTPase 1	acNterm		TRUE	TRUE	Nterm		1	0	0	0	acNterm2		N/A	TMT				-0.384457												N/A							Acetylation;Alternativesplicing;Completeproteome;Cytoplasm;Directproteinsequencing;GTP-binding;Hydrolase;Nucleotide-binding;Nucleus;Phosphoprotein;Referenceproteome			Predicted intracellular proteins	Nucleoplasm;Mitochondria;Cytosol
(ac)AASAAAASAAAAS(ph)AASGSPGPGEGSAGGEKR	Q13263;Q13263-2	TRIM28	Transcription intermediary factor 1-beta	acNterm;phS		TRUE	FALSE	Nterm		1	0	0	1	phS14;acNterm2		FALSE	TMT				-0.382348												FALSE							3D-structure;Acetylation;Alternativesplicing;Citrullination;Completeproteome;Directproteinsequencing;Isopeptidebond;Ligase;Metal-binding;Nucleus;Phosphoprotein;Polymorphism;Referenceproteome;Repeat;Repressor;Transcription;Transcriptionregulation;Ublconjugation;Ublconjugationpathway;Zinc;Zinc-finger	Emerin complex 32;NCOR1 complex	ZF_BBOX;ZF_PHD_1;ZF_PHD_2;ZF_RING_2	Enzymes;Plasma proteins;Predicted intracellular proteins	Nucleoplasm
(ac)AASAAAASAAAASAAS(ph)GSPGPGEGSAGGEKR	Q13263;Q13263-2	TRIM28	Transcription intermediary factor 1-beta	acNterm;phS		TRUE	FALSE	Nterm		1	0	0	1	phS17;acNterm2		slower	TMT				-0.703849												TRUE							3D-structure;Acetylation;Alternativesplicing;Citrullination;Completeproteome;Directproteinsequencing;Isopeptidebond;Ligase;Metal-binding;Nucleus;Phosphoprotein;Polymorphism;Referenceproteome;Repeat;Repressor;Transcription;Transcriptionregulation;Ublconjugation;Ublconjugationpathway;Zinc;Zinc-finger	Emerin complex 32;NCOR1 complex	ZF_BBOX;ZF_PHD_1;ZF_PHD_2;ZF_RING_2	Enzymes;Plasma proteins;Predicted intracellular proteins	Nucleoplasm
(ac)AASAAAASAAAASAASGS(ph)PGPGEGSAGGEK	Q13263;Q13263-2	TRIM28	Transcription intermediary factor 1-beta	acNterm;phS		TRUE	FALSE	Nterm		1	0	0	1	phS19;acNterm2		N/A	TMT				-0.711213												N/A							3D-structure;Acetylation;Alternativesplicing;Citrullination;Completeproteome;Directproteinsequencing;Isopeptidebond;Ligase;Metal-binding;Nucleus;Phosphoprotein;Polymorphism;Referenceproteome;Repeat;Repressor;Transcription;Transcriptionregulation;Ublconjugation;Ublconjugationpathway;Zinc;Zinc-finger	Emerin complex 32;NCOR1 complex	ZF_BBOX;ZF_PHD_1;ZF_PHD_2;ZF_RING_2	Enzymes;Plasma proteins;Predicted intracellular proteins	Nucleoplasm
(ac)AASAAAASAAAASAASGS(ph)PGPGEGSAGGEKR	Q13263;Q13263-2	TRIM28	Transcription intermediary factor 1-beta	acNterm;phS		TRUE	FALSE	Nterm		1	0	0	1	phS19;acNterm2		FALSE	6h;24h;40h;TMT	0.741068	-0.262774	-0.409479	-0.386195									N/A	FALSE	FALSE	N/A							3D-structure;Acetylation;Alternativesplicing;Citrullination;Completeproteome;Directproteinsequencing;Isopeptidebond;Ligase;Metal-binding;Nucleus;Phosphoprotein;Polymorphism;Referenceproteome;Repeat;Repressor;Transcription;Transcriptionregulation;Ublconjugation;Ublconjugationpathway;Zinc;Zinc-finger	Emerin complex 32;NCOR1 complex	ZF_BBOX;ZF_PHD_1;ZF_PHD_2;ZF_RING_2	Enzymes;Plasma proteins;Predicted intracellular proteins	Nucleoplasm
(ac)AASAAAASAAAASAASGSPGPGEGS(ph)AGGEKR	Q13263;Q13263-2	TRIM28	Transcription intermediary factor 1-beta	acNterm;phS		TRUE	FALSE	Nterm		1	0	0	1	phS26;acNterm2		N/A	24h		-0.524104												N/A									3D-structure;Acetylation;Alternativesplicing;Citrullination;Completeproteome;Directproteinsequencing;Isopeptidebond;Ligase;Metal-binding;Nucleus;Phosphoprotein;Polymorphism;Referenceproteome;Repeat;Repressor;Transcription;Transcriptionregulation;Ublconjugation;Ublconjugationpathway;Zinc;Zinc-finger	Emerin complex 32;NCOR1 complex	ZF_BBOX;ZF_PHD_1;ZF_PHD_2;ZF_RING_2	Enzymes;Plasma proteins;Predicted intracellular proteins	Nucleoplasm
(ac)AASAAAASAAAASAASGSPGPGEGSAGGEKR	Q13263;Q13263-2	TRIM28	Transcription intermediary factor 1-beta	acNterm		TRUE	FALSE	Nterm		1	0	0	0	acNterm2		faster	6h;24h;40h;TMT	1.04373	-0.159971	-0.0555116	-0.237913									TRUE	N/A	N/A	FALSE							3D-structure;Acetylation;Alternativesplicing;Citrullination;Completeproteome;Directproteinsequencing;Isopeptidebond;Ligase;Metal-binding;Nucleus;Phosphoprotein;Polymorphism;Referenceproteome;Repeat;Repressor;Transcription;Transcriptionregulation;Ublconjugation;Ublconjugationpathway;Zinc;Zinc-finger	Emerin complex 32;NCOR1 complex	ZF_BBOX;ZF_PHD_1;ZF_PHD_2;ZF_RING_2	Enzymes;Plasma proteins;Predicted intracellular proteins	Nucleoplasm
(ac)AASAPPPPDKLEGGGGPAPPPAPPSTGRK	Q9BRQ0	PYGO2	Pygopus homolog 2	acNterm		TRUE	TRUE	Nterm		1	0	0	0	acNterm2		FALSE	TMT				0.491967												FALSE							3D-structure;Acetylation;Completeproteome;Metal-binding;Nucleus;Phosphoprotein;Referenceproteome;Wntsignalingpathway;Zinc;Zinc-finger		ZF_PHD_1;ZF_PHD_2	Predicted intracellular proteins	Nucleoplasm
(ac)AASCVLLHTGQK	P14550	AKR1A1	Alcohol dehydrogenase [NADP(+)]	acNterm		TRUE	TRUE	Nterm		1	0	0	0	acNterm2		FALSE	24h;40h;TMT		-0.055201	-0.138701	-0.36579										FALSE	FALSE	FALSE						Caprolactam degradation;Glycerolipid metabolism;Glycolysis / Gluconeogenesis	3D-structure;Acetylation;Completeproteome;Directproteinsequencing;NADP;Oxidoreductase;Phosphoprotein;Polymorphism;Referenceproteome		ALDOKETO_REDUCTASE_1;ALDOKETO_REDUCTASE_2;ALDOKETO_REDUCTASE_3	Enzymes;Plasma proteins;Predicted intracellular proteins	Nucleoplasm;Cytosol				oxidoreductase
(ac)AASDT(ph)ERDGLAPEK	Q7L4I2	RSRC2	Arginine/serine-rich coiled-coil protein 2	acNterm;phT		TRUE	TRUE	Nterm		1	0	0	1	phT6;acNterm2		N/A	TMT				1.11216												N/A							Acetylation;Alternativesplicing;Coiledcoil;Completeproteome;Phosphoprotein;Polymorphism;Referenceproteome			Predicted intracellular proteins	Nucleoli fibrillar center;Nuclear speckles;Cytosol
(ac)AASGSGMAQK	Q92905	COPS5	COP9 signalosome complex subunit 5	acNterm		TRUE	TRUE	Nterm		1	0	0	0	acNterm2		FALSE	TMT				-0.488751												FALSE							3D-structure;Acetylation;Celljunction;Completeproteome;Cytoplasm;Cytoplasmicvesicle;Directproteinsequencing;Hydrolase;Metal-binding;Metalloprotease;Nucleus;Protease;Referenceproteome;Signalosome;Synapse	CNS-P53 complex;COP9 signalosome complex;CSA complex;CSA-POLIIa complex;DDB2 complex		Enzymes;Predicted intracellular proteins	Nucleoplasm	metallopeptidase
(ac)AASLVGK	Q9BY32;Q9BY32-3	ITPA	Inosine triphosphate pyrophosphatase	acNterm		TRUE	FALSE	Nterm		1	0	0	0	acNterm2		FALSE	6h;24h;40h	0.797561	0.0152247	0.00780144										FALSE	FALSE	FALSE							Drug metabolism - other enzymes;Purine metabolism;Pyrimidine metabolism	3D-structure;Acetylation;Alternativesplicing;Completeproteome;Cytoplasm;Directproteinsequencing;Diseasemutation;Hydrolase;Magnesium;Metal-binding;Nucleotide-binding;Nucleotidemetabolism;Referenceproteome			Disease related genes;Enzymes;Potential drug targets;Predicted intracellular proteins	Nucleoplasm;Nuclear bodies;Cytosol				hydrolase
(ac)AASLVGKK	Q9BY32;Q9BY32-3	ITPA	Inosine triphosphate pyrophosphatase	acNterm		TRUE	FALSE	Nterm		1	0	0	0	acNterm2		FALSE	6h;TMT	-0.429538			0.072783									N/A			FALSE						Drug metabolism - other enzymes;Purine metabolism;Pyrimidine metabolism	3D-structure;Acetylation;Alternativesplicing;Completeproteome;Cytoplasm;Directproteinsequencing;Diseasemutation;Hydrolase;Magnesium;Metal-binding;Nucleotide-binding;Nucleotidemetabolism;Referenceproteome			Disease related genes;Enzymes;Potential drug targets;Predicted intracellular proteins	Nucleoplasm;Nuclear bodies;Cytosol				hydrolase
(ac)AASQAVEEMR	O15160;O15160-2	POLR1C	DNA-directed RNA polymerases I and III subunit RPAC1	acNterm		TRUE	FALSE	Nterm		1	0	0	0	acNterm2		N/A	TMT				-0.574021												N/A						Cytosolic DNA-sensing pathway;Purine metabolism;Pyrimidine metabolism;RNA polymerase	Acetylation;Alternativesplicing;Completeproteome;Directproteinsequencing;Diseasemutation;DNA-directedRNApolymerase;Nucleus;Referenceproteome;Transcription		RNA_POL_D_30KD	Disease related genes;Predicted intracellular proteins;RNA polymerase related proteins	Nucleoplasm
(ac)AASTASHRPIK	P41236;Q6NXS1	PPP1R2;PPP1R2P3	Protein phosphatase inhibitor 2;Protein phosphatase inhibitor 2-like protein 3	acNterm		TRUE	FALSE	Nterm		1	0	0	0	acNterm2		FALSE	6h;24h;40h	0.0365122	0.184032	-0.734759										FALSE	FALSE	FALSE								Acetylation;Carbohydratemetabolism;Completeproteome;Directproteinsequencing;Glycogenmetabolism;Phosphoprotein;Proteinphosphataseinhibitor;Referenceproteome			Predicted intracellular proteins	Nucleoplasm;Cytosol
(ac)AATASAGAGGIDGKPR	Q02978-2;Q02978	SLC25A11	Mitochondrial 2-oxoglutarate/malate carrier protein	acNterm		TRUE	FALSE	Nterm		1	0	0	0	acNterm2		N/A	6h;24h;40h;TMT	0	0	0	0									N/A	N/A	N/A	N/A							Acetylation;Alternativesplicing;Completeproteome;Directproteinsequencing;Membrane;Mitochondrion;Mitochondrioninnermembrane;Phosphoprotein;Referenceproteome;Repeat;Transmembrane;Transmembranehelix;Transport		SOLCAR	Plasma proteins;Predicted membrane proteins;Transporters				electrochemical potential-driven transporters
(ac)AATFFGEVVK	O95456-2;O95456	PSMG1	Proteasome assembly chaperone 1	acNterm		TRUE	FALSE	Nterm		1	0	0	0	acNterm2		FALSE	6h;TMT	-0.210143			-0.415806									FALSE			N/A							Acetylation;Alternativesplicing;Chaperone;Completeproteome;Cytoplasm;Endoplasmicreticulum;Polymorphism;Referenceproteome	PAC1-PAC2 complex		Predicted intracellular proteins	Nucleoplasm;Golgi apparatus;Cytosol
(ac)AATGANAEKAESHNDCPVR	Q16831	UPP1	Uridine phosphorylase 1	acNterm		TRUE	TRUE	Nterm		1	0	0	0	acNterm2		FALSE	TMT				-0.21874												FALSE						Drug metabolism - other enzymes;Pyrimidine metabolism	3D-structure;Alternativesplicing;Completeproteome;Glycosyltransferase;Referenceproteome;Transferase		PNP_UDP_1	Enzymes;Predicted intracellular proteins	Nucleoplasm				transferase
(ac)AATTGSGVK(gl)VPR	Q13404;Q13404-8	UBE2V1	Ubiquitin-conjugating enzyme E2 variant 1	acNterm;GGK		TRUE	FALSE	Nterm		1	0	1	0	GGK10;acNterm2		FALSE	6h;24h;40h	-0.0138973	0.200233	0.217008										N/A	FALSE	FALSE								3D-structure;Acetylation;Alternativesplicing;Completeproteome;Directproteinsequencing;Nucleus;Referenceproteome;Ublconjugationpathway	UBC13-UEV1a complex;Ubiquitin ligase complex (TRAF6, TAB2, MALT1, UEV1A, BCL10);Ubiquitin-protein ligase (UBE2N, UBE2V2/MMS2)	UBIQUITIN_CONJUGAT_2	Predicted intracellular proteins	Nucleoplasm
(ac)AAVK(gl)TLNPK	P40227;P40227-2	CCT6A	T-complex protein 1 subunit zeta	acNterm;GGK		TRUE	FALSE	Nterm		1	0	1	0	GGK5;acNterm2		N/A	6h	5.27148												N/A										Acetylation;Alternativesplicing;ATP-binding;Chaperone;Completeproteome;Cytoplasm;Directproteinsequencing;Nucleotide-binding;Polymorphism;Referenceproteome	CCT micro-complex	TCP1_1;TCP1_2;TCP1_3	Plasma proteins;Predicted intracellular proteins	Cytosol
(ac)AAVKEPLEFHAK	Q03701	CEBPZ	CCAAT/enhancer-binding protein zeta	acNterm		TRUE	TRUE	Nterm		1	0	0	0	acNterm2		N/A	TMT				0.725795												N/A							Acetylation;Activator;Completeproteome;Nucleus;Phosphoprotein;Polymorphism;Referenceproteome;Transcription;Transcriptionregulation			Predicted intracellular proteins	Nucleoplasm;Vesicles
(ac)AAVLQQVLER	P12270;P12270-2	TPR	Nucleoprotein TPR	acNterm		TRUE	FALSE	Nterm		1	0	0	0	acNterm2		FALSE	6h;24h	0.0860336	0.0213986											FALSE	FALSE								MAPK signaling pathway - yeast;Pathways in cancer;RNA transport;Thyroid cancer	Acetylation;Alternativesplicing;Cellcycle;Celldivision;Centromere;Chromosomalrearrangement;Chromosome;Coiledcoil;Completeproteome;Cytoplasm;Cytoskeleton;Directproteinsequencing;Kinetochore;Membrane;Mitosis;mRNAtransport;Nuclearporecomplex;Nucleus;Phosphoprotein;Polymorphism;Proteintransport;Proto-oncogene;Referenceproteome;Translocation;Transport	Nuclear pore complex		Cancer-related genes;Disease related genes;Plasma proteins;Potential drug targets;Predicted intracellular proteins;Transporters	Nuclear membrane			channels and pores
(ac)AAVPELLQQQEEDR	Q9Y5X3	SNX5	Sorting nexin-5	acNterm		FALSE	FALSE	Nterm		1	0	0	0	acNterm2		FALSE	24h		-0.100224												FALSE									3D-structure;Acetylation;Alternativesplicing;Cellmembrane;Cellprojection;Completeproteome;Cytoplasm;Cytoplasmicvesicle;Endocytosis;Endosome;Lipid-binding;Membrane;Proteintransport;Referenceproteome;Transport		PX	Predicted intracellular proteins	Vesicles;Cytosol
(ac)AAVPELLQQQEEDRSK	Q9Y5X3;Q9Y5X3-2	SNX5	Sorting nexin-5	acNterm		TRUE	FALSE	Nterm		1	0	0	0	acNterm2		FALSE	TMT				-0.35369												FALSE							3D-structure;Acetylation;Alternativesplicing;Cellmembrane;Cellprojection;Completeproteome;Cytoplasm;Cytoplasmicvesicle;Endocytosis;Endosome;Lipid-binding;Membrane;Proteintransport;Referenceproteome;Transport		PX	Predicted intracellular proteins	Vesicles;Cytosol
(ac)AAVQAAEVKVDGSEPK	Q15046	KARS	Lysine--tRNA ligase	acNterm		TRUE	TRUE	Nterm		1	0	0	0	acNterm2		FALSE	TMT				0.752588												FALSE						Aminoacyl-tRNA biosynthesis	3D-structure;Acetylation;Alternativesplicing;Aminoacyl-tRNAsynthetase;ATP-binding;Cellmembrane;Charcot-Marie-Toothdisease;Completeproteome;Cytoplasm;Deafness;Directproteinsequencing;Diseasemutation;Host-virusinteraction;Ligase;Membrane;Metal-binding;Mitochondrion;Neurodegeneration;Neuropathy;Non-syndromicdeafness;Nucleotide-binding;Nucleus;Polymorphism;Proteinbiosynthesis;Referenceproteome;Secret…	Multisynthetase complex	AA_TRNA_LIGASE_II	Disease related genes;Enzymes;Potential drug targets;Predicted intracellular proteins	Cytosol				ligase
(ac)AAVQMDPELAKR	Q9Y312	AAR2	Protein AAR2 homolog	acNterm		TRUE	TRUE	Nterm		1	0	0	0	acNterm2		FALSE	TMT				0.242817												FALSE							Acetylation;Completeproteome;Polymorphism;Referenceproteome			Predicted intracellular proteins	Cytosol
(ac)AAVVENVVK	Q92785;Q92785-2	DPF2	Zinc finger protein ubi-d4	acNterm		TRUE	FALSE	Nterm		1	0	0	0	acNterm2		FALSE	6h;24h;40h;TMT	-0.368194	0.040807	0.2745	-0.852018									FALSE	FALSE	N/A	N/A							3D-structure;Acetylation;Alternativesplicing;Apoptosis;Completeproteome;Cytoplasm;Metal-binding;Nucleus;Phosphoprotein;Referenceproteome;Repeat;Transcription;Transcriptionregulation;Zinc;Zinc-finger	LARC complex (LCR-associated remodeling complex)	ZF_PHD_1;ZF_PHD_2;ZINC_FINGER_C2H2_1;ZINC_FINGER_C2H2_2	Plasma proteins;Predicted intracellular proteins	Nucleoplasm
(ac)AAYK(gl)LVLIR	P18669;Q8N0Y7	PGAM1;PGAM4	Phosphoglycerate mutase 1;Probable phosphoglycerate mutase 4	acNterm;GGK		FALSE	FALSE	Nterm		1	0	1	0	GGK5;acNterm2		slower	6h;24h;40h	-2.00492	-1.49739	-1.3478										TRUE	FALSE	FALSE							Glycolysis / Gluconeogenesis;Methane metabolism	3D-structure;Acetylation;Completeproteome;Directproteinsequencing;Diseasemutation;Glycogenstoragedisease;Glycolysis;Hydrolase;Isomerase;Isopeptidebond;Phosphoprotein;Referenceproteome;Ublconjugation		PG_MUTASE	Candidate cardiovascular disease genes;Enzymes;Plasma proteins;Predicted intracellular proteins	Nucleoplasm				hydrolase;isomerase
(ac)AAYKLVLIR	P18669;Q8N0Y7	PGAM1;PGAM4	Phosphoglycerate mutase 1;Probable phosphoglycerate mutase 4	acNterm		FALSE	FALSE	Nterm		1	0	0	0	acNterm2		FALSE	6h;24h;40h	1.48957	0.448316	-0.0300248										FALSE	FALSE	FALSE							Glycolysis / Gluconeogenesis;Methane metabolism	3D-structure;Acetylation;Completeproteome;Directproteinsequencing;Diseasemutation;Glycogenstoragedisease;Glycolysis;Hydrolase;Isomerase;Isopeptidebond;Phosphoprotein;Referenceproteome;Ublconjugation		PG_MUTASE	Candidate cardiovascular disease genes;Enzymes;Plasma proteins;Predicted intracellular proteins	Nucleoplasm				hydrolase;isomerase
(ac)ACARPLISVYSEK	P36578	RPL4	60S ribosomal protein L4	acNterm		TRUE	TRUE	Nterm		1	0	0	0	acNterm2		FALSE	6h;24h;40h;TMT	-0.0282582	0.0308907	-0.194649	0.00495164									FALSE	FALSE	N/A	FALSE						Ribosome	3D-structure;Acetylation;Citrullination;Completeproteome;Directproteinsequencing;Phosphoprotein;Referenceproteome;Ribonucleoprotein;Ribosomalprotein	60S ribosomal subunit, cytoplasmic;Nop56p-associated pre-rRNA complex;Ribosome, cytoplasmic;TNF-alpha/NF-kappa B signaling complex 6	RIBOSOMAL_L1E	Plasma proteins;Predicted intracellular proteins;Ribosomal proteins	Nucleoli;Nuclear bodies;Endoplasmic reticulum;Cytosol
(ac)ACARPLISVYSEKGESSGK	P36578	RPL4	60S ribosomal protein L4	acNterm		TRUE	TRUE	Nterm	APCC_ABBA;APCC;degron_unmod	1	0	0	0	acNterm2		slower	24h;40h;TMT		-0.117896	-0.0603715	-2.23983										FALSE	N/A	TRUE						Ribosome	3D-structure;Acetylation;Citrullination;Completeproteome;Directproteinsequencing;Phosphoprotein;Referenceproteome;Ribonucleoprotein;Ribosomalprotein	60S ribosomal subunit, cytoplasmic;Nop56p-associated pre-rRNA complex;Ribosome, cytoplasmic;TNF-alpha/NF-kappa B signaling complex 6	RIBOSOMAL_L1E	Plasma proteins;Predicted intracellular proteins;Ribosomal proteins	Nucleoli;Nuclear bodies;Endoplasmic reticulum;Cytosol
(ac)ACGLVASNLNLKPGECLR	P09382	LGALS1	Galectin-1	acNterm		TRUE	TRUE	Nterm		1	0	0	0	acNterm2		FALSE	6h;24h;40h;TMT	0.48125	0.194503	-0.0921618	0.277666				0.520869				ACGLVASNLNLKPGECLR	FALSE	FALSE	FALSE	FALSE					FALSE		3D-structure;Acetylation;Apoptosis;Completeproteome;Directproteinsequencing;Extracellularmatrix;Lectin;Referenceproteome;Secreted	SMN containing complex	GALECTIN	Plasma proteins;Predicted intracellular proteins;Predicted secreted proteins	Nucleoplasm;Cytosol
(ac)ACPALGLEALQPLQPEPPPEPAFSEAQK	Q9UPQ0-10;Q9UPQ0-2;Q9UPQ0;Q9UPQ0-4	LIMCH1	LIM and calponin homology domains-containing protein 1	acNterm		TRUE	FALSE	Nterm		1	0	0	0	acNterm2		FALSE	TMT				-0.356975												FALSE							Alternativesplicing;Coiledcoil;Completeproteome;LIMdomain;Metal-binding;Phosphoprotein;Polymorphism;Referenceproteome;Zinc		CH;LIM_DOMAIN_1;LIM_DOMAIN_2	Predicted intracellular proteins	Actin filaments
(ac)ACPLDQAIGLLVAIFHK	P06703	S100A6	Protein S100-A6	acNterm		TRUE	TRUE	Nterm		1	0	0	0	acNterm2		FALSE	6h;24h;40h;TMT	0.107608	-0.0208558	0.133648	-1.3643				-2.04593				ACPLDQAIGLLVAIFHK	FALSE	FALSE	FALSE	N/A					N/A		3D-structure;Acetylation;Calcium;Cellmembrane;Completeproteome;Cytoplasm;Directproteinsequencing;Membrane;Metal-binding;Nucleus;Polymorphism;Referenceproteome;Repeat	CACY homodimer complex	EF_HAND_1;EF_HAND_2;S100_CABP	Cancer-related genes;Plasma proteins;Predicted intracellular proteins	Plasma membrane;Cytosol
(ac)ACPLEK(gl)ALDVMVSTFHK	P26447	S100A4	Protein S100-A4	acNterm;GGK		TRUE	TRUE	Nterm		1	0	1	0	GGK7;acNterm2		faster	6h;24h;40h	1.33812	1.0355	0.744795										TRUE	N/A	N/A								3D-structure;Acetylation;Calcium;Completeproteome;Directproteinsequencing;Metal-binding;Referenceproteome;Repeat		EF_HAND_1;EF_HAND_2;S100_CABP	Cancer-related genes;Plasma proteins;Predicted intracellular proteins	Plasma membrane
(ac)ACS(ph)PDAVVSPSSAFLR	Q93100-4;Q93100-2	PHKB	Phosphorylase b kinase regulatory subunit beta	acNterm;phS		TRUE	FALSE	Nterm	SIAH;degron_unmod	1	0	0	1	phS4;acNterm2		N/A	TMT				1.00385												N/A						Calcium signaling pathway;Insulin signaling pathway	Acetylation;Alternativesplicing;Calmodulin-binding;Carbohydratemetabolism;Cellmembrane;Completeproteome;Diseasemutation;Glycogenmetabolism;Glycogenstoragedisease;Lipoprotein;Membrane;Phosphoprotein;Polymorphism;Prenylation;Referenceproteome			Disease related genes;Predicted intracellular proteins	Golgi apparatus
(ac)ADAAPQLGK(ac)R	Q96C86	DCPS	m7GpppX diphosphatase	acNterm;acK		TRUE	TRUE	Nterm		1	1	0	0	acK10;acNterm2		FALSE	6h;24h;40h	-0.00220603	0.0217541	0.132171										FALSE	N/A	FALSE							RNA degradation	3D-structure;Acetylation;Completeproteome;Cytoplasm;Directproteinsequencing;Hydrolase;mRNAprocessing;mRNAsplicing;Nucleus;Polymorphism;Referenceproteome		HIT_1	Disease related genes;Enzymes;Potential drug targets;Predicted intracellular proteins	Nucleoplasm;Cytosol				hydrolase
(ac)ADAEVIILPK	O60832;O60832-2	DKC1	H/ACA ribonucleoprotein complex subunit 4	acNterm		TRUE	FALSE	Nterm		1	0	0	0	acNterm2		FALSE	6h;24h;TMT	-0.191817	-0.140475		-0.486263									FALSE	FALSE		N/A						Ribosome biogenesis in eukaryotes	Acetylation;Alternativesplicing;Completeproteome;Cytoplasm;Directproteinsequencing;Diseasemutation;Dyskeratosiscongenita;Isomerase;Nucleus;Phosphoprotein;Referenceproteome;Ribonucleoprotein;Ribosomebiogenesis;RNA-binding;rRNAprocessing		PUA	Disease related genes;Plasma proteins;Predicted intracellular proteins	Nucleoplasm;Nucleoli fibrillar center
(ac)ADDIDIEAMLEAPYKK	Q14498-2;Q14498;Q14498-3	RBM39	RNA-binding protein 39	acNterm		TRUE	FALSE	Nterm		1	0	0	0	acNterm2		FALSE	6h;24h;TMT	0.0911468	-0.152354		-0.721408									N/A	FALSE		N/A							3D-structure;Acetylation;Activator;Alternativesplicing;Completeproteome;Directproteinsequencing;mRNAprocessing;mRNAsplicing;Nucleus;Phosphoprotein;Polymorphism;Referenceproteome;Repeat;RNA-binding;Transcription;Transcriptionregulation	Spliceosome	RRM	Plasma proteins;Predicted intracellular proteins	Nucleoplasm;Nuclear speckles;Microtubules;Centriolar satellite
(ac)ADDIDIEAMLEAPYKKDENK	Q14498-2;Q14498;Q14498-3	RBM39	RNA-binding protein 39	acNterm		TRUE	FALSE	Nterm		1	0	0	0	acNterm2		FALSE	TMT				0.549464												FALSE							3D-structure;Acetylation;Activator;Alternativesplicing;Completeproteome;Directproteinsequencing;mRNAprocessing;mRNAsplicing;Nucleus;Phosphoprotein;Polymorphism;Referenceproteome;Repeat;RNA-binding;Transcription;Transcriptionregulation	Spliceosome	RRM	Plasma proteins;Predicted intracellular proteins	Nucleoplasm;Nuclear speckles;Microtubules;Centriolar satellite
(ac)ADDLDFETGDAGASATFPMQCSALRK	P63241;Q6IS14	EIF5A;EIF5AL1	Eukaryotic translation initiation factor 5A-1;Eukaryotic translation initiation factor 5A-1-like	acNterm		TRUE	FALSE	Nterm		1	0	0	0	acNterm2		FALSE	TMT				-0.525173												FALSE							3D-structure;Acetylation;Alternativesplicing;Completeproteome;Cytoplasm;Directproteinsequencing;Elongationfactor;Endoplasmicreticulum;Hypusine;Membrane;mRNAtransport;Nuclearporecomplex;Nucleus;Proteinbiosynthesis;Proteintransport;Referenceproteome;RNA-binding;Translocation;Transport		IF5A_HYPUSINE	Cancer-related genes;Plasma proteins;Predicted intracellular proteins;Transporters	Nucleoplasm;Cytosol			channels and pores
(ac)ADDPSAADRNVEIWK	P62495	ETF1	Eukaryotic peptide chain release factor subunit 1	acNterm		TRUE	TRUE	Nterm		1	0	0	0	acNterm2		FALSE	6h;24h;TMT	0.524337	0.171611		0.369905									N/A	FALSE		FALSE						mRNA surveillance pathway	3D-structure;Acetylation;Alternativesplicing;Completeproteome;Cytoplasm;Directproteinsequencing;Nonsense-mediatedmRNAdecay;Proteinbiosynthesis;Referenceproteome	eRF1-eRF3-GTP-Mg(2+) complex;SMG-1-Upf1-eRF1-eRF3 complex (SURF)		Plasma proteins;Predicted intracellular proteins
(ac)ADDVDQQQTTNTVEEPLDLIR	P62310	LSM3	U6 snRNA-associated Sm-like protein LSm3	acNterm		TRUE	TRUE	Nterm		1	0	0	0	acNterm2		N/A	40h			-0.276085												N/A							RNA degradation;Spliceosome	Acetylation;Completeproteome;Directproteinsequencing;mRNAprocessing;mRNAsplicing;Nucleus;Referenceproteome;Ribonucleoprotein;RNA-binding;Spliceosome	C complex spliceosome;LSm1-7 complex;LSm2-8 complex;Spliceosome		Plasma proteins;Predicted intracellular proteins	Nucleoplasm;Nucleoli
(ac)ADEAALALQPGGS(ph)PSAAGADR	Q96EB6;Q96EB6-2	SIRT1	NAD-dependent protein deacetylase sirtuin-1;SirtT1 75 kDa fragment	acNterm;phS		TRUE	FALSE	Nterm		1	0	0	1	phS14;acNterm2		FALSE	6h;24h;40h	-0.07661	0.0729783	-0.867923										FALSE	FALSE	N/A								3D-structure;Acetylation;Alternativesplicing;Apoptosis;Biologicalrhythms;Completeproteome;Cytoplasm;Developmentalprotein;Differentiation;Host-virusinteraction;Hydrolase;Metal-binding;Methylation;Mitochondrion;Myogenesis;NAD;Nucleus;Phosphoprotein;Polymorphism;Referenceproteome;rRNAprocessing;S-nitrosylation;Transcription;Transcriptionregulation;Zinc	FOXO1-FHL2-SIRT1 complex;FOXO3-SIRT1 complex, oxidative stress stimulated;hSIR2-p53 complex;Polycomb repressive complex 4 (PRC4);SIRT1 homotrimer complex	SIRTUIN	Predicted intracellular proteins	Nucleoplasm;Mitochondria;Cytosol
(ac)ADEDGEGIHPSAPHR	Q96L92-3;Q96L92	SNX27	Sorting nexin-27	acNterm		TRUE	FALSE	Nterm		1	0	0	0	acNterm2		FALSE	40h			0.244751												FALSE								3D-structure;Alternativesplicing;Completeproteome;Cytoplasm;Endosome;Lipid-binding;Membrane;Phosphoprotein;Polymorphism;Proteintransport;Referenceproteome;Transport		PDZ;PX;RA	Plasma proteins;Predicted intracellular proteins;Transporters	Nucleoplasm;Cytosol			other
(ac)ADEEK(gl)LPPGWEK	Q13526;O15428	PIN1;PIN1P1	Peptidyl-prolyl cis-trans isomerase NIMA-interacting 1;Putative PIN1-like protein	acNterm;GGK		TRUE	FALSE	Nterm		1	0	1	0	GGK6;acNterm2		FALSE	40h			0.250591												FALSE							RIG-I-like receptor signaling pathway	3D-structure;Acetylation;Cellcycle;Completeproteome;Cytoplasm;Isomerase;Nucleus;Phosphoprotein;Referenceproteome;Rotamase	PIN1-AUF1 complex;RAF1-PPP2-PIN1 complex	PPIC_PPIASE_1;PPIC_PPIASE_2;WW_DOMAIN_1;WW_DOMAIN_2	Cancer-related genes;Enzymes;Predicted intracellular proteins	Nucleoplasm;Cytosol				isomerase
(ac)ADEEKLPPGWEK	Q13526;O15428	PIN1;PIN1P1	Peptidyl-prolyl cis-trans isomerase NIMA-interacting 1;Putative PIN1-like protein	acNterm		TRUE	FALSE	Nterm		1	0	0	0	acNterm2		FALSE	6h;40h;TMT	1.59482		-0.641837	0.0420018									N/A		N/A	FALSE						RIG-I-like receptor signaling pathway	3D-structure;Acetylation;Cellcycle;Completeproteome;Cytoplasm;Isomerase;Nucleus;Phosphoprotein;Referenceproteome;Rotamase	PIN1-AUF1 complex;RAF1-PPP2-PIN1 complex	PPIC_PPIASE_1;PPIC_PPIASE_2;WW_DOMAIN_1;WW_DOMAIN_2	Cancer-related genes;Enzymes;Predicted intracellular proteins	Nucleoplasm;Cytosol				isomerase
(ac)ADEEKLPPGWEK(gl)R	Q13526;O15428	PIN1;PIN1P1	Peptidyl-prolyl cis-trans isomerase NIMA-interacting 1;Putative PIN1-like protein	acNterm;GGK		TRUE	FALSE	Nterm		1	0	1	0	GGK13;acNterm2		FALSE	6h;24h;40h	0.114133	-0.677832	0.10831										FALSE	FALSE	FALSE							RIG-I-like receptor signaling pathway	3D-structure;Acetylation;Cellcycle;Completeproteome;Cytoplasm;Isomerase;Nucleus;Phosphoprotein;Referenceproteome;Rotamase	PIN1-AUF1 complex;RAF1-PPP2-PIN1 complex	PPIC_PPIASE_1;PPIC_PPIASE_2;WW_DOMAIN_1;WW_DOMAIN_2	Cancer-related genes;Enzymes;Predicted intracellular proteins	Nucleoplasm;Cytosol				isomerase
(ac)ADEELEALRR	O14737;O14737-2	PDCD5	Programmed cell death protein 5	acNterm		TRUE	FALSE	Nterm		1	0	0	0	acNterm2		FALSE	6h;24h;40h;TMT	0.185865	-0.0106552	-0.0326446	0.111892									FALSE	FALSE	FALSE	FALSE							3D-structure;Acetylation;Alternativesplicing;Apoptosis;Completeproteome;Directproteinsequencing;Phosphoprotein;Referenceproteome			Plasma proteins;Predicted intracellular proteins	Nucleoplasm;Cytosol
(ac)ADEGK(gl)SYSEHDDER	Q9UBU9;Q9UBU9-2	NXF1	Nuclear RNA export factor 1	acNterm;GGK		TRUE	FALSE	Nterm		1	0	1	0	GGK6;acNterm2		FALSE	6h;24h;40h	-0.822911	0.206308	0.0935996										FALSE	FALSE	FALSE							mRNA surveillance pathway;Ribosome biogenesis in eukaryotes;RNA transport	3D-structure;Acetylation;Alternativesplicing;Completeproteome;Cytoplasm;Host-virusinteraction;Leucine-richrepeat;mRNAtransport;Nitration;Nucleus;Referenceproteome;Repeat;RNA-binding;Transport	Exon junction complex;Postsplicing complex;TNPO2-RAN-NXF1 complex	LRR;NTF2_DOMAIN;TAP_C	Predicted intracellular proteins;Transporters	Nucleoplasm			primary active transporters
(ac)ADEIAK(gl)AQVAR	P49773	HINT1	Histidine triad nucleotide-binding protein 1	acNterm;GGK		TRUE	TRUE	Nterm		1	0	1	0	GGK7;acNterm2		FALSE	24h;40h		-0.0684713	0.240787											FALSE	N/A								3D-structure;Acetylation;Apoptosis;Completeproteome;Cytoplasm;Directproteinsequencing;Diseasemutation;Hydrolase;Neuropathy;Nucleotide-binding;Nucleus;Referenceproteome;Transcription;Transcriptionregulation		HIT_1;HIT_2	Disease related genes;Plasma proteins;Predicted intracellular proteins	Nucleoplasm;Plasma membrane;Cytosol
(ac)ADEIAK(gl)AQVARPGGDTIFGK	P49773	HINT1	Histidine triad nucleotide-binding protein 1	acNterm;GGK		TRUE	TRUE	Nterm		1	0	1	0	GGK7;acNterm2		FALSE	6h;24h;40h	0.521053	0.130222	0.319952										FALSE	FALSE	FALSE								3D-structure;Acetylation;Apoptosis;Completeproteome;Cytoplasm;Directproteinsequencing;Diseasemutation;Hydrolase;Neuropathy;Nucleotide-binding;Nucleus;Referenceproteome;Transcription;Transcriptionregulation		HIT_1;HIT_2	Disease related genes;Plasma proteins;Predicted intracellular proteins	Nucleoplasm;Plasma membrane;Cytosol
(ac)ADEK(ac)PKEGVK	P61956-2;P61956	SUMO2	Small ubiquitin-related modifier 2	acNterm;acK		TRUE	FALSE	Nterm		1	1	0	0	acK5;acNterm2		N/A	6h;40h	1.33845		-1.73984										N/A		N/A							RNA transport	3D-structure;Acetylation;Alternativesplicing;Completeproteome;Isopeptidebond;Nucleus;Polymorphism;Referenceproteome;Ublconjugation;Ublconjugationpathway		UBIQUITIN_2	Predicted intracellular proteins	Nucleoplasm;Nuclear bodies
(ac)ADEK(gl)PK(gl)EGVK	P61956-2;P61956	SUMO2	Small ubiquitin-related modifier 2	acNterm;GGK		TRUE	FALSE	Nterm		1	0	2	0	GGK5;GGK7;acNterm2		FALSE	6h;24h;40h	-0.132685	-0.174305	0.0365312		-0.140832	-0.232305	-0.732103		EGVKTENNDHINLK	EGVKTENNDHINLK	EGVKTENNDHINLK		FALSE	FALSE	FALSE			FALSE	FALSE	N/A		RNA transport	3D-structure;Acetylation;Alternativesplicing;Completeproteome;Isopeptidebond;Nucleus;Polymorphism;Referenceproteome;Ublconjugation;Ublconjugationpathway		UBIQUITIN_2	Predicted intracellular proteins	Nucleoplasm;Nuclear bodies
(ac)ADEK(gl)PKEGVK	P61956-2;P61956	SUMO2	Small ubiquitin-related modifier 2	acNterm;GGK		TRUE	FALSE	Nterm		1	0	1	0	GGK5;acNterm2		FALSE	6h;24h;40h	-0.111391	-1.16779	1.15729										FALSE	N/A	FALSE							RNA transport	3D-structure;Acetylation;Alternativesplicing;Completeproteome;Isopeptidebond;Nucleus;Polymorphism;Referenceproteome;Ublconjugation;Ublconjugationpathway		UBIQUITIN_2	Predicted intracellular proteins	Nucleoplasm;Nuclear bodies
(ac)ADEKPK(gl)EGVK	P61956-2;P61956	SUMO2	Small ubiquitin-related modifier 2	acNterm;GGK		TRUE	FALSE	Nterm		1	0	1	0	GGK7;acNterm2		FALSE	6h;24h;40h	-0.114562	-0.25359	1.03858		-0.122709	-0.311591	0.269947		EGVKTENNDHINLK	EGVKTENNDHINLK	EGVKTENNDHINLK		FALSE	FALSE	FALSE			FALSE	FALSE	N/A		RNA transport	3D-structure;Acetylation;Alternativesplicing;Completeproteome;Isopeptidebond;Nucleus;Polymorphism;Referenceproteome;Ublconjugation;Ublconjugationpathway		UBIQUITIN_2	Predicted intracellular proteins	Nucleoplasm;Nuclear bodies
(ac)ADELS(ph)EKQVYDAHTK	Q03135-2	CAV1	Caveolin-1	acNterm;phS		TRUE	TRUE	Nterm		1	0	0	1	phS6;acNterm2		N/A	TMT				-0.1793												N/A						Bacterial invasion of epithelial cells;Endocytosis;Focal adhesion;Viral myocarditis	Acetylation;Alternativeinitiation;Cellmembrane;Completeproteome;Congenitalgeneralizedlipodystrophy;Directproteinsequencing;Diseasemutation;Golgiapparatus;Host-virusinteraction;Lipoprotein;Membrane;Palmitate;Phosphoprotein;Referenceproteome	CAV1-VDAC1-ESR1 complex;Caveolin-1 homodimer complex;eNOS-CAV1 complex;NOS3-CAV1-NOSTRIN complex;TRP1-G alpha-11-IP3R3-CAV1 signaling complex;UTM-SGCE-DAG1-CAV1-NOS3 complex	CAVEOLIN	Cancer-related genes;Disease related genes;Potential drug targets;Predicted membrane proteins;Transporters	Golgi apparatus			accessory factors involved in transport
(ac)ADELSEK	Q03135-2	CAV1	Caveolin-1	acNterm		TRUE	TRUE	Nterm		1	0	0	0	acNterm2		N/A	TMT				0.358601												N/A						Bacterial invasion of epithelial cells;Endocytosis;Focal adhesion;Viral myocarditis	Acetylation;Alternativeinitiation;Cellmembrane;Completeproteome;Congenitalgeneralizedlipodystrophy;Directproteinsequencing;Diseasemutation;Golgiapparatus;Host-virusinteraction;Lipoprotein;Membrane;Palmitate;Phosphoprotein;Referenceproteome	CAV1-VDAC1-ESR1 complex;Caveolin-1 homodimer complex;eNOS-CAV1 complex;NOS3-CAV1-NOSTRIN complex;TRP1-G alpha-11-IP3R3-CAV1 signaling complex;UTM-SGCE-DAG1-CAV1-NOS3 complex	CAVEOLIN	Cancer-related genes;Disease related genes;Potential drug targets;Predicted membrane proteins;Transporters	Golgi apparatus			accessory factors involved in transport
(ac)ADELSEK(gl)QVYDAHTK	Q03135-2	CAV1	Caveolin-1	acNterm;GGK		TRUE	TRUE	Nterm		1	0	1	0	GGK8;acNterm2		N/A	6h;24h;40h	0	0	0										N/A	N/A	N/A							Bacterial invasion of epithelial cells;Endocytosis;Focal adhesion;Viral myocarditis	Acetylation;Alternativeinitiation;Cardiomyopathy;Cellmembrane;Completeproteome;Congenitalgeneralizedlipodystrophy;Directproteinsequencing;Diseasemutation;Golgiapparatus;Host-virusinteraction;Isopeptidebond;Limb-girdlemusculardystrophy;Lipoprotein;LongQTsyndrome;Membrane;Palmitate;Phosphoprotein;Polymorphism;Referenceproteome;Ublconjugation	Beta-dystroglycan-caveolin-3 complex;CAV1-VDAC1-ESR1 complex;Caveolin-1 homodimer complex;eNOS-CAV1 complex;NOS3-CAV1-NOSTRIN complex;TRP1-G alpha-11-IP3R3-CAV1 signaling complex;UTM-SGCE-DAG1-CAV1-NOS3 complex	CAVEOLIN	Cancer-related genes;Disease related genes;Potential drug targets;Predicted membrane proteins;Transporters	Golgi apparatus			accessory factors involved in transport
(ac)ADFDDRVS(ph)DEEK	P52907	CAPZA1	F-actin-capping protein subunit alpha-1	acNterm;phS		TRUE	TRUE	Nterm		1	0	0	1	phS9;acNterm2		N/A	6h;24h;40h	1.08646	0.61115	0.567959										N/A	N/A	N/A								3D-structure;Acetylation;Actin-binding;Actincapping;Completeproteome;Cytoplasm;Cytoskeleton;Directproteinsequencing;Referenceproteome	Dynactin complex (DCTN1, DCTN2, DCTN3, DCTN4, DCTN6, CAPZA1, CAPZB, ACTR1A)	F_ACTIN_CAPPING_A_1;F_ACTIN_CAPPING_A_2	Plasma proteins;Predicted intracellular proteins
(ac)ADFDDRVSDEEK	P52907	CAPZA1	F-actin-capping protein subunit alpha-1	acNterm		TRUE	TRUE	Nterm		1	0	0	0	acNterm2		FALSE	6h;24h;40h;TMT	0.0379519	-0.00479765	-0.106819	0.323296									FALSE	FALSE	FALSE	FALSE							3D-structure;Acetylation;Actin-binding;Actincapping;Completeproteome;Cytoplasm;Cytoskeleton;Directproteinsequencing;Referenceproteome	Dynactin complex (DCTN1, DCTN2, DCTN3, DCTN4, DCTN6, CAPZA1, CAPZB, ACTR1A)	F_ACTIN_CAPPING_A_1;F_ACTIN_CAPPING_A_2	Plasma proteins;Predicted intracellular proteins
(ac)ADFDDRVSDEEKVR	P52907	CAPZA1	F-actin-capping protein subunit alpha-1	acNterm		TRUE	TRUE	Nterm		1	0	0	0	acNterm2		N/A	TMT				0.877009												N/A							3D-structure;Acetylation;Actin-binding;Actincapping;Completeproteome;Cytoplasm;Cytoskeleton;Directproteinsequencing;Referenceproteome	Dynactin complex (DCTN1, DCTN2, DCTN3, DCTN4, DCTN6, CAPZA1, CAPZB, ACTR1A)	F_ACTIN_CAPPING_A_1;F_ACTIN_CAPPING_A_2	Plasma proteins;Predicted intracellular proteins
(ac)ADFDTYDDRAYSSFGGGR	Q15056;Q15056-2	EIF4H	Eukaryotic translation initiation factor 4H	acNterm		FALSE	FALSE	Nterm		1	0	0	0	acNterm2		N/A	TMT				0.448765												N/A							Acetylation;Alternativesplicing;Completeproteome;Cytoplasm;Directproteinsequencing;Host-virusinteraction;Initiationfactor;Phosphoprotein;Proteinbiosynthesis;Referenceproteome;RNA-binding;Williams-Beurensyndrome		RRM	Cancer-related genes;Disease related genes;Plasma proteins;Predicted intracellular proteins	Nucleoplasm;Nuclear bodies;Cytosol
(ac)ADGDS(ph)GS(ph)ERGGGGGPCGFQPASR	Q96QR8	PURB	Transcriptional activator protein Pur-beta	acNterm;phS		TRUE	TRUE	Nterm		1	0	0	2	phS6;phS8;acNterm2		FALSE	TMT				0.921465												FALSE							Acetylation;Completeproteome;DNA-binding;Nucleus;Phosphoprotein;Referenceproteome;Repressor;Transcription;Transcriptionregulation			Predicted intracellular proteins;Transcription factors	Nucleoplasm
(ac)ADGDS(ph)GSERGGGGGPCGFQPASR	Q96QR8	PURB	Transcriptional activator protein Pur-beta	acNterm;phS		TRUE	TRUE	Nterm		1	0	0	1	phS6;acNterm2		faster	TMT				2.91163												TRUE							Acetylation;Completeproteome;DNA-binding;Nucleus;Phosphoprotein;Referenceproteome;Repressor;Transcription;Transcriptionregulation			Predicted intracellular proteins;Transcription factors	Nucleoplasm
(ac)ADGELNVDSLITR	P62140	PPP1CB	Serine/threonine-protein phosphatase PP1-beta catalytic subunit	acNterm		TRUE	TRUE	Nterm		1	0	0	0	acNterm2		FALSE	6h;24h;TMT	-0.155144	-0.646671		-1.08966									N/A	FALSE		N/A						Focal adhesion;Insulin signaling pathway;Long-term potentiation;Meiosis - yeast;Oocyte meiosis;Regulation of actin cytoskeleton;Vascular smooth muscle contraction	Acetylation;Biologicalrhythms;Carbohydratemetabolism;Cellcycle;Celldivision;Completeproteome;Cytoplasm;Directproteinsequencing;Glycogenmetabolism;Hydrolase;Manganese;Metal-binding;Nucleus;Phosphoprotein;Proteinphosphatase;Referenceproteome	KCNQ1 macromolecular complex	SER_THR_PHOSPHATASE	Disease related genes;Enzymes;Plasma proteins;Potential drug targets;Predicted intracellular proteins	Nucleoplasm;Plasma membrane;Cytosol				hydrolase
(ac)ADGGS(ph)PFLGR	O60504-2	SORBS3	Vinexin	acNterm;phS		TRUE	TRUE	Nterm		1	0	0	1	phS6;acNterm2		N/A	6h;24h;40h;TMT	0	0	0	0									N/A	N/A	N/A	N/A							3D-structure;Acetylation;Alternativesplicing;Celladhesion;Celljunction;Completeproteome;Cytoplasm;Cytoskeleton;Nucleus;Phosphoprotein;Polymorphism;Referenceproteome;Repeat;SH3domain		SH3;SOHO	Plasma proteins;Predicted intracellular proteins	Focal adhesion sites;Cytosol
(ac)ADGK(ac)AGDEKPEK	Q8WW12;Q8WW12-2	PCNP	PEST proteolytic signal-containing nuclear protein	acNterm;acK		TRUE	FALSE	Nterm		1	1	0	0	acK5;acNterm2		FALSE	24h;40h		0.0975484	-0.0877047											FALSE	FALSE								Acetylation;Alternativesplicing;Cellcycle;Completeproteome;Nucleus;Phosphoprotein;Referenceproteome;Ublconjugation			Predicted intracellular proteins	Nucleoplasm;Nuclear bodies
(ac)ADGK(gl)AGDEKPEK	Q8WW12;Q8WW12-2	PCNP	PEST proteolytic signal-containing nuclear protein	acNterm;GGK		TRUE	FALSE	Nterm		1	0	1	0	GGK5;acNterm2		N/A	24h;40h		-0.106546	-1.22049											N/A	N/A								Acetylation;Alternativesplicing;Cellcycle;Completeproteome;Nucleus;Phosphoprotein;Referenceproteome;Ublconjugation			Predicted intracellular proteins	Nucleoplasm;Nuclear bodies
(ac)ADGQMPFSCHYPSR	Q9UJY1	HSPB8	Heat shock protein beta-8	acNterm		TRUE	TRUE	Nterm		1	0	0	0	acNterm2		FALSE	6h;24h;40h;TMT	-0.116891	0.0540275	1.31571	-2.12004									FALSE	FALSE	N/A	N/A							Chaperone;Charcot-Marie-Toothdisease;Completeproteome;Cytoplasm;Diseasemutation;Neurodegeneration;Neuropathy;Nucleus;Phosphoprotein;Polymorphism;Referenceproteome;Stressresponse	BAG3-HSC70-HSPB8-CHIP complex	HSP20	Disease related genes;Predicted intracellular proteins	Nucleoplasm;Nuclear bodies;Cytosol
(ac)ADGQVAELLLR	Q9Y285;Q9Y285-2	FARSA	Phenylalanine--tRNA ligase alpha subunit	acNterm		TRUE	FALSE	Nterm		1	0	0	0	acNterm2		FALSE	6h;24h;40h	-0.229476	0.00480589	-0.0599716										FALSE	FALSE	FALSE							Aminoacyl-tRNA biosynthesis	3D-structure;Acetylation;Alternativesplicing;Aminoacyl-tRNAsynthetase;ATP-binding;Completeproteome;Cytoplasm;Directproteinsequencing;Ligase;Nucleotide-binding;Phosphoprotein;Polymorphism;Proteinbiosynthesis;Referenceproteome		AA_TRNA_LIGASE_II	Enzymes;Predicted intracellular proteins	Cytosol				ligase
(ac)ADHNPDSDSTPR	Q96BT3;Q96BT3-2;Q96BT3-3	CENPT	Centromere protein T	acNterm		TRUE	FALSE	Nterm		1	0	0	0	acNterm2		N/A	6h;24h	0.0742569	0.352154											N/A	N/A									Alternativesplicing;Cellcycle;Celldivision;Centromere;Chromosome;Completeproteome;DNA-binding;Kinetochore;Mitosis;Nucleus;Phosphoprotein;Polymorphism;Referenceproteome	CENP-A NAC-CAD complex;CENP-A nucleosome associated complex		Predicted intracellular proteins	Nuclear bodies
(ac)ADHS(ph)FS(ph)DGVPSDSVEAAK	Q99733;Q99733-2	NAP1L4	Nucleosome assembly protein 1-like 4	acNterm;phS		TRUE	FALSE	Nterm		1	0	0	2	phS5;phS7;acNterm2		faster	24h;40h;TMT		-0.140633	-0.0437831	0.838434										FALSE	FALSE	TRUE							Acetylation;Alternativesplicing;Completeproteome;Nucleus;Phosphoprotein;Referenceproteome			Plasma proteins;Predicted intracellular proteins	Nucleoplasm
(ac)ADHS(ph)FSDGVPS(ph)DSVEAAK	Q99733;Q99733-2	NAP1L4	Nucleosome assembly protein 1-like 4	acNterm;phS		TRUE	FALSE	Nterm		1	0	0	2	phS5;phS12;acNterm2		N/A	24h;40h		0.0570889	-0.0422733											N/A	N/A								Acetylation;Alternativesplicing;Completeproteome;Nucleus;Phosphoprotein;Referenceproteome			Plasma proteins;Predicted intracellular proteins	Nucleoplasm
(ac)ADHS(ph)FSDGVPSDSVEAAK	Q99733;Q99733-2	NAP1L4	Nucleosome assembly protein 1-like 4	acNterm;phS		TRUE	FALSE	Nterm		1	0	0	1	phS5;acNterm2		FALSE	6h;24h;40h;TMT	-0.119537	0.0605472	0.186276	-0.31358									FALSE	FALSE	FALSE	FALSE							Acetylation;Alternativesplicing;Completeproteome;Nucleus;Phosphoprotein;Referenceproteome			Plasma proteins;Predicted intracellular proteins	Nucleoplasm
(ac)ADHSFS(ph)DGVPSDSVEAAK	Q99733;Q99733-2	NAP1L4	Nucleosome assembly protein 1-like 4	acNterm;phS		TRUE	FALSE	Nterm		1	0	0	1	phS7;acNterm2		FALSE	6h;24h;40h;TMT	-0.364462	0.0632188	0.0918676	-0.800163									FALSE	FALSE	FALSE	FALSE							Acetylation;Alternativesplicing;Completeproteome;Nucleus;Phosphoprotein;Referenceproteome			Plasma proteins;Predicted intracellular proteins	Nucleoplasm
(ac)ADHSFSDGVPS(ph)DSVEAAK	Q99733;Q99733-2	NAP1L4	Nucleosome assembly protein 1-like 4	acNterm;phS		TRUE	FALSE	Nterm		1	0	0	1	phS12;acNterm2		FALSE	6h;24h;40h;TMT	-0.364792	0.113366	0.083136	-0.973019									FALSE	FALSE	FALSE	N/A							Acetylation;Alternativesplicing;Completeproteome;Nucleus;Phosphoprotein;Referenceproteome			Plasma proteins;Predicted intracellular proteins	Nucleoplasm
(ac)ADHSFSDGVPSDSVEAAK	Q99733;Q99733-2	NAP1L4	Nucleosome assembly protein 1-like 4	acNterm		TRUE	FALSE	Nterm		1	0	0	0	acNterm2		slower	6h;24h;40h;TMT	0.000248671	0.0824994	0.207046	-0.722526									FALSE	FALSE	FALSE	TRUE							Acetylation;Alternativesplicing;Completeproteome;Nucleus;Phosphoprotein;Referenceproteome			Plasma proteins;Predicted intracellular proteins	Nucleoplasm
(ac)ADHSFSDGVPSDSVEAAK(gl)NASNTEK	Q99733;Q99733-2	NAP1L4	Nucleosome assembly protein 1-like 4	acNterm;GGK		TRUE	FALSE	Nterm		1	0	1	0	GGK19;acNterm2		FALSE	6h;24h;40h	1.30122	0.351839	0.375289										FALSE	FALSE	FALSE								Acetylation;Alternativesplicing;Completeproteome;Nucleus;Phosphoprotein;Referenceproteome			Plasma proteins;Predicted intracellular proteins	Nucleoplasm
(ac)ADHVQSLAQLENLCK	Q9UIA9	XPO7	Exportin-7	acNterm		TRUE	TRUE	Nterm		1	0	0	0	acNterm2		FALSE	24h;TMT		0.0449294		-0.561903										N/A		FALSE							Acetylation;Completeproteome;Cytoplasm;Directproteinsequencing;mRNAtransport;Nuclearporecomplex;Nucleus;Polymorphism;Proteintransport;Referenceproteome;Translocation;Transport		IMPORTIN_B_NT	Predicted intracellular proteins;Predicted membrane proteins;Transporters				channels and pores
(ac)ADISLDELIR	Q9BY77;Q9BY77-2	POLDIP3	Polymerase delta-interacting protein 3	acNterm		TRUE	FALSE	Nterm		1	0	0	0	acNterm2		FALSE	TMT				-0.44272												FALSE							Acetylation;Alternativesplicing;Completeproteome;Cytoplasm;Directproteinsequencing;mRNAtransport;Nucleus;Phosphoprotein;Referenceproteome;RNA-binding;Translationregulation;Transport		RRM	Predicted intracellular proteins	Nuclear speckles;Cytoplasmic bodies
(ac)ADK(ac)EAAFDDAVEER	Q09028-3;Q09028	RBBP4	Histone-binding protein RBBP4	acNterm;acK		TRUE	FALSE	Nterm		1	1	0	0	acK4;acNterm2		FALSE	6h;24h;40h	-0.154712	-0.286535	-0.0946635										FALSE	FALSE	FALSE								3D-structure;Acetylation;Alternativesplicing;Cellcycle;Chromatinregulator;Completeproteome;Directproteinsequencing;DNAreplication;Isopeptidebond;Nucleus;Phosphoprotein;Referenceproteome;Repeat;Repressor;Transcription;Transcriptionregulation;Ublconjugation;WDrepeat	ALL-1 supercomplex;Anti-HDAC2 complex;BRG1-SIN3A complex;BRMS1-SIN3-HDAC complex;BRM-SIN3A complex;Chromatin assembly complex (CAF-1 complex);EED-EZH2 complex;HCF-1 complex;HDAC1-associated core complex cII;HDAC1-associated protein complex;HDAC2-asscociated core complex;Histone H3.1 complex;Histone H3.3 complex;hNURF complex;ING2 complex;LARC complex (LCR-associated remodeling complex);LINC compl…	WD_REPEATS_1;WD_REPEATS_2;WD_REPEATS_REGION	Cancer-related genes;Plasma proteins;Predicted intracellular proteins	Nucleoplasm
(ac)ADK(ac)PDMGEIASFDK	P63313	TMSB10	Thymosin beta-10	acNterm;acK		TRUE	TRUE	Nterm		1	1	0	0	acK4;acNterm2		FALSE	24h;40h;TMT		-1.23544	-1.25968	-0.775074				-5.31761				ADKPDMGEIASFDK		FALSE	FALSE	N/A					N/A		Acetylation;Actin-binding;Completeproteome;Cytoplasm;Cytoskeleton;Phosphoprotein;Polymorphism;Referenceproteome		THYMOSIN_B4	Plasma proteins;Predicted intracellular proteins
(ac)ADK(ac)TPGGSQK(ac)ASSK	O15042-2;O15042	U2SURP	U2 snRNP-associated SURP motif-containing protein	acNterm;acK		TRUE	FALSE	Nterm		1	2	0	0	acK4;acK11;acNterm2		N/A	TMT				0.974195												N/A						Spliceosome	Acetylation;Alternativesplicing;Coiledcoil;Completeproteome;Nucleus;Phosphoprotein;Referenceproteome;RNA-binding	17S U2 snRNP;Spliceosome	CID;RRM;SURP	Predicted intracellular proteins	Nucleoplasm
(ac)ADK(gl)EAAFDDAVEER	Q09028-3;Q09028	RBBP4	Histone-binding protein RBBP4	acNterm;GGK		TRUE	FALSE	Nterm		1	0	1	0	GGK4;acNterm2		FALSE	6h;24h;40h	0.26411	-0.255663	0.0715037										FALSE	FALSE	FALSE								3D-structure;Acetylation;Alternativesplicing;Cellcycle;Chromatinregulator;Completeproteome;Directproteinsequencing;DNAreplication;Isopeptidebond;Nucleus;Phosphoprotein;Referenceproteome;Repeat;Repressor;Transcription;Transcriptionregulation;Ublconjugation;WDrepeat	ALL-1 supercomplex;Anti-HDAC2 complex;BRG1-SIN3A complex;BRMS1-SIN3-HDAC complex;BRM-SIN3A complex;Chromatin assembly complex (CAF-1 complex);EED-EZH2 complex;HCF-1 complex;HDAC1-associated core complex cII;HDAC1-associated protein complex;HDAC2-asscociated core complex;Histone H3.1 complex;Histone H3.3 complex;hNURF complex;ING2 complex;LARC complex (LCR-associated remodeling complex);LINC compl…	WD_REPEATS_1;WD_REPEATS_2;WD_REPEATS_REGION	Cancer-related genes;Plasma proteins;Predicted intracellular proteins	Nucleoplasm
(ac)ADK(gl)PDMGEIASFDK	P63313	TMSB10	Thymosin beta-10	acNterm;GGK		TRUE	TRUE	Nterm		1	0	1	0	GGK4;acNterm2		FALSE	6h;24h;40h	-0.0670166	0.00374868	0.0721165										FALSE	FALSE	FALSE								Acetylation;Actin-binding;Completeproteome;Cytoplasm;Cytoskeleton;Phosphoprotein;Polymorphism;Referenceproteome		THYMOSIN_B4	Plasma proteins;Predicted intracellular proteins
(ac)ADKEAAFDDAVEER	Q09028-3;Q09028	RBBP4	Histone-binding protein RBBP4	acNterm		TRUE	FALSE	Nterm		1	0	0	0	acNterm2		FALSE	6h;24h;40h;TMT	-0.200042	-0.0136716	-0.0144118	-0.104749									FALSE	FALSE	FALSE	N/A							3D-structure;Acetylation;Alternativesplicing;Cellcycle;Chromatinregulator;Completeproteome;Directproteinsequencing;DNAreplication;Isopeptidebond;Nucleus;Phosphoprotein;Referenceproteome;Repeat;Repressor;Transcription;Transcriptionregulation;Ublconjugation;WDrepeat	ALL-1 supercomplex;Anti-HDAC2 complex;BRG1-SIN3A complex;BRMS1-SIN3-HDAC complex;BRM-SIN3A complex;Chromatin assembly complex (CAF-1 complex);EED-EZH2 complex;HCF-1 complex;HDAC1-associated core complex cII;HDAC1-associated protein complex;HDAC2-asscociated core complex;Histone H3.1 complex;Histone H3.3 complex;hNURF complex;ING2 complex;LARC complex (LCR-associated remodeling complex);LINC compl…	WD_REPEATS_1;WD_REPEATS_2;WD_REPEATS_REGION	Cancer-related genes;Plasma proteins;Predicted intracellular proteins	Nucleoplasm
(ac)ADKEAFDDAVEER	Q09028-2	RBBP4	Histone-binding protein RBBP4	acNterm		TRUE	TRUE	Nterm		1	0	0	0	acNterm2		N/A	TMT				0												N/A							3D-structure;Acetylation;Alternativesplicing;Cellcycle;Chromatinregulator;Completeproteome;Directproteinsequencing;DNAreplication;Isopeptidebond;Nucleus;Phosphoprotein;Referenceproteome;Repeat;Repressor;Transcription;Transcriptionregulation;Ublconjugation;WDrepeat	ALL-1 supercomplex;Anti-HDAC2 complex;BRG1-SIN3A complex;BRMS1-SIN3-HDAC complex;BRM-SIN3A complex;Chromatin assembly complex (CAF-1 complex);EED-EZH2 complex;HCF-1 complex;HDAC1-associated core complex cII;HDAC1-associated protein complex;HDAC2-asscociated core complex;Histone H3.1 complex;Histone H3.3 complex;hNURF complex;ING2 complex;LARC complex (LCR-associated remodeling complex);LINC compl…	WD_REPEATS_1;WD_REPEATS_2;WD_REPEATS_REGION	Cancer-related genes;Plasma proteins;Predicted intracellular proteins	Nucleoplasm
(ac)ADKMDMSLDDIIK	Q86V81	ALYREF	THO complex subunit 4	acNterm		TRUE	TRUE	Nterm		1	0	0	0	acNterm2		FALSE	6h;24h;40h;TMT	0.0844507	-0.00972138	0.421798	-1.60664									FALSE	FALSE	FALSE	N/A						mRNA surveillance pathway;RNA transport;Spliceosome	3D-structure;Acetylation;Chaperone;Citrullination;Completeproteome;Cytoplasm;Directproteinsequencing;Host-virusinteraction;Methylation;mRNAprocessing;mRNAsplicing;mRNAtransport;Nucleus;Phosphoprotein;Referenceproteome;RNA-binding;Spliceosome;Transport	C complex spliceosome;Exon junction complex;Spliceosome;Splicing-associated factors complex;TREX complex	RRM	Predicted intracellular proteins	Nuclear speckles
(ac)ADKPDMGEIAS(ph)FDK	P63313	TMSB10	Thymosin beta-10	acNterm;phS		TRUE	TRUE	Nterm		1	0	0	1	phS12;acNterm2		faster	6h;24h;40h;TMT	1.28133	-0.998761	-0.925796	-0.587287				-5.12982				ADKPDMGEIASFDK	TRUE	N/A	FALSE	N/A					N/A		Acetylation;Actin-binding;Completeproteome;Cytoplasm;Cytoskeleton;Phosphoprotein;Polymorphism;Referenceproteome		THYMOSIN_B4	Plasma proteins;Predicted intracellular proteins
(ac)ADKPDMGEIASFDK	P63313	TMSB10	Thymosin beta-10	acNterm		TRUE	TRUE	Nterm		1	0	0	0	acNterm2		slower	6h;24h;40h;TMT	-0.0145016	0.0478694	0.0460697	-0.325178				-4.86771				ADKPDMGEIASFDK	FALSE	FALSE	FALSE	FALSE					TRUE		Acetylation;Actin-binding;Completeproteome;Cytoplasm;Cytoskeleton;Phosphoprotein;Polymorphism;Referenceproteome		THYMOSIN_B4	Plasma proteins;Predicted intracellular proteins
(ac)ADKPDMGEIASFDK(ac)AK	P63313	TMSB10	Thymosin beta-10	acNterm;acK		TRUE	TRUE	Nterm		1	1	0	0	acK15;acNterm2		FALSE	6h;24h;40h;TMT	-0.518493	-0.161404	-0.515317	-0.176423				-4.71896				ADKPDMGEIASFDK	FALSE	FALSE	FALSE	N/A					N/A		Acetylation;Actin-binding;Completeproteome;Cytoplasm;Cytoskeleton;Phosphoprotein;Polymorphism;Referenceproteome		THYMOSIN_B4	Plasma proteins;Predicted intracellular proteins
(ac)ADKPDMGEIASFDK(gl)AK	P63313	TMSB10	Thymosin beta-10	acNterm;GGK		TRUE	TRUE	Nterm		1	0	1	0	GGK15;acNterm2		FALSE	6h;24h;40h	1.24539	-0.0859574	-0.260623										FALSE	FALSE	FALSE								Acetylation;Actin-binding;Completeproteome;Cytoplasm;Cytoskeleton;Phosphoprotein;Polymorphism;Referenceproteome		THYMOSIN_B4	Plasma proteins;Predicted intracellular proteins
(ac)ADKPDMGEIASFDKAK(gl)	P63313	TMSB10	Thymosin beta-10	acNterm;GGK		TRUE	TRUE	Nterm		1	0	1	0	GGK17;acNterm2		FALSE	24h;40h		-0.0619071	-0.288277											FALSE	N/A								Acetylation;Actin-binding;Completeproteome;Cytoplasm;Cytoskeleton;Phosphoprotein;Polymorphism;Referenceproteome		THYMOSIN_B4	Plasma proteins;Predicted intracellular proteins
(ac)ADKTPGGSQK(ac)ASSK	O15042-2;O15042	U2SURP	U2 snRNP-associated SURP motif-containing protein	acNterm;acK		TRUE	FALSE	Nterm		1	1	0	0	acK11;acNterm2		FALSE	24h;40h		0.189011	0.242669											FALSE	FALSE							Spliceosome	Acetylation;Alternativesplicing;Coiledcoil;Completeproteome;Nucleus;Phosphoprotein;Referenceproteome;RNA-binding	17S U2 snRNP;Spliceosome	CID;RRM;SURP	Predicted intracellular proteins	Nucleoplasm
(ac)ADLAECNIK	P33176	KIF5B	Kinesin-1 heavy chain	acNterm		TRUE	TRUE	Nterm		1	0	0	0	acNterm2		N/A	TMT				-0.667543												N/A							3D-structure;Acetylation;ATP-binding;Coiledcoil;Completeproteome;Cytoplasm;Cytoskeleton;Microtubule;Motorprotein;Nucleotide-binding;Phosphoprotein;Referenceproteome	PLEKHM2-KIF5B complex	KINESIN_MOTOR_1;KINESIN_MOTOR_2	Cancer-related genes;Plasma proteins;Predicted intracellular proteins	Centriolar satellite;Cytosol
(ac)ADLANEEKPAIAPPVFVFQK	Q9H6Z4-2;Q9H6Z4-3;Q9H6Z4	RANBP3	Ran-binding protein 3	acNterm		FALSE	FALSE	Nterm		1	0	0	0	acNterm2		FALSE	6h;24h;40h;TMT	-1.11991	0.0471609	0.196655	-0.139398									FALSE	FALSE	FALSE	FALSE							3D-structure;Acetylation;Alternativesplicing;Completeproteome;Cytoplasm;Nucleus;Phosphoprotein;Polymorphism;Proteintransport;Referenceproteome;Transport		RANBD1	Cancer-related genes;Predicted intracellular proteins	Nucleoplasm
(ac)ADLDK(gl)LNIDSIIQR	P36873;P36873-2	PPP1CC	Serine/threonine-protein phosphatase PP1-gamma catalytic subunit	acNterm;GGK		TRUE	FALSE	Nterm		1	0	1	0	GGK6;acNterm2		N/A	24h		0.454704												N/A								Focal adhesion;Insulin signaling pathway;Long-term potentiation;Meiosis - yeast;Oocyte meiosis;Regulation of actin cytoskeleton;Vascular smooth muscle contraction	3D-structure;Acetylation;Alternativesplicing;Biologicalrhythms;Carbohydratemetabolism;Cellcycle;Celldivision;Centromere;Chromosome;Completeproteome;Cytoplasm;Directproteinsequencing;Disulfidebond;Glycogenmetabolism;Hydrolase;Kinetochore;Manganese;Metal-binding;Mitochondrion;Nucleus;Phosphoprotein;Polymorphism;Proteinphosphatase;Referenceproteome		SER_THR_PHOSPHATASE	Enzymes;Plasma proteins;Predicted intracellular proteins					hydrolase
(ac)ADLDKLNIDSIIQR	P36873;P36873-2	PPP1CC	Serine/threonine-protein phosphatase PP1-gamma catalytic subunit	acNterm		TRUE	FALSE	Nterm		1	0	0	0	acNterm2		FALSE	6h;24h;40h;TMT	-0.00867215	0.527734	0	1.40488									N/A	FALSE	N/A	N/A						Focal adhesion;Insulin signaling pathway;Long-term potentiation;Meiosis - yeast;Oocyte meiosis;Regulation of actin cytoskeleton;Vascular smooth muscle contraction	3D-structure;Acetylation;Alternativesplicing;Biologicalrhythms;Carbohydratemetabolism;Cellcycle;Celldivision;Centromere;Chromosome;Completeproteome;Cytoplasm;Directproteinsequencing;Disulfidebond;Glycogenmetabolism;Hydrolase;Kinetochore;Manganese;Metal-binding;Mitochondrion;Nucleus;Phosphoprotein;Polymorphism;Proteinphosphatase;Referenceproteome		SER_THR_PHOSPHATASE	Enzymes;Plasma proteins;Predicted intracellular proteins					hydrolase
(ac)ADLDS(ph)PPKLSGVQQPSEGVGGGR	Q9H9E3;Q9H9E3-2	COG4	Conserved oligomeric Golgi complex subunit 4	acNterm;phS		TRUE	FALSE	Nterm		1	0	0	1	phS6;acNterm2		N/A	24h		-1.47336												N/A									3D-structure;Acetylation;Alternativesplicing;Completeproteome;Congenitaldisorderofglycosylation;Diseasemutation;Golgiapparatus;Membrane;Polymorphism;Proteintransport;Referenceproteome;Transport	COG complex;COG1-COG8-COG2-COG3-COG4 subcomplex;COG2-COG3-COG4 subcomplex;Conserved oligomeric Golgi (COG) complex		Predicted intracellular proteins	Golgi apparatus;Vesicles
(ac)ADLEEQLS(ph)DEEKVR	P47755;P47755-2	CAPZA2	F-actin-capping protein subunit alpha-2	acNterm;phS		TRUE	FALSE	Nterm		1	0	0	1	phS9;acNterm2		N/A	TMT				0.828496												N/A							Acetylation;Actin-binding;Actincapping;Alternativesplicing;Completeproteome;Directproteinsequencing;Referenceproteome		F_ACTIN_CAPPING_A_1;F_ACTIN_CAPPING_A_2	Plasma proteins;Predicted intracellular proteins	Endoplasmic reticulum;Cytosol
(ac)ADLEEQLSDEEK	P47755;P47755-2	CAPZA2	F-actin-capping protein subunit alpha-2	acNterm		TRUE	FALSE	Nterm		1	0	0	0	acNterm2		FALSE	6h;24h;40h	-0.853373	0.0859951	-0.024927										N/A	FALSE	N/A								Acetylation;Actin-binding;Actincapping;Alternativesplicing;Completeproteome;Directproteinsequencing;Referenceproteome		F_ACTIN_CAPPING_A_1;F_ACTIN_CAPPING_A_2	Plasma proteins;Predicted intracellular proteins	Endoplasmic reticulum;Cytosol
(ac)ADLEEQLSDEEKVR	P47755;P47755-2	CAPZA2	F-actin-capping protein subunit alpha-2	acNterm		TRUE	FALSE	Nterm		1	0	0	0	acNterm2		FALSE	TMT				-0.152443												FALSE							Acetylation;Actin-binding;Actincapping;Alternativesplicing;Completeproteome;Directproteinsequencing;Referenceproteome		F_ACTIN_CAPPING_A_1;F_ACTIN_CAPPING_A_2	Plasma proteins;Predicted intracellular proteins	Endoplasmic reticulum;Cytosol
(ac)ADLLGSILSSMEKPPSLGDQETRR	O75391	SPAG7	Sperm-associated antigen 7	acNterm		TRUE	TRUE	Nterm		1	0	0	0	acNterm2		FALSE	TMT				-0.631429												FALSE							3D-structure;Acetylation;Completeproteome;Nucleus;Phosphoprotein;Referenceproteome		R3H	Predicted intracellular proteins	Nucleoplasm
(ac)ADLSLADALTEPSPDIEGEIKR	P27816;P27816-6;P27816-2;P27816-7;P27816-5	MAP4	Microtubule-associated protein 4	acNterm		FALSE	FALSE	Nterm		1	0	0	0	acNterm2		FALSE	6h;24h;40h;TMT	1.02159	0.134575	-0.226725	-0.616088									FALSE	FALSE	FALSE	N/A							Acetylation;Alternativesplicing;Completeproteome;Cytoplasm;Cytoskeleton;Directproteinsequencing;Microtubule;Phosphoprotein;Polymorphism;Referenceproteome;Repeat		TAU_MAP_1;TAU_MAP_2	FDA approved drug targets;Plasma proteins;Predicted intracellular proteins	Plasma membrane;Microtubules;Cytosol
(ac)ADMQNLVER	Q01518;Q01518-2	CAP1	Adenylyl cyclase-associated protein 1	acNterm		TRUE	FALSE	Nterm		1	0	0	0	acNterm2		FALSE	24h;TMT		-0.226664		-0.657396										FALSE		FALSE							3D-structure;Acetylation;Actin-binding;Alternativesplicing;Cellmembrane;Completeproteome;Directproteinsequencing;Membrane;Phosphoprotein;Polymorphism;Referenceproteome	Cofilin-actin-CAP1 complex	C_CAP_COFACTOR_C;CAP_1;CAP_2	Plasma proteins;Predicted intracellular proteins	Cytosol
(ac)ADNEK(gl)LDNQR	O00629	KPNA4	Importin subunit alpha-3	acNterm;GGK		TRUE	TRUE	Nterm		1	0	1	0	GGK6;acNterm2		FALSE	6h;24h;40h	0.04529	0.409782	0.301392										N/A	FALSE	FALSE								3D-structure;Acetylation;Completeproteome;Cytoplasm;Nucleus;Phosphoprotein;Proteintransport;Referenceproteome;Repeat;Transport		ARM_REPEAT;IBB	Predicted intracellular proteins;Transporters	Nucleoplasm			channels and pores
(ac)ADNEKLDNQR	O00629	KPNA4	Importin subunit alpha-3	acNterm		TRUE	TRUE	Nterm		1	0	0	0	acNterm2		FALSE	TMT				0.819298												FALSE							3D-structure;Acetylation;Completeproteome;Cytoplasm;Nucleus;Phosphoprotein;Proteintransport;Referenceproteome;Repeat;Transport		ARM_REPEAT;IBB	Predicted intracellular proteins;Transporters	Nucleoplasm			channels and pores
(ac)ADNLSDTLKK	P52306-4;P52306-5;P52306-6;P52306-3	RAP1GDS1	Rap1 GTPase-GDP dissociation stimulator 1	acNterm		FALSE	FALSE	Nterm		1	0	0	0	acNterm2		N/A	TMT				0												N/A							Acetylation;Alternativesplicing;Completeproteome;GTPaseactivation;Polymorphism;Referenceproteome;Repeat		ARM_REPEAT	Cancer-related genes;Predicted intracellular proteins	Cytosol
(ac)ADPDVLTEVPAALKR	P29083	GTF2E1	General transcription factor IIE subunit 1	acNterm		TRUE	TRUE	Nterm		1	0	0	0	acNterm2		FALSE	6h;24h;40h;TMT	-0.394748	-0.180896	0.283138	-1.04723									FALSE	FALSE	FALSE	FALSE						Basal transcription factors	3D-structure;Acetylation;Completeproteome;Directproteinsequencing;Host-virusinteraction;Metal-binding;Nucleus;Phosphoprotein;Polymorphism;Referenceproteome;Transcription;Transcriptionregulation;Zinc;Zinc-finger	BRCA1-RNA polymerase II complex;RNA polymerase II complex, chromatin structure modifying;RNA polymerase II holoenzyme complex;TFIIE complex	HTH_TFE_IIE	Plasma proteins;Predicted intracellular proteins	Nucleoplasm
(ac)ADPEVCCFITK	Q7Z2W4;Q7Z2W4-2;Q7Z2W4-3	ZC3HAV1	Zinc finger CCCH-type antiviral protein 1	acNterm		TRUE	FALSE	Nterm		1	0	0	0	acNterm2		FALSE	24h;TMT		0.191891		-0.313239										FALSE		N/A							3D-structure;Acetylation;Alternativesplicing;Antiviraldefense;Completeproteome;Cytoplasm;Immunity;Innateimmunity;Metal-binding;Nucleus;Phosphoprotein;Polymorphism;Referenceproteome;Repeat;RNA-binding;Zinc;Zinc-finger		PARP_CATALYTIC;WWE;ZF_C3H1	Plasma proteins;Predicted intracellular proteins	Golgi apparatus;Cytosol
(ac)ADQGEK(gl)ENPMR	P62913-2	RPL11	60S ribosomal protein L11	acNterm;GGK		TRUE	TRUE	Nterm		1	0	1	0	GGK7;acNterm2		N/A	6h;24h	0.735167	2.53896											N/A	N/A								Ribosome	3D-structure;Acetylation;Alternativesplicing;Completeproteome;Diamond-Blackfananemia;Directproteinsequencing;Diseasemutation;Nucleus;Phosphoprotein;Referenceproteome;Ribonucleoprotein;Ribosomalprotein;RNA-binding;rRNA-binding	60S ribosomal subunit, cytoplasmic;Nop56p-associated pre-rRNA complex;Ribosome, cytoplasmic;TRBP containing complex (DICER, RPL7A, EIF6, MOV10 and subunits of the 60S ribosomal particle)	RIBOSOMAL_L5	Disease related genes;Plasma proteins;Predicted intracellular proteins;Ribosomal proteins	Vesicles
(ac)ADQGEKENPMR	P62913-2	RPL11	60S ribosomal protein L11	acNterm		TRUE	TRUE	Nterm	APCC_KENBOX;APCC;degron_unmod	1	0	0	0	acNterm2		N/A	6h;24h;40h;TMT	-5.00153	-1.01381	0	0									N/A	N/A	N/A	N/A						Ribosome	3D-structure;Acetylation;Alternativesplicing;Completeproteome;Diamond-Blackfananemia;Directproteinsequencing;Diseasemutation;Nucleus;Phosphoprotein;Referenceproteome;Ribonucleoprotein;Ribosomalprotein;RNA-binding;rRNA-binding	60S ribosomal subunit, cytoplasmic;Nop56p-associated pre-rRNA complex;Ribosome, cytoplasmic;TRBP containing complex (DICER, RPL7A, EIF6, MOV10 and subunits of the 60S ribosomal particle)	RIBOSOMAL_L5	Disease related genes;Plasma proteins;Predicted intracellular proteins;Ribosomal proteins	Vesicles
(ac)ADQLTEEQIAEFK	P0DP25;P0DP24;P0DP23	CALM3;CALM2;CALM1	Calmodulin-3;Calmodulin-2;Calmodulin-1	acNterm		TRUE	FALSE	Nterm		1	0	0	0	acNterm2		FALSE	6h;24h;40h;TMT	0.581039	0.0254401	-0.035091	-1.26362				-1.05702				ADQLTEEQIAEFK	FALSE	FALSE	FALSE	FALSE					N/A	Alzheimer's disease;Calcium signaling pathway;Gastric acid secretion;Glioma;GnRH signaling pathway;Insulin signaling pathway;ko05152;Long-term potentiation;Melanogenesis;Neurotrophin signaling pathway;Olfactory transduction;Oocyte meiosis;Phosphatidylinositol signaling system;Phototransduction;Phototransduction - fly;Plant-pathogen interaction;Salivary secretion;Vascular smooth muscle contraction	3D-structure;Calcium;Completeproteome;Metal-binding;Referenceproteome;Repeat		EF_HAND_1;EF_HAND_2	Disease related genes;Predicted intracellular proteins;RAS pathway related proteins				other
(ac)ADQLTEEQIAEFKEAFSLFDKDGDGTITTK	P0DP25;P0DP24;P0DP23	CALM3;CALM2;CALM1	Calmodulin-3;Calmodulin-2;Calmodulin-1	acNterm		TRUE	FALSE	Nterm		1	0	0	0	acNterm2		N/A	40h			-0.619015												N/A							Alzheimer's disease;Calcium signaling pathway;Gastric acid secretion;Glioma;GnRH signaling pathway;Insulin signaling pathway;ko05152;Long-term potentiation;Melanogenesis;Neurotrophin signaling pathway;Olfactory transduction;Oocyte meiosis;Phosphatidylinositol signaling system;Phototransduction;Phototransduction - fly;Plant-pathogen interaction;Salivary secretion;Vascular smooth muscle contraction	3D-structure;Calcium;Completeproteome;Metal-binding;Referenceproteome;Repeat		EF_HAND_1;EF_HAND_2	Disease related genes;Predicted intracellular proteins;RAS pathway related proteins				other
(ac)ADQLTEEQVTEFK	P27482	CALML3	Calmodulin-like protein 3	acNterm		TRUE	TRUE	Nterm		1	0	0	0	acNterm2		N/A	TMT				0												N/A						Alzheimer's disease;Calcium signaling pathway;Gastric acid secretion;Glioma;GnRH signaling pathway;Insulin signaling pathway;ko05152;Long-term potentiation;Melanogenesis;Neurotrophin signaling pathway;Olfactory transduction;Oocyte meiosis;Phosphatidylinositol signaling system;Phototransduction;Phototransduction - fly;Plant-pathogen interaction;Salivary secretion;Vascular smooth muscle contraction	3D-structure;Calcium;Completeproteome;Metal-binding;Referenceproteome;Repeat		EF_HAND_1;EF_HAND_2	Plasma proteins;Predicted intracellular proteins;RAS pathway related proteins
(ac)ADSELQLVEQR	P07741;P07741-2	APRT	Adenine phosphoribosyltransferase	acNterm		TRUE	FALSE	Nterm		1	0	0	0	acNterm2		FALSE	24h;40h;TMT		0.300627	-0.145579	-0.0582551										N/A	FALSE	N/A						Purine metabolism	3D-structure;Acetylation;Alternativesplicing;Completeproteome;Cytoplasm;Directproteinsequencing;Diseasemutation;Glycosyltransferase;Phosphoprotein;Polymorphism;Purinesalvage;Referenceproteome;Transferase		PUR_PYR_PR_TRANSFER	Disease related genes;Enzymes;Plasma proteins;Potential drug targets;Predicted intracellular proteins	Nucleoplasm;Cytosol				transferase
(ac)ADSRDPASDQMQHWK	P04040	CAT	Catalase	acNterm		TRUE	TRUE	Nterm		1	0	0	0	acNterm2		FALSE	6h;24h;40h;TMT	0.0730239	0.151027	0.0960615	-0.07282									FALSE	FALSE	FALSE	FALSE						Amyotrophic lateral sclerosis (ALS);Methane metabolism;Peroxisome;Tryptophan metabolism	3D-structure;Acetylation;Completeproteome;Directproteinsequencing;Heme;Hydrogenperoxide;Iron;Metal-binding;Mitogen;NADP;Oxidoreductase;Peroxidase;Peroxisome;Phosphoprotein;Referenceproteome		CATALASE_1;CATALASE_2;CATALASE_3	Cancer-related genes;Disease related genes;Enzymes;FDA approved drug targets;Plasma proteins;Predicted intracellular proteins	Vesicles				oxidoreductase
(ac)ADSS(ph)PALSLR	Q8IV50	LYSMD2	LysM and putative peptidoglycan-binding domain-containing protein 2	acNterm;phS		TRUE	TRUE	Nterm		1	0	0	1	phS5;acNterm2		FALSE	24h;40h		-0.610725	-0.386622											FALSE	FALSE								Acetylation;Alternativesplicing;Completeproteome;Phosphoprotein;Polymorphism;Referenceproteome			Predicted intracellular proteins	Nuclear bodies;Mitochondria
(ac)ADTQYILPNDIGVSSLDCR	Q9NY33-4;Q9NY33;Q9NY33-2	DPP3	Dipeptidyl peptidase 3	acNterm		TRUE	FALSE	Nterm		1	0	0	0	acNterm2		N/A	40h			0.0384699												N/A								3D-structure;Acetylation;Alternativesplicing;Aminopeptidase;Completeproteome;Cytoplasm;Hydrolase;Metal-binding;Metalloprotease;Polymorphism;Protease;Referenceproteome;Zinc			Enzymes;Plasma proteins;Predicted intracellular proteins	Cytosol	metallopeptidase			hydrolase
(ac)ADVEDGEETCALASHSGSSGSK	Q9UBF6-4;Q9UBF6;Q9UBF6-3;Q9UBF6-2	RNF7	RING-box protein 2	acNterm		TRUE	FALSE	Nterm		1	0	0	0	acNterm2		N/A	TMT				-0.153888												N/A						Ubiquitin mediated proteolysis	3D-structure;Acetylation;Alternativesplicing;Completeproteome;Cytoplasm;Metal-binding;Nucleus;Phosphoprotein;Referenceproteome;Ublconjugationpathway;Zinc;Zinc-finger	Ubiquitin E3 ligase (ASB1, TCEB1, TCEB2, CUL5, RNF7);Ubiquitin E3 ligase (ASB12, TCEB1, TCEB2, CUL5, RNF7);Ubiquitin E3 ligase (ASB2, TCEB1, TCEB2, CUL5, RNF7);Ubiquitin E3 ligase (ASB6, TCEB1, TCEB2, CUL5, RNF7);Ubiquitin E3 ligase (ASB7, TCEB1, TCEB2, CUL5, RNF7)	ZF_RING_2	Predicted intracellular proteins	Nucleoplasm
(ac)ADVLDLHEAGGEDFAMDEDGDES(ph)IHK	Q9Y5S9;Q9Y5S9-2	RBM8A	RNA-binding protein 8A	acNterm;phS		TRUE	FALSE	Nterm		1	0	0	1	phS24;acNterm2		FALSE	6h;24h;40h	0.410712	0.0926903	-0.925225										N/A	FALSE	N/A							mRNA surveillance pathway;RNA transport;Spliceosome	3D-structure;Acetylation;Alternativesplicing;Completeproteome;Cytoplasm;mRNAprocessing;mRNAsplicing;mRNAtransport;Nonsense-mediatedmRNAdecay;Nucleus;Phosphoprotein;Referenceproteome;RNA-binding;Spliceosome;Translationregulation;Transport	C complex spliceosome;Exon junction complex;Exon junction complex (EIF4A3-MLN51-MAGOH-Y14);Exon junction complex (EIF4A3-MLN51-MAGOH-Y14), RNA-protein complex;Exon junction complex (EIF4A3-MLN51-UPF3B-MAGOH-Y14);Exon junction complex (F4A3-MLN51-UPF3B-MAGOH-Y14-PYM);Exon junction complex, EIF4A3-MLN51-MAGOH-Y14 (RNA-protein complex);IPO13-RBM8A-MAGOH complex;Postsplicing complex;Spliceosome;Splic…	RRM	Plasma proteins;Predicted intracellular proteins;Transporters	Nuclear speckles			primary active transporters
(ac)ADVLDLHEAGGEDFAMDEDGDESIHK	Q9Y5S9;Q9Y5S9-2	RBM8A	RNA-binding protein 8A	acNterm		TRUE	FALSE	Nterm		1	0	0	0	acNterm2		FALSE	6h;24h;40h;TMT	-0.260198	0.0414116	0.0573671	-0.490357									FALSE	FALSE	FALSE	FALSE						mRNA surveillance pathway;RNA transport;Spliceosome	3D-structure;Acetylation;Alternativesplicing;Completeproteome;Cytoplasm;mRNAprocessing;mRNAsplicing;mRNAtransport;Nonsense-mediatedmRNAdecay;Nucleus;Phosphoprotein;Referenceproteome;RNA-binding;Spliceosome;Translationregulation;Transport	C complex spliceosome;Exon junction complex;Exon junction complex (EIF4A3-MLN51-MAGOH-Y14);Exon junction complex (EIF4A3-MLN51-MAGOH-Y14), RNA-protein complex;Exon junction complex (EIF4A3-MLN51-UPF3B-MAGOH-Y14);Exon junction complex (F4A3-MLN51-UPF3B-MAGOH-Y14-PYM);Exon junction complex, EIF4A3-MLN51-MAGOH-Y14 (RNA-protein complex);IPO13-RBM8A-MAGOH complex;Postsplicing complex;Spliceosome;Splic…	RRM	Plasma proteins;Predicted intracellular proteins;Transporters	Nuclear speckles			primary active transporters
(ac)ADVLSVLR	Q6P1J9	CDC73	Parafibromin	acNterm		TRUE	TRUE	Nterm		1	0	0	0	acNterm2		FALSE	6h;24h	-0.395632	-0.243469											FALSE	N/A									Acetylation;Cellcycle;Completeproteome;Directproteinsequencing;Diseasemutation;Nucleus;Phosphoprotein;Referenceproteome;Transcription;Transcriptionregulation;Tumorsuppressor;Wntsignalingpathway	Paf complex		Cancer-related genes;Disease related genes;Predicted intracellular proteins	Nucleoplasm;Cytosol
(ac)AEAEEDCHSDTVR	Q9UK97-2	FBXO9	F-box only protein 9	acNterm		TRUE	TRUE	Nterm		1	0	0	0	acNterm2		N/A	6h;24h	0	0											N/A	N/A									Alternativesplicing;Completeproteome;Cytoplasm;Phosphoprotein;Referenceproteome;TPRrepeat;Ublconjugationpathway		FBOX	Predicted intracellular proteins	Centrosome
(ac)AEASPHPGR	Q9BV68-2;Q9BV68	RNF126	E3 ubiquitin-protein ligase RNF126	acNterm		TRUE	FALSE	Nterm		1	0	0	0	acNterm2		N/A	6h;24h	1.3896	0.0930539											N/A	N/A									Acetylation;Alternativesplicing;Completeproteome;Cytoplasm;Ligase;Metal-binding;Nucleus;Phosphoprotein;Polymorphism;Referenceproteome;Ublconjugation;Ublconjugationpathway;Zinc;Zinc-finger		ZF_RING_2	Enzymes;Predicted intracellular proteins	Nucleoplasm;Cytosol
(ac)AEASSANLGSGCEEK	Q6P1K2;Q6P1K2-2;Q6P1K2-3;Q6P1K2-6;Q6P1K2-5	PMF1	Polyamine-modulated factor 1	acNterm		TRUE	FALSE	Nterm		1	0	0	0	acNterm2		N/A	TMT				0.278159												N/A							Activator;Alternativesplicing;Cellcycle;Celldivision;Centromere;Chromosome;Chromosomepartition;Coiledcoil;Completeproteome;Kinetochore;Mitosis;Nucleus;Polymorphism;Referenceproteome;Transcription;Transcriptionregulation	Mis12 centromere complex		Predicted intracellular proteins	Nucleoplasm;Vesicles
(ac)AEASSANLGSGCEEKR	Q6P1K2;Q6P1K2-2;Q6P1K2-3;Q6P1K2-6;Q6P1K2-5	PMF1	Polyamine-modulated factor 1	acNterm		TRUE	FALSE	Nterm		1	0	0	0	acNterm2		N/A	TMT				-0.253371												N/A							Activator;Alternativesplicing;Cellcycle;Celldivision;Centromere;Chromosome;Chromosomepartition;Coiledcoil;Completeproteome;Kinetochore;Mitosis;Nucleus;Polymorphism;Referenceproteome;Transcription;Transcriptionregulation	Mis12 centromere complex		Predicted intracellular proteins	Nucleoplasm;Vesicles
(ac)AEASSLGRQS(ph)PR	Q8N344	MIER2	Mesoderm induction early response protein 2	acNterm;phS		TRUE	TRUE	Nterm		1	0	0	1	phS11;acNterm2		N/A	TMT				0												N/A							Completeproteome;Nucleus;Polymorphism;Referenceproteome;Repressor;Transcription;Transcriptionregulation		ELM2;SANT	Predicted intracellular proteins;Transcription factors	Nucleoplasm;Cytosol
(ac)AEAVFHAPK	Q8NCE0-2;Q8NCE0;Q8NCE0-5;Q8NCE0-3;Q8NCE0-4	TSEN2	tRNA-splicing endonuclease subunit Sen2	acNterm		TRUE	FALSE	Nterm		1	0	0	0	acNterm2		N/A	TMT				-0.139032												N/A							Alternativesplicing;Completeproteome;Lyase;mRNAprocessing;Nucleus;Phosphoprotein;Polymorphism;Pontocerebellarhypoplasia;Referenceproteome;tRNAprocessing	RNA endonuclease (SEN2deltaEx8, SEN54, CLP1);tRNA splicing endonuclease		Disease related genes;Enzymes;Potential drug targets;Predicted intracellular proteins	Nucleoplasm;Centrosome;Cytosol				lyase
(ac)AEDEPDAKS(ph)PK	P48382-2;P48382	RFX5	DNA-binding protein RFX5	acNterm;phS		TRUE	FALSE	Nterm		1	0	0	1	phS10;acNterm2		N/A	6h;24h;40h	-0.336022	-0.0185387	0.395627										N/A	N/A	N/A							Antigen processing and presentation;ko05152;Primary immunodeficiency	3D-structure;Acetylation;Activator;Alternativesplicing;Completeproteome;Directproteinsequencing;Diseasemutation;DNA-binding;Nucleus;Phosphoprotein;Polymorphism;Referenceproteome;SCID;Transcription;Transcriptionregulation		RFX_DBD	Disease related genes;Predicted intracellular proteins;Transcription factors
(ac)AEDMETK	P14854	COX6B1	Cytochrome c oxidase subunit 6B1	acNterm		TRUE	TRUE	Nterm		1	0	0	0	acNterm2		N/A	TMT				-0.950291												N/A						Alzheimer's disease;Cardiac muscle contraction;Huntington's disease;Oxidative phosphorylation;Parkinson's disease	Acetylation;Completeproteome;Diseasemutation;Disulfidebond;Mitochondrion;Referenceproteome			Disease related genes;Plasma proteins;Predicted intracellular proteins	Mitochondria
(ac)AEEGIAAGGVMDVNTALQEVLK	P25398	RPS12	40S ribosomal protein S12	acNterm		TRUE	TRUE	Nterm		1	0	0	0	acNterm2		FALSE	6h;24h;40h;TMT	1.07574	0.0307549	-0.015324	-0.428324									N/A	FALSE	FALSE	FALSE						Ribosome	3D-structure;Acetylation;Completeproteome;Cytoplasm;Directproteinsequencing;Referenceproteome;Ribonucleoprotein;Ribosomalprotein	40S ribosomal subunit, cytoplasmic;Nop56p-associated pre-rRNA complex;Ribosome, cytoplasmic	RIBOSOMAL_S12E	Plasma proteins;Predicted intracellular proteins;Ribosomal proteins	Golgi apparatus;Vesicles;Cytosol
(ac)AEELVLER	P21980;P21980-2;P21980-3	TGM2	Protein-glutamine gamma-glutamyltransferase 2	acNterm		TRUE	FALSE	Nterm		1	0	0	0	acNterm2		N/A	TMT				-0.511422												N/A						Huntington's disease	3D-structure;Acetylation;Acyltransferase;Alternativesplicing;Calcium;Completeproteome;Directproteinsequencing;Metal-binding;Phosphoprotein;Polymorphism;Referenceproteome;Transferase	FN1-TGM2 complex;ITGA2B-ITGB3-FN1-TGM2 complex;ITGA5-ITGB1-FN1-TGM2 complex;TGM2-HD complex;TGM2-HD-CALM1 complex	TRANSGLUTAMINASES	Enzymes;Predicted intracellular proteins	Plasma membrane;Cytosol				transferase
(ac)AEEQPQVELFVK	O00299	CLIC1	Chloride intracellular channel protein 1	acNterm		TRUE	TRUE	Nterm		1	0	0	0	acNterm2		FALSE	6h;24h;40h;TMT	0.195421	0.0537692	-0.0218493	-0.00830888									N/A	FALSE	FALSE	FALSE							3D-structure;Acetylation;Cellmembrane;Chloride;Chloridechannel;Completeproteome;Cytoplasm;Directproteinsequencing;Disulfidebond;Glutathionylation;Ionchannel;Iontransport;Membrane;Nucleus;Phosphoprotein;Referenceproteome;Transmembrane;Transmembranehelix;Transport;Voltage-gatedchannel		GST_CTER	Cancer-related genes;Plasma proteins;Predicted intracellular proteins;Transporters	Cytosol			channels and pores
(ac)AEGSAVSDPQHAAR	Q9H2C0	GAN	Gigaxonin	acNterm		TRUE	TRUE	Nterm		1	0	0	0	acNterm2		N/A	24h		-0.248739												N/A									3D-structure;Completeproteome;Cytoplasm;Cytoskeleton;Diseasemutation;Kelchrepeat;Neurodegeneration;Neuropathy;Polymorphism;Referenceproteome;Repeat;Ublconjugation;Ublconjugationpathway		BTB	Disease related genes;Plasma proteins;Predicted intracellular proteins	Microtubules
(ac)AEK(gl)FDHLEEHLEK	Q9BTT4	MED10	Mediator of RNA polymerase II transcription subunit 10	acNterm;GGK		TRUE	TRUE	Nterm		1	0	1	0	GGK4;acNterm2		FALSE	6h;24h	3.43913	2.81601											FALSE	N/A									Activator;Completeproteome;Nucleus;Referenceproteome;Transcription;Transcriptionregulation	Mediator complex;NAT complex;PC2 complex;SMCC complex;TRAP complex		Predicted intracellular proteins	Nucleoplasm
(ac)AEKFDCHYCR	Q13642-1;Q13642;Q13642-3	FHL1	Four and a half LIM domains protein 1	acNterm		FALSE	FALSE	Nterm		1	0	0	0	acNterm2		N/A	TMT				-0.0630584												N/A							3D-structure;Acetylation;Alternativesplicing;Completeproteome;Cytoplasm;Developmentalprotein;Differentiation;Directproteinsequencing;Diseasemutation;LIMdomain;Metal-binding;Nucleus;Referenceproteome;Repeat;Zinc;Zinc-finger	RBP-Jkappa-RING1-KyoT2 complex	LIM_DOMAIN_1;LIM_DOMAIN_2	Disease related genes;Plasma proteins;Predicted intracellular proteins	Plasma membrane;Cytosol
(ac)AEKFDHLEEHLEK	Q9BTT4	MED10	Mediator of RNA polymerase II transcription subunit 10	acNterm		TRUE	TRUE	Nterm		1	0	0	0	acNterm2		N/A	TMT				0.26631												N/A							Activator;Completeproteome;Nucleus;Referenceproteome;Transcription;Transcriptionregulation	Mediator complex;NAT complex;PC2 complex;SMCC complex;TRAP complex		Predicted intracellular proteins	Nucleoplasm
(ac)AELDLMAPGPLPR	O95361	TRIM16	Tripartite motif-containing protein 16	acNterm		TRUE	TRUE	Nterm		1	0	0	0	acNterm2		FALSE	6h;24h;40h;TMT	0.843372	-0.00789348	0.0149518	0.321537									N/A	FALSE	FALSE	FALSE							Alternativesplicing;Coiledcoil;Completeproteome;Cytoplasm;Metal-binding;Polymorphism;Referenceproteome;Repeat;Zinc;Zinc-finger		B302_SPRY;ZF_BBOX	Predicted intracellular proteins	Plasma membrane;Cytosol
(ac)AELGAGGDGHR	Q14244;Q14244-3;Q14244-2	MAP7	Ensconsin	acNterm		TRUE	FALSE	Nterm		1	0	0	0	acNterm2		N/A	6h;24h;40h	-0.0758195	-0.296749	-2.37664										N/A	N/A	N/A								Acetylation;Alternativesplicing;Cellmembrane;Coiledcoil;Completeproteome;Cytoplasm;Cytoskeleton;Membrane;Microtubule;Phosphoprotein;Polymorphism;Referenceproteome			Predicted intracellular proteins	Microtubules;Cytosol
(ac)AELGAGGDGHRGGDGAVR	Q14244;Q14244-3;Q14244-2	MAP7	Ensconsin	acNterm		TRUE	FALSE	Nterm		1	0	0	0	acNterm2		N/A	TMT				0.936017												N/A							Acetylation;Alternativesplicing;Cellmembrane;Coiledcoil;Completeproteome;Cytoplasm;Cytoskeleton;Membrane;Microtubule;Phosphoprotein;Polymorphism;Referenceproteome			Predicted intracellular proteins	Microtubules;Cytosol
(ac)AELGLNEHHQNEVINYMR	Q9NQ48	LZTFL1	Leucine zipper transcription factor-like protein 1	acNterm		TRUE	TRUE	Nterm		1	0	0	0	acNterm2		FALSE	40h;TMT			-0.133486	0.509715											FALSE	N/A							Alternativesplicing;Bardet-Biedlsyndrome;Ciliopathy;Coiledcoil;Completeproteome;Cytoplasm;Diseasemutation;Obesity;Polymorphism;Referenceproteome			Disease related genes;Predicted intracellular proteins	Cytosol
(ac)AELNTHVNVK	Q9NUQ6;Q9NUQ6-2	SPATS2L	SPATS2-like protein	acNterm		TRUE	FALSE	Nterm		1	0	0	0	acNterm2		N/A	6h;24h;TMT	0.879174	0.639236		0									N/A	N/A		N/A							Acetylation;Alternativesplicing;Coiledcoil;Completeproteome;Cytoplasm;Nucleus;Phosphoprotein;Referenceproteome			Predicted intracellular proteins	Nucleoli;Cytosol
(ac)AELQMLLEEEIPSGK	Q8IZP0-2;Q8IZP0-4;Q8IZP0-3;Q8IZP0-5;Q8IZP0-6;Q8IZP0-9;Q8IZP0;Q8IZP0-10;Q8IZP0-8;Q8IZP0-7;Q8IZP0-12;Q8IZP0-11	ABI1	Abl interactor 1	acNterm		TRUE	FALSE	Nterm		1	0	0	0	acNterm2		N/A	24h		-0.0737467												N/A									Acetylation;Alternativesplicing;Celljunction;Cellmembrane;Cellprojection;Chromosomalrearrangement;Coiledcoil;Completeproteome;Cytoplasm;Cytoskeleton;Directproteinsequencing;Host-virusinteraction;Membrane;Nucleus;Phosphoprotein;Polymorphism;Postsynapticcellmembrane;Referenceproteome;SH3domain;Synapse	ABI1-WASF2 complex;ABI1-WASL complex;Wave-2 complex	SH3;T_SNARE	Cancer-related genes;Disease related genes;Predicted intracellular proteins	Plasma membrane;Cell Junctions;Cytosol
(ac)AELSEEALLSVLPTIR	P45974-2;P45974	USP5	Ubiquitin carboxyl-terminal hydrolase 5	acNterm		TRUE	FALSE	Nterm		1	0	0	0	acNterm2		FALSE	6h;40h	-0.00418479		-0.473112										N/A		FALSE								3D-structure;Acetylation;Alternativesplicing;Completeproteome;Directproteinsequencing;Disulfidebond;Hydrolase;Metal-binding;Phosphoprotein;Protease;Referenceproteome;Repeat;Thiolprotease;Ublconjugationpathway;Zinc;Zinc-finger		UBA;USP_1;USP_2;USP_3;ZF_UBP	Enzymes;Plasma proteins;Predicted intracellular proteins	Nucleoplasm;Cytosol	cysteine-type peptidase			hydrolase
(ac)AELTALESLIEMGFPR	Q04323;Q04323-2	UBXN1	UBX domain-containing protein 1	acNterm		TRUE	FALSE	Nterm		1	0	0	0	acNterm2		FALSE	6h;24h;40h;TMT	0.362737	0.0671296	-0.320601	0.91836									FALSE	N/A	FALSE	N/A							Acetylation;Alternativesplicing;Coiledcoil;Completeproteome;Cytoplasm;Directproteinsequencing;Phosphoprotein;Polymorphism;Referenceproteome		UBA;UBX	Predicted intracellular proteins	Nucleoplasm
(ac)AELVQGQSAPVGMK	Q96I24	FUBP3	Far upstream element-binding protein 3	acNterm		TRUE	TRUE	Nterm		1	0	0	0	acNterm2		FALSE	TMT				-0.325275												FALSE							Acetylation;Alternativesplicing;Completeproteome;Directproteinsequencing;DNA-binding;Nucleus;Phosphoprotein;Referenceproteome;Repeat;Transcription;Transcriptionregulation		KH_TYPE_1	Predicted intracellular proteins	Nucleoplasm;Cytosol
(ac)AENDVDNELLDYEDDEVETAAGGDGAEAPAKK	Q13838;Q13838-2	DDX39B	Spliceosome RNA helicase DDX39B	acNterm		TRUE	FALSE	Nterm		1	0	0	0	acNterm2		FALSE	TMT				-0.569298												FALSE						mRNA surveillance pathway;RNA transport;Spliceosome	3D-structure;Acetylation;Alternativesplicing;ATP-binding;Completeproteome;Cytoplasm;Helicase;Hydrolase;mRNAprocessing;mRNAsplicing;mRNAtransport;Nucleotide-binding;Nucleus;Phosphoprotein;Referenceproteome;RNA-binding;Spliceosome;Transport	Exon junction complex;Spliceosome;TREX complex	HELICASE_ATP_BIND_1;HELICASE_CTER;Q_MOTIF	Enzymes;Plasma proteins;Predicted intracellular proteins;Transporters	Nuclear speckles			primary active transporters	hydrolase
(ac)AENGDNEK(gl)MAALEAK	P05455	SSB	Lupus La protein	acNterm;GGK		TRUE	TRUE	Nterm		1	0	1	0	GGK9;acNterm2		FALSE	24h;40h		0.417932	0.466216											FALSE	FALSE							Systemic lupus erythematosus	3D-structure;Acetylation;Completeproteome;Nucleus;Phosphoprotein;Polymorphism;Referenceproteome;RNA-binding;Systemiclupuserythematosus	Emerin complex 25;H2AX complex, isolated from cells without IR exposure	HTH_LA;RRM	Predicted intracellular proteins	Nucleoplasm
(ac)AENGESSGPPRPSR	Q9UHD9	UBQLN2	Ubiquilin-2	acNterm		TRUE	TRUE	Nterm		1	0	0	0	acNterm2		FALSE	6h;24h;40h	0.385266	0.496539	-0.732413										FALSE	FALSE	FALSE							Protein processing in endoplasmic reticulum	3D-structure;Acetylation;Amyotrophiclateralsclerosis;Completeproteome;Cytoplasm;Diseasemutation;Neurodegeneration;Nucleus;Polymorphism;Referenceproteome;Repeat	Ubiquilin-proteasome complex	UBA;UBIQUITIN_2	Disease related genes;Plasma proteins;Predicted intracellular proteins	Plasma membrane;Cytosol
(ac)AENGESSGPPRPSRGPAAAQGSAAAPAEPK	Q9UHD9	UBQLN2	Ubiquilin-2	acNterm		TRUE	TRUE	Nterm		1	0	0	0	acNterm2		N/A	TMT				1.10049												N/A						Protein processing in endoplasmic reticulum	3D-structure;Acetylation;Amyotrophiclateralsclerosis;Completeproteome;Cytoplasm;Diseasemutation;Neurodegeneration;Nucleus;Polymorphism;Referenceproteome;Repeat	Ubiquilin-proteasome complex	UBA;UBIQUITIN_2	Disease related genes;Plasma proteins;Predicted intracellular proteins	Plasma membrane;Cytosol
(ac)AENHCELLS(ph)PAR	Q9NXV2	KCTD5	BTB/POZ domain-containing protein KCTD5	acNterm;phS		TRUE	TRUE	Nterm		1	0	0	1	phS10;acNterm2		N/A	6h;24h	-0.603911	0.0214183											N/A	N/A									3D-structure;Acetylation;Completeproteome;Cytoplasm;Directproteinsequencing;Host-virusinteraction;Nucleus;Phosphoprotein;Referenceproteome			Predicted intracellular proteins
(ac)AENHCELLSPAR	Q9NXV2	KCTD5	BTB/POZ domain-containing protein KCTD5	acNterm		TRUE	TRUE	Nterm		1	0	0	0	acNterm2		N/A	TMT				-1.43337												N/A							3D-structure;Acetylation;Completeproteome;Cytoplasm;Directproteinsequencing;Host-virusinteraction;Nucleus;Phosphoprotein;Referenceproteome			Predicted intracellular proteins
(ac)AENPSLENHR	O00505	KPNA3	Importin subunit alpha-4	acNterm		TRUE	TRUE	Nterm		1	0	0	0	acNterm2		FALSE	6h;24h;40h;TMT	-0.0337814	0.00701778	0.103569	0.949247									FALSE	FALSE	FALSE	N/A							Acetylation;Completeproteome;Cytoplasm;Host-virusinteraction;Nucleus;Phosphoprotein;Polymorphism;Proteintransport;Referenceproteome;Repeat;Transport;Viralpenetrationintohostnucleus;Virusentryintohostcell	CTCF-nucleophosmin-PARP-HIS-KPNA-LMNA-TOP complex;TNF-alpha/NF-kappa B signaling complex (CHUK, KPNA3, NFKB2, NFKBIB, REL, IKBKG, NFKB1, NFKBIE, RELB, NFKBIA, RELA, TNIP2)	ARM_REPEAT;IBB	Predicted intracellular proteins;Transporters	Nucleoplasm;Cytosol			channels and pores
(ac)AENTEGDLNSNLLHAPYHTGDPQLDTAIGQWLR	Q6PCE3	PGM2L1	Glucose 1,6-bisphosphate synthase	acNterm		TRUE	TRUE	Nterm		1	0	0	0	acNterm2		N/A	TMT				0.346963												N/A						Starch and sucrose metabolism	Carbohydratemetabolism;Completeproteome;Glucosemetabolism;Isomerase;Magnesium;Metal-binding;Phosphoprotein;Polymorphism;Referenceproteome;Transferase			Enzymes;Predicted intracellular proteins	Mitochondria				transferase
(ac)AENVVEPGPPSAK(ac)RPK	Q09472	EP300	Histone acetyltransferase p300	acNterm;acK		TRUE	TRUE	Nterm		1	1	0	0	acK14;acNterm2		slower	6h;24h;40h;TMT	0.0484762	-2.49093	-0.247226	-0.906723									FALSE	FALSE	FALSE	TRUE						Adherens junction;Cell cycle;Huntington's disease;Jak-STAT signaling pathway;ko05152;Long-term potentiation;Melanogenesis;Notch signaling pathway;Pathways in cancer;Prostate cancer;Renal cell carcinoma;TGF-beta signaling pathway;Wnt signaling pathway	3D-structure;Acetylation;Acyltransferase;Biologicalrhythms;Bromodomain;Cellcycle;Chromosomalrearrangement;Citrullination;Completeproteome;Cytoplasm;Directproteinsequencing;Diseasemutation;Host-virusinteraction;Isopeptidebond;Metal-binding;Methylation;Nucleus;Phosphoprotein;Polymorphism;Referenceproteome;Repeat;Transcription;Transcriptionregulation;Transferase;Ublconjugation;Zinc;Zinc-finger	EGR-EP300 complex;HES1 promoter corepressor complex;HES1 promoter-Notch enhancer complex;ING1-p300-PCNA complex;Multisubunit ACTR coactivator complex;p300-CBP-p270 complex;p300-CBP-p270-SWI/SNF complex;p300-MDM2-p53 protein complex;p300-SMAD1-STAT3 complex;p33ING1b-p300 complex;PIAS3-SMAD3-P300 complex;pRb2/p130-multimolecular complex (RB2, E2F4, HDAC1, SUV39H1, P300);pRb2/p130-multimolecular com…	BROMODOMAIN_1;BROMODOMAIN_2;CBP_P300_HAT;KIX;ZF_TAZ;ZF_ZZ_1;ZF_ZZ_2	Cancer-related genes;Disease related genes;Enzymes;Potential drug targets;Predicted intracellular proteins	Nucleoplasm				transferase
(ac)AEPDPSHPLETQAGK	Q8IXJ6;Q8IXJ6-4	SIRT2	NAD-dependent protein deacetylase sirtuin-2	acNterm		TRUE	FALSE	Nterm		1	0	0	0	acNterm2		N/A	TMT				-0.332258												N/A							3D-structure;Acetylation;Alternativesplicing;Autophagy;Cellcycle;Celldivision;Cellmembrane;Cellprojection;Chromosome;Completeproteome;Cytoplasm;Cytoskeleton;Differentiation;Hydrolase;Immunity;Innateimmunity;Meiosis;Membrane;Metal-binding;Microtubule;Mitosis;NAD;Neurodegeneration;Neurogenesis;Nucleus;Phosphoprotein;Referenceproteome;Transcription;Transcriptionregulation;Ublconjugation;Zinc		SIRTUIN	Cancer-related genes;Predicted intracellular proteins	Nucleoplasm;Nucleoli;Cytosol
(ac)AEPDYIEDDNPELIRPQK	Q9H098	FAM107B	Protein FAM107B	acNterm		TRUE	TRUE	Nterm		1	0	0	0	acNterm2		FALSE	6h;24h;40h;TMT	0	0	0	-0.667805									N/A	N/A	N/A	FALSE							Acetylation;Alternativesplicing;Coiledcoil;Completeproteome;Referenceproteome			Predicted intracellular proteins	Nucleoplasm;Golgi apparatus
(ac)AEPPS(ph)PVHCVAAAAPTATVSEK	Q6PCB5	RSBN1L	Round spermatid basic protein 1-like protein	acNterm;phS		TRUE	TRUE	Nterm		1	0	0	1	phS6;acNterm2		FALSE	TMT				-0.63365												FALSE							Acetylation;Alternativesplicing;Completeproteome;Nucleus;Referenceproteome			Cancer-related genes;Predicted intracellular proteins	Nuclear speckles;Plasma membrane
(ac)AEPPS(ph)PVHCVAAAAPTATVSEKEPFGK	Q6PCB5	RSBN1L	Round spermatid basic protein 1-like protein	acNterm;phS		TRUE	TRUE	Nterm		1	0	0	1	phS6;acNterm2		faster	6h;24h;40h;TMT	0.0759866	0.408272	0.685327	0.725829									FALSE	FALSE	N/A	TRUE							Acetylation;Alternativesplicing;Completeproteome;Nucleus;Referenceproteome			Cancer-related genes;Predicted intracellular proteins	Nuclear speckles;Plasma membrane
(ac)AEPPSPVHCVAAAAPTATVSEKEPFGK	Q6PCB5	RSBN1L	Round spermatid basic protein 1-like protein	acNterm		TRUE	TRUE	Nterm		1	0	0	0	acNterm2		N/A	TMT				-0.456955												N/A							Acetylation;Alternativesplicing;Completeproteome;Nucleus;Referenceproteome			Cancer-related genes;Predicted intracellular proteins	Nuclear speckles;Plasma membrane
(ac)AEPSAATQSHSISSSSFGAEPSAPGGGGSPGACPALGTK	O95197-7;O95197-2;O95197;O95197-3;O95197-4;O95197-5;O95197-6	RTN3	Reticulon-3	acNterm		FALSE	FALSE	Nterm		1	0	0	0	acNterm2		N/A	TMT				0												N/A							Acetylation;Alternativesplicing;Apoptosis;Completeproteome;Endoplasmicreticulum;ER-Golgitransport;Golgiapparatus;Host-virusinteraction;Membrane;Phosphoprotein;Polymorphism;Referenceproteome;Stressresponse;Transmembrane;Transmembranehelix;Transport		RETICULON	Predicted intracellular proteins;Predicted membrane proteins	Endoplasmic reticulum
(ac)AEQDVENDLLDYDEEEEPQAPQESTPAPPK	O00148;O00148-2;O00148-3	DDX39A	ATP-dependent RNA helicase DDX39A	acNterm		TRUE	FALSE	Nterm		1	0	0	0	acNterm2		FALSE	TMT				0.643659												FALSE							Acetylation;Alternativesplicing;ATP-binding;Completeproteome;Cytoplasm;Helicase;Hydrolase;mRNAprocessing;mRNAsplicing;Nucleotide-binding;Nucleus;Phosphoprotein;Polymorphism;Referenceproteome;RNA-binding	Emerin complex 52	HELICASE_ATP_BIND_1;HELICASE_CTER;Q_MOTIF	Enzymes;Predicted intracellular proteins	Nuclear speckles				hydrolase
(ac)AEQEPTAEQLAQIAAENEEDEHSVNYKPPAQK	P52565;P52565-2	ARHGDIA	Rho GDP-dissociation inhibitor 1	acNterm		TRUE	FALSE	Nterm		1	0	0	0	acNterm2		FALSE	6h;24h;40h	1.27767	0.0403758	0.0355192										FALSE	FALSE	FALSE							Neurotrophin signaling pathway;Vasopressin-regulated water reabsorption	3D-structure;Acetylation;Alternativesplicing;Completeproteome;Cytoplasm;Directproteinsequencing;Diseasemutation;GTPaseactivation;Phosphoprotein;Referenceproteome			Disease related genes;Plasma proteins;Predicted intracellular proteins	Cytosol
(ac)AEQLS(ph)PGK	O15541	RNF113A	RING finger protein 113A	acNterm;phS		TRUE	TRUE	Nterm		1	0	0	1	phS6;acNterm2		FALSE	TMT				-0.105748												FALSE							Acetylation;Completeproteome;Metal-binding;Phosphoprotein;Referenceproteome;Zinc;Zinc-finger		ZF_C3H1;ZF_RING_1;ZF_RING_2	Disease related genes;Predicted intracellular proteins	Nucleoplasm
(ac)AEQSDEAVK	P00167-2;P00167;P00167-3	CYB5A	Cytochrome b5	acNterm		TRUE	FALSE	Nterm		1	0	0	0	acNterm2		N/A	TMT				-0.752191												N/A							3D-structure;Acetylation;Alternativesplicing;Completeproteome;Cytoplasm;Directproteinsequencing;Electrontransport;Endoplasmicreticulum;Heme;Iron;Membrane;Metal-binding;Microsome;Referenceproteome;Transmembrane;Transmembranehelix;Transport		CYTOCHROME_B5_1;CYTOCHROME_B5_2	Disease related genes;Plasma proteins;Predicted intracellular proteins;Predicted membrane proteins	Vesicles;Cytosol
(ac)AERGELDLTGAK	P13984	GTF2F2	General transcription factor IIF subunit 2	acNterm		TRUE	TRUE	Nterm		1	0	0	0	acNterm2		N/A	TMT				0.388552												N/A						Basal transcription factors	3D-structure;Acetylation;ATP-binding;Completeproteome;Directproteinsequencing;DNA-binding;Helicase;Hydrolase;Nucleotide-binding;Nucleus;Phosphoprotein;Referenceproteome;Transcription;Transcriptionregulation	BRCA1-RNA polymerase II complex;RNA polymerase II (RNAPII);RNA polymerase II holoenzyme complex;TFIIF complex (transcription factor IIF)		Enzymes;Predicted intracellular proteins	Nucleoplasm;Microtubules				hydrolase
(ac)AERPEDLNLPNAVITR	Q9NRF9	POLE3	DNA polymerase epsilon subunit 3	acNterm		TRUE	TRUE	Nterm		1	0	0	0	acNterm2		FALSE	6h;24h;40h;TMT	-0.0300679	0.0944382	-1.61692	-0.300689									FALSE	FALSE	FALSE	FALSE						Base excision repair;DNA replication;Nucleotide excision repair;Purine metabolism;Pyrimidine metabolism	Acetylation;Coiledcoil;Completeproteome;Directproteinsequencing;DNA-binding;DNA-directedDNApolymerase;Nucleotidyltransferase;Nucleus;Phosphoprotein;Polymorphism;Referenceproteome;Transferase	DNA synthesome complex (15 subunits);DNA synthesome complex (17 subunits);HuCHRAC complex		Enzymes;FDA approved drug targets;Predicted intracellular proteins	Nucleoplasm;Nucleoli				transferase
(ac)AESDWDTVTVLR	O60869;O60869-2;O60869-3	EDF1	Endothelial differentiation-related factor 1	acNterm		TRUE	FALSE	Nterm		1	0	0	0	acNterm2		FALSE	6h;24h;40h;TMT	-0.107395	-1.11651	-3.19687	-0.334748									FALSE	FALSE	N/A	FALSE							3D-structure;Acetylation;Activator;Alternativesplicing;Calmodulin-binding;Completeproteome;Cytoplasm;Developmentalprotein;Differentiation;Directproteinsequencing;DNA-binding;Nucleus;Phosphoprotein;Referenceproteome;Transcription;Transcriptionregulation		HTH_CROC1	Predicted intracellular proteins	Nucleoplasm;Cytosol
(ac)AESDWDTVTVLRK	O60869;O60869-2;O60869-3	EDF1	Endothelial differentiation-related factor 1	acNterm		TRUE	FALSE	Nterm		1	0	0	0	acNterm2		N/A	TMT				2.13023												N/A							3D-structure;Acetylation;Activator;Alternativesplicing;Calmodulin-binding;Completeproteome;Cytoplasm;Developmentalprotein;Differentiation;Directproteinsequencing;DNA-binding;Nucleus;Phosphoprotein;Referenceproteome;Transcription;Transcriptionregulation		HTH_CROC1	Predicted intracellular proteins	Nucleoplasm;Cytosol
(ac)AESSDKLYR	P09874	PARP1	Poly [ADP-ribose] polymerase 1	acNterm		TRUE	TRUE	Nterm		1	0	0	0	acNterm2		FALSE	TMT				0.00590012												FALSE						Base excision repair	3D-structure;Acetylation;ADP-ribosylation;Completeproteome;Directproteinsequencing;DNA-binding;DNAdamage;DNArepair;Glycosyltransferase;Metal-binding;NAD;Nucleus;Phosphoprotein;Polymorphism;Referenceproteome;Repeat;Transcription;Transcriptionregulation;Transferase;Zinc;Zinc-finger	CAMK2-delta-MASH1 promoter-coactivator complex;CDK8-MED6-PARP1 complex;Condensin I-PARP-1-XRCC1 complex;CTCF-nucleophosmin-PARP-HIS-KPNA-LMNA-TOP complex;H2AX complex I;MASH1 promoter-coactivator complex;NCOA6-DNA-PK-Ku-PARP1 complex;Rap1 complex;RC complex during G2/M-phase of cell cycle;RC complex during S-phase of cell cycle;TLE1 corepressor complex (MASH1 promoter-corepressor complex);WRN-Ku7…	BRCT;PARP_ALPHA_HD;PARP_CATALYTIC;PARP_ZN_FINGER_1;PARP_ZN_FINGER_2	Cancer-related genes;Enzymes;FDA approved drug targets;Plasma proteins;Predicted intracellular proteins	Nucleoplasm				transferase
(ac)AESSESFTMASS(ph)PAQR	P49736	MCM2	DNA replication licensing factor MCM2	acNterm;phS		TRUE	TRUE	Nterm		1	0	0	1	phS13;acNterm2		FALSE	6h;24h;40h;TMT	0.322446	0.463707	0.395388	0.591167									FALSE	FALSE	FALSE	FALSE						Cell cycle;Cell cycle - yeast;DNA replication;Meiosis - yeast	3D-structure;Acetylation;ATP-binding;Cellcycle;Completeproteome;DNA-binding;DNAreplication;Helicase;Hydrolase;Metal-binding;Nucleotide-binding;Nucleus;Phosphoprotein;Polymorphism;Referenceproteome;Zinc;Zinc-finger	Emerin complex 24;MCM complex;MCM2-MCM4-MCM6-MCM7 complex;MCM2-MCM6-MCM7 complex	MCM_1;MCM_2	Cancer-related genes;Disease related genes;Enzymes;Plasma proteins;Potential drug targets;Predicted intracellular proteins	Nucleoplasm				hydrolase
(ac)AESSESFTMASS(ph)PAQRR	P49736	MCM2	DNA replication licensing factor MCM2	acNterm;phS		TRUE	TRUE	Nterm		1	0	0	1	phS13;acNterm2		N/A	TMT				1.18131												N/A						Cell cycle;Cell cycle - yeast;DNA replication;Meiosis - yeast	3D-structure;Acetylation;ATP-binding;Cellcycle;Completeproteome;DNA-binding;DNAreplication;Helicase;Hydrolase;Metal-binding;Nucleotide-binding;Nucleus;Phosphoprotein;Polymorphism;Referenceproteome;Zinc;Zinc-finger	Emerin complex 24;MCM complex;MCM2-MCM4-MCM6-MCM7 complex;MCM2-MCM6-MCM7 complex	MCM_1;MCM_2	Cancer-related genes;Disease related genes;Enzymes;Plasma proteins;Potential drug targets;Predicted intracellular proteins	Nucleoplasm				hydrolase
(ac)AESSESFTMASSPAQR	P49736	MCM2	DNA replication licensing factor MCM2	acNterm		TRUE	TRUE	Nterm		1	0	0	0	acNterm2		N/A	TMT				-0.350464												N/A						Cell cycle;Cell cycle - yeast;DNA replication;Meiosis - yeast	3D-structure;Acetylation;ATP-binding;Cellcycle;Completeproteome;DNA-binding;DNAreplication;Helicase;Hydrolase;Metal-binding;Nucleotide-binding;Nucleus;Phosphoprotein;Polymorphism;Referenceproteome;Zinc;Zinc-finger	Emerin complex 24;MCM complex;MCM2-MCM4-MCM6-MCM7 complex;MCM2-MCM6-MCM7 complex	MCM_1;MCM_2	Cancer-related genes;Disease related genes;Enzymes;Plasma proteins;Potential drug targets;Predicted intracellular proteins	Nucleoplasm				hydrolase
(ac)AESSSESDHFR	Q6ZU80;Q6ZU80-1;Q6ZU80-3	CEP128	Centrosomal protein of 128 kDa	acNterm		TRUE	FALSE	Nterm	SPOP;degron_unmod	1	0	0	0	acNterm2		N/A	TMT				0.25859												N/A							Alternativesplicing;Coiledcoil;Completeproteome;Cytoplasm;Cytoskeleton;Phosphoprotein;Polymorphism;Referenceproteome			Predicted intracellular proteins	Centriolar satellite;Cytosol
(ac)AET(ph)EERSLDNFFAK	Q9UKY7;Q9UKY7-2	CDV3	Protein CDV3 homolog	acNterm;phT		TRUE	FALSE	Nterm		1	0	0	1	phT4;acNterm2		N/A	TMT				-0.316646												N/A							Acetylation;Alternativesplicing;Completeproteome;Cytoplasm;Phosphoprotein;Referenceproteome			Plasma proteins;Predicted intracellular proteins	Nucleoli;Plasma membrane;Cytosol
(ac)AETLEFNDVYQEVK	Q08945	SSRP1	FACT complex subunit SSRP1	acNterm		TRUE	TRUE	Nterm		1	0	0	0	acNterm2		faster	6h;24h;40h;TMT	0.732706	0.149907	-0.00595402	1.8967									FALSE	N/A	FALSE	TRUE							3D-structure;Acetylation;Chromosome;Completeproteome;Directproteinsequencing;DNA-binding;DNAdamage;DNArepair;DNAreplication;Nucleus;Phosphoprotein;Polymorphism;Referenceproteome;Transcription;Transcriptionregulation;Ublconjugation	CEN complex;FACT complex;FACT complex, UV-activated;FACT-NEK9 complex;H2AX complex, isolated from cells without IR exposure;Toposome	HMG_BOX_2	Plasma proteins;Predicted intracellular proteins;Transcription factors	Nucleoplasm;Cytosol
(ac)AETVADTRR	O60493;O60493-4;O60493-2;O60493-3	SNX3	Sorting nexin-3	acNterm		TRUE	FALSE	Nterm		1	0	0	0	acNterm2		FALSE	6h;24h;40h	0.100499	0.571518	-0.125199										FALSE	N/A	N/A								3D-structure;Acetylation;Alternativesplicing;Chromosomalrearrangement;Completeproteome;Cytoplasmicvesicle;Directproteinsequencing;Endosome;Lipid-binding;Microphthalmia;Phosphoprotein;Proteintransport;Referenceproteome;Transport;Ublconjugation		PX	Disease related genes;Plasma proteins;Predicted intracellular proteins
(ac)AEVEETLK(gl)R	Q9NP97;Q8TF09;Q9NP97-2	DYNLRB1;DYNLRB2	Dynein light chain roadblock-type 1;Dynein light chain roadblock-type 2	acNterm;GGK		TRUE	FALSE	Nterm		1	0	1	0	GGK9;acNterm2		faster	6h;24h;40h	1.18607	-0.439906	0.368297										TRUE	FALSE	FALSE								3D-structure;Acetylation;Alternativesplicing;Completeproteome;Cytoplasm;Cytoskeleton;Directproteinsequencing;Dynein;Microtubule;Motorprotein;Polymorphism;Referenceproteome;Transport			Plasma proteins;Predicted intracellular proteins
(ac)AEVEETLKR	Q9NP97;Q8TF09;Q9NP97-2	DYNLRB1;DYNLRB2	Dynein light chain roadblock-type 1;Dynein light chain roadblock-type 2	acNterm		TRUE	FALSE	Nterm		1	0	0	0	acNterm2		FALSE	6h;24h;40h;TMT	-0.0763771	-0.001656	0.359268	-0.495074									FALSE	FALSE	FALSE	FALSE							3D-structure;Acetylation;Alternativesplicing;Completeproteome;Cytoplasm;Cytoskeleton;Directproteinsequencing;Dynein;Microtubule;Motorprotein;Polymorphism;Referenceproteome;Transport			Plasma proteins;Predicted intracellular proteins
(ac)AEVGEDSGAR	P85037	FOXK1	Forkhead box protein K1	acNterm		TRUE	TRUE	Nterm		1	0	0	0	acNterm2		N/A	TMT				-0.590978												N/A							Acetylation;Activator;Alternativesplicing;Completeproteome;Developmentalprotein;Differentiation;DNA-binding;Myogenesis;Nucleus;Phosphoprotein;Referenceproteome;Repressor;Transcription;Transcriptionregulation		FHA_DOMAIN;FORK_HEAD_1;FORK_HEAD_2;FORK_HEAD_3	Predicted intracellular proteins;Transcription factors	Nucleoplasm;Nucleoli fibrillar center
(ac)AEVQVLVLDGR	P40429	RPL13A	60S ribosomal protein L13a	acNterm		TRUE	TRUE	Nterm		1	0	0	0	acNterm2		N/A	6h;24h	0.225803	0.0196495											N/A	N/A								Ribosome	3D-structure;Acetylation;Citrullination;Completeproteome;Cytoplasm;Directproteinsequencing;Phosphoprotein;Referenceproteome;Ribonucleoprotein;Ribosomalprotein;Translationregulation	60S ribosomal subunit, cytoplasmic;GAIT complex;Nop56p-associated pre-rRNA complex;Ribosome, cytoplasmic	RIBOSOMAL_L13	Plasma proteins;Predicted intracellular proteins;Ribosomal proteins	Nucleoli;Cytosol
(ac)AEVSIDQSKLPGVK	Q8IVM0;Q8IVM0-2	CCDC50	Coiled-coil domain-containing protein 50	acNterm		TRUE	FALSE	Nterm		1	0	0	0	acNterm2		FALSE	TMT				-0.0874321												FALSE							Acetylation;Alternativesplicing;Coiledcoil;Completeproteome;Cytoplasm;Deafness;Non-syndromicdeafness;Phosphoprotein;Polymorphism;Referenceproteome			Disease related genes;Predicted intracellular proteins	Cytosol
(ac)AEYLASIFGTEK	P0DN76;Q01081;Q01081-2;Q8WU68-3;Q8WU68;Q01081-3;Q8WU68-2	U2AF1;U2AF1L4	Splicing factor U2AF 35 kDa subunit;Splicing factor U2AF 26 kDa subunit	acNterm		TRUE	FALSE	Nterm		1	0	0	0	acNterm2		N/A	40h;TMT			2.22106	-0.0214839											N/A	N/A						Shigellosis;Spliceosome	3D-structure;Acetylation;Alternativesplicing;Completeproteome;Cytoplasm;Directproteinsequencing;Metal-binding;mRNAprocessing;mRNAsplicing;Nucleus;Phosphoprotein;Referenceproteome;Repeat;RNA-binding;Spliceosome;Zinc;Zinc-finger	17S U2 snRNP;C complex spliceosome;CF IIAm complex (Cleavage factor IIAm complex);Nop56p-associated pre-rRNA complex;Spliceosome	RRM;ZF_C3H1	Cancer-related genes;Disease related genes;Plasma proteins;Predicted intracellular proteins	Nucleoplasm
(ac)AEYLASIFGTEK(gl)DK	P0DN76;Q01081;Q01081-2;Q8WU68-3;Q8WU68;Q01081-3;Q8WU68-2	U2AF1;U2AF1L4	Splicing factor U2AF 35 kDa subunit;Splicing factor U2AF 26 kDa subunit	acNterm;GGK		TRUE	FALSE	Nterm		1	0	1	0	GGK13;acNterm2		N/A	24h		-0.48645												N/A								Shigellosis;Spliceosome	3D-structure;Acetylation;Alternativesplicing;Completeproteome;Cytoplasm;Directproteinsequencing;Metal-binding;mRNAprocessing;mRNAsplicing;Nucleus;Phosphoprotein;Referenceproteome;Repeat;RNA-binding;Spliceosome;Zinc;Zinc-finger	17S U2 snRNP;C complex spliceosome;CF IIAm complex (Cleavage factor IIAm complex);Nop56p-associated pre-rRNA complex;Spliceosome	RRM;ZF_C3H1	Cancer-related genes;Disease related genes;Plasma proteins;Predicted intracellular proteins	Nucleoplasm
(ac)AEYLASIFGTEKDK	P0DN76;Q01081;Q01081-2;Q8WU68-3;Q8WU68;Q01081-3;Q8WU68-2	U2AF1;U2AF1L4	Splicing factor U2AF 35 kDa subunit;Splicing factor U2AF 26 kDa subunit	acNterm		TRUE	FALSE	Nterm		1	0	0	0	acNterm2		FALSE	6h;24h;40h;TMT	0.126895	-0.810478	0.582485	0.423927									FALSE	N/A	N/A	FALSE						Shigellosis;Spliceosome	3D-structure;Acetylation;Alternativesplicing;Completeproteome;Cytoplasm;Directproteinsequencing;Metal-binding;mRNAprocessing;mRNAsplicing;Nucleus;Phosphoprotein;Referenceproteome;Repeat;RNA-binding;Spliceosome;Zinc;Zinc-finger	17S U2 snRNP;C complex spliceosome;CF IIAm complex (Cleavage factor IIAm complex);Nop56p-associated pre-rRNA complex;Spliceosome	RRM;ZF_C3H1	Cancer-related genes;Disease related genes;Plasma proteins;Predicted intracellular proteins	Nucleoplasm
(ac)AFAETYPAASSLPNGDCGRPR	P30520	ADSS	Adenylosuccinate synthetase isozyme 2	acNterm		TRUE	TRUE	Nterm		1	0	0	0	acNterm2		FALSE	6h;24h;40h;TMT	0.0153072	0.362591	-0.650165	0.156936									FALSE	FALSE	N/A	N/A						Alanine, aspartate and glutamate metabolism;Purine metabolism	3D-structure;Completeproteome;Cytoplasm;GTP-binding;Ligase;Magnesium;Metal-binding;Nucleotide-binding;Polymorphism;Purinebiosynthesis;Referenceproteome		ADENYLOSUCCIN_SYN_1;ADENYLOSUCCIN_SYN_2	Enzymes;Plasma proteins;Predicted intracellular proteins	Plasma membrane;Cytosol				ligase
(ac)AFGK(gl)SHR	O75674;O75674-2	TOM1L1	TOM1-like protein 1	acNterm;GGK		TRUE	FALSE	Nterm		1	0	1	0	GGK5;acNterm2		FALSE	6h;24h;40h	0.000365436	0.110233	0.19458										FALSE	FALSE	N/A								3D-structure;Alternativesplicing;Completeproteome;Cytoplasm;Endosome;Golgiapparatus;Membrane;Phosphoprotein;Polymorphism;Proteintransport;Referenceproteome;SH3-binding;Transport		GAT;VHS	Predicted intracellular proteins
(ac)AFK(gl)DTGK	P60866;P60866-2	RPS20	40S ribosomal protein S20	acNterm;GGK		TRUE	FALSE	Nterm		1	0	1	0	GGK4;acNterm2		FALSE	6h;24h;40h	2.57835	0.0318679	0.0385775		2.60519	0.0290415	0.0759093		DTGKTPVEPEVAIHR	DTGKTPVEPEVAIHR	DTGKTPVEPEVAIHR		FALSE	FALSE	FALSE			FALSE	FALSE	FALSE		Ribosome	3D-structure;Acetylation;Alternativesplicing;Completeproteome;Cytoplasm;Directproteinsequencing;Isopeptidebond;Phosphoprotein;Referenceproteome;Ribonucleoprotein;Ribosomalprotein;Ublconjugation	40S ribosomal subunit, cytoplasmic;Ribosome, cytoplasmic	RIBOSOMAL_S10	Plasma proteins;Predicted intracellular proteins;Ribosomal proteins	Endoplasmic reticulum;Cytosol
(ac)AFK(gl)DTGK(gl)TPVEPEVAIHR	P60866;P60866-2	RPS20	40S ribosomal protein S20	acNterm;GGK		TRUE	FALSE	Nterm		1	0	2	0	GGK4;GGK8;acNterm2		FALSE	6h;24h;40h	0.234453	-0.927469	-0.00338909		0.26129	-0.930295	0.0339427		DTGKTPVEPEVAIHR	DTGKTPVEPEVAIHR	DTGKTPVEPEVAIHR		FALSE	FALSE	FALSE			FALSE	FALSE	FALSE		Ribosome	3D-structure;Acetylation;Alternativesplicing;Completeproteome;Cytoplasm;Directproteinsequencing;Isopeptidebond;Phosphoprotein;Referenceproteome;Ribonucleoprotein;Ribosomalprotein;Ublconjugation	40S ribosomal subunit, cytoplasmic;Ribosome, cytoplasmic	RIBOSOMAL_S10	Plasma proteins;Predicted intracellular proteins;Ribosomal proteins	Endoplasmic reticulum;Cytosol
(ac)AFLASGPYLTHQQK	Q9Y6M9	NDUFB9	NADH dehydrogenase [ubiquinone] 1 beta subcomplex subunit 9	acNterm		TRUE	TRUE	Nterm		1	0	0	0	acNterm2		FALSE	TMT				-0.189597												FALSE						Alzheimer's disease;Huntington's disease;Oxidative phosphorylation;Parkinson's disease	Acetylation;Completeproteome;Directproteinsequencing;Electrontransport;Membrane;Mitochondrion;Mitochondrioninnermembrane;Phosphoprotein;Polymorphism;Referenceproteome;Respiratorychain;Transport	Respiratory chain complex I (beta subunit) mitochondrial;Respiratory chain complex I (holoenzyme), mitochondrial		Predicted intracellular proteins	Mitochondria
(ac)AFPHRPDAPELPDFSMLK	Q9H267	VPS33B	Vacuolar protein sorting-associated protein 33B	acNterm		TRUE	TRUE	Nterm		1	0	0	0	acNterm2		N/A	TMT				-0.677286												N/A							Acetylation;Alternativesplicing;Completeproteome;Diseasemutation;Endosome;Lysosome;Membrane;Phosphoprotein;Polymorphism;Proteintransport;Referenceproteome;Transport			Disease related genes;Predicted intracellular proteins
(ac)AGAAPTTAFGQAVIGPPGSGK	Q9H9Y4	GPN2	GPN-loop GTPase 2	acNterm		TRUE	TRUE	Nterm		1	0	0	0	acNterm2		N/A	TMT				0.200723												N/A							Acetylation;Completeproteome;GTP-binding;Hydrolase;Nucleotide-binding;Polymorphism;Referenceproteome			Predicted intracellular proteins
(ac)AGAATQASLESAPR	Q9BXR0;Q9BXR0-2	QTRT1	Queuine tRNA-ribosyltransferase	acNterm		TRUE	FALSE	Nterm		1	0	0	0	acNterm2		N/A	TMT				0.306786												N/A							Acetylation;Alternativesplicing;Completeproteome;Cytoplasm;Glycosyltransferase;Metal-binding;Mitochondrion;Nucleus;Queuosinebiosynthesis;Referenceproteome;Transferase;tRNAprocessing;Zinc			Enzymes;Predicted intracellular proteins	Mitochondria				transferase
(ac)AGAGGGNDIQWCFSQVK	P63151	PPP2R2A	Serine/threonine-protein phosphatase 2A 55 kDa regulatory subunit B alpha isoform	acNterm		TRUE	TRUE	Nterm		1	0	0	0	acNterm2		FALSE	TMT				-0.198958												FALSE						Cell cycle - yeast;Chagas disease (American trypanosomiasis);Hepatitis C;mRNA surveillance pathway;Tight junction	3D-structure;Acetylation;Alternativesplicing;Completeproteome;Referenceproteome;Repeat;WDrepeat	RAF1-PPP2-PIN1 complex	PR55_1;PR55_2	Predicted intracellular proteins	Cytosol
(ac)AGAGPAPGLPGAGGPVVPGPGAGIPGK	Q9BTD8-4;Q9BTD8-2;Q9BTD8-3;Q9BTD8	RBM42	RNA-binding protein 42	acNterm		TRUE	FALSE	Nterm		1	0	0	0	acNterm2		FALSE	TMT				-0.0241015												FALSE							Acetylation;Alternativesplicing;Completeproteome;Cytoplasm;Nucleus;Phosphoprotein;Referenceproteome;RNA-binding		RRM	Predicted intracellular proteins	Nucleoplasm;Cytosol
(ac)AGAGSAAVSGAGT(ph)PVAGPTGR	O95295	SNAPIN	SNARE-associated protein Snapin	acNterm;phT		TRUE	TRUE	Nterm		1	0	0	1	phT14;acNterm2		FALSE	TMT				-1.02045												FALSE							Acetylation;Celljunction;Coiledcoil;Completeproteome;Cytoplasm;Cytoplasmicvesicle;Exocytosis;Golgiapparatus;Host-virusinteraction;Membrane;Phosphoprotein;Polymorphism;Referenceproteome;Synapse	AP3-BLOC1 complex;BLOC-1 (biogenesis of lysosome-related organelles complex 1);BLOC1-BLOC2 complex		Predicted intracellular proteins;Transporters	Nucleoli;Golgi apparatus			channels and pores
(ac)AGAQPGVHALQLEPPTVVETLR	Q01970;Q01970-2	PLCB3	1-phosphatidylinositol 4,5-bisphosphate phosphodiesterase beta-3	acNterm		TRUE	FALSE	Nterm		1	0	0	0	acNterm2		FALSE	TMT				0.644516												FALSE						African trypanosomiasis;Alzheimer's disease;Amoebiasis;Calcium signaling pathway;Chagas disease (American trypanosomiasis);Chemokine signaling pathway;Endocrine and other factor-regulated calcium reabsorption;Gap junction;Gastric acid secretion;GnRH signaling pathway;Huntington's disease;Inositol phosphate metabolism;Long-term depression;Long-term potentiation;Melanogenesis;Pancreatic secretion;P…	3D-structure;Acetylation;Alternativesplicing;Calcium;Completeproteome;Hydrolase;Lipiddegradation;Lipidmetabolism;Membrane;Phosphoprotein;Polymorphism;Referenceproteome;Transducer	PLCB3-PARD3-PARD6A complex	C2;PIPLC_X_DOMAIN;PIPLC_Y_DOMAIN	Enzymes;Predicted intracellular proteins	Nucleoplasm				hydrolase
(ac)AGEK(ac)VEKPDTK	Q02878	RPL6	60S ribosomal protein L6	acNterm;acK		TRUE	TRUE	Nterm		1	1	0	0	acK5;acNterm2		faster	6h;24h;40h	1.30361	0.132516	-0.150414										TRUE	FALSE	FALSE							Ribosome	3D-structure;Acetylation;Completeproteome;Directproteinsequencing;Phosphoprotein;Polymorphism;Referenceproteome;Ribonucleoprotein;Ribosomalprotein	60S ribosomal subunit, cytoplasmic;Nop56p-associated pre-rRNA complex;Ribosome, cytoplasmic;TNF-alpha/Nf-kappa B signaling complex (RPL6, RPL30, RPS13, CHUK, DDX3X, NFKB2, NFKBIB, REL, IKBKG, NFKB1, MAP3K8, RELB, GLG1, NFKBIA, RELA, TNIP2, GTF2I);TNF-alpha/NF-kappa B signaling complex 6	RIBOSOMAL_L6E	Predicted intracellular proteins;Ribosomal proteins	Microtubules;Cytokinetic bridge
(ac)AGEKVEKPDTK	Q02878	RPL6	60S ribosomal protein L6	acNterm		TRUE	TRUE	Nterm		1	0	0	0	acNterm2		FALSE	6h;24h;40h	0.0215124	-0.612935	-0.255159										FALSE	N/A	FALSE							Ribosome	3D-structure;Acetylation;Completeproteome;Directproteinsequencing;Phosphoprotein;Polymorphism;Referenceproteome;Ribonucleoprotein;Ribosomalprotein	60S ribosomal subunit, cytoplasmic;Nop56p-associated pre-rRNA complex;Ribosome, cytoplasmic;TNF-alpha/Nf-kappa B signaling complex (RPL6, RPL30, RPS13, CHUK, DDX3X, NFKB2, NFKBIB, REL, IKBKG, NFKB1, MAP3K8, RELB, GLG1, NFKBIA, RELA, TNIP2, GTF2I);TNF-alpha/NF-kappa B signaling complex 6	RIBOSOMAL_L6E	Predicted intracellular proteins;Ribosomal proteins	Microtubules;Cytokinetic bridge
(ac)AGEQKPSSNLLEQFILLAK	Q9H9Q2;Q9H9Q2-3	COPS7B	COP9 signalosome complex subunit 7b	acNterm		TRUE	FALSE	Nterm		1	0	0	0	acNterm2		N/A	24h		0.433309												N/A									Acetylation;Alternativesplicing;Coiledcoil;Completeproteome;Cytoplasm;Nucleus;Phosphoprotein;Referenceproteome;Signalosome			Predicted intracellular proteins	Nucleoplasm
(ac)AGFGAMEK	O14929	HAT1	Histone acetyltransferase type B catalytic subunit	acNterm		TRUE	TRUE	Nterm		1	0	0	0	acNterm2		N/A	TMT				-0.365205												N/A							3D-structure;Acetylation;Acyltransferase;Alternativesplicing;Completeproteome;Cytoplasm;Nucleus;Polymorphism;Referenceproteome;Transferase	Histone H3.1 complex;Histone H3.3 complex		Enzymes;Predicted intracellular proteins	Nucleoplasm				transferase
(ac)AGGEAGVTLGQPHLSR	P41091;Q2VIR3;Q2VIR3-2	EIF2S3;EIF2S3L	Eukaryotic translation initiation factor 2 subunit 3;Putative eukaryotic translation initiation factor 2 subunit 3-like protein	acNterm		TRUE	FALSE	Nterm		1	0	0	0	acNterm2		FALSE	6h;24h;40h;TMT	-0.0113739	-0.0347414	-0.0972588	1.4136				0.83614				AGGEAGVTLGQPHLSR	FALSE	FALSE	FALSE	N/A					N/A	RNA transport	Acetylation;Alternativesplicing;Completeproteome;Directproteinsequencing;GTP-binding;Initiationfactor;Nucleotide-binding;Phosphoprotein;Polymorphism;Proteinbiosynthesis;Referenceproteome	DNA-PK-Ku-eIF2-NF90-NF45 complex	G_TR_2	Disease related genes;Plasma proteins;Predicted intracellular proteins
(ac)AGILFEDIFDVK	P52434;P52434-2;P52434-4	POLR2H	DNA-directed RNA polymerases I, II, and III subunit RPABC3	acNterm		FALSE	FALSE	Nterm		1	0	0	0	acNterm2		FALSE	6h;24h;40h	-0.238293	-0.0777105	0.00965782										FALSE	N/A	FALSE							Cytosolic DNA-sensing pathway;Huntington's disease;Purine metabolism;Pyrimidine metabolism;RNA polymerase	3D-structure;Acetylation;Alternativesplicing;Completeproteome;Directproteinsequencing;DNA-binding;DNA-directedRNApolymerase;Nucleus;Referenceproteome;Transcription	BRCA1-core RNA polymerase II complex;BRCA1-RNA polymerase II complex;RNA polymerase II (RNAPII);RNA polymerase II core complex;RNA polymerase II holoenzyme complex;TNF-alpha/NF-kappa B signaling complex 5		Predicted intracellular proteins;RNA polymerase related proteins	Nucleoplasm
(ac)AGITTIEAVK	P06753-2;P06753-3;P06753-5;P06753-4;P06753-6	TPM3	Tropomyosin alpha-3 chain	acNterm		FALSE	FALSE	Nterm		1	0	0	0	acNterm2		FALSE	TMT				-0.237078												FALSE						Cardiac muscle contraction;Dilated cardiomyopathy;Hypertrophic cardiomyopathy (HCM);Pathways in cancer;Thyroid cancer	Acetylation;Actin-binding;Alternativesplicing;Chromosomalrearrangement;Coiledcoil;Completeproteome;Cytoplasm;Cytoskeleton;Directproteinsequencing;Diseasemutation;Muscleprotein;Nemalinemyopathy;Phosphoprotein;Proto-oncogene;Referenceproteome		TROPOMYOSIN	Cancer-related genes;Disease related genes;Plasma proteins;Predicted intracellular proteins	Actin filaments;Cytosol
(ac)AGITTIEAVK(gl)R	P06753-2;P06753-5;P06753-3;P06753-4;P06753-6	TPM3	Tropomyosin alpha-3 chain	acNterm;GGK		FALSE	FALSE	Nterm		1	0	1	0	GGK11;acNterm2		FALSE	6h;24h;40h	-0.0668399	0.518791	0.784313										FALSE	FALSE	N/A							Cardiac muscle contraction;Dilated cardiomyopathy;Hypertrophic cardiomyopathy (HCM);Pathways in cancer;Thyroid cancer	Acetylation;Actin-binding;Alternativesplicing;Chromosomalrearrangement;Coiledcoil;Completeproteome;Cytoplasm;Cytoskeleton;Directproteinsequencing;Diseasemutation;Muscleprotein;Nemalinemyopathy;Phosphoprotein;Proto-oncogene;Referenceproteome		TROPOMYOSIN	Cancer-related genes;Disease related genes;Plasma proteins;Predicted intracellular proteins	Actin filaments;Cytosol
(ac)AGITTIEAVKR	P06753-2;P06753-5;P06753-3;P06753-4;P06753-6	TPM3	Tropomyosin alpha-3 chain	acNterm		FALSE	FALSE	Nterm		1	0	0	0	acNterm2		FALSE	6h;24h;40h;TMT	-0.0903646	0.0272048	0.0247272	-0.51682									FALSE	FALSE	FALSE	FALSE						Cardiac muscle contraction;Dilated cardiomyopathy;Hypertrophic cardiomyopathy (HCM);Pathways in cancer;Thyroid cancer	Acetylation;Actin-binding;Alternativesplicing;Chromosomalrearrangement;Coiledcoil;Completeproteome;Cytoplasm;Cytoskeleton;Directproteinsequencing;Diseasemutation;Muscleprotein;Nemalinemyopathy;Phosphoprotein;Proto-oncogene;Referenceproteome		TROPOMYOSIN	Cancer-related genes;Disease related genes;Plasma proteins;Predicted intracellular proteins	Actin filaments;Cytosol
(ac)AGK(gl)QAVSASGK	P14927;P14927-2	UQCRB	Cytochrome b-c1 complex subunit 7	acNterm;GGK		TRUE	FALSE	Nterm		1	0	1	0	GGK4;acNterm2		N/A	6h	2.57811												N/A									Alzheimer's disease;Cardiac muscle contraction;Huntington's disease;Oxidative phosphorylation;Parkinson's disease	Acetylation;Alternativesplicing;Completeproteome;Electrontransport;Membrane;Mitochondrion;Mitochondrioninnermembrane;Polymorphism;Referenceproteome;Respiratorychain;Transport			Disease related genes;Predicted intracellular proteins
(ac)AGLELLSDQGYR	Q9NPD3	EXOSC4	Exosome complex component RRP41	acNterm		TRUE	TRUE	Nterm		1	0	0	0	acNterm2		N/A	6h;24h	0.722827	-0.189748											N/A	N/A								RNA degradation	3D-structure;Acetylation;Completeproteome;Cytoplasm;Directproteinsequencing;Exosome;Nucleus;Referenceproteome;RNA-binding;rRNAprocessing	Exosome;mRNA decay complex (UPF1, UPF2, UPF3B, DCP2, XRN1, XRN2, EXOSC2, EXOSC4, EXOSC10, PARN)		Plasma proteins;Predicted intracellular proteins	Intermediate filaments;Cytosol
(ac)AGLGHPAAFGR	O94760	DDAH1	N(G),N(G)-dimethylarginine dimethylaminohydrolase 1	acNterm		TRUE	TRUE	Nterm		1	0	0	0	acNterm2		FALSE	6h;24h;40h;TMT	0.47079	0.262291	0.152085	2.10533									FALSE	FALSE	N/A	N/A							3D-structure;Acetylation;Alternativesplicing;Completeproteome;Directproteinsequencing;Hydrolase;Metal-binding;Referenceproteome;S-nitrosylation;Zinc			Enzymes;Plasma proteins;Predicted intracellular proteins	Nucleoli;Plasma membrane;Cytosol				hydrolase
(ac)AGLNS(ph)LEAVKR	P67936	TPM4	Tropomyosin alpha-4 chain	acNterm;phS		TRUE	TRUE	Nterm		1	0	0	1	phS6;acNterm2		N/A	TMT				-1.19566												N/A						Cardiac muscle contraction;Dilated cardiomyopathy;Hypertrophic cardiomyopathy (HCM)	Acetylation;Actin-binding;Alternativesplicing;Calcium;Coiledcoil;Completeproteome;Cytoplasm;Cytoskeleton;Directproteinsequencing;Metal-binding;Muscleprotein;Polymorphism;Referenceproteome		TROPOMYOSIN	Cancer-related genes;Plasma proteins;Predicted intracellular proteins	Actin filaments;Cytosol
(ac)AGLNSLEAVK	P67936	TPM4	Tropomyosin alpha-4 chain	acNterm		TRUE	TRUE	Nterm		1	0	0	0	acNterm2		FALSE	6h;24h;40h	-0.199129	-0.133046	-0.0169172										FALSE	FALSE	FALSE							Cardiac muscle contraction;Dilated cardiomyopathy;Hypertrophic cardiomyopathy (HCM)	Acetylation;Actin-binding;Alternativesplicing;Calcium;Coiledcoil;Completeproteome;Cytoplasm;Cytoskeleton;Directproteinsequencing;Metal-binding;Muscleprotein;Polymorphism;Referenceproteome		TROPOMYOSIN	Cancer-related genes;Plasma proteins;Predicted intracellular proteins	Actin filaments;Cytosol
(ac)AGLNSLEAVKR	P67936	TPM4	Tropomyosin alpha-4 chain	acNterm		TRUE	TRUE	Nterm		1	0	0	0	acNterm2		slower	6h;24h;40h;TMT	-0.074677	0.0496757	0.0259476	-0.690348									FALSE	FALSE	FALSE	TRUE						Cardiac muscle contraction;Dilated cardiomyopathy;Hypertrophic cardiomyopathy (HCM)	Acetylation;Actin-binding;Alternativesplicing;Calcium;Coiledcoil;Completeproteome;Cytoplasm;Cytoskeleton;Directproteinsequencing;Metal-binding;Muscleprotein;Polymorphism;Referenceproteome		TROPOMYOSIN	Cancer-related genes;Plasma proteins;Predicted intracellular proteins	Actin filaments;Cytosol
(ac)AGPLPDEQDFIQAYEEVR	Q15149-9	PLEC	Plectin	acNterm		TRUE	TRUE	Nterm		1	0	0	0	acNterm2		N/A	6h	0												N/A										3D-structure;Acetylation;Actin-binding;Alternativesplicing;Celljunction;Coiledcoil;Completeproteome;Cytoplasm;Cytoskeleton;Directproteinsequencing;Diseasemutation;Epidermolysisbullosa;Limb-girdlemusculardystrophy;Phosphoprotein;Polymorphism;Referenceproteome;Repeat		ACTININ_1;ACTININ_2;CH	Cancer-related genes;Disease related genes;Plasma proteins;Predicted intracellular proteins	Intermediate filaments;Focal adhesion sites;Cytosol
(ac)AGQAFRK	P61604	HSPE1	10 kDa heat shock protein, mitochondrial	acNterm		TRUE	TRUE	Nterm		1	0	0	0	acNterm2		N/A	6h;40h	-0.0665986		-0.05388										N/A		N/A								Acetylation;Chaperone;Completeproteome;Directproteinsequencing;Mitochondrion;Phosphoprotein;Referenceproteome;Stressresponse		CHAPERONINS_CPN10	Cancer-related genes;Plasma proteins;Predicted intracellular proteins
(ac)AGSYPEGAPAILADKR	Q6P1Q9	METTL2B	Methyltransferase-like protein 2B	acNterm		TRUE	TRUE	Nterm		1	0	0	0	acNterm2		FALSE	TMT				0.14729												FALSE						Histidine metabolism;Polycyclic aromatic hydrocarbon degradation;Tyrosine metabolism	Acetylation;Alternativesplicing;Completeproteome;Methyltransferase;Phosphoprotein;Polymorphism;Referenceproteome;S-adenosyl-L-methionine;Transferase			Predicted intracellular proteins;Predicted membrane proteins
(ac)AGSYPEGAPAVLADKR	Q96IZ6	METTL2A	Methyltransferase-like protein 2A	acNterm		TRUE	TRUE	Nterm		1	0	0	0	acNterm2		N/A	24h;TMT		0.427118		0										N/A		N/A							Acetylation;Alternativesplicing;Completeproteome;Methyltransferase;Phosphoprotein;Referenceproteome;S-adenosyl-L-methionine;Transferase			Plasma proteins;Predicted intracellular proteins
(ac)AGTVVLDDVELR	P25205	MCM3	DNA replication licensing factor MCM3	acNterm		TRUE	TRUE	Nterm		1	0	0	0	acNterm2		FALSE	6h;24h;40h	0.0802696	4.38e-05	0.216283										FALSE	FALSE	N/A							Cell cycle;Cell cycle - yeast;DNA replication;Meiosis - yeast	Acetylation;Alternativesplicing;ATP-binding;Cellcycle;Completeproteome;Directproteinsequencing;DNA-binding;DNAreplication;Glycoprotein;Helicase;Hydrolase;Nucleotide-binding;Nucleus;Phosphoprotein;Polymorphism;Referenceproteome	MCM complex	MCM_1;MCM_2	Cancer-related genes;Enzymes;Plasma proteins;Predicted intracellular proteins	Nucleoplasm				hydrolase
(ac)AGVEEVAASGSHLNGDLDPDDREEGAASTAEEAAK	P50579;P50579-3;P50579-2	METAP2	Methionine aminopeptidase 2	acNterm		FALSE	FALSE	Nterm		1	0	0	0	acNterm2		faster	TMT				0.430648												TRUE							3D-structure;Acetylation;Alternativesplicing;Aminopeptidase;Completeproteome;Cytoplasm;Directproteinsequencing;Glycoprotein;Hydrolase;Metal-binding;Phosphoprotein;Protease;Referenceproteome		MAP_2	Enzymes;FDA approved drug targets;Plasma proteins;Predicted intracellular proteins	Plasma membrane;Cytosol	metallopeptidase			hydrolase
(ac)AGVSFSGHR	Q16643;Q16643-3	DBN1	Drebrin	acNterm		TRUE	FALSE	Nterm		1	0	0	0	acNterm2		FALSE	6h;24h;40h;TMT	0.221165	0.166023	-0.0520453	0.787098									N/A	FALSE	FALSE	N/A							Acetylation;Actin-binding;Alternativesplicing;Celljunction;Completeproteome;Cytoplasm;Developmentalprotein;Differentiation;Directproteinsequencing;Neurogenesis;Phosphoprotein;Polymorphism;Referenceproteome		ADF_H	Plasma proteins;Predicted intracellular proteins	Plasma membrane;Actin filaments
(ac)AGYKPVAIQTYPILGEK	Q8TED0;Q8TED0-3	UTP15	U3 small nucleolar RNA-associated protein 15 homolog	acNterm		TRUE	FALSE	Nterm		1	0	0	0	acNterm2		FALSE	24h;40h;TMT		0.0418384	0.47415	0.193891										FALSE	N/A	N/A						Ribosome biogenesis in eukaryotes	Acetylation;Alternativesplicing;Completeproteome;Nucleus;Polymorphism;Referenceproteome;Repeat;rRNAprocessing;WDrepeat		WD_REPEATS_1;WD_REPEATS_2;WD_REPEATS_REGION	Predicted intracellular proteins	Nucleoli;Endoplasmic reticulum
(ac)AHCVTLVQLSISCDHLIDK	Q99829	CPNE1	Copine-1	acNterm		TRUE	TRUE	Nterm		1	0	0	0	acNterm2		FALSE	24h;40h		0.242806	-0.212831											FALSE	FALSE								Acetylation;Completeproteome;Phosphoprotein;Polymorphism;Referenceproteome;Repeat		C2	Plasma proteins;Predicted intracellular proteins	Nucleoplasm;Nuclear membrane
(ac)AHCVTLVQLSISCDHLIDKDIGSK	Q99829	CPNE1	Copine-1	acNterm		TRUE	TRUE	Nterm		1	0	0	0	acNterm2		FALSE	24h;40h;TMT		0.05021	0.199004	-0.162106										N/A	FALSE	FALSE							Acetylation;Completeproteome;Phosphoprotein;Polymorphism;Referenceproteome;Repeat		C2	Plasma proteins;Predicted intracellular proteins	Nucleoplasm;Nuclear membrane
(ac)AHK(ac)QIYYSDK	P33552	CKS2	Cyclin-dependent kinases regulatory subunit 2	acNterm;acK		TRUE	TRUE	Nterm		1	1	0	0	acK4;acNterm2		FALSE	6h	-0.36238												FALSE										3D-structure;Acetylation;Cellcycle;Celldivision;Completeproteome;Referenceproteome		CKS_1;CKS_2	Cancer-related genes;Predicted intracellular proteins	Nucleoplasm;Vesicles;Mitochondria;Cytosol
(ac)AHK(ac)QIYYSDKYFDEHYEYR	P33552	CKS2	Cyclin-dependent kinases regulatory subunit 2	acNterm;acK		TRUE	TRUE	Nterm		1	1	0	0	acK4;acNterm2		FALSE	6h;24h	-0.261636	-0.149093											FALSE	N/A									3D-structure;Acetylation;Cellcycle;Celldivision;Completeproteome;Referenceproteome		CKS_1;CKS_2	Cancer-related genes;Predicted intracellular proteins	Nucleoplasm;Vesicles;Mitochondria;Cytosol
(ac)AHK(gl)QIYYSDK	P33552	CKS2	Cyclin-dependent kinases regulatory subunit 2	acNterm;GGK		TRUE	TRUE	Nterm		1	0	1	0	GGK4;acNterm2		N/A	6h	0.336642												N/A										3D-structure;Acetylation;Cellcycle;Celldivision;Completeproteome;Referenceproteome		CKS_1;CKS_2	Cancer-related genes;Predicted intracellular proteins	Nucleoplasm;Vesicles;Mitochondria;Cytosol
(ac)AHK(gl)QIYYSDKYFDEHYEYR	P33552	CKS2	Cyclin-dependent kinases regulatory subunit 2	acNterm;GGK		TRUE	TRUE	Nterm		1	0	1	0	GGK4;acNterm2		FALSE	6h	-0.0727872												FALSE										3D-structure;Acetylation;Cellcycle;Celldivision;Completeproteome;Referenceproteome		CKS_1;CKS_2	Cancer-related genes;Predicted intracellular proteins	Nucleoplasm;Vesicles;Mitochondria;Cytosol
(ac)AHNAGAAAAAGTHSAK	Q8NFD5;Q8NFD5-2;Q8NFD5-3	ARID1B	AT-rich interactive domain-containing protein 1B	acNterm		TRUE	FALSE	Nterm		1	0	0	0	acNterm2		FALSE	TMT				-0.24647												FALSE							3D-structure;Acetylation;Alternativesplicing;Chromatinregulator;Completeproteome;DNA-binding;Mentalretardation;Neurogenesis;Nucleus;Phosphoprotein;Polymorphism;Referenceproteome;Transcription;Transcriptionregulation;Tripletrepeatexpansion	EBAFb complex;RSmad complex	ARID	Cancer-related genes;Disease related genes;Predicted intracellular proteins;Transcription factors	Nucleoplasm
(ac)AHQTGIHATEELK	Q6IBS0	TWF2	Twinfilin-2	acNterm		TRUE	TRUE	Nterm		1	0	0	0	acNterm2		FALSE	6h;24h;40h	-0.189189	0.268559	-0.14161										N/A	FALSE	N/A							African trypanosomiasis;Chagas disease (American trypanosomiasis);ko05152;Malaria;Measles;Toll-like receptor signaling pathway	3D-structure;Acetylation;Actin-binding;Alternativesplicing;Cellprojection;Ciliumbiogenesis/degradation;Completeproteome;Cytoplasm;Cytoplasmicvesicle;Cytoskeleton;Directproteinsequencing;Endoplasmicreticulum;Endosome;Glycoprotein;Immunity;Inflammatoryresponse;Innateimmunity;Leucine-richrepeat;Lysosome;Membrane;Phosphoprotein;Polymorphism;Receptor;Referenceproteome;Repeat;Signal;Transmembrane;Trans…		ADF_H;LRR;TIR	Plasma proteins;Predicted intracellular proteins	Plasma membrane
(ac)AHQTGIHATEELKEFFAK	Q6IBS0	TWF2	Twinfilin-2	acNterm		TRUE	TRUE	Nterm		1	0	0	0	acNterm2		FALSE	40h			0.0183943												FALSE							African trypanosomiasis;Chagas disease (American trypanosomiasis);ko05152;Malaria;Measles;Toll-like receptor signaling pathway	3D-structure;Acetylation;Actin-binding;Alternativesplicing;Cellprojection;Ciliumbiogenesis/degradation;Completeproteome;Cytoplasm;Cytoplasmicvesicle;Cytoskeleton;Directproteinsequencing;Endoplasmicreticulum;Endosome;Glycoprotein;Immunity;Inflammatoryresponse;Innateimmunity;Leucine-richrepeat;Lysosome;Membrane;Phosphoprotein;Polymorphism;Receptor;Referenceproteome;Repeat;Signal;Transmembrane;Trans…		ADF_H;LRR;TIR	Plasma proteins;Predicted intracellular proteins	Plasma membrane
(ac)AHQTGIHATEELKEFFAKAR	Q6IBS0	TWF2	Twinfilin-2	acNterm		TRUE	TRUE	Nterm		1	0	0	0	acNterm2		FALSE	6h;24h;40h	0.184789	0.985555	-0.365062										FALSE	N/A	FALSE							African trypanosomiasis;Chagas disease (American trypanosomiasis);ko05152;Malaria;Measles;Toll-like receptor signaling pathway	3D-structure;Acetylation;Actin-binding;Alternativesplicing;Cellprojection;Ciliumbiogenesis/degradation;Completeproteome;Cytoplasm;Cytoplasmicvesicle;Cytoskeleton;Directproteinsequencing;Endoplasmicreticulum;Endosome;Glycoprotein;Immunity;Inflammatoryresponse;Innateimmunity;Leucine-richrepeat;Lysosome;Membrane;Phosphoprotein;Polymorphism;Receptor;Referenceproteome;Repeat;Signal;Transmembrane;Trans…		ADF_H;LRR;TIR	Plasma proteins;Predicted intracellular proteins	Plasma membrane
(ac)AHS(ph)PVQSGLPGMQNLK	Q9Y6E0-2	STK24	Serine/threonine-protein kinase 24;Serine/threonine-protein kinase 24 36 kDa subunit;Serine/threonine-protein kinase 24 12 kDa subunit	acNterm;phS		TRUE	TRUE	Nterm		1	0	0	1	phS4;acNterm2		FALSE	6h;24h;40h;TMT	-0.598402	-0.175281	-0.0305342	-0.596106									FALSE	FALSE	FALSE	FALSE							3D-structure;Acetylation;Alternativesplicing;Apoptosis;ATP-binding;Completeproteome;Cytoplasm;Kinase;Magnesium;Membrane;Metal-binding;Nucleotide-binding;Nucleus;Phosphoprotein;Polymorphism;Referenceproteome;Serine/threonine-proteinkinase;Transferase		PROTEIN_KINASE_ATP;PROTEIN_KINASE_DOM	Enzymes;Predicted intracellular proteins	Nucleoli;Cytosol		STE Ser/Thr protein kinase		transferase
(ac)AHS(ph)PVQSGLPGMQNLKADPEELFTK	Q9Y6E0-2	STK24	Serine/threonine-protein kinase 24;Serine/threonine-protein kinase 24 36 kDa subunit;Serine/threonine-protein kinase 24 12 kDa subunit	acNterm;phS		TRUE	TRUE	Nterm		1	0	0	1	phS4;acNterm2		faster	TMT				1.38826												TRUE							3D-structure;Acetylation;Alternativesplicing;Apoptosis;ATP-binding;Completeproteome;Cytoplasm;Kinase;Magnesium;Membrane;Metal-binding;Nucleotide-binding;Nucleus;Phosphoprotein;Polymorphism;Referenceproteome;Serine/threonine-proteinkinase;Transferase		PROTEIN_KINASE_ATP;PROTEIN_KINASE_DOM	Enzymes;Predicted intracellular proteins	Nucleoli;Cytosol		STE Ser/Thr protein kinase		transferase
(ac)AHSPVAVQVPGMQNNIADPEELFTK	Q9P289;Q9P289-3	STK26	Serine/threonine-protein kinase 26	acNterm		TRUE	FALSE	Nterm		1	0	0	0	acNterm2		N/A	TMT				-0.137434												N/A							3D-structure;Alternativesplicing;Apoptosis;ATP-binding;Completeproteome;Cytoplasm;Golgiapparatus;Kinase;Magnesium;Membrane;Metal-binding;Nucleotide-binding;Phosphoprotein;Polymorphism;Referenceproteome;Serine/threonine-proteinkinase;Transferase		PROTEIN_KINASE_ATP;PROTEIN_KINASE_DOM	Enzymes;Predicted intracellular proteins	Nucleoplasm;Golgi apparatus;Centrosome;Cytosol		STE Ser/Thr protein kinase		transferase
(ac)AHSPVQSGLPGMQNLK	Q9Y6E0-2	STK24	Serine/threonine-protein kinase 24;Serine/threonine-protein kinase 24 36 kDa subunit;Serine/threonine-protein kinase 24 12 kDa subunit	acNterm		TRUE	TRUE	Nterm		1	0	0	0	acNterm2		FALSE	24h;TMT		0.470611		0.154595										FALSE		FALSE							3D-structure;Acetylation;Alternativesplicing;Apoptosis;ATP-binding;Completeproteome;Cytoplasm;Kinase;Magnesium;Membrane;Metal-binding;Nucleotide-binding;Nucleus;Phosphoprotein;Polymorphism;Referenceproteome;Serine/threonine-proteinkinase;Transferase		PROTEIN_KINASE_ATP;PROTEIN_KINASE_DOM	Enzymes;Predicted intracellular proteins	Nucleoli;Cytosol		STE Ser/Thr protein kinase		transferase
(ac)AHYK(gl)AADSKR	Q99417	MYCBP	C-Myc-binding protein	acNterm;GGK		TRUE	TRUE	Nterm		1	0	1	0	GGK5;acNterm2		FALSE	6h;40h	0.940578		-0.406843										N/A		FALSE								3D-structure;Completeproteome;Cytoplasm;Directproteinsequencing;Mitochondrion;Nucleus;Referenceproteome;Transcription;Transcriptionregulation	AMY-1-S-AKAP84-RII-beta complex		Predicted intracellular proteins	Nucleoplasm;Mitochondria
(ac)AICQFFLQGR	O15504;O15504-2	NUPL2	Nucleoporin-like protein 2	acNterm		TRUE	FALSE	Nterm		1	0	0	0	acNterm2		N/A	TMT				0.409191												N/A						RNA transport	Alternativesplicing;Completeproteome;Glycoprotein;Membrane;Metal-binding;mRNAtransport;Nuclearporecomplex;Nucleus;Phosphoprotein;Polymorphism;Proteintransport;Referenceproteome;Repeat;Translocation;Transport;Zinc;Zinc-finger	GLE1-NUPL2-NUP155 complex;Nuclear pore complex	ZF_C3H1	Predicted intracellular proteins;Transporters	Nucleoplasm			channels and pores
(ac)AISSSSCELPLVAVCQVTSTPDKQQNFK	Q86X76-2	NIT1	Nitrilase homolog 1	acNterm		TRUE	TRUE	Nterm	SPOP;degron_unmod	1	0	0	0	acNterm2		FALSE	TMT				-0.0105312												FALSE							Alternativesplicing;Completeproteome;Cytoplasm;Hydrolase;Mitochondrion;Referenceproteome		CN_HYDROLASE;UPF0012	Predicted intracellular proteins
(ac)AK(ac)HHPDLIFCR	Q7RTV0	PHF5A	PHD finger-like domain-containing protein 5A	acNterm;acK		TRUE	TRUE	Nterm		1	1	0	0	acK3;acNterm2		FALSE	6h;24h;40h;TMT	0.396732	-0.740555	-0.480227	-0.12844									FALSE	FALSE	FALSE	FALSE						Spliceosome	Acetylation;Activator;Completeproteome;DNA-binding;mRNAprocessing;mRNAsplicing;Nucleus;Referenceproteome;Spliceosome;Transcription;Transcriptionregulation	17S U2 snRNP;SF3b complex		Predicted intracellular proteins;Transcription factors	Nucleoplasm
(ac)AK(gl)AAAIGIDLGTTYSCVGVFQHGK	P0DMV9;P0DMV8;P0DMV8-2	HSPA1B;HSPA1A	Heat shock 70 kDa protein 1B;Heat shock 70 kDa protein 1A	acNterm;GGK		TRUE	FALSE	Nterm		1	0	1	0	GGK3;acNterm2		FALSE	6h;24h	2.89238	0.260351											FALSE	FALSE									3D-structure;Acetylation;Alternativesplicing;ATP-binding;Chaperone;Completeproteome;Cytoplasm;Directproteinsequencing;Hostcellreceptorforvirusentry;Methylation;Nucleotide-binding;Phosphoprotein;Polymorphism;Receptor;Referenceproteome;Stressresponse	LSD1 complex;N-NOS-CHIP-HSP70-1 complex;P2X7 receptor signalling complex;Polycomb repressive complex 1 (PRC1, hPRC-H)	HSP70_1;HSP70_2;HSP70_3	Predicted intracellular proteins	Nucleoplasm;Vesicles;Cytosol			channels and pores
(ac)AK(gl)ISSPTETER	P31949	S100A11	Protein S100-A11;Protein S100-A11, N-terminally processed	acNterm;GGK		TRUE	TRUE	Nterm		1	0	1	0	GGK3;acNterm2		FALSE	6h;24h;40h	0.790885	0.239538	0.190826										FALSE	FALSE	FALSE								3D-structure;Acetylation;Calcium;Completeproteome;Cytoplasm;Directproteinsequencing;Disulfidebond;Metal-binding;Nucleus;Phosphoprotein;Referenceproteome;Repeat		EF_HAND_1;EF_HAND_2;S100_CABP	Plasma proteins;Predicted intracellular proteins
(ac)AK(gl)NGSEADIDEGLYSR	P22314-2	UBA1	Ubiquitin-like modifier-activating enzyme 1	acNterm;GGK		TRUE	TRUE	Nterm		1	0	1	0	GGK3;acNterm2		N/A	6h;24h;40h	0	0	0										N/A	N/A	N/A							Parkinson's disease;Ubiquitin mediated proteolysis	3D-structure;Acetylation;Alternativeinitiation;ATP-binding;Completeproteome;Cytoplasm;Directproteinsequencing;Diseasemutation;Ligase;Mitochondrion;Neurodegeneration;Nucleotide-binding;Nucleus;Phosphoprotein;Polymorphism;Referenceproteome;Repeat;Ublconjugation;Ublconjugationpathway		UBIQUITIN_ACTIVAT_1;UBIQUITIN_ACTIVAT_2	Cancer-related genes;Disease related genes;Enzymes;Plasma proteins;Potential drug targets;Predicted intracellular proteins;Predicted membrane proteins	Nucleoplasm				ligase
(ac)AKPCGVRLS(ph)GEAR	Q9UL46	PSME2	Proteasome activator complex subunit 2	acNterm;phS		TRUE	TRUE	Nterm		1	0	0	1	phS10;acNterm2		FALSE	6h;24h;40h;TMT	-0.324892	0.351176	-0.117747	0.440292									FALSE	FALSE	FALSE	N/A						Antigen processing and presentation;Proteasome	Acetylation;Completeproteome;Directproteinsequencing;Phosphoprotein;Polymorphism;Proteasome;Referenceproteome	PA28 complex;PA28-20S proteasome;PA700-20S-PA28 complex		Predicted intracellular proteins	Nucleoplasm
(ac)AKPLTDQEK	P06737;P06737-2	PYGL	Glycogen phosphorylase, liver form	acNterm		TRUE	FALSE	Nterm		1	0	0	0	acNterm2		FALSE	24h;40h;TMT		-0.11524	0.216691	0.0984869										FALSE	FALSE	FALSE						Insulin signaling pathway;Starch and sucrose metabolism	3D-structure;Acetylation;Allostericenzyme;Alternativesplicing;Carbohydratemetabolism;Completeproteome;Diseasemutation;Glycogenmetabolism;Glycogenstoragedisease;Glycosyltransferase;Nucleotide-binding;Phosphoprotein;Polymorphism;Pyridoxalphosphate;Referenceproteome;Transferase		PHOSPHORYLASE	Disease related genes;Enzymes;Plasma proteins;Potential drug targets;Predicted intracellular proteins	Plasma membrane;Cytosol				transferase
(ac)AKPLTDQEKR	P06737;P06737-2	PYGL	Glycogen phosphorylase, liver form	acNterm		TRUE	FALSE	Nterm		1	0	0	0	acNterm2		FALSE	6h;24h;40h	-0.568517	-0.229213	-0.278666										FALSE	N/A	N/A							Insulin signaling pathway;Starch and sucrose metabolism	3D-structure;Acetylation;Allostericenzyme;Alternativesplicing;Carbohydratemetabolism;Completeproteome;Diseasemutation;Glycogenmetabolism;Glycogenstoragedisease;Glycosyltransferase;Nucleotide-binding;Phosphoprotein;Polymorphism;Pyridoxalphosphate;Referenceproteome;Transferase		PHOSPHORYLASE	Disease related genes;Enzymes;Plasma proteins;Potential drug targets;Predicted intracellular proteins	Plasma membrane;Cytosol				transferase
(ac)AKPLTDSEKR	P11216	PYGB	Glycogen phosphorylase, brain form	acNterm		TRUE	TRUE	Nterm		1	0	0	0	acNterm2		N/A	6h;24h	-4.58403	-0.202961											N/A	N/A								Insulin signaling pathway;Starch and sucrose metabolism	Acetylation;Allostericenzyme;Carbohydratemetabolism;Completeproteome;Directproteinsequencing;Glycogenmetabolism;Glycosyltransferase;Phosphoprotein;Polymorphism;Pyridoxalphosphate;Referenceproteome;Transferase		PHOSPHORYLASE	Candidate cardiovascular disease genes;Enzymes;Plasma proteins;Predicted intracellular proteins	Cytosol				transferase
(ac)AKPQVVVAPVLMSK	Q9H074-3	PAIP1	Polyadenylate-binding protein-interacting protein 1	acNterm		TRUE	TRUE	Nterm		1	0	0	0	acNterm2		N/A	6h;24h;40h;TMT	0	0	0	0									N/A	N/A	N/A	N/A						RNA transport	3D-structure;Alternativesplicing;Completeproteome;Cytoplasm;Referenceproteome;Translationregulation	Multiprotein complex (mRNA turnover)		Predicted intracellular proteins	Plasma membrane;Cytosol
(ac)AKS(ph)PENSTLEEILGQYQR	Q86SQ7-3;Q86SQ7-4;Q86SQ7;Q86SQ7-2	SDCCAG8	Serologically defined colon cancer antigen 8	acNterm;phS		TRUE	FALSE	Nterm		1	0	0	1	phS4;acNterm2		FALSE	TMT				0.229788												FALSE							Alternativesplicing;Bardet-Biedlsyndrome;Celljunction;Ciliopathy;Coiledcoil;Completeproteome;Cytoplasm;Cytoskeleton;Lebercongenitalamaurosis;Nephronophthisis;Obesity;Polymorphism;Referenceproteome;Senior-Lokensyndrome			Disease related genes;Predicted intracellular proteins	Centrosome
(ac)ALCNGDSKLENAGGDLK	P49915	GMPS	GMP synthase [glutamine-hydrolyzing]	acNterm		TRUE	TRUE	Nterm		1	0	0	0	acNterm2		N/A	TMT				0												N/A						Drug metabolism - other enzymes;Purine metabolism	3D-structure;Acetylation;Alternativesplicing;ATP-binding;Chromosomalrearrangement;Completeproteome;Cytoplasm;Directproteinsequencing;Glutamineamidotransferase;GMPbiosynthesis;Ligase;Nucleotide-binding;Phosphoprotein;Proto-oncogene;Purinebiosynthesis;Referenceproteome		GATASE_TYPE_1;GMPS_ATP_PPASE	Disease related genes;Enzymes;Plasma proteins;Potential drug targets;Predicted intracellular proteins	Cytosol				ligase
(ac)ALDGPEQMELEEGK	P62195	PSMC5	26S protease regulatory subunit 8	acNterm		TRUE	TRUE	Nterm		1	0	0	0	acNterm2		FALSE	24h;40h;TMT		0.339036	0.050296	0.718419										N/A	N/A	FALSE						Proteasome	3D-structure;Acetylation;Alternativesplicing;ATP-binding;Completeproteome;Cytoplasm;Nucleotide-binding;Nucleus;Polymorphism;Proteasome;Referenceproteome	26S proteasome;PA700 complex;PA700-20S-PA28 complex	AAA	Plasma proteins;Predicted intracellular proteins	Plasma membrane;Cytosol
(ac)ALDGPEQMELEEGK(gl)AGSGLR	P62195	PSMC5	26S protease regulatory subunit 8	acNterm;GGK		TRUE	TRUE	Nterm		1	0	1	0	GGK15;acNterm2		faster	6h;40h	4.99487		3.54917										TRUE		N/A							Proteasome	3D-structure;Acetylation;Alternativesplicing;ATP-binding;Completeproteome;Cytoplasm;Nucleotide-binding;Nucleus;Polymorphism;Proteasome;Referenceproteome	26S proteasome;PA700 complex;PA700-20S-PA28 complex	AAA	Plasma proteins;Predicted intracellular proteins	Plasma membrane;Cytosol
(ac)ALDGPEQMELEEGKAGSGLR	P62195	PSMC5	26S protease regulatory subunit 8	acNterm		TRUE	TRUE	Nterm		1	0	0	0	acNterm2		N/A	TMT				0.0232406												N/A						Proteasome	3D-structure;Acetylation;Alternativesplicing;ATP-binding;Completeproteome;Cytoplasm;Nucleotide-binding;Nucleus;Polymorphism;Proteasome;Referenceproteome	26S proteasome;PA700 complex;PA700-20S-PA28 complex	AAA	Plasma proteins;Predicted intracellular proteins	Plasma membrane;Cytosol
(ac)ALEVGDMEDGQLS(ph)DSDSDMTVAPSDRPLQLPK	Q9H814	PHAX	Phosphorylated adapter RNA export protein	acNterm;phS		TRUE	TRUE	Nterm		1	0	0	1	phS14;acNterm2		N/A	TMT				-0.390161												N/A						RNA transport	3D-structure;Acetylation;Completeproteome;Cytoplasm;Nucleus;Phosphoprotein;Polymorphism;Proteintransport;Referenceproteome;RNA-binding;Transport	CRM1-RAN-PHAX-CBC complex (cap binding complex);PHAX-CBC complex (cap binding complex)		Predicted intracellular proteins;Transporters	Nucleoplasm			other
(ac)ALKDYALEK	P33993;P33993-2	MCM7	DNA replication licensing factor MCM7	acNterm		TRUE	FALSE	Nterm		1	0	0	0	acNterm2		FALSE	6h;24h	0.341234	-0.191328											FALSE	FALSE								Cell cycle;Cell cycle - yeast;DNA replication;Meiosis - yeast	Acetylation;Alternativesplicing;ATP-binding;Cellcycle;Completeproteome;Directproteinsequencing;DNA-binding;DNAreplication;Glycoprotein;Helicase;Hydrolase;Nucleotide-binding;Nucleus;Phosphoprotein;Polymorphism;Referenceproteome	MCM complex;MCM2-MCM4-MCM6-MCM7 complex;MCM2-MCM6-MCM7 complex;MCM4-MCM6-MCM7 complex	MCM_1;MCM_2	Cancer-related genes;Enzymes;Plasma proteins;Predicted intracellular proteins	Nucleoplasm				hydrolase
(ac)ALLAEHLLKPLPADK	Q9NZD2	GLTP	Glycolipid transfer protein	acNterm		TRUE	TRUE	Nterm		1	0	0	0	acNterm2		FALSE	6h;24h;40h;TMT	-0.211263	-0.0268922	0.168658	-0.371571									FALSE	FALSE	FALSE	N/A							3D-structure;Acetylation;Completeproteome;Cytoplasm;Lipidtransport;Referenceproteome;Repeat;Transport			Predicted intracellular proteins	Cytosol
(ac)ALNVAPVRDTK	Q5VZF2-3;Q5VZF2-2;Q5VZF2	MBNL2	Muscleblind-like protein 2	acNterm		TRUE	FALSE	Nterm		1	0	0	0	acNterm2		N/A	TMT				-0.142179												N/A							3D-structure;Alternativesplicing;Completeproteome;Cytoplasm;Metal-binding;mRNAprocessing;mRNAsplicing;Nucleus;Referenceproteome;Repeat;RNA-binding;Zinc;Zinc-finger		ZF_C3H1	Predicted intracellular proteins	Nucleoplasm
(ac)ALPIIVK	Q8WVY7	UBLCP1	Ubiquitin-like domain-containing CTD phosphatase 1	acNterm		TRUE	TRUE	Nterm		1	0	0	0	acNterm2		FALSE	6h;24h;40h	-0.209675	0.166964	0.0290093										FALSE	FALSE	FALSE								3D-structure;Acetylation;Completeproteome;Hydrolase;Nucleus;Proteinphosphatase;Referenceproteome		FCP1;UBIQUITIN_2	Enzymes;Predicted intracellular proteins	Nucleoplasm;Nucleoli				hydrolase
(ac)ALSMPLNGLK	Q9Y696	CLIC4	Chloride intracellular channel protein 4	acNterm		TRUE	TRUE	Nterm		1	0	0	0	acNterm2		FALSE	6h;24h;TMT	-0.0207116	0.245932		-0.796859									FALSE	FALSE		FALSE							3D-structure;Acetylation;Alternativesplicing;Celljunction;Cellmembrane;Chloride;Chloridechannel;Completeproteome;Cytoplasm;Cytoplasmicvesicle;Cytoskeleton;Deafness;Directproteinsequencing;Golgiapparatus;Hearing;Ionchannel;Iontransport;Membrane;Mitochondrion;Non-syndromicdeafness;Nucleus;Phosphoprotein;Polymorphism;Referenceproteome;Repeat;Transmembrane;Transmembranehelix;Transport;Voltage-gatedch…		GST_CTER	Predicted intracellular proteins;Transporters	Cytosol			channels and pores
(ac)ALSMPLNGLK(gl)EEDKEPLIELFVK	Q9Y696	CLIC4	Chloride intracellular channel protein 4	acNterm;GGK		TRUE	TRUE	Nterm		1	0	1	0	GGK11;acNterm2		FALSE	6h;24h	-0.107171	-0.123125			-0.0952401	-0.291863			EEDKEPLIELFVK	EEDKEPLIELFVK			FALSE	FALSE				FALSE	FALSE				3D-structure;Acetylation;Alternativesplicing;Celljunction;Cellmembrane;Chloride;Chloridechannel;Completeproteome;Cytoplasm;Cytoplasmicvesicle;Cytoskeleton;Deafness;Directproteinsequencing;Golgiapparatus;Hearing;Ionchannel;Iontransport;Membrane;Mitochondrion;Non-syndromicdeafness;Nucleus;Phosphoprotein;Polymorphism;Referenceproteome;Repeat;Transmembrane;Transmembranehelix;Transport;Voltage-gatedch…		GST_CTER	Predicted intracellular proteins;Transporters	Cytosol			channels and pores
(ac)ALSMPLNGLKEEDK(gl)EPLIELFVK	Q9Y696	CLIC4	Chloride intracellular channel protein 4	acNterm;GGK		TRUE	TRUE	Nterm		1	0	1	0	GGK15;acNterm2		FALSE	6h;24h	0.451091	-0.0388482											FALSE	FALSE									3D-structure;Acetylation;Alternativesplicing;Celljunction;Cellmembrane;Chloride;Chloridechannel;Completeproteome;Cytoplasm;Cytoplasmicvesicle;Cytoskeleton;Deafness;Directproteinsequencing;Golgiapparatus;Hearing;Ionchannel;Iontransport;Membrane;Mitochondrion;Non-syndromicdeafness;Nucleus;Phosphoprotein;Polymorphism;Referenceproteome;Repeat;Transmembrane;Transmembranehelix;Transport;Voltage-gatedch…		GST_CTER	Predicted intracellular proteins;Transporters	Cytosol			channels and pores
(ac)ALSMPLNGLKEEDKEPLIELFVK	Q9Y696	CLIC4	Chloride intracellular channel protein 4	acNterm		TRUE	TRUE	Nterm		1	0	0	0	acNterm2		FALSE	6h;24h;40h;TMT	-0.129457	0.136706	0.690323	-0.0156578									FALSE	FALSE	FALSE	N/A							3D-structure;Acetylation;Alternativesplicing;Celljunction;Cellmembrane;Chloride;Chloridechannel;Completeproteome;Cytoplasm;Cytoplasmicvesicle;Cytoskeleton;Deafness;Directproteinsequencing;Golgiapparatus;Hearing;Ionchannel;Iontransport;Membrane;Mitochondrion;Non-syndromicdeafness;Nucleus;Phosphoprotein;Polymorphism;Referenceproteome;Repeat;Transmembrane;Transmembranehelix;Transport;Voltage-gatedch…		GST_CTER	Predicted intracellular proteins;Transporters	Cytosol			channels and pores
(ac)ALTLFDTDEYRPPVWK	P15882-3;P15882	CHN1	N-chimaerin	acNterm		TRUE	FALSE	Nterm		1	0	0	0	acNterm2		N/A	TMT				-0.213945												N/A							3D-structure;Acetylation;Alternativesplicing;Completeproteome;Diseasemutation;GTPaseactivation;Metal-binding;Neurogenesis;Phosphoprotein;Referenceproteome;SH2domain;Zinc;Zinc-finger		RHOGAP;SH2;ZF_DAG_PE_1;ZF_DAG_PE_2	Disease related genes;Plasma proteins;Predicted intracellular proteins	Cytosol
(ac)ALTSFLPAPTQLSQDQLEAEEK	Q13573	SNW1	SNW domain-containing protein 1	acNterm		TRUE	TRUE	Nterm		1	0	0	0	acNterm2		FALSE	40h			-0.448898												FALSE							Notch signaling pathway;Spliceosome	Acetylation;Completeproteome;Directproteinsequencing;Host-virusinteraction;mRNAprocessing;mRNAsplicing;Nucleus;Phosphoprotein;Referenceproteome;Spliceosome;Transcription;Transcriptionregulation	C complex spliceosome;SMRT-SKIP-CBF1 complex;SNW1 complex;Spliceosome		Predicted intracellular proteins	Nucleoplasm;Cytosol
(ac)ALVDK(ac)HK	P56545	CTBP2	C-terminal-binding protein 2	acNterm;acK		TRUE	TRUE	Nterm		1	1	0	0	acK6;acNterm2		FALSE	6h;24h;40h	-0.0366259	0.119236	0.20519										FALSE	FALSE	FALSE							Chronic myeloid leukemia;Notch signaling pathway;Pathways in cancer;Wnt signaling pathway	3D-structure;Alternativesplicing;Celljunction;Completeproteome;Differentiation;Directproteinsequencing;NAD;Nucleus;Oxidoreductase;Phosphoprotein;Polymorphism;Referenceproteome;Repressor;Synapse;Transcription;Transcriptionregulation	CtBP complex;CtBP core complex;SHARP-CtBP complex	D_2_HYDROXYACID_DH_3	Plasma proteins;Predicted intracellular proteins	Cytosol
(ac)AMAMSDSGASR	Q8IYI6	EXOC8	Exocyst complex component 8	acNterm		TRUE	TRUE	Nterm		1	0	0	0	acNterm2		N/A	TMT				0.730264												N/A							Cellprojection;Completeproteome;Cytoplasm;Exocytosis;Phosphoprotein;Proteintransport;Referenceproteome;Transport	Sec6/8 exocyst complex	PH_DOMAIN	Predicted intracellular proteins;Transporters	Cytosol
(ac)AMDQVNALCEQLVK	Q9HAV4	XPO5	Exportin-5	acNterm		TRUE	TRUE	Nterm		1	0	0	0	acNterm2		FALSE	TMT				0.0618361				0.238202				AMDQVNALCEQLVK				FALSE					N/A	RNA transport	3D-structure;Acetylation;Completeproteome;Cytoplasm;Directproteinsequencing;Nucleus;Phosphoprotein;Polymorphism;Proteintransport;Referenceproteome;RNA-binding;RNA-mediatedgenesilencing;Transport;tRNA-binding	ILF3-XPO5 complex		Predicted intracellular proteins;Transporters	Nucleoplasm			channels and pores
(ac)AMESTATAAVAAELVSADK	P49321;P49321-4;P49321-2	NASP	Nuclear autoantigenic sperm protein	acNterm		TRUE	FALSE	Nterm		1	0	0	0	acNterm2		FALSE	6h	0.307314												FALSE										Acetylation;Alternativesplicing;Cellcycle;Coiledcoil;Completeproteome;Cytoplasm;DNAreplication;Nucleus;Phosphoprotein;Polymorphism;Proteintransport;Referenceproteome;Repeat;TPRrepeat;Transport	ASF1-histone containing complex;Histone H3.1 complex;Histone H3.3 complex	TPR;TPR_REGION	Plasma proteins;Predicted intracellular proteins	Nucleoplasm
(ac)AMQKIFAR	P13929;P13929-2;P13929-3	ENO3	Beta-enolase	acNterm		TRUE	FALSE	Nterm		1	0	0	0	acNterm2		FALSE	40h			1.68905												FALSE							Glycolysis / Gluconeogenesis;Methane metabolism;RNA degradation	3D-structure;Acetylation;Alternativesplicing;Completeproteome;Cytoplasm;Diseasemutation;Glycogenstoragedisease;Glycolysis;Lyase;Magnesium;Metal-binding;Phosphoprotein;Polymorphism;Referenceproteome		ENOLASE	Candidate cardiovascular disease genes;Disease related genes;Enzymes;Plasma proteins;Potential drug targets;Predicted intracellular proteins	Plasma membrane;Cytosol				lyase
(ac)AMSSGGSGGGVPEQEDSVLFRR	Q16637-4;Q16637-2;Q16637-3;Q16637	SMN1	Survival motor neuron protein	acNterm		TRUE	FALSE	Nterm		1	0	0	0	acNterm2		N/A	TMT				0.44977												N/A						RNA transport	3D-structure;Acetylation;Alternativesplicing;Completeproteome;Cytoplasm;Diseasemutation;mRNAprocessing;mRNAsplicing;Neurodegeneration;Neurogenesis;Nucleus;Phosphoprotein;Referenceproteome;RNA-binding	Anti-Sm protein complex;Anti-SMN protein complex;SMN complex;SMN complex (GEMIN2,5, SMN);SMN complex (GEMIN5,2,3,4, SMN);SMN containing complex;SMN1-SIP1-SNRP complex;TIM50a-SMN1 complex	TUDOR	Disease related genes;FDA approved drug targets;Predicted intracellular proteins	Nuclear bodies;Cytosol
(ac)AMTGSTPCSSMSNHTK	Q15208	STK38	Serine/threonine-protein kinase 38	acNterm		TRUE	TRUE	Nterm		1	0	0	0	acNterm2		FALSE	6h;24h;TMT	-0.00431901	0.269923		0.34338									FALSE	FALSE		FALSE							3D-structure;Acetylation;ATP-binding;Completeproteome;Cytoplasm;Directproteinsequencing;Kinase;Magnesium;Metal-binding;Nucleotide-binding;Nucleus;Phosphoprotein;Polymorphism;Referenceproteome;Serine/threonine-proteinkinase;Transferase;Ublconjugation	FCP1-associated protein complex	AGC_KINASE_CTER;PROTEIN_KINASE_ATP;PROTEIN_KINASE_DOM;PROTEIN_KINASE_ST	Enzymes;Predicted intracellular proteins	Cytosol		AGC Ser/Thr protein kinase		transferase
(ac)AMVSEFLK	P04083	ANXA1	Annexin A1	acNterm		TRUE	TRUE	Nterm		1	0	0	0	acNterm2		FALSE	6h;24h;40h	0.333977	0.0757476	-0.239367										FALSE	FALSE	FALSE								3D-structure;Acetylation;Annexin;Calcium;Calcium/phospholipid-binding;Cellmembrane;Cellprojection;Cilium;Completeproteome;Cytoplasm;Directproteinsequencing;Isopeptidebond;Membrane;Nucleus;PhospholipaseA2inhibitor;Phosphoprotein;Referenceproteome;Repeat		ANNEXIN	Cancer-related genes;FDA approved drug targets;Plasma proteins;Predicted intracellular proteins;Predicted secreted proteins;Transporters	Nucleoplasm;Plasma membrane;Cytosol			channels and pores
(ac)ANCERTFIAIKPDGVQR	P15531;P22392-2	NME1;NME2	Nucleoside diphosphate kinase A;Nucleoside diphosphate kinase B	acNterm		FALSE	FALSE	Nterm		1	0	0	0	acNterm2		FALSE	6h	-0.00619745												FALSE									Purine metabolism;Pyrimidine metabolism	3D-structure;Acetylation;Activator;Alternativesplicing;ATP-binding;Cellprojection;Completeproteome;Cytoplasm;Directproteinsequencing;DNA-binding;Kinase;Magnesium;Metal-binding;Nucleotide-binding;Nucleotidemetabolism;Nucleus;Referenceproteome;Transcription;Transcriptionregulation;Transferase		NDP_KINASES	Cancer-related genes;Enzymes;Plasma proteins;Predicted intracellular proteins	Nucleoplasm;Plasma membrane;Cytosol				transferase
(ac)ANEAYPCPCDIGHR	Q96DG6	CMBL	Carboxymethylenebutenolidase homolog	acNterm		TRUE	TRUE	Nterm		1	0	0	0	acNterm2		FALSE	6h;24h;40h	-0.128103	-0.0595899	0.0126055										FALSE	FALSE	FALSE							Chlorocyclohexane and chlorobenzene degradation;Fluorobenzoate degradation;Toluene degradation	Acetylation;Completeproteome;Cytoplasm;Directproteinsequencing;Hydrolase;Phosphoprotein;Polymorphism;Referenceproteome			Predicted intracellular proteins
(ac)ANKGPSYGMSR	Q01995	TAGLN	Transgelin	acNterm		TRUE	TRUE	Nterm		1	0	0	0	acNterm2		FALSE	6h;24h;40h	0.386401	-0.393873	-0.743954										FALSE	FALSE	FALSE								Acetylation;Actin-binding;Completeproteome;Cytoplasm;Muscleprotein;Phosphoprotein;Polymorphism;Referenceproteome		CALPONIN_1;CALPONIN_2;CH	Cancer-related genes;Plasma proteins;Predicted intracellular proteins	Microtubules;Mitochondria;Cytosol
(ac)ANLERTFIAIKPDGVQR	P22392	NME2	Nucleoside diphosphate kinase B	acNterm		TRUE	TRUE	Nterm		1	0	0	0	acNterm2		N/A	6h;24h;40h	0	0	0										N/A	N/A	N/A							Purine metabolism;Pyrimidine metabolism	3D-structure;Acetylation;Activator;Alternativesplicing;ATP-binding;Cellprojection;Completeproteome;Cytoplasm;Directproteinsequencing;DNA-binding;Kinase;Magnesium;Metal-binding;Nucleotide-binding;Nucleotidemetabolism;Nucleus;Referenceproteome;Transcription;Transcriptionregulation;Transferase		NDP_KINASES	Cancer-related genes;Enzymes;Predicted intracellular proteins	Nucleoplasm;Cytosol
(ac)ANNDAVLK(gl)R	Q12904	AIMP1	Aminoacyl tRNA synthase complex-interacting multifunctional protein 1;Endothelial monocyte-activating polypeptide 2	acNterm;GGK		TRUE	TRUE	Nterm		1	0	1	0	GGK9;acNterm2		N/A	40h			0												N/A								3D-structure;Acetylation;Alternativesplicing;Angiogenesis;Apoptosis;Carbohydratemetabolism;Celladhesion;Completeproteome;Cytokine;Cytoplasm;Cytoplasmicvesicle;Endoplasmicreticulum;Glucosemetabolism;Golgiapparatus;Inflammatoryresponse;Leukodystrophy;Nucleus;Polymorphism;Proteinbiosynthesis;Referenceproteome;RNA-binding;Secreted;tRNA-binding	Multisynthetase complex	TRBD	Disease related genes;Predicted intracellular proteins;Predicted secreted proteins	Cytosol
(ac)ANNDAVLKR	Q12904	AIMP1	Aminoacyl tRNA synthase complex-interacting multifunctional protein 1;Endothelial monocyte-activating polypeptide 2	acNterm		TRUE	TRUE	Nterm		1	0	0	0	acNterm2		N/A	6h	0												N/A										3D-structure;Acetylation;Alternativesplicing;Angiogenesis;Apoptosis;Carbohydratemetabolism;Celladhesion;Completeproteome;Cytokine;Cytoplasm;Cytoplasmicvesicle;Endoplasmicreticulum;Glucosemetabolism;Golgiapparatus;Inflammatoryresponse;Leukodystrophy;Nucleus;Polymorphism;Proteinbiosynthesis;Referenceproteome;RNA-binding;Secreted;tRNA-binding	Multisynthetase complex	TRBD	Disease related genes;Predicted intracellular proteins;Predicted secreted proteins	Cytosol
(ac)ANNS(ph)PALTGNSQPQHQAAAAAAQQQQQCGGGGATKPAVSGK	Q5VTL8;Q5VTL8-2	PRPF38B	Pre-mRNA-splicing factor 38B	acNterm;phS		TRUE	FALSE	Nterm		1	0	0	1	phS5;acNterm2		FALSE	24h;40h		-0.0488965	-0.153578											FALSE	FALSE							Spliceosome	Acetylation;Alternativesplicing;Coiledcoil;Completeproteome;mRNAprocessing;mRNAsplicing;Nucleus;Phosphoprotein;Referenceproteome;Spliceosome			Predicted intracellular proteins
(ac)ANQVNGNAVQLKEEEEPMDTSSVTHTEHYK	O43390;O43390-3;O43390-2	HNRNPR	Heterogeneous nuclear ribonucleoprotein R	acNterm		FALSE	FALSE	Nterm		1	0	0	0	acNterm2		FALSE	6h;24h;40h;TMT	0.57168	0.792851	1.04431	-0.318619									FALSE	FALSE	N/A	N/A							3D-structure;Acetylation;Alternativesplicing;Completeproteome;Cytoplasm;Directproteinsequencing;mRNAprocessing;mRNAsplicing;Nucleus;Referenceproteome;Repeat;Ribonucleoprotein;RNA-binding;Spliceosome	C complex spliceosome;DGCR8 multiprotein complex;H2AX complex, isolated from cells without IR exposure	RRM	Plasma proteins;Predicted intracellular proteins	Nucleoplasm
(ac)ANRGPAYGLSR	P37802	TAGLN2	Transgelin-2	acNterm		TRUE	TRUE	Nterm		1	0	0	0	acNterm2		FALSE	6h;40h	0.779438		-0.186297										N/A		FALSE								3D-structure;Acetylation;Alternativesplicing;Completeproteome;Directproteinsequencing;Phosphoprotein;Polymorphism;Referenceproteome		CALPONIN_1;CALPONIN_2;CH	Plasma proteins;Predicted intracellular proteins	Actin filaments;Cytosol
(ac)ANSANTNTVPKLYR	P52655	GTF2A1	Transcription initiation factor IIA subunit 1;Transcription initiation factor IIA alpha chain;Transcription initiation factor IIA beta chain	acNterm		TRUE	TRUE	Nterm		1	0	0	0	acNterm2		N/A	TMT				-0.424312												N/A						Basal transcription factors	3D-structure;Acetylation;Alternativeinitiation;Completeproteome;Directproteinsequencing;Nucleus;Phosphoprotein;Polymorphism;Referenceproteome;Transcription;Transcriptionregulation	DA complex;DAB complex;TFIIA complex;TFIIA-TRF2 complex		Predicted intracellular proteins	Nucleoplasm;Cytosol
(ac)AQDQGEK(gl)ENPMR	P62913	RPL11	60S ribosomal protein L11	acNterm;GGK		TRUE	TRUE	Nterm		1	0	1	0	GGK8;acNterm2		N/A	6h;24h;40h	2.68194	3.09408	1.1677										N/A	N/A	N/A							Ribosome	3D-structure;Acetylation;Alternativesplicing;Completeproteome;Diamond-Blackfananemia;Directproteinsequencing;Diseasemutation;Nucleus;Phosphoprotein;Referenceproteome;Ribonucleoprotein;Ribosomalprotein;RNA-binding;rRNA-binding	60S ribosomal subunit, cytoplasmic;Nop56p-associated pre-rRNA complex;Ribosome, cytoplasmic;TRBP containing complex (DICER, RPL7A, EIF6, MOV10 and subunits of the 60S ribosomal particle)	RIBOSOMAL_L5	Disease related genes;Plasma proteins;Predicted intracellular proteins;Ribosomal proteins	Vesicles
(ac)AQDQGEKENPMR	P62913	RPL11	60S ribosomal protein L11	acNterm		TRUE	TRUE	Nterm	APCC_KENBOX;APCC;degron_unmod	1	0	0	0	acNterm2		N/A	6h;24h;40h;TMT	-0.302126	-0.0262106	0.167397	0									N/A	N/A	N/A	N/A						Ribosome	3D-structure;Acetylation;Alternativesplicing;Completeproteome;Diamond-Blackfananemia;Directproteinsequencing;Diseasemutation;Nucleus;Phosphoprotein;Referenceproteome;Ribonucleoprotein;Ribosomalprotein;RNA-binding;rRNA-binding	60S ribosomal subunit, cytoplasmic;Nop56p-associated pre-rRNA complex;Ribosome, cytoplasmic;TRBP containing complex (DICER, RPL7A, EIF6, MOV10 and subunits of the 60S ribosomal particle)	RIBOSOMAL_L5	Disease related genes;Plasma proteins;Predicted intracellular proteins;Ribosomal proteins	Vesicles
(ac)AQEEEDVRDYNLTEEQK	Q8IWT0;Q8IWT0-2	ZBTB8OS	Protein archease	acNterm		TRUE	FALSE	Nterm		1	0	0	0	acNterm2		N/A	24h;40h;TMT		-0.0758535	0.0685952	0.0369616										N/A	N/A	N/A							Acetylation;Alternativesplicing;Calcium;Completeproteome;Metal-binding;Referenceproteome;tRNAprocessing			Predicted intracellular proteins	Plasma membrane
(ac)AQEFVNCK	P35754	GLRX	Glutaredoxin-1	acNterm		TRUE	TRUE	Nterm		1	0	0	0	acNterm2		FALSE	TMT				-0.765994												FALSE							3D-structure;Acetylation;Completeproteome;Cytoplasm;Directproteinsequencing;Disulfidebond;Electrontransport;Polymorphism;Redox-activecenter;Referenceproteome;Transport		GLUTAREDOXIN_1;GLUTAREDOXIN_2	Plasma proteins;Predicted intracellular proteins	Plasma membrane;Cytosol
(ac)AQES(ph)PKNSAAEIPVTSNGEVDDSREHSFNR	P53367;P53367-3;P53367-2	ARFIP1	Arfaptin-1	acNterm;phS		FALSE	FALSE	Nterm		1	0	0	1	phS5;acNterm2		N/A	TMT				0.166931												N/A							Acetylation;Alternativesplicing;Completeproteome;Phosphoprotein;Referenceproteome		AH	Predicted intracellular proteins	Nucleoplasm;Golgi apparatus;Vesicles
(ac)AQESPKNS(ph)AAEIPVTSNGEVDDSR	P53367;P53367-3;P53367-2	ARFIP1	Arfaptin-1	acNterm;phS		FALSE	FALSE	Nterm		1	0	0	1	phS9;acNterm2		N/A	TMT				0.287638				0.135707				NSAAEIPVTSNGEVDDSR;NSAAEIPVTSNGEVDDSREHSFNR				N/A					N/A		Acetylation;Alternativesplicing;Completeproteome;Phosphoprotein;Referenceproteome		AH	Predicted intracellular proteins	Nucleoplasm;Golgi apparatus;Vesicles
(ac)AQHDFAPAWLNFPTPPSSTK	Q86WP2;Q86WP2-2;Q86WP2-3	GPBP1	Vasculin	acNterm		TRUE	FALSE	Nterm	SCF_FBW1_unmod;SPOP;SCF_unmod;degron_unmod	1	0	0	0	acNterm2		FALSE	TMT				0.583997												FALSE							Activator;Alternativesplicing;Completeproteome;Cytoplasm;DNA-binding;Nucleus;Phosphoprotein;Polymorphism;Referenceproteome;Transcription;Transcriptionregulation			Predicted intracellular proteins	Vesicles;Plasma membrane;Cytosol
(ac)AQHDFVPAWLNFSTPQSAK	Q9HC44	GPBP1L1	Vasculin-like protein 1	acNterm		TRUE	TRUE	Nterm		1	0	0	0	acNterm2		FALSE	TMT				-0.198759												FALSE							Completeproteome;DNA-binding;Nucleus;Phosphoprotein;Polymorphism;Referenceproteome;Transcription;Transcriptionregulation			Predicted intracellular proteins	Nucleoplasm;Plasma membrane;Focal adhesion sites
(ac)AQISSNSGFKECPSSHPEPTR	O00443;O00443-2	PIK3C2A	Phosphatidylinositol 4-phosphate 3-kinase C2 domain-containing subunit alpha	acNterm		TRUE	FALSE	Nterm		1	0	0	0	acNterm2		FALSE	TMT				0.681453												FALSE						Inositol phosphate metabolism;Phosphatidylinositol signaling system	3D-structure;Acetylation;Alternativesplicing;ATP-binding;Cellmembrane;Completeproteome;Cytoplasm;Cytoplasmicvesicle;Endocytosis;Exocytosis;Golgiapparatus;Kinase;Membrane;Nucleotide-binding;Nucleus;Phosphoprotein;Polymorphism;Referenceproteome;Transferase	EGFR-containing signaling complex	C2;PI3_4_KINASE_1;PI3_4_KINASE_2;PI3_4_KINASE_3;PI3K_C2;PI3K_RBD;PIK_HELICAL;PX	Enzymes;Predicted intracellular proteins	Nucleoplasm				transferase
(ac)AQLGK(ac)LLK	Q13564;Q13564-4	NAE1	NEDD8-activating enzyme E1 regulatory subunit	acNterm;acK		TRUE	FALSE	Nterm		1	1	0	0	acK6;acNterm2		N/A	24h;40h		-0.54596	-0.209898											N/A	N/A							Alzheimer's disease	3D-structure;Acetylation;Alternativesplicing;Apoptosis;Cellcycle;Cellmembrane;Completeproteome;Membrane;Polymorphism;Referenceproteome;Ublconjugation;Ublconjugationpathway	APPBP1-UBA3 complex		Plasma proteins;Predicted intracellular proteins	Nucleoplasm;Microtubules;Centrosome
(ac)AQLGK(gl)LLK	Q13564;Q13564-4	NAE1	NEDD8-activating enzyme E1 regulatory subunit	acNterm;GGK		TRUE	FALSE	Nterm		1	0	1	0	GGK6;acNterm2		N/A	6h;24h;40h	0	0.455556	0.317533										N/A	N/A	N/A							Alzheimer's disease	3D-structure;Acetylation;Alternativesplicing;Apoptosis;Cellcycle;Cellmembrane;Completeproteome;Membrane;Polymorphism;Referenceproteome;Ublconjugation;Ublconjugationpathway	APPBP1-UBA3 complex		Plasma proteins;Predicted intracellular proteins	Nucleoplasm;Microtubules;Centrosome
(ac)AQPGTLNLNNEVVK	Q8NEF9	SRFBP1	Serum response factor-binding protein 1	acNterm		TRUE	TRUE	Nterm		1	0	0	0	acNterm2		N/A	TMT				0.244773												N/A							Acetylation;Coiledcoil;Completeproteome;Cytoplasm;Phosphoprotein;Referenceproteome;Transcription;Transcriptionregulation			Predicted intracellular proteins	Nucleoplasm;Nucleoli;Vesicles
(ac)AQQAADK(gl)YLYVDK	P35579	MYH9	Myosin-9	acNterm;GGK		TRUE	TRUE	Nterm		1	0	1	0	GGK8;acNterm2		FALSE	6h;24h;40h	0.76097	0.0940344	-0.000694983										FALSE	FALSE	FALSE							Tight junction;Viral myocarditis	3D-structure;Acetylation;Actin-binding;Alportsyndrome;Alternativesplicing;ATP-binding;Calmodulin-binding;Cataract;Celladhesion;Cellshape;Coiledcoil;Completeproteome;Cytoplasm;Cytoskeleton;Deafness;Directproteinsequencing;Diseasemutation;Motorprotein;Myosin;Non-syndromicdeafness;Nucleotide-binding;Phosphoprotein;Polymorphism;Referenceproteome;Ublconjugation	Emerin complex 1;WIP-WASp-actin-myosin-IIa complex	IQ;MYOSIN_MOTOR	Cancer-related genes;Disease related genes;Plasma proteins;Predicted intracellular proteins	Plasma membrane;Actin filaments;Cytosol
(ac)AQQAADKYLYVDK	P35579	MYH9	Myosin-9	acNterm		TRUE	TRUE	Nterm		1	0	0	0	acNterm2		FALSE	6h;24h;40h;TMT	-0.0127836	0.0557087	0.0969158	-0.203617									FALSE	FALSE	FALSE	FALSE						Tight junction;Viral myocarditis	3D-structure;Acetylation;Actin-binding;Alportsyndrome;Alternativesplicing;ATP-binding;Calmodulin-binding;Cataract;Celladhesion;Cellshape;Coiledcoil;Completeproteome;Cytoplasm;Cytoskeleton;Deafness;Directproteinsequencing;Diseasemutation;Motorprotein;Myosin;Non-syndromicdeafness;Nucleotide-binding;Phosphoprotein;Polymorphism;Referenceproteome;Ublconjugation	Emerin complex 1;WIP-WASp-actin-myosin-IIa complex	IQ;MYOSIN_MOTOR	Cancer-related genes;Disease related genes;Plasma proteins;Predicted intracellular proteins	Plasma membrane;Actin filaments;Cytosol
(ac)AQQAADKYLYVDKNFINNPLAQADWAAK	P35579	MYH9	Myosin-9	acNterm		TRUE	TRUE	Nterm		1	0	0	0	acNterm2		FALSE	40h			-0.557545												FALSE							Tight junction;Viral myocarditis	3D-structure;Acetylation;Actin-binding;Alportsyndrome;Alternativesplicing;ATP-binding;Calmodulin-binding;Cataract;Celladhesion;Cellshape;Coiledcoil;Completeproteome;Cytoplasm;Cytoskeleton;Deafness;Directproteinsequencing;Diseasemutation;Motorprotein;Myosin;Non-syndromicdeafness;Nucleotide-binding;Phosphoprotein;Polymorphism;Referenceproteome;Ublconjugation	Emerin complex 1;WIP-WASp-actin-myosin-IIa complex	IQ;MYOSIN_MOTOR	Cancer-related genes;Disease related genes;Plasma proteins;Predicted intracellular proteins	Plasma membrane;Actin filaments;Cytosol
(ac)AQQQMTSSQK	Q712K3	UBE2R2	Ubiquitin-conjugating enzyme E2 R2	acNterm		TRUE	TRUE	Nterm		1	0	0	0	acNterm2		FALSE	TMT				-0.239944												FALSE						Ubiquitin mediated proteolysis	ATP-binding;Completeproteome;Ligase;Nucleotide-binding;Phosphoprotein;Referenceproteome;Ublconjugationpathway		UBIQUITIN_CONJUGAT_1;UBIQUITIN_CONJUGAT_2	Enzymes;Predicted intracellular proteins	Nucleoplasm;Nucleoli				transferase
(ac)AQRHS(ph)DSSLEEK	Q5VV41	ARHGEF16	Rho guanine nucleotide exchange factor 16	acNterm;phS		TRUE	TRUE	Nterm		1	0	0	1	phS6;acNterm2		FALSE	6h;24h;40h	0.0516886	-0.101455	0.085373										FALSE	FALSE	FALSE								3D-structure;Acetylation;Alternativesplicing;Completeproteome;Cytoplasm;Guanine-nucleotidereleasingfactor;Phosphoprotein;Polymorphism;Referenceproteome;SH3domain		DH_2;PH_DOMAIN;SH3	Predicted intracellular proteins
(ac)AQS(ph)SPQLDIQVLHDLR	Q8N5C8-2;Q8N5C8	TAB3	TGF-beta-activated kinase 1 and MAP3K7-binding protein 3	acNterm;phS		TRUE	FALSE	Nterm		1	0	0	1	phS4;acNterm2		N/A	TMT				-0.800294												N/A						NOD-like receptor signaling pathway	Acetylation;Alternativesplicing;Coiledcoil;Completeproteome;Metal-binding;Phosphoprotein;Polymorphism;Referenceproteome;Ublconjugation;Zinc;Zinc-finger	TNF-alpha/NF-kappa B signaling complex 7	CUE;ZF_RANBP2_1;ZF_RANBP2_2	Predicted intracellular proteins	Nuclear speckles;Cytosol
(ac)AQSGGEARPGPK	Q9BRS8;Q9BRS8-2	LARP6	La-related protein 6	acNterm		TRUE	FALSE	Nterm		1	0	0	0	acNterm2		FALSE	TMT				0.585414												FALSE							3D-structure;Acetylation;Alternativesplicing;Completeproteome;Cytoplasm;Nucleus;Referenceproteome;RNA-binding;Translationregulation		HTH_LA	Predicted intracellular proteins	Microtubules;Cytokinetic bridge
(ac)AQSINITELNLPQLEMLK	Q99471;Q99471-3;Q99471-2	PFDN5	Prefoldin subunit 5	acNterm		TRUE	FALSE	Nterm		1	0	0	0	acNterm2		FALSE	40h;TMT			-0.0618926	0.432121											FALSE	FALSE							Acetylation;Alternativesplicing;Chaperone;Completeproteome;Cytoplasm;Nucleus;Referenceproteome	CCT:PFD complex;CCT:PFD complex, testis specific;Prefoldin;Prefoldin complex		Predicted intracellular proteins	Intermediate filaments;Cytosol
(ac)AQYK(ac)GAASEAGR	Q14320	FAM50A	Protein FAM50A	acNterm;acK		TRUE	TRUE	Nterm		1	1	0	0	acK5;acNterm2		FALSE	24h		-0.198511												FALSE									Acetylation;Completeproteome;Directproteinsequencing;Nucleus;Referenceproteome			Predicted intracellular proteins	Nucleoplasm
(ac)AS(ph)CASIDIEDATQHLR	Q6P2E9	EDC4	Enhancer of mRNA-decapping protein 4	acNterm;phS		TRUE	TRUE	Nterm		1	0	0	1	phS3;acNterm2		N/A	TMT				0.432012												N/A						RNA degradation	Acetylation;Alternativesplicing;Coiledcoil;Completeproteome;Cytoplasm;Nucleus;Phosphoprotein;Referenceproteome;Repeat;WDrepeat	Decapping complex	WD_REPEATS_2;WD_REPEATS_REGION	Predicted intracellular proteins	Nucleoplasm;Cytoplasmic bodies
(ac)AS(ph)ESDTEEFYDAPEDVHLGGGYPVGSPGK	Q5JSH3-2;Q5JSH3;Q5JSH3-4	WDR44	WD repeat-containing protein 44	acNterm;phS		TRUE	FALSE	Nterm		1	0	0	1	phS3;acNterm2		FALSE	TMT				-0.06233												FALSE							Acetylation;Alternativesplicing;Coiledcoil;Completeproteome;Cytoplasm;Endosome;Golgiapparatus;Membrane;Phosphoprotein;Polymorphism;Referenceproteome;Repeat;WDrepeat		WD_REPEATS_2;WD_REPEATS_REGION	Plasma proteins;Predicted intracellular proteins	Golgi apparatus
(ac)AS(ph)GVAVSDGVIK	P23528	CFL1	Cofilin-1	acNterm;phS		TRUE	TRUE	Nterm		1	0	0	1	phS3;acNterm2		slower	6h;24h;40h;TMT	-0.0617796	-0.0983952	-0.014096	-0.815847				-0.461424				ASGVAVSDGVIK	FALSE	FALSE	FALSE	TRUE					FALSE	Axon guidance;Fc gamma R-mediated phagocytosis;Regulation of actin cytoskeleton	3D-structure;Acetylation;Actin-binding;Cellmembrane;Cellprojection;Completeproteome;Cytoplasm;Cytoskeleton;Directproteinsequencing;Membrane;Nucleus;Phosphoprotein;Referenceproteome	Cofilin-actin-CAP1 complex	ADF_H	Plasma proteins;Predicted intracellular proteins
(ac)AS(ph)GVQVADEVCR	P60981	DSTN	Destrin	acNterm;phS		TRUE	TRUE	Nterm		1	0	0	1	phS3;acNterm2		FALSE	6h;24h;40h;TMT	0.799345	-0.0508747	-0.0458221	3.14425									FALSE	FALSE	FALSE	N/A							Acetylation;Actin-binding;Alternativesplicing;Completeproteome;Directproteinsequencing;Phosphoprotein;Polymorphism;Referenceproteome;Ublconjugation		ADF_H	Plasma proteins;Predicted intracellular proteins
(ac)AS(ph)GVTVNDEVIK	Q9Y281	CFL2	Cofilin-2	acNterm;phS		TRUE	TRUE	Nterm		1	0	0	1	phS3;acNterm2		FALSE	6h;24h;40h;TMT	1.19674	-0.108781	-0.0774213	-0.155265									N/A	FALSE	FALSE	FALSE						Axon guidance;Fc gamma R-mediated phagocytosis;Regulation of actin cytoskeleton	Acetylation;Actin-binding;Alternativesplicing;Completeproteome;Cytoplasm;Cytoskeleton;Directproteinsequencing;Diseasemutation;Nemalinemyopathy;Nucleus;Phosphoprotein;Polymorphism;Referenceproteome		ADF_H	Disease related genes;Plasma proteins;Predicted intracellular proteins	Nucleoplasm;Plasma membrane;Cytosol
(ac)AS(ph)KEMFEDTVEER	Q16576	RBBP7	Histone-binding protein RBBP7	acNterm;phS		TRUE	TRUE	Nterm		1	0	0	1	phS3;acNterm2		N/A	TMT				0.134673												N/A							3D-structure;Acetylation;Alternativesplicing;Chaperone;Chromatinregulator;Completeproteome;Directproteinsequencing;DNAreplication;Isopeptidebond;Nucleus;Phosphoprotein;Referenceproteome;Repeat;Repressor;Transcription;Transcriptionregulation;Ublconjugation;WDrepeat	ALL-1 supercomplex;Anti-HDAC2 complex;BRMS1-SIN3-HDAC complex;HCF-1 complex;HDAC1-associated core complex cII;HDAC1-associated protein complex;HDAC2-asscociated core complex;hNURF complex;ING2 complex;MeCP1 complex;Mi2/NuRD complex;mSin3A complex;MTA1 complex;MTA1-HDAC core complex;MTA2 complex;NuRD.1 complex;Polycomb repressive complex 2 (PRC 2);Polycomb repressive complex 2 (PRC2);Polycomb repr…	WD_REPEATS_1;WD_REPEATS_2;WD_REPEATS_REGION	Predicted intracellular proteins	Nucleoplasm
(ac)AS(ph)PGHSDLGEVAPEIK	Q8TCY9-2	URGCP	Up-regulator of cell proliferation	acNterm;phS		TRUE	TRUE	Nterm		1	0	0	1	phS3;acNterm2		N/A	TMT				0												N/A							Alternativesplicing;Cellcycle;Completeproteome;Cytoplasm;Nucleus;Polymorphism;Referenceproteome		G_VLIG	Predicted intracellular proteins;Predicted membrane proteins	Cytosol
(ac)AS(ph)PGIEVELLGK	Q8TCY9	URGCP	Up-regulator of cell proliferation	acNterm;phS		TRUE	TRUE	Nterm		1	0	0	1	phS3;acNterm2		N/A	TMT				0												N/A							Alternativesplicing;Cellcycle;Completeproteome;Cytoplasm;Nucleus;Polymorphism;Referenceproteome		G_VLIG	Predicted intracellular proteins;Predicted membrane proteins	Cytosol
(ac)AS(ph)PGKDNYR	O15131	KPNA5	Importin subunit alpha-6	acNterm;phS		TRUE	TRUE	Nterm		1	0	0	1	phS3;acNterm2		N/A	6h;24h;40h	0	0	0										N/A	N/A	N/A								3D-structure;Completeproteome;Cytoplasm;Polymorphism;Proteintransport;Referenceproteome;Repeat;Transport		ARM_REPEAT;IBB	Predicted intracellular proteins;Transporters	Cytosol			channels and pores
(ac)AS(ph)PPESDGFSDVRK	P35568	IRS1	Insulin receptor substrate 1	acNterm;phS		TRUE	TRUE	Nterm		1	0	0	1	phS3;acNterm2		FALSE	TMT				-0.0172078												FALSE						Adipocytokine signaling pathway;Aldosterone-regulated sodium reabsorption;Insulin signaling pathway;Neurotrophin signaling pathway;Type II diabetes mellitus	3D-structure;Completeproteome;Diabetesmellitus;Diseasemutation;Phosphoprotein;Polymorphism;Referenceproteome;Repeat;Transducer;Ublconjugation	Sam68-p85 P13K-IRS-1-IR signaling complex	IRS_PTB;PH_DOMAIN	Disease related genes;Plasma proteins;Predicted intracellular proteins	Nucleoplasm;Plasma membrane;Cytosol
(ac)AS(ph)PSLERPEK	Q13601;Q13601-2	KRR1	KRR1 small subunit processome component homolog	acNterm;phS		TRUE	FALSE	Nterm		1	0	0	1	phS3;acNterm2		FALSE	6h;24h;40h;TMT	-0.666633	-0.156958	-0.00396819	-0.743477									N/A	FALSE	N/A	FALSE							Acetylation;Alternativesplicing;Completeproteome;Cytoplasm;Directproteinsequencing;Nucleus;Phosphoprotein;Polymorphism;Referenceproteome;Ribonucleoprotein;Ribosomebiogenesis;RNA-binding;rRNAprocessing			Plasma proteins;Predicted intracellular proteins	Nucleoplasm;Nucleoli
(ac)AS(ph)PSRQPPPGGSGLLQGSR	Q96S90	LYSMD1	LysM and putative peptidoglycan-binding domain-containing protein 1	acNterm;phS		TRUE	TRUE	Nterm		1	0	0	1	phS3;acNterm2		FALSE	TMT				-0.260972												FALSE							3D-structure;Alternativesplicing;Completeproteome;Phosphoprotein;Referenceproteome			Predicted intracellular proteins	Nucleoplasm
(ac)ASACGAPGPGGALGSQAPSWYHR	O15357	INPPL1	Phosphatidylinositol 3,4,5-trisphosphate 5-phosphatase 2	acNterm		TRUE	TRUE	Nterm		1	0	0	0	acNterm2		FALSE	24h;40h		0.039493	-0.150567											FALSE	FALSE							Inositol phosphate metabolism;Phosphatidylinositol signaling system	3D-structure;Actin-binding;Alternativesplicing;Celladhesion;Cellprojection;Completeproteome;Cytoplasm;Cytoskeleton;Diabetesmellitus;Diseasemutation;Hydrolase;Immunity;Membrane;Phosphoprotein;Polymorphism;Referenceproteome;SH2domain;SH3-binding		SAM_DOMAIN;SH2	Cancer-related genes;Disease related genes;Enzymes;Potential drug targets;Predicted intracellular proteins	Golgi apparatus;Cytosol				hydrolase
(ac)ASALEQFVNSVR	Q9UNS2	COPS3	COP9 signalosome complex subunit 3	acNterm		TRUE	TRUE	Nterm		1	0	0	0	acNterm2		FALSE	24h;40h		0.225912	-0.0885367											N/A	FALSE								3D-structure;Acetylation;Alternativesplicing;Completeproteome;Cytoplasm;Directproteinsequencing;Nucleus;Phosphoprotein;Referenceproteome;Signalosome	CNS-P53 complex;COP9 signalosome complex;CSA complex;CSA-POLIIa complex;DDB2 complex		Predicted intracellular proteins	Nucleoplasm;Cytosol
(ac)ASASCSPGGALAS(ph)PEPGRK	O15172	PSPHP1	Putative phosphoserine phosphatase-like protein	acNterm;phS		TRUE	TRUE	Nterm		1	0	0	1	phS14;acNterm2		N/A	TMT				0												N/A							Completeproteome;Referenceproteome
(ac)ASASTQPAALSAEQAK	Q99622	C12orf57	Protein C10	acNterm		TRUE	TRUE	Nterm		1	0	0	0	acNterm2		FALSE	TMT				-0.144923												FALSE							Acetylation;Completeproteome;Cytoplasm;Diseasemutation;Mentalretardation;Referenceproteome			Disease related genes;Predicted intracellular proteins	Nuclear speckles
(ac)ASASYHISNLLEK	Q86VP6;Q86VP6-2	CAND1	Cullin-associated NEDD8-dissociated protein 1	acNterm		TRUE	FALSE	Nterm		1	0	0	0	acNterm2		N/A	24h;TMT		-0.0513811		0.889749										N/A		N/A							3D-structure;Acetylation;Alternativesplicing;Completeproteome;Cytoplasm;Directproteinsequencing;Nucleus;Phosphoprotein;Polymorphism;Referenceproteome;Repeat;Ublconjugationpathway	CAND1-CUL1-RBX1 complex;CAND1-CUL2-RBX1 complex;CAND1-CUL3-RBX1 complex;CAND1-CUL4A-RBX1 complex;CAND1-CUL4B-RBX1 complex		Plasma proteins;Predicted intracellular proteins	Nucleoplasm;Golgi apparatus;Cytosol
(ac)ASAVSPANLPAVLLQPR	P51610-2;P51610;P51610-3;P51610-4	HCFC1	Host cell factor 1;HCF N-terminal chain 1;HCF N-terminal chain 2;HCF N-terminal chain 3;HCF N-terminal chain 4;HCF N-terminal chain 5;HCF N-terminal chain 6;HCF C-terminal chain 1;HCF C-terminal chain 2;HCF C-terminal chain 3;HCF C-terminal chain 4;HCF C-terminal chain 5;HCF C-terminal chain 6	acNterm		FALSE	FALSE	Nterm		1	0	0	0	acNterm2		FALSE	6h;24h;40h	-0.256888	0.036206	0.111244										N/A	N/A	FALSE								3D-structure;Acetylation;Alternativesplicing;Autocatalyticcleavage;Cellcycle;Chromatinregulator;Completeproteome;Cytoplasm;Directproteinsequencing;Diseasemutation;Glycoprotein;Host-virusinteraction;Isopeptidebond;Kelchrepeat;Mentalretardation;Nucleus;Phosphoprotein;Polymorphism;Referenceproteome;Repeat;Ublconjugation	HCF-1 complex;MLL1-WDR5 complex;MLL-HCF complex	FN3	Disease related genes;Plasma proteins;Predicted intracellular proteins	Nucleoplasm;Mitochondria
(ac)ASCASIDIEDATQHLR	Q6P2E9	EDC4	Enhancer of mRNA-decapping protein 4	acNterm		TRUE	TRUE	Nterm		1	0	0	0	acNterm2		FALSE	6h;24h;40h;TMT	3.17117	0.0874891	-0.805143	-0.112608									N/A	FALSE	FALSE	N/A						RNA degradation	Acetylation;Alternativesplicing;Coiledcoil;Completeproteome;Cytoplasm;Nucleus;Phosphoprotein;Referenceproteome;Repeat;WDrepeat	Decapping complex	WD_REPEATS_2;WD_REPEATS_REGION	Predicted intracellular proteins	Nucleoplasm;Cytoplasmic bodies
(ac)ASDAVQSEPR	Q16512;Q16512-3	PKN1	Serine/threonine-protein kinase N1	acNterm		TRUE	FALSE	Nterm		1	0	0	0	acNterm2		N/A	TMT				0.62739												N/A							3D-structure;Acetylation;Alternativesplicing;ATP-binding;Cellmembrane;Chromatinregulator;Completeproteome;Cytoplasm;Endosome;Kinase;Membrane;Nucleotide-binding;Nucleus;Phosphoprotein;Polymorphism;Referenceproteome;Repeat;Serine/threonine-proteinkinase;Transcription;Transcriptionregulation;Transferase;Ublconjugation		AGC_KINASE_CTER;PROTEIN_KINASE_ATP;PROTEIN_KINASE_DOM;PROTEIN_KINASE_ST	Enzymes;Predicted intracellular proteins	Nucleoplasm;Nuclear bodies;Cytosol		AGC Ser/Thr protein kinase		transferase
(ac)ASEDIAK	P46060	RANGAP1	Ran GTPase-activating protein 1	acNterm		TRUE	TRUE	Nterm		1	0	0	0	acNterm2		FALSE	6h;24h	0.0739877	0.035817											FALSE	FALSE								RNA transport	3D-structure;Acetylation;Centromere;Chromosome;Completeproteome;Cytoplasm;Cytoskeleton;Directproteinsequencing;GTPaseactivation;Isopeptidebond;Kinetochore;Leucine-richrepeat;Membrane;Nucleus;Phosphoprotein;Polymorphism;Referenceproteome;Repeat;Ublconjugation			Plasma proteins;Predicted intracellular proteins;Transporters	Nuclear membrane;Vesicles;Cytosol			channels and pores
(ac)ASEDNRVPS(ph)PPPTGDDGGGGGR	P50851;P50851-2	LRBA	Lipopolysaccharide-responsive and beige-like anchor protein	acNterm;phS		FALSE	FALSE	Nterm		1	0	0	1	phS10;acNterm2		FALSE	6h;24h;40h	-0.265443	-0.0150758	-0.00393838										FALSE	FALSE	FALSE								3D-structure;Acetylation;Alternativesplicing;Cellmembrane;Coiledcoil;Completeproteome;Diseasemutation;Endoplasmicreticulum;Golgiapparatus;Lysosome;Membrane;Phosphoprotein;Polymorphism;Referenceproteome;Repeat;Transmembrane;Transmembranehelix;WDrepeat		BEACH	Disease related genes;Plasma proteins;Predicted intracellular proteins;Predicted membrane proteins	Golgi apparatus;Cytosol
(ac)ASEDNRVPSPPPT(ph)GDDGGGGGR	P50851;P50851-2	LRBA	Lipopolysaccharide-responsive and beige-like anchor protein	acNterm;phT		FALSE	FALSE	Nterm	COP1;degron_unmod	1	0	0	1	phT14;acNterm2		N/A	40h			0.443088												N/A								3D-structure;Acetylation;Alternativesplicing;Cellmembrane;Coiledcoil;Completeproteome;Diseasemutation;Endoplasmicreticulum;Golgiapparatus;Lysosome;Membrane;Phosphoprotein;Polymorphism;Referenceproteome;Repeat;Transmembrane;Transmembranehelix;WDrepeat		BEACH	Disease related genes;Plasma proteins;Predicted intracellular proteins;Predicted membrane proteins	Golgi apparatus;Cytosol
(ac)ASEELQK	Q9HB71;Q9HB71-2	CACYBP	Calcyclin-binding protein	acNterm		TRUE	FALSE	Nterm		1	0	0	0	acNterm2		FALSE	6h;24h;40h	0.00483018	-0.0036393	-0.00922306										FALSE	FALSE	FALSE							Wnt signaling pathway	3D-structure;Acetylation;Alternativesplicing;Completeproteome;Cytoplasm;Directproteinsequencing;Nucleus;Phosphoprotein;Referenceproteome;Ublconjugationpathway	Ubiquitin E3 ligase (SIAH1, SIP, SKP1A, TBL1X)	CS;SGS	Plasma proteins;Predicted intracellular proteins	Nucleoplasm;Cytosol
(ac)ASEELQKDLEEVK	Q9HB71;Q9HB71-2	CACYBP	Calcyclin-binding protein	acNterm		TRUE	FALSE	Nterm		1	0	0	0	acNterm2		FALSE	6h;24h;40h;TMT	0.0164309	0.141829	-0.156621	0.401597									N/A	FALSE	FALSE	FALSE						Wnt signaling pathway	3D-structure;Acetylation;Alternativesplicing;Completeproteome;Cytoplasm;Directproteinsequencing;Nucleus;Phosphoprotein;Referenceproteome;Ublconjugationpathway	Ubiquitin E3 ligase (SIAH1, SIP, SKP1A, TBL1X)	CS;SGS	Plasma proteins;Predicted intracellular proteins	Nucleoplasm;Cytosol
(ac)ASEGPREPESEGIK	Q96T21	SECISBP2	Selenocysteine insertion sequence-binding protein 2	acNterm		TRUE	TRUE	Nterm		1	0	0	0	acNterm2		N/A	TMT				0.417759												N/A							Alternativesplicing;Completeproteome;Diseasemutation;Mitochondrion;Nucleus;Polymorphism;Proteinbiosynthesis;Referenceproteome;RNA-binding;Transitpeptide			Disease related genes;Predicted intracellular proteins	Nucleoplasm
(ac)ASEIHMTGPMCLIENTNGR	P32455	GBP1	Interferon-induced guanylate-binding protein 1	acNterm		TRUE	TRUE	Nterm		1	0	0	0	acNterm2		FALSE	6h;24h;TMT	0.284236	-0.124424		-0.808434									FALSE	FALSE		N/A							3D-structure;Antiviraldefense;Completeproteome;Cytoplasm;Golgiapparatus;GTP-binding;Immunity;Lipoprotein;Membrane;Methylation;Nucleotide-binding;Polymorphism;Prenylation;Referenceproteome;Secreted		G_GB1_RHD3	Plasma proteins;Predicted intracellular proteins
(ac)ASEKPLAAVTCTAPVNIAVIK	P53602	MVD	Diphosphomevalonate decarboxylase	acNterm		TRUE	TRUE	Nterm		1	0	0	0	acNterm2		FALSE	24h		-0.113726												FALSE								Terpenoid backbone biosynthesis	3D-structure;Acetylation;ATP-binding;Cholesterolbiosynthesis;Cholesterolmetabolism;Completeproteome;Lipidbiosynthesis;Lipidmetabolism;Lyase;Nucleotide-binding;Phosphoprotein;Polymorphism;Referenceproteome;Steroidbiosynthesis;Steroidmetabolism;Sterolbiosynthesis;Sterolmetabolism			Disease related genes;Enzymes;Plasma proteins;Potential drug targets;Predicted intracellular proteins;Predicted membrane proteins	Cell Junctions;Cytosol				lyase
(ac)ASESDT(ph)EEFYDAPEDVHLGGGYPVGSPGK	Q5JSH3-2;Q5JSH3;Q5JSH3-4	WDR44	WD repeat-containing protein 44	acNterm;phT		TRUE	FALSE	Nterm		1	0	0	1	phT7;acNterm2		FALSE	TMT				-0.143192												FALSE							Acetylation;Alternativesplicing;Coiledcoil;Completeproteome;Cytoplasm;Endosome;Golgiapparatus;Membrane;Phosphoprotein;Polymorphism;Referenceproteome;Repeat;WDrepeat		WD_REPEATS_2;WD_REPEATS_REGION	Plasma proteins;Predicted intracellular proteins	Golgi apparatus
(ac)ASESDTEEFY(ph)DAPEDVHLGGGYPVGS(ph)PGK	Q5JSH3-2;Q5JSH3;Q5JSH3-4	WDR44	WD repeat-containing protein 44	acNterm;phS;phY		TRUE	FALSE	Nterm		1	0	0	2	phS27;phY11;acNterm2		N/A	TMT				0.0821677												N/A							Acetylation;Alternativesplicing;Coiledcoil;Completeproteome;Cytoplasm;Endosome;Golgiapparatus;Membrane;Phosphoprotein;Polymorphism;Referenceproteome;Repeat;WDrepeat		WD_REPEATS_2;WD_REPEATS_REGION	Plasma proteins;Predicted intracellular proteins	Golgi apparatus
(ac)ASESDTEEFYDAPEDVHLGGGYPVGS(ph)PGK	Q5JSH3-2;Q5JSH3;Q5JSH3-4	WDR44	WD repeat-containing protein 44	acNterm;phS		TRUE	FALSE	Nterm		1	0	0	1	phS27;acNterm2		FALSE	TMT				-0.245071												FALSE							Acetylation;Alternativesplicing;Coiledcoil;Completeproteome;Cytoplasm;Endosome;Golgiapparatus;Membrane;Phosphoprotein;Polymorphism;Referenceproteome;Repeat;WDrepeat		WD_REPEATS_2;WD_REPEATS_REGION	Plasma proteins;Predicted intracellular proteins	Golgi apparatus
(ac)ASFVTEVLAHSGR	O43264;O43264-2	ZW10	Centromere/kinetochore protein zw10 homolog	acNterm		TRUE	FALSE	Nterm		1	0	0	0	acNterm2		faster	6h;24h;40h;TMT	0.265926	0.109441	-0.0183953	4.76161									FALSE	FALSE	FALSE	TRUE							Acetylation;Alternativesplicing;Cellcycle;Celldivision;Centromere;Chromosome;Coiledcoil;Completeproteome;Cytoplasm;Cytoskeleton;Directproteinsequencing;Endoplasmicreticulum;ER-Golgitransport;Kinetochore;Membrane;Mitosis;Polymorphism;Proteintransport;Referenceproteome;Transport	SNARE complex (RINT1, ZW10, p31);SNARE complex (RINT1, ZW10, p31, Stx18)		Plasma proteins;Predicted intracellular proteins	Endoplasmic reticulum;Cytosol
(ac)ASGADSK(gl)GDDLSTAILK	P55072	VCP	Transitional endoplasmic reticulum ATPase	acNterm;GGK		TRUE	TRUE	Nterm		1	0	1	0	GGK8;acNterm2		FALSE	6h;24h;40h	2.38585	0.00849682	0.064838										FALSE	FALSE	FALSE							Protein processing in endoplasmic reticulum	3D-structure;Acetylation;Amyotrophiclateralsclerosis;ATP-binding;Completeproteome;Cytoplasm;Directproteinsequencing;Diseasemutation;DNAdamage;DNArepair;Endoplasmicreticulum;Hydrolase;Lipid-binding;Methylation;Neurodegeneration;Nucleotide-binding;Nucleus;Phosphoprotein;Referenceproteome;Transport;Ublconjugation;Ublconjugationpathway	BRCA1-VCP complex;gp78-p97/VCP-DERL1 complex;Membrane protein complex (DERL1, SELS, VCP);Membrane protein complex (VCP, UFD1L, SEC61B);p97/VCP-VIMP-DERL1 complex;p97/VCP-VIMP-DERL1-DERL2-HRD1-SEL1L complex;p97/VCP-VIMP-DERL2 complex;Profilin 1 complex;SVIP-p97/VCP-DERL1 complex	AAA	Disease related genes;Enzymes;Plasma proteins;Potential drug targets;Predicted intracellular proteins;Transporters	Nucleoplasm;Cytosol			primary active transporters	hydrolase
(ac)ASGADSK(gl)GDDLSTAILK(gl)QK	P55072	VCP	Transitional endoplasmic reticulum ATPase	acNterm;GGK		TRUE	TRUE	Nterm		1	0	2	0	GGK8;GGK18;acNterm2		FALSE	6h;24h;40h	0.339385	0.365686	0.167888										N/A	N/A	FALSE							Protein processing in endoplasmic reticulum	3D-structure;Acetylation;Amyotrophiclateralsclerosis;ATP-binding;Completeproteome;Cytoplasm;Directproteinsequencing;Diseasemutation;DNAdamage;DNArepair;Endoplasmicreticulum;Hydrolase;Lipid-binding;Methylation;Neurodegeneration;Nucleotide-binding;Nucleus;Phosphoprotein;Referenceproteome;Transport;Ublconjugation;Ublconjugationpathway	BRCA1-VCP complex;gp78-p97/VCP-DERL1 complex;Membrane protein complex (DERL1, SELS, VCP);Membrane protein complex (VCP, UFD1L, SEC61B);p97/VCP-VIMP-DERL1 complex;p97/VCP-VIMP-DERL1-DERL2-HRD1-SEL1L complex;p97/VCP-VIMP-DERL2 complex;Profilin 1 complex;SVIP-p97/VCP-DERL1 complex	AAA	Disease related genes;Enzymes;Plasma proteins;Potential drug targets;Predicted intracellular proteins;Transporters	Nucleoplasm;Cytosol			primary active transporters	hydrolase
(ac)ASGADSK(gl)GDDLSTAILKQK(gl)	P55072	VCP	Transitional endoplasmic reticulum ATPase	acNterm;GGK		TRUE	TRUE	Nterm		1	0	2	0	GGK8;GGK20;acNterm2		FALSE	24h;40h		-0.196837	0.524211											FALSE	N/A							Protein processing in endoplasmic reticulum	3D-structure;Acetylation;Amyotrophiclateralsclerosis;ATP-binding;Completeproteome;Cytoplasm;Directproteinsequencing;Diseasemutation;DNAdamage;DNArepair;Endoplasmicreticulum;Hydrolase;Lipid-binding;Methylation;Neurodegeneration;Nucleotide-binding;Nucleus;Phosphoprotein;Referenceproteome;Transport;Ublconjugation;Ublconjugationpathway	BRCA1-VCP complex;gp78-p97/VCP-DERL1 complex;Membrane protein complex (DERL1, SELS, VCP);Membrane protein complex (VCP, UFD1L, SEC61B);p97/VCP-VIMP-DERL1 complex;p97/VCP-VIMP-DERL1-DERL2-HRD1-SEL1L complex;p97/VCP-VIMP-DERL2 complex;Profilin 1 complex;SVIP-p97/VCP-DERL1 complex	AAA	Disease related genes;Enzymes;Plasma proteins;Potential drug targets;Predicted intracellular proteins;Transporters	Nucleoplasm;Cytosol			primary active transporters	hydrolase
(ac)ASGADSKGDDLSTAILK	P55072	VCP	Transitional endoplasmic reticulum ATPase	acNterm		TRUE	TRUE	Nterm		1	0	0	0	acNterm2		FALSE	6h;24h;40h	0.226992	0.0432055	1.21687										FALSE	FALSE	FALSE							Protein processing in endoplasmic reticulum	3D-structure;Acetylation;Amyotrophiclateralsclerosis;ATP-binding;Completeproteome;Cytoplasm;Directproteinsequencing;Diseasemutation;DNAdamage;DNArepair;Endoplasmicreticulum;Hydrolase;Lipid-binding;Methylation;Neurodegeneration;Nucleotide-binding;Nucleus;Phosphoprotein;Referenceproteome;Transport;Ublconjugation;Ublconjugationpathway	BRCA1-VCP complex;gp78-p97/VCP-DERL1 complex;Membrane protein complex (DERL1, SELS, VCP);Membrane protein complex (VCP, UFD1L, SEC61B);p97/VCP-VIMP-DERL1 complex;p97/VCP-VIMP-DERL1-DERL2-HRD1-SEL1L complex;p97/VCP-VIMP-DERL2 complex;Profilin 1 complex;SVIP-p97/VCP-DERL1 complex	AAA	Disease related genes;Enzymes;Plasma proteins;Potential drug targets;Predicted intracellular proteins;Transporters	Nucleoplasm;Cytosol			primary active transporters	hydrolase
(ac)ASGADSKGDDLSTAILK(gl)QK	P55072	VCP	Transitional endoplasmic reticulum ATPase	acNterm;GGK		TRUE	TRUE	Nterm		1	0	1	0	GGK18;acNterm2		FALSE	6h;24h;40h	1.31073	-0.00749804	-0.187744										FALSE	FALSE	N/A							Protein processing in endoplasmic reticulum	3D-structure;Acetylation;Amyotrophiclateralsclerosis;ATP-binding;Completeproteome;Cytoplasm;Directproteinsequencing;Diseasemutation;DNAdamage;DNArepair;Endoplasmicreticulum;Hydrolase;Lipid-binding;Methylation;Neurodegeneration;Nucleotide-binding;Nucleus;Phosphoprotein;Referenceproteome;Transport;Ublconjugation;Ublconjugationpathway	BRCA1-VCP complex;gp78-p97/VCP-DERL1 complex;Membrane protein complex (DERL1, SELS, VCP);Membrane protein complex (VCP, UFD1L, SEC61B);p97/VCP-VIMP-DERL1 complex;p97/VCP-VIMP-DERL1-DERL2-HRD1-SEL1L complex;p97/VCP-VIMP-DERL2 complex;Profilin 1 complex;SVIP-p97/VCP-DERL1 complex	AAA	Disease related genes;Enzymes;Plasma proteins;Potential drug targets;Predicted intracellular proteins;Transporters	Nucleoplasm;Cytosol			primary active transporters	hydrolase
(ac)ASGADSKGDDLSTAILKQK(gl)	P55072	VCP	Transitional endoplasmic reticulum ATPase	acNterm;GGK		TRUE	TRUE	Nterm		1	0	1	0	GGK20;acNterm2		N/A	40h			-0.0801497												N/A							Protein processing in endoplasmic reticulum	3D-structure;Acetylation;Amyotrophiclateralsclerosis;ATP-binding;Completeproteome;Cytoplasm;Directproteinsequencing;Diseasemutation;DNAdamage;DNArepair;Endoplasmicreticulum;Hydrolase;Lipid-binding;Methylation;Neurodegeneration;Nucleotide-binding;Nucleus;Phosphoprotein;Referenceproteome;Transport;Ublconjugation;Ublconjugationpathway	BRCA1-VCP complex;gp78-p97/VCP-DERL1 complex;Membrane protein complex (DERL1, SELS, VCP);Membrane protein complex (VCP, UFD1L, SEC61B);p97/VCP-VIMP-DERL1 complex;p97/VCP-VIMP-DERL1-DERL2-HRD1-SEL1L complex;p97/VCP-VIMP-DERL2 complex;Profilin 1 complex;SVIP-p97/VCP-DERL1 complex	AAA	Disease related genes;Enzymes;Plasma proteins;Potential drug targets;Predicted intracellular proteins;Transporters	Nucleoplasm;Cytosol			primary active transporters	hydrolase
(ac)ASGAGGVGGGGGGK	P49790;P49790-3;P49790-2	NUP153	Nuclear pore complex protein Nup153	acNterm		TRUE	FALSE	Nterm		1	0	0	0	acNterm2		FALSE	TMT				-0.537979												FALSE						RNA transport	3D-structure;Acetylation;Alternativesplicing;Completeproteome;Directproteinsequencing;DNA-binding;Glycoprotein;Host-virusinteraction;Membrane;Metal-binding;mRNAtransport;Nuclearporecomplex;Nucleus;Phosphoprotein;Polymorphism;Proteintransport;Referenceproteome;Repeat;Translocation;Transport;Viralpenetrationintohostnucleus;Virusentryintohostcell;Zinc;Zinc-finger		ZF_RANBP2_1;ZF_RANBP2_2	Predicted intracellular proteins;Transporters	Nuclear membrane			channels and pores
(ac)ASGEHS(ph)PGSGAAR	Q9H4A4	RNPEP	Aminopeptidase B	acNterm;phS		TRUE	TRUE	Nterm		1	0	0	1	phS7;acNterm2		FALSE	24h;40h		-1.09891	-0.753029											FALSE	FALSE								Acetylation;Aminopeptidase;Completeproteome;Hydrolase;Metal-binding;Metalloprotease;Phosphoprotein;Polymorphism;Protease;Referenceproteome;Secreted;Zinc		ZINC_PROTEASE	Enzymes;Plasma proteins;Predicted intracellular proteins;Predicted secreted proteins	Nucleoplasm;Golgi apparatus	metallopeptidase			hydrolase
(ac)ASGEHSPGSGAAR	Q9H4A4	RNPEP	Aminopeptidase B	acNterm		TRUE	TRUE	Nterm		1	0	0	0	acNterm2		FALSE	24h;40h		-0.274047	1.28687											FALSE	FALSE								Acetylation;Aminopeptidase;Completeproteome;Hydrolase;Metal-binding;Metalloprotease;Phosphoprotein;Polymorphism;Protease;Referenceproteome;Secreted;Zinc		ZINC_PROTEASE	Enzymes;Plasma proteins;Predicted intracellular proteins;Predicted secreted proteins	Nucleoplasm;Golgi apparatus	metallopeptidase			hydrolase
(ac)ASGRPEELWEAVVGAAER	Q96B36	AKT1S1	Proline-rich AKT1 substrate 1	acNterm		TRUE	TRUE	Nterm		1	0	0	0	acNterm2		FALSE	6h;24h;TMT	-0.41126	-0.195483		0									FALSE	FALSE		N/A							Alternativesplicing;Completeproteome;Cytoplasm;Phosphoprotein;Polymorphism;Referenceproteome			Predicted intracellular proteins	Cytosol
(ac)ASGVAVSDGVIK	P23528	CFL1	Cofilin-1	acNterm		TRUE	TRUE	Nterm		1	0	0	0	acNterm2		slower	6h;24h;40h;TMT	0.164893	-0.00839435	0.0156239	-0.687004				-0.332581				ASGVAVSDGVIK	FALSE	FALSE	FALSE	TRUE					FALSE	Axon guidance;Fc gamma R-mediated phagocytosis;Regulation of actin cytoskeleton	3D-structure;Acetylation;Actin-binding;Cellmembrane;Cellprojection;Completeproteome;Cytoplasm;Cytoskeleton;Directproteinsequencing;Membrane;Nucleus;Phosphoprotein;Referenceproteome	Cofilin-actin-CAP1 complex	ADF_H	Plasma proteins;Predicted intracellular proteins
(ac)ASGVAVSDGVIKVFNDMK	P23528	CFL1	Cofilin-1	acNterm		TRUE	TRUE	Nterm		1	0	0	0	acNterm2		N/A	TMT				-2.78955				-2.43512				ASGVAVSDGVIK				N/A					N/A	Axon guidance;Fc gamma R-mediated phagocytosis;Regulation of actin cytoskeleton	3D-structure;Acetylation;Actin-binding;Cellmembrane;Cellprojection;Completeproteome;Cytoplasm;Cytoskeleton;Directproteinsequencing;Membrane;Nucleus;Phosphoprotein;Referenceproteome	Cofilin-actin-CAP1 complex	ADF_H	Plasma proteins;Predicted intracellular proteins
(ac)ASGVQVADEVCR	P60981	DSTN	Destrin	acNterm		TRUE	TRUE	Nterm		1	0	0	0	acNterm2		FALSE	6h;24h;40h;TMT	0.729301	0.0536618	0.468504	-0.661224									FALSE	FALSE	FALSE	N/A							Acetylation;Actin-binding;Alternativesplicing;Completeproteome;Directproteinsequencing;Phosphoprotein;Polymorphism;Referenceproteome;Ublconjugation		ADF_H	Plasma proteins;Predicted intracellular proteins
(ac)ASGVTVNDEVIK	Q9Y281	CFL2	Cofilin-2	acNterm		TRUE	TRUE	Nterm		1	0	0	0	acNterm2		FALSE	6h;24h;TMT	0.519603	0.487907		-0.517621									FALSE	N/A		FALSE						Axon guidance;Fc gamma R-mediated phagocytosis;Regulation of actin cytoskeleton	Acetylation;Actin-binding;Alternativesplicing;Completeproteome;Cytoplasm;Cytoskeleton;Directproteinsequencing;Diseasemutation;Nemalinemyopathy;Nucleus;Phosphoprotein;Polymorphism;Referenceproteome		ADF_H	Disease related genes;Plasma proteins;Predicted intracellular proteins	Nucleoplasm;Plasma membrane;Cytosol
(ac)ASHLRPPS(ph)PLLVR	Q8TDB6;Q8TDB6-2	DTX3L	E3 ubiquitin-protein ligase DTX3L	acNterm;phS		TRUE	FALSE	Nterm		1	0	0	1	phS9;acNterm2		FALSE	6h;24h;40h	0.0570221	0.409271	-1.70701										FALSE	FALSE	FALSE							Notch signaling pathway	3D-structure;Acetylation;Alternativesplicing;Chromatinregulator;Completeproteome;Cytoplasm;DNAdamage;DNArepair;Ligase;Metal-binding;Nucleus;Phosphoprotein;Polymorphism;Referenceproteome;Ublconjugationpathway;Zinc;Zinc-finger		ZF_RING_1;ZF_RING_2	Enzymes;Predicted intracellular proteins	Nucleoplasm;Cytosol
(ac)ASILDEYENSLSR	Q9P253	VPS18	Vacuolar protein sorting-associated protein 18 homolog	acNterm		TRUE	TRUE	Nterm		1	0	0	0	acNterm2		FALSE	6h;24h;40h	1.19275	0.332085	0.303765										FALSE	N/A	FALSE								Acetylation;Coiledcoil;Completeproteome;Endosome;Lysosome;Membrane;Metal-binding;Phosphoprotein;Polymorphism;Proteintransport;Referenceproteome;Transport;Zinc;Zinc-finger	Class C Vps complex (hVPS11, hVPS18, hVPS16, rVPS33a );Class C Vps complex (hVPS11, hVPS18, rVPS33a );Class C Vps complex (VPS11, VPS18, STX7);Class C Vps complex (VPS11, VPS18, VPS16);Class C VPS/HOPS complex	CHCR	Predicted intracellular proteins
(ac)ASIMEGPLSK	Q96SU4-7;Q96SU4-2;Q96SU4;Q96SU4-6	OSBPL9	Oxysterol-binding protein-related protein 9	acNterm		TRUE	FALSE	Nterm		1	0	0	0	acNterm2		N/A	TMT				-0.173562												N/A							Acetylation;Alternativesplicing;Completeproteome;Endosome;Golgiapparatus;Lipid-binding;Lipidtransport;Membrane;Phosphoprotein;Polymorphism;Referenceproteome;Transport		OSBP;PH_DOMAIN	Plasma proteins;Predicted intracellular proteins	Golgi apparatus;Vesicles
(ac)ASIWVGHR	P12429	ANXA3	Annexin A3	acNterm		TRUE	TRUE	Nterm		1	0	0	0	acNterm2		FALSE	6h;24h;40h;TMT	-0.0266174	-0.040707	-0.00341375	-3.05591									FALSE	FALSE	FALSE	N/A							3D-structure;Acetylation;Annexin;Calcium;Calcium/phospholipid-binding;Completeproteome;Directproteinsequencing;PhospholipaseA2inhibitor;Polymorphism;Referenceproteome;Repeat		ANNEXIN	FDA approved drug targets;Plasma proteins;Predicted intracellular proteins	Cytosol
(ac)ASK(ac)EMFEDTVEER	Q16576	RBBP7	Histone-binding protein RBBP7	acNterm;acK		TRUE	TRUE	Nterm		1	1	0	0	acK4;acNterm2		FALSE	24h;40h		-0.170728	-0.520831											FALSE	FALSE								3D-structure;Acetylation;Alternativesplicing;Chaperone;Chromatinregulator;Completeproteome;Directproteinsequencing;DNAreplication;Isopeptidebond;Nucleus;Phosphoprotein;Referenceproteome;Repeat;Repressor;Transcription;Transcriptionregulation;Ublconjugation;WDrepeat	ALL-1 supercomplex;Anti-HDAC2 complex;BRMS1-SIN3-HDAC complex;HCF-1 complex;HDAC1-associated core complex cII;HDAC1-associated protein complex;HDAC2-asscociated core complex;hNURF complex;ING2 complex;MeCP1 complex;Mi2/NuRD complex;mSin3A complex;MTA1 complex;MTA1-HDAC core complex;MTA2 complex;NuRD.1 complex;Polycomb repressive complex 2 (PRC 2);Polycomb repressive complex 2 (PRC2);Polycomb repr…	WD_REPEATS_1;WD_REPEATS_2;WD_REPEATS_REGION	Predicted intracellular proteins	Nucleoplasm
(ac)ASK(gl)EMFEDTVEER	Q16576	RBBP7	Histone-binding protein RBBP7	acNterm;GGK		TRUE	TRUE	Nterm		1	0	1	0	GGK4;acNterm2		FALSE	6h;24h;40h	0.0334164	0.0438607	0.0383206										N/A	FALSE	FALSE								3D-structure;Acetylation;Alternativesplicing;Chaperone;Chromatinregulator;Completeproteome;Directproteinsequencing;DNAreplication;Isopeptidebond;Nucleus;Phosphoprotein;Referenceproteome;Repeat;Repressor;Transcription;Transcriptionregulation;Ublconjugation;WDrepeat	ALL-1 supercomplex;Anti-HDAC2 complex;BRMS1-SIN3-HDAC complex;HCF-1 complex;HDAC1-associated core complex cII;HDAC1-associated protein complex;HDAC2-asscociated core complex;hNURF complex;ING2 complex;MeCP1 complex;Mi2/NuRD complex;mSin3A complex;MTA1 complex;MTA1-HDAC core complex;MTA2 complex;NuRD.1 complex;Polycomb repressive complex 2 (PRC 2);Polycomb repressive complex 2 (PRC2);Polycomb repr…	WD_REPEATS_1;WD_REPEATS_2;WD_REPEATS_REGION	Predicted intracellular proteins	Nucleoplasm
(ac)ASLEVS(ph)RSPRR	O60762	DPM1	Dolichol-phosphate mannosyltransferase subunit 1	acNterm;phS		TRUE	TRUE	Nterm		1	0	0	1	phS7;acNterm2		FALSE	6h;24h;40h	-0.0340366	-0.0904908	-0.201308										FALSE	FALSE	FALSE							N-Glycan biosynthesis	Acetylation;Completeproteome;Congenitaldisorderofglycosylation;Congenitalmusculardystrophy;Diseasemutation;Dystroglycanopathy;Endoplasmicreticulum;Glycosyltransferase;Phosphoprotein;Referenceproteome;Transferase	Dolichol-phosphate mannose (DPM) synthase		Disease related genes;Enzymes;Plasma proteins;Potential drug targets;Predicted intracellular proteins					transferase
(ac)ASLEVSRS(ph)PR	O60762	DPM1	Dolichol-phosphate mannosyltransferase subunit 1	acNterm;phS		TRUE	TRUE	Nterm		1	0	0	1	phS9;acNterm2		FALSE	6h;24h;40h;TMT	-0.0816329	0.0183485	0.151503	0.573247									FALSE	FALSE	FALSE	FALSE						N-Glycan biosynthesis	Acetylation;Completeproteome;Congenitaldisorderofglycosylation;Congenitalmusculardystrophy;Diseasemutation;Dystroglycanopathy;Endoplasmicreticulum;Glycosyltransferase;Phosphoprotein;Referenceproteome;Transferase	Dolichol-phosphate mannose (DPM) synthase		Disease related genes;Enzymes;Plasma proteins;Potential drug targets;Predicted intracellular proteins					transferase
(ac)ASLEVSRS(ph)PRR	O60762	DPM1	Dolichol-phosphate mannosyltransferase subunit 1	acNterm;phS		TRUE	TRUE	Nterm		1	0	0	1	phS9;acNterm2		N/A	24h;40h		-0.484969	-0.590521											N/A	N/A							N-Glycan biosynthesis	Acetylation;Completeproteome;Congenitaldisorderofglycosylation;Congenitalmusculardystrophy;Diseasemutation;Dystroglycanopathy;Endoplasmicreticulum;Glycosyltransferase;Phosphoprotein;Referenceproteome;Transferase	Dolichol-phosphate mannose (DPM) synthase		Disease related genes;Enzymes;Plasma proteins;Potential drug targets;Predicted intracellular proteins					transferase
(ac)ASLLK(gl)VDQEVK	P61289;P61289-2	PSME3	Proteasome activator complex subunit 3	acNterm;GGK		TRUE	FALSE	Nterm		1	0	1	0	GGK6;acNterm2		N/A	24h		0.0790672												N/A								Antigen processing and presentation;Hepatitis C;Proteasome	Acetylation;Alternativesplicing;Apoptosis;Cellcycle;Completeproteome;Cytoplasm;Directproteinsequencing;Nucleus;Phosphoprotein;Proteasome;Referenceproteome	PA28gamma complex;PA28gamma-20S proteasome		Predicted intracellular proteins	Nucleoplasm
(ac)ASLSLAPVNIFK	P78371	CCT2	T-complex protein 1 subunit beta	acNterm		TRUE	TRUE	Nterm		1	0	0	0	acNterm2		FALSE	6h;40h;TMT	-0.134661		0.233085	0.281593									N/A		FALSE	FALSE							Acetylation;Alternativesplicing;ATP-binding;Chaperone;Completeproteome;Cytoplasm;Directproteinsequencing;Nucleotide-binding;Phosphoprotein;Referenceproteome	CCT micro-complex	TCP1_1;TCP1_2;TCP1_3	Plasma proteins;Predicted intracellular proteins	Cytosol
(ac)ASLSLAPVNIFK(gl)AGADEER	P78371	CCT2	T-complex protein 1 subunit beta	acNterm;GGK		TRUE	TRUE	Nterm		1	0	1	0	GGK13;acNterm2		faster	6h;24h;40h	1.39666	0.866199	0.238465										TRUE	FALSE	FALSE								Acetylation;Alternativesplicing;ATP-binding;Chaperone;Completeproteome;Cytoplasm;Directproteinsequencing;Nucleotide-binding;Phosphoprotein;Referenceproteome	CCT micro-complex	TCP1_1;TCP1_2;TCP1_3	Plasma proteins;Predicted intracellular proteins	Cytosol
(ac)ASMGTLAFDEYGRPFLIIK	P48643	CCT5	T-complex protein 1 subunit epsilon	acNterm		TRUE	TRUE	Nterm		1	0	0	0	acNterm2		slower	6h;24h;40h;TMT	0.145856	-0.0399997	0.01179	-2.19825									FALSE	FALSE	FALSE	TRUE							Acetylation;Alternativesplicing;ATP-binding;Chaperone;Completeproteome;Cytoplasm;Cytoskeleton;Directproteinsequencing;Diseasemutation;Neuropathy;Nucleotide-binding;Phosphoprotein;Polymorphism;Referenceproteome	CCT micro-complex	TCP1_1;TCP1_2;TCP1_3	Disease related genes;Plasma proteins;Predicted intracellular proteins
(ac)ASMGTLAFDEYGRPFLIIK(gl)DQDR	P48643	CCT5	T-complex protein 1 subunit epsilon	acNterm;GGK		TRUE	TRUE	Nterm		1	0	1	0	GGK20;acNterm2		faster	6h;24h;40h	3.47872	1.33073	2.42507										TRUE	FALSE	FALSE								Acetylation;Alternativesplicing;ATP-binding;Chaperone;Completeproteome;Cytoplasm;Cytoskeleton;Directproteinsequencing;Diseasemutation;Neuropathy;Nucleotide-binding;Phosphoprotein;Polymorphism;Referenceproteome	CCT micro-complex	TCP1_1;TCP1_2;TCP1_3	Disease related genes;Plasma proteins;Predicted intracellular proteins
(ac)ASNK(ac)TTLQK	Q13185	CBX3	Chromobox protein homolog 3	acNterm;acK		TRUE	TRUE	Nterm		1	1	0	0	acK5;acNterm2		FALSE	6h;24h;40h	-0.783701	0.284175	0.0310643										FALSE	FALSE	FALSE								3D-structure;Acetylation;Biologicalrhythms;Chromatinregulator;Completeproteome;Directproteinsequencing;Nucleus;Phosphoprotein;Referenceproteome;Repeat;Repressor;Transcription;Transcriptionregulation	CEN complex	CHROMO_1;CHROMO_2	Plasma proteins;Predicted intracellular proteins	Nucleoplasm;Nuclear bodies
(ac)ASNK(gl)TTLQK	Q13185	CBX3	Chromobox protein homolog 3	acNterm;GGK		TRUE	TRUE	Nterm		1	0	1	0	GGK5;acNterm2		FALSE	40h			-0.289554												FALSE								3D-structure;Acetylation;Biologicalrhythms;Chromatinregulator;Completeproteome;Directproteinsequencing;Nucleus;Phosphoprotein;Referenceproteome;Repeat;Repressor;Transcription;Transcriptionregulation	CEN complex	CHROMO_1;CHROMO_2	Plasma proteins;Predicted intracellular proteins	Nucleoplasm;Nuclear bodies
(ac)ASNSWNAS(ph)SSPGEAREDGPEGLDK	Q99594	TEAD3	Transcriptional enhancer factor TEF-5	acNterm;phS		TRUE	TRUE	Nterm		1	0	0	1	phS9;acNterm2		N/A	TMT				-2.13705												N/A							Acetylation;Activator;Completeproteome;DNA-binding;Nucleus;Polymorphism;Referenceproteome;Transcription;Transcriptionregulation		TEA_1;TEA_2	Predicted intracellular proteins;Transcription factors
(ac)ASNVTNK(ac)TDPR	P07910;P07910-3;P07910-2;P07910-4	HNRNPC	Heterogeneous nuclear ribonucleoproteins C1/C2	acNterm;acK		FALSE	FALSE	Nterm		1	1	0	0	acK8;acNterm2		faster	6h;24h;40h	1.72483	-0.264649	-0.128343										TRUE	FALSE	FALSE							Spliceosome	3D-structure;Acetylation;Alternativesplicing;Coiledcoil;Completeproteome;Directproteinsequencing;Isopeptidebond;mRNAprocessing;mRNAsplicing;Nucleus;Phosphoprotein;Polymorphism;Referenceproteome;Ribonucleoprotein;RNA-binding;Spliceosome;Ublconjugation	C complex spliceosome;LARC complex (LCR-associated remodeling complex);Toposome	RRM	Plasma proteins;Predicted intracellular proteins	Nucleoplasm
(ac)ASNVTNK(gl)TDPR	P07910;P07910-3;P07910-2;P07910-4	HNRNPC	Heterogeneous nuclear ribonucleoproteins C1/C2	acNterm;GGK		FALSE	FALSE	Nterm		1	0	1	0	GGK8;acNterm2		faster	6h;24h;40h	2.88459	0.0991703	-0.487028										TRUE	N/A	FALSE							Spliceosome	3D-structure;Acetylation;Alternativesplicing;Coiledcoil;Completeproteome;Directproteinsequencing;Isopeptidebond;mRNAprocessing;mRNAsplicing;Nucleus;Phosphoprotein;Polymorphism;Referenceproteome;Ribonucleoprotein;RNA-binding;Spliceosome;Ublconjugation	C complex spliceosome;LARC complex (LCR-associated remodeling complex);Toposome	RRM	Plasma proteins;Predicted intracellular proteins	Nucleoplasm
(ac)ASPGKDNYR	O15131	KPNA5	Importin subunit alpha-6	acNterm		TRUE	TRUE	Nterm		1	0	0	0	acNterm2		N/A	TMT				-0.770612												N/A							3D-structure;Completeproteome;Cytoplasm;Polymorphism;Proteintransport;Referenceproteome;Repeat;Transport		ARM_REPEAT;IBB	Predicted intracellular proteins;Transporters	Cytosol			channels and pores
(ac)ASPS(ph)RQPPPGGSGLLQGSR	Q96S90	LYSMD1	LysM and putative peptidoglycan-binding domain-containing protein 1	acNterm;phS		TRUE	TRUE	Nterm		1	0	0	1	phS5;acNterm2		N/A	TMT				0.582457												N/A							3D-structure;Alternativesplicing;Completeproteome;Phosphoprotein;Referenceproteome			Predicted intracellular proteins	Nucleoplasm
(ac)ASPSLERPEK	Q13601;Q13601-2	KRR1	KRR1 small subunit processome component homolog	acNterm		TRUE	FALSE	Nterm		1	0	0	0	acNterm2		FALSE	TMT				-0.17702												FALSE							Acetylation;Alternativesplicing;Completeproteome;Cytoplasm;Directproteinsequencing;Nucleus;Phosphoprotein;Polymorphism;Referenceproteome;Ribonucleoprotein;Ribosomebiogenesis;RNA-binding;rRNAprocessing			Plasma proteins;Predicted intracellular proteins	Nucleoplasm;Nucleoli
(ac)ASQNRDPAATSVAAAR	O00762;O00762-3;O00762-4	UBE2C	Ubiquitin-conjugating enzyme E2 C	acNterm		TRUE	FALSE	Nterm		1	0	0	0	acNterm2		N/A	6h;TMT	0.128478			0									N/A			N/A						Ubiquitin mediated proteolysis	3D-structure;Acetylation;Alternativesplicing;ATP-binding;Cellcycle;Celldivision;Completeproteome;Ligase;Mitosis;Nucleotide-binding;Phosphoprotein;Polymorphism;Referenceproteome;Ublconjugation;Ublconjugationpathway		UBIQUITIN_CONJUGAT_1;UBIQUITIN_CONJUGAT_2	Cancer-related genes;Enzymes;Predicted intracellular proteins	Plasma membrane;Cytosol				transferase
(ac)ASQSQGIQQLLQAEK	O75348;O95670-2;O95670	ATP6V1G1;ATP6V1G2	V-type proton ATPase subunit G 1;V-type proton ATPase subunit G 2	acNterm		TRUE	FALSE	Nterm		1	0	0	0	acNterm2		N/A	TMT				0.354869												N/A						Collecting duct acid secretion;Epithelial cell signaling in Helicobacter pylori infection;Oxidative phosphorylation;Phagosome;Rheumatoid arthritis;Vibrio cholerae infection	Acetylation;Alternativesplicing;Completeproteome;Directproteinsequencing;Hydrogeniontransport;Iontransport;Referenceproteome;Transport			Plasma proteins;Predicted intracellular proteins;Transporters	Nucleoplasm;Nucleoli			primary active transporters
(ac)ASQSQGIQQLLQAEKR	O75348;O95670-2;O95670	ATP6V1G1;ATP6V1G2	V-type proton ATPase subunit G 1;V-type proton ATPase subunit G 2	acNterm		FALSE	FALSE	Nterm		1	0	0	0	acNterm2		FALSE	6h;TMT	0			-0.496073									N/A			FALSE						Collecting duct acid secretion;Epithelial cell signaling in Helicobacter pylori infection;Oxidative phosphorylation;Phagosome;Rheumatoid arthritis;Vibrio cholerae infection	Acetylation;Completeproteome;Directproteinsequencing;Hydrogeniontransport;Iontransport;Referenceproteome;Transport			Plasma proteins;Predicted intracellular proteins;Transporters	Nucleoplasm;Nucleoli			primary active transporters
(ac)ASREEVLALQAEVAQREEELNSLK	O95396	MOCS3	Adenylyltransferase and sulfurtransferase MOCS3;Molybdopterin-synthase adenylyltransferase;Molybdopterin-synthase sulfurtransferase	acNterm		TRUE	TRUE	Nterm		1	0	0	0	acNterm2		N/A	TMT				-0.209799												N/A						Sulfur relay system	3D-structure;ATP-binding;Completeproteome;Cytoplasm;Disulfidebond;Metal-binding;Molybdenumcofactorbiosynthesis;Multifunctionalenzyme;Nucleotide-binding;Polymorphism;Referenceproteome;Transferase;tRNAprocessing;Zinc		RHODANESE_3	Enzymes;Predicted intracellular proteins					transferase
(ac)ASRLLLNNGAK	P15121	AKR1B1	Aldose reductase	acNterm		TRUE	TRUE	Nterm		1	0	0	0	acNterm2		FALSE	6h;24h;40h	0.237736	0.0732616	0.0206783										FALSE	FALSE	FALSE							Fructose and mannose metabolism;Galactose metabolism;Glycerolipid metabolism;Pentose and glucuronate interconversions;Pyruvate metabolism	3D-structure;Acetylation;Completeproteome;Cytoplasm;Directproteinsequencing;NADP;Oxidoreductase;Polymorphism;Referenceproteome		ALDOKETO_REDUCTASE_1;ALDOKETO_REDUCTASE_2;ALDOKETO_REDUCTASE_3	Cancer-related genes;Enzymes;Plasma proteins;Predicted intracellular proteins	Nucleoplasm;Cytosol				oxidoreductase
(ac)ASRLLLNNGAKMPILGLGTWK	P15121	AKR1B1	Aldose reductase	acNterm		TRUE	TRUE	Nterm		1	0	0	0	acNterm2		N/A	40h			0.000332312												N/A							Fructose and mannose metabolism;Galactose metabolism;Glycerolipid metabolism;Pentose and glucuronate interconversions;Pyruvate metabolism	3D-structure;Acetylation;Completeproteome;Cytoplasm;Directproteinsequencing;NADP;Oxidoreductase;Polymorphism;Referenceproteome		ALDOKETO_REDUCTASE_1;ALDOKETO_REDUCTASE_2;ALDOKETO_REDUCTASE_3	Cancer-related genes;Enzymes;Plasma proteins;Predicted intracellular proteins	Nucleoplasm;Cytosol				oxidoreductase
(ac)ASSAASSEHFEK	Q9UEU0	VTI1B	Vesicle transport through interaction with t-SNAREs homolog 1B	acNterm		TRUE	TRUE	Nterm		1	0	0	0	acNterm2		FALSE	TMT				-0.285358												FALSE						SNARE interactions in vesicular transport	3D-structure;Acetylation;Alternativesplicing;Coiledcoil;Completeproteome;Endosome;Lysosome;Membrane;Phosphoprotein;Proteintransport;Referenceproteome;Transmembrane;Transmembranehelix;Transport	SNARE complex (VAMP4, STX6, STX16, VTI1a, VTI1b)		Predicted intracellular proteins;Predicted membrane proteins;Transporters	Golgi apparatus;Vesicles
(ac)ASSAASSEHFEK(gl)LHEIFR	Q9UEU0	VTI1B	Vesicle transport through interaction with t-SNAREs homolog 1B	acNterm;GGK		TRUE	TRUE	Nterm		1	0	1	0	GGK13;acNterm2		FALSE	24h;40h		-0.520504	0.0965667											FALSE	N/A							SNARE interactions in vesicular transport	3D-structure;Acetylation;Alternativesplicing;Coiledcoil;Completeproteome;Endosome;Lysosome;Membrane;Phosphoprotein;Proteintransport;Referenceproteome;Transmembrane;Transmembranehelix;Transport	SNARE complex (VAMP4, STX6, STX16, VTI1a, VTI1b)		Predicted intracellular proteins;Predicted membrane proteins;Transporters	Golgi apparatus;Vesicles
(ac)ASSDIQVK	P16949;P16949-2	STMN1	Stathmin	acNterm		TRUE	FALSE	Nterm		1	0	0	0	acNterm2		slower	TMT				-1.06652												TRUE						MAPK signaling pathway	Acetylation;Alternativesplicing;Coiledcoil;Completeproteome;Cytoplasm;Cytoskeleton;Developmentalprotein;Differentiation;Directproteinsequencing;Microtubule;Neurogenesis;Phosphoprotein;Referenceproteome		STATHMIN_1;STATHMIN_2;STATHMIN_3	Cancer-related genes;Predicted intracellular proteins	Cytosol
(ac)ASSDIQVK(gl)ELEK	P16949;P16949-2	STMN1	Stathmin	acNterm;GGK		TRUE	FALSE	Nterm		1	0	1	0	GGK9;acNterm2		FALSE	6h;24h;40h	-0.421757	-0.100266	0.0319305										FALSE	FALSE	FALSE							MAPK signaling pathway	Acetylation;Alternativesplicing;Cellprojection;Coiledcoil;Completeproteome;Cytoplasm;Cytoskeleton;Developmentalprotein;Differentiation;Directproteinsequencing;Golgiapparatus;Lipoprotein;Microtubule;Neurogenesis;Palmitate;Phosphoprotein;Referenceproteome		STATHMIN_1;STATHMIN_2;STATHMIN_3	Cancer-related genes;Predicted intracellular proteins	Cytosol
(ac)ASSDLEQLCSHVNEK	Q96BD8-2;Q96BD8	SKA1	Spindle and kinetochore-associated protein 1	acNterm		TRUE	FALSE	Nterm		1	0	0	0	acNterm2		N/A	TMT				-0.0422621												N/A							3D-structure;Acetylation;Alternativesplicing;Cellcycle;Celldivision;Centromere;Chromosome;Coiledcoil;Completeproteome;Cytoplasm;Cytoskeleton;Kinetochore;Microtubule;Mitosis;Polymorphism;Referenceproteome			Predicted intracellular proteins	Microtubules
(ac)ASSQGK(gl)NELK	Q63HM9	PLCXD3	PI-PLC X domain-containing protein 3	acNterm;GGK		TRUE	TRUE	Nterm		1	0	1	0	GGK7;acNterm2		FALSE	24h;40h		0.456681	0.443715											N/A	FALSE								Completeproteome;Hydrolase;Lipiddegradation;Lipidmetabolism;Referenceproteome;Transducer		PIPLC_X_DOMAIN	Predicted intracellular proteins	Golgi apparatus
(ac)ASSSGAGAAAAAAAANLNAVR	Q08AG7	MZT1	Mitotic-spindle organizing protein 1	acNterm		TRUE	TRUE	Nterm		1	0	0	0	acNterm2		N/A	24h;40h;TMT		0.973796	-1.27757	-0.510743										N/A	N/A	N/A							Acetylation;Completeproteome;Cytoplasm;Cytoskeleton;Polymorphism;Referenceproteome			Predicted intracellular proteins
(ac)ASSSGSK(gl)AEFIVGGK	P48729;P48729-3;P48729-2	CSNK1A1	Casein kinase I isoform alpha	acNterm;GGK		FALSE	FALSE	Nterm		1	0	1	0	GGK8;acNterm2		FALSE	6h;24h;40h	0.139624	-0.57634	-0.223299										FALSE	FALSE	FALSE							Hedgehog signaling pathway;Wnt signaling pathway	Acetylation;Alternativesplicing;ATP-binding;Cellcycle;Celldivision;Centromere;Chromosome;Completeproteome;Cytoplasm;Cytoskeleton;Directproteinsequencing;Kinase;Kinetochore;Mitosis;Nucleotide-binding;Nucleus;Phosphoprotein;Polymorphism;Referenceproteome;Serine/threonine-proteinkinase;Transferase;Wntsignalingpathway		PROTEIN_KINASE_ATP;PROTEIN_KINASE_DOM;PROTEIN_KINASE_ST	Enzymes;Plasma proteins;Predicted intracellular proteins	Cytosol		other		transferase
(ac)ASSVGNVADSTEPTK(gl)R	O15294	OGT	UDP-N-acetylglucosamine--peptide N-acetylglucosaminyltransferase 110 kDa subunit	acNterm;GGK		TRUE	TRUE	Nterm		1	0	1	0	GGK16;acNterm2		FALSE	6h;24h	-0.183099	0.644984											FALSE	N/A								Other types of O-glycan biosynthesis	3D-structure;Acetylation;Alternativesplicing;Apoptosis;Biologicalrhythms;Cellmembrane;Chromatinregulator;Completeproteome;Cytoplasm;Directproteinsequencing;Glycoprotein;Glycosyltransferase;Lipid-binding;Membrane;Mitochondrion;Nucleus;Phosphoprotein;Polymorphism;Referenceproteome;Repeat;TPRrepeat;Transferase;Ublconjugation	HCF-1 complex;OGT-TRAK1-TRAK2 complex	TPR;TPR_REGION	Disease related genes;Enzymes;Potential drug targets;Predicted intracellular proteins	Nucleoplasm;Plasma membrane				transferase
(ac)ASSVGNVADSTEPTKR	O15294	OGT	UDP-N-acetylglucosamine--peptide N-acetylglucosaminyltransferase 110 kDa subunit	acNterm		TRUE	TRUE	Nterm		1	0	0	0	acNterm2		FALSE	6h;24h;TMT	0.0778953	0.473586		0									FALSE	FALSE		N/A						Other types of O-glycan biosynthesis	3D-structure;Acetylation;Alternativesplicing;Apoptosis;Biologicalrhythms;Cellmembrane;Chromatinregulator;Completeproteome;Cytoplasm;Directproteinsequencing;Glycoprotein;Glycosyltransferase;Lipid-binding;Membrane;Mitochondrion;Nucleus;Phosphoprotein;Polymorphism;Referenceproteome;Repeat;TPRrepeat;Transferase;Ublconjugation	HCF-1 complex;OGT-TRAK1-TRAK2 complex	TPR;TPR_REGION	Disease related genes;Enzymes;Potential drug targets;Predicted intracellular proteins	Nucleoplasm;Plasma membrane				transferase
(ac)ASTNAESQLQR	Q9BQS8;Q9BQS8-4;Q9BQS8-3;Q9BQS8-2	FYCO1	FYVE and coiled-coil domain-containing protein 1	acNterm		TRUE	FALSE	Nterm		1	0	0	0	acNterm2		N/A	TMT				0.412934												N/A							Acetylation;Alternativesplicing;Cataract;Coiledcoil;Completeproteome;Cytoplasmicvesicle;Diseasemutation;Endosome;Lysosome;Metal-binding;Phosphoprotein;Polymorphism;Referenceproteome;Zinc;Zinc-finger		GOLD;RUN;ZF_FYVE	Disease related genes;Predicted intracellular proteins	Vesicles
(ac)ASVGECPAPVPVKDK	P56134-3;P56134	ATP5J2	ATP synthase subunit f, mitochondrial	acNterm		TRUE	FALSE	Nterm		1	0	0	0	acNterm2		N/A	TMT				1.16327												N/A						Oxidative phosphorylation	Acetylation;Alternativesplicing;ATPsynthesis;CF(0);Completeproteome;Hydrogeniontransport;Iontransport;Membrane;Mitochondrion;Mitochondrioninnermembrane;Referenceproteome;Transmembrane;Transmembranehelix;Transport	F1F0-ATP synthase (EC 3.6.3.14), mitochondrial
(ac)ASVSELACIYSALILHDDEVTVTEDKINALIK	P05386	RPLP1	60S acidic ribosomal protein P1	acNterm		TRUE	TRUE	Nterm	APCC_ABBA;APCC;degron_unmod	1	0	0	0	acNterm2		FALSE	6h;24h;40h	0.168016	-0.0545938	0.0106663										N/A	FALSE	N/A							Ribosome	3D-structure;Acetylation;Alternativesplicing;Completeproteome;Phosphoprotein;Referenceproteome;Ribonucleoprotein;Ribosomalprotein	60S ribosomal subunit, cytoplasmic;Nop56p-associated pre-rRNA complex;Ribosome, cytoplasmic;TRBP containing complex (DICER, RPL7A, EIF6, MOV10 and subunits of the 60S ribosomal particle)		Plasma proteins;Predicted intracellular proteins;Ribosomal proteins	Endoplasmic reticulum;Cytosol
(ac)AT(ph)S(ph)RGAS(ph)R	Q8NF91-4;Q8NF91;Q8NF91-7;Q8NF91-10;Q8NF91-5;Q8NF91-6	SYNE1	Nesprin-1	acNterm;phS;phT		TRUE	FALSE	Nterm		1	0	0	3	phS4;phS8;phT3;acNterm2		N/A	TMT				1.0685												N/A							3D-structure;Actin-binding;Alternativesplicing;Coiledcoil;Completeproteome;Cytoplasm;Cytoskeleton;Diseasemutation;Emery-Dreifussmusculardystrophy;Golgiapparatus;Membrane;Neurodegeneration;Nucleus;Phosphoprotein;Polymorphism;Referenceproteome;Repeat;Transmembrane;Transmembranehelix		ACTININ_1;ACTININ_2;CH;KASH	Cancer-related genes;Disease related genes;Plasma proteins;Predicted intracellular proteins;Predicted membrane proteins	Nucleoplasm;Nuclear membrane
(ac)AT(ph)SATSPHAPGFPAEGR	Q9NUP7;Q9NUP7-2	TRMT13	tRNA:m(4)X modification enzyme TRM13 homolog	acNterm;phT		TRUE	FALSE	Nterm		1	0	0	1	phT3;acNterm2		FALSE	TMT				-0.0737566												FALSE							Acetylation;Alternativesplicing;Coiledcoil;Completeproteome;Metal-binding;Methyltransferase;Polymorphism;Referenceproteome;S-adenosyl-L-methionine;Transferase;tRNAprocessing;Zinc;Zinc-finger			Enzymes;Predicted intracellular proteins	Nucleoplasm;Nuclear bodies;Plasma membrane;Cytosol				transferase
(ac)AT(ph)SNLLKNK	Q93034	CUL5	Cullin-5	acNterm;phT		TRUE	TRUE	Nterm		1	0	0	1	phT3;acNterm2		N/A	TMT				0.887476												N/A						Ubiquitin mediated proteolysis	3D-structure;Completeproteome;Host-virusinteraction;Isopeptidebond;Phosphoprotein;Receptor;Referenceproteome;Ublconjugation;Ublconjugationpathway	Ubiquitin E3 ligase (ASB1, TCEB1, TCEB2, CUL5, RNF7);Ubiquitin E3 ligase (ASB12, TCEB1, TCEB2, CUL5, RNF7);Ubiquitin E3 ligase (ASB2, TCEB1, TCEB2, CUL5, RNF7);Ubiquitin E3 ligase (ASB6, TCEB1, TCEB2, CUL5, RNF7);Ubiquitin E3 ligase (ASB7, TCEB1, TCEB2, CUL5, RNF7);Ubiquitin E3 ligase (WSB1, TCEB1, TCEB2, CUL5, RBX1)	CULLIN_1;CULLIN_2	Cancer-related genes;Predicted intracellular proteins	Golgi apparatus;Cytosol
(ac)AT(ph)SPQKS(ph)PSVPK	Q9NVD7;Q9NVD7-2	PARVA	Alpha-parvin	acNterm;phS;phT		TRUE	FALSE	Nterm		1	0	0	2	phS8;phT3;acNterm2		N/A	24h;40h		0.0958413	-0.0131752											N/A	N/A							Focal adhesion	3D-structure;Acetylation;Actin-binding;Alternativesplicing;Angiogenesis;Celladhesion;Celljunction;Cellmembrane;Cellshape;Chemotaxis;Ciliumbiogenesis/degradation;Completeproteome;Cytoplasm;Cytoskeleton;Directproteinsequencing;Membrane;Phosphoprotein;Referenceproteome;Repeat		CH	Predicted intracellular proteins;Predicted membrane proteins	Actin filaments;Focal adhesion sites;Cytosol
(ac)AT(ph)SPQKS(ph)PSVPKS(ph)PTPK	Q9NVD7;Q9NVD7-2	PARVA	Alpha-parvin	acNterm;phS;phT		TRUE	FALSE	Nterm		1	0	0	3	phS8;phS14;phT3;acNterm2		FALSE	6h;24h;40h	-0.218278	-0.130377	-0.0825523										FALSE	N/A	FALSE							Focal adhesion	3D-structure;Acetylation;Actin-binding;Alternativesplicing;Angiogenesis;Celladhesion;Celljunction;Cellmembrane;Cellshape;Chemotaxis;Ciliumbiogenesis/degradation;Completeproteome;Cytoplasm;Cytoskeleton;Directproteinsequencing;Membrane;Phosphoprotein;Referenceproteome;Repeat		CH	Predicted intracellular proteins;Predicted membrane proteins	Actin filaments;Focal adhesion sites;Cytosol
(ac)AT(ph)SPQKSPSVPK	Q9NVD7;Q9NVD7-2	PARVA	Alpha-parvin	acNterm;phT		TRUE	FALSE	Nterm		1	0	0	1	phT3;acNterm2		FALSE	6h;24h;40h;TMT	0.0336929	0.0693021	0.228919	0.103887									N/A	N/A	FALSE	FALSE						Focal adhesion	3D-structure;Acetylation;Actin-binding;Alternativesplicing;Angiogenesis;Celladhesion;Celljunction;Cellmembrane;Cellshape;Chemotaxis;Ciliumbiogenesis/degradation;Completeproteome;Cytoplasm;Cytoskeleton;Directproteinsequencing;Membrane;Phosphoprotein;Referenceproteome;Repeat		CH	Predicted intracellular proteins;Predicted membrane proteins	Actin filaments;Focal adhesion sites;Cytosol
(ac)ATAAETSAS(ph)EPEAESK	Q15020;Q15020-4;Q15020-2;Q15020-3	SART3	Squamous cell carcinoma antigen recognized by T-cells 3	acNterm;phS		TRUE	FALSE	Nterm		1	0	0	1	phS10;acNterm2		N/A	TMT				0.00756625												N/A							3D-structure;Acetylation;Alternativesplicing;Coiledcoil;Completeproteome;Cytoplasm;Directproteinsequencing;Diseasemutation;mRNAprocessing;mRNAsplicing;Nucleus;Phosphoprotein;Polymorphism;Referenceproteome;Repeat;RNA-binding		RRM	Plasma proteins;Predicted intracellular proteins	Nucleoplasm
(ac)ATAAETSASEPEAESK	Q15020;Q15020-4;Q15020-2;Q15020-3	SART3	Squamous cell carcinoma antigen recognized by T-cells 3	acNterm		TRUE	FALSE	Nterm		1	0	0	0	acNterm2		FALSE	6h;24h;40h;TMT	1.34803	0.431867	-0.118035	-0.184098									N/A	FALSE	FALSE	N/A							3D-structure;Acetylation;Alternativesplicing;Coiledcoil;Completeproteome;Cytoplasm;Directproteinsequencing;Diseasemutation;mRNAprocessing;mRNAsplicing;Nucleus;Phosphoprotein;Polymorphism;Referenceproteome;Repeat;RNA-binding		RRM	Plasma proteins;Predicted intracellular proteins	Nucleoplasm
(ac)ATAATEEPFPFHGLLPK	P29144	TPP2	Tripeptidyl-peptidase 2	acNterm		TRUE	TRUE	Nterm		1	0	0	0	acNterm2		faster	6h;24h;TMT	1.02083	1.08484		0.901432									FALSE	FALSE		TRUE							Acetylation;Aminopeptidase;Completeproteome;Cytoplasm;Directproteinsequencing;Hydrolase;Isopeptidebond;Nucleus;Phosphoprotein;Protease;Referenceproteome;Serineprotease;Ublconjugation		SUBTILASE_HIS;SUBTILASE_SER	Enzymes;Plasma proteins;Predicted intracellular proteins	Nuclear bodies;Cytosol	serine-type peptidase			hydrolase
(ac)ATAATS(ph)PALKR	Q8WTW3	COG1	Conserved oligomeric Golgi complex subunit 1	acNterm;phS		TRUE	TRUE	Nterm		1	0	0	1	phS7;acNterm2		N/A	6h;24h;40h;TMT	0.543128	1.21751	1.05632	1.43384									N/A	N/A	N/A	N/A							Acetylation;Completeproteome;Congenitaldisorderofglycosylation;Golgiapparatus;Membrane;Polymorphism;Proteintransport;Referenceproteome;Transport	COG complex;COG1-COG8 subcomplex;COG1-COG8-COG2-COG3-COG4 subcomplex;COG1-COG8-COG5-COG6-COG7 subcomplex;Conserved oligomeric Golgi (COG) complex		Disease related genes;Predicted intracellular proteins
(ac)ATAATSPALKR	Q8WTW3	COG1	Conserved oligomeric Golgi complex subunit 1	acNterm		TRUE	TRUE	Nterm		1	0	0	0	acNterm2		FALSE	TMT				0.252523												FALSE							Acetylation;Completeproteome;Congenitaldisorderofglycosylation;Golgiapparatus;Membrane;Polymorphism;Proteintransport;Referenceproteome;Transport	COG complex;COG1-COG8 subcomplex;COG1-COG8-COG2-COG3-COG4 subcomplex;COG1-COG8-COG5-COG6-COG7 subcomplex;Conserved oligomeric Golgi (COG) complex		Disease related genes;Predicted intracellular proteins
(ac)ATAAVLR	Q92598-4	HSPH1	Heat shock protein 105 kDa	acNterm		TRUE	TRUE	Nterm		1	0	0	0	acNterm2		N/A	6h;24h;40h	0	-0.0864596	0										N/A	N/A	N/A							Protein processing in endoplasmic reticulum	Acetylation;Alternativesplicing;ATP-binding;Completeproteome;Cytoplasm;Directproteinsequencing;Nucleotide-binding;Phosphoprotein;Referenceproteome;Stressresponse		HSP70_3	Cancer-related genes;Predicted intracellular proteins	Nucleoplasm;Cytosol
(ac)ATAEVLNIGK	P22234;P22234-2	PAICS	Multifunctional protein ADE2;Phosphoribosylaminoimidazole-succinocarboxamide synthase;Phosphoribosylaminoimidazole carboxylase	acNterm		TRUE	FALSE	Nterm		1	0	0	0	acNterm2		slower	6h;24h;40h;TMT	-0.131667	-0.0788925	-0.0413283	-0.789749									FALSE	FALSE	N/A	TRUE						Purine metabolism	3D-structure;Acetylation;Alternativesplicing;ATP-binding;Completeproteome;Decarboxylase;Directproteinsequencing;Ligase;Lyase;Multifunctionalenzyme;Nucleotide-binding;Phosphoprotein;Polymorphism;Purinebiosynthesis;Referenceproteome		SAICAR_SYNTHETASE_1;SAICAR_SYNTHETASE_2	Enzymes;Plasma proteins;Predicted intracellular proteins	Cytosol				lyase;ligase
(ac)ATAEVLNIGK(ac)K	P22234;P22234-2	PAICS	Multifunctional protein ADE2;Phosphoribosylaminoimidazole-succinocarboxamide synthase;Phosphoribosylaminoimidazole carboxylase	acNterm;acK		TRUE	FALSE	Nterm		1	1	0	0	acK11;acNterm2		FALSE	6h;24h;40h	-0.0428629	-0.318033	-0.909756										N/A	FALSE	FALSE							Purine metabolism	3D-structure;Acetylation;Alternativesplicing;ATP-binding;Completeproteome;Decarboxylase;Directproteinsequencing;Ligase;Lyase;Multifunctionalenzyme;Nucleotide-binding;Phosphoprotein;Polymorphism;Purinebiosynthesis;Referenceproteome		SAICAR_SYNTHETASE_1;SAICAR_SYNTHETASE_2	Enzymes;Plasma proteins;Predicted intracellular proteins	Cytosol				lyase;ligase
(ac)ATAEVLNIGK(gl)K	P22234;P22234-2	PAICS	Multifunctional protein ADE2;Phosphoribosylaminoimidazole-succinocarboxamide synthase;Phosphoribosylaminoimidazole carboxylase	acNterm;GGK		TRUE	FALSE	Nterm		1	0	1	0	GGK11;acNterm2		N/A	6h	0.601939												N/A									Purine metabolism	3D-structure;Acetylation;Alternativesplicing;ATP-binding;Completeproteome;Decarboxylase;Directproteinsequencing;Ligase;Lyase;Multifunctionalenzyme;Nucleotide-binding;Phosphoprotein;Polymorphism;Purinebiosynthesis;Referenceproteome		SAICAR_SYNTHETASE_1;SAICAR_SYNTHETASE_2	Enzymes;Plasma proteins;Predicted intracellular proteins	Cytosol				lyase;ligase
(ac)ATAEVLNIGKK	P22234;P22234-2	PAICS	Multifunctional protein ADE2;Phosphoribosylaminoimidazole-succinocarboxamide synthase;Phosphoribosylaminoimidazole carboxylase	acNterm		TRUE	FALSE	Nterm		1	0	0	0	acNterm2		faster	6h;24h;40h;TMT	-0.225879	-0.0341591	0.12177	4.06581									FALSE	FALSE	FALSE	TRUE						Purine metabolism	3D-structure;Acetylation;Alternativesplicing;ATP-binding;Completeproteome;Decarboxylase;Directproteinsequencing;Ligase;Lyase;Multifunctionalenzyme;Nucleotide-binding;Phosphoprotein;Polymorphism;Purinebiosynthesis;Referenceproteome		SAICAR_SYNTHETASE_1;SAICAR_SYNTHETASE_2	Enzymes;Plasma proteins;Predicted intracellular proteins	Cytosol				lyase;ligase
(ac)ATAEVLNIGKK(gl)	P22234;P22234-2	PAICS	Multifunctional protein ADE2;Phosphoribosylaminoimidazole-succinocarboxamide synthase;Phosphoribosylaminoimidazole carboxylase	acNterm;GGK		TRUE	FALSE	Nterm		1	0	1	0	GGK12;acNterm2		N/A	24h		-0.694043												N/A								Purine metabolism	3D-structure;Acetylation;Alternativesplicing;ATP-binding;Completeproteome;Decarboxylase;Directproteinsequencing;Ligase;Lyase;Multifunctionalenzyme;Nucleotide-binding;Phosphoprotein;Polymorphism;Purinebiosynthesis;Referenceproteome		SAICAR_SYNTHETASE_1;SAICAR_SYNTHETASE_2	Enzymes;Plasma proteins;Predicted intracellular proteins	Cytosol				lyase;ligase
(ac)ATATIALGTDSIK	Q9UHX1-6;Q9UHX1-5	PUF60	Poly(U)-binding-splicing factor PUF60	acNterm		TRUE	FALSE	Nterm		1	0	0	0	acNterm2		N/A	TMT				0												N/A						Spliceosome	3D-structure;Acetylation;Alternativesplicing;Apoptosis;Completeproteome;Directproteinsequencing;Diseasemutation;DNA-binding;mRNAprocessing;mRNAsplicing;Nucleus;Phosphoprotein;Referenceproteome;Repeat;Repressor;Ribonucleoprotein;RNA-binding;Transcription;Transcriptionregulation	17S U2 snRNP;Spliceosome	RRM	Disease related genes;Predicted intracellular proteins	Nucleoplasm
(ac)ATATPVPPR	P20700	LMNB1	Lamin-B1	acNterm		TRUE	TRUE	Nterm		1	0	0	0	acNterm2		N/A	TMT				-0.84834												N/A							3D-structure;Acetylation;Chromosomalrearrangement;Coiledcoil;Completeproteome;Directproteinsequencing;Disulfidebond;Intermediatefilament;Leukodystrophy;Lipoprotein;Membrane;Methylation;Nucleus;Phosphoprotein;Polymorphism;Prenylation;Referenceproteome	Emerin architectural complex;Emerin complex 24;Emerin complex 25;Emerin complex 32;Emerin complex 52	IF	Disease related genes;Plasma proteins;Predicted intracellular proteins	Nuclear membrane
(ac)ATDELATKLS(ph)R	Q96C19	EFHD2	EF-hand domain-containing protein D2	acNterm;phS		TRUE	TRUE	Nterm		1	0	0	1	phS11;acNterm2		N/A	40h;TMT			0.217896	0.299223											N/A	N/A							Acetylation;Calcium;Completeproteome;Directproteinsequencing;Membrane;Metal-binding;Phosphoprotein;Referenceproteome;Repeat		EF_HAND_2	Predicted intracellular proteins	Cytosol
(ac)ATDSWALAVDEQEAAAESLSNLHLKEEK	Q9UMR2;Q9UMR2-2	DDX19B	ATP-dependent RNA helicase DDX19B	acNterm		TRUE	FALSE	Nterm		1	0	0	0	acNterm2		N/A	TMT				-0.0992123												N/A							3D-structure;Acetylation;Alternativesplicing;ATP-binding;Completeproteome;Cytoplasm;Helicase;Hydrolase;Membrane;mRNAtransport;Nuclearporecomplex;Nucleotide-binding;Nucleus;Polymorphism;Proteintransport;Referenceproteome;RNA-binding;Translocation;Transport		HELICASE_ATP_BIND_1;HELICASE_CTER;Q_MOTIF	Enzymes;Plasma proteins;Predicted intracellular proteins;Transporters	Nucleoplasm			channels and pores	hydrolase
(ac)ATDT(ph)SQGELVHPK	Q5SSJ5;Q5SSJ5-5	HP1BP3	Heterochromatin protein 1-binding protein 3	acNterm;phT		FALSE	FALSE	Nterm		1	0	0	1	phT5;acNterm2		N/A	TMT				0.131218												N/A							3D-structure;Acetylation;Alternativesplicing;Chromosome;Completeproteome;Directproteinsequencing;DNA-binding;Nucleus;Phosphoprotein;Referenceproteome;Repeat		H15	Predicted intracellular proteins	Nuclear speckles
(ac)ATDTS(ph)QGELVHPK	Q5SSJ5;Q5SSJ5-5	HP1BP3	Heterochromatin protein 1-binding protein 3	acNterm;phS		FALSE	FALSE	Nterm		1	0	0	1	phS6;acNterm2		FALSE	TMT				-0.713626												FALSE							3D-structure;Acetylation;Alternativesplicing;Chromosome;Completeproteome;Directproteinsequencing;DNA-binding;Nucleus;Phosphoprotein;Referenceproteome;Repeat		H15	Predicted intracellular proteins	Nuclear speckles
(ac)ATDTSQGELVHPK	Q5SSJ5;Q5SSJ5-5	HP1BP3	Heterochromatin protein 1-binding protein 3	acNterm		FALSE	FALSE	Nterm		1	0	0	0	acNterm2		FALSE	6h;24h;TMT	0.245306	0.260958		-1.43686									FALSE	FALSE		N/A							3D-structure;Acetylation;Alternativesplicing;Chromosome;Completeproteome;Directproteinsequencing;DNA-binding;Nucleus;Phosphoprotein;Referenceproteome;Repeat		H15	Predicted intracellular proteins	Nuclear speckles
(ac)ATEEK(ac)KPETEAAR	P61964	WDR5	WD repeat-containing protein 5	acNterm;acK		TRUE	TRUE	Nterm		1	1	0	0	acK6;acNterm2		slower	6h;24h;40h	-2.06982	-0.679188	-0.347605										TRUE	FALSE	FALSE								3D-structure;Acetylation;Chromatinregulator;Completeproteome;Nucleus;Referenceproteome;Repeat;Transcription;Transcriptionregulation;Ublconjugationpathway;WDrepeat	ALL-1 supercomplex;HCF-1 complex;Menin-associated histone methyltransferase complex;MLL1-WDR5 complex;MLL-HCF complex;MOF complex;PTIP-HMT complex;Set1A complex;Set1B complex;UTX-MLL2/3 complex;WDR5-ASH2L-RBBP5-MLL2 complex	WD_REPEATS_1;WD_REPEATS_2;WD_REPEATS_REGION	Predicted intracellular proteins	Nucleoplasm
(ac)ATEEK(gl)KPETEAAR	P61964	WDR5	WD repeat-containing protein 5	acNterm;GGK		TRUE	TRUE	Nterm		1	0	1	0	GGK6;acNterm2		FALSE	6h;24h;40h	0.705478	0.272596	0.120454										FALSE	FALSE	FALSE								3D-structure;Acetylation;Chromatinregulator;Completeproteome;Nucleus;Referenceproteome;Repeat;Transcription;Transcriptionregulation;Ublconjugationpathway;WDrepeat	ALL-1 supercomplex;HCF-1 complex;Menin-associated histone methyltransferase complex;MLL1-WDR5 complex;MLL-HCF complex;MOF complex;PTIP-HMT complex;Set1A complex;Set1B complex;UTX-MLL2/3 complex;WDR5-ASH2L-RBBP5-MLL2 complex	WD_REPEATS_1;WD_REPEATS_2;WD_REPEATS_REGION	Predicted intracellular proteins	Nucleoplasm
(ac)ATEEKK(ac)PETEAAR	P61964	WDR5	WD repeat-containing protein 5	acNterm;acK		TRUE	TRUE	Nterm		1	1	0	0	acK7;acNterm2		FALSE	40h			-2.27939												FALSE								3D-structure;Acetylation;Chromatinregulator;Completeproteome;Nucleus;Referenceproteome;Repeat;Transcription;Transcriptionregulation;Ublconjugationpathway;WDrepeat	ALL-1 supercomplex;HCF-1 complex;Menin-associated histone methyltransferase complex;MLL1-WDR5 complex;MLL-HCF complex;MOF complex;PTIP-HMT complex;Set1A complex;Set1B complex;UTX-MLL2/3 complex;WDR5-ASH2L-RBBP5-MLL2 complex	WD_REPEATS_1;WD_REPEATS_2;WD_REPEATS_REGION	Predicted intracellular proteins	Nucleoplasm
(ac)ATEEKK(gl)PETEAAR	P61964	WDR5	WD repeat-containing protein 5	acNterm;GGK		TRUE	TRUE	Nterm		1	0	1	0	GGK7;acNterm2		N/A	6h	-0.594762												N/A										3D-structure;Acetylation;Chromatinregulator;Completeproteome;Nucleus;Referenceproteome;Repeat;Transcription;Transcriptionregulation;Ublconjugationpathway;WDrepeat	ALL-1 supercomplex;HCF-1 complex;Menin-associated histone methyltransferase complex;MLL1-WDR5 complex;MLL-HCF complex;MOF complex;PTIP-HMT complex;Set1A complex;Set1B complex;UTX-MLL2/3 complex;WDR5-ASH2L-RBBP5-MLL2 complex	WD_REPEATS_1;WD_REPEATS_2;WD_REPEATS_REGION	Predicted intracellular proteins	Nucleoplasm
(ac)ATEEKKPETEAAR	P61964	WDR5	WD repeat-containing protein 5	acNterm		TRUE	TRUE	Nterm		1	0	0	0	acNterm2		FALSE	6h;24h;40h;TMT	-0.147955	-0.0494063	0.0210599	-0.0327875									FALSE	FALSE	FALSE	N/A							3D-structure;Acetylation;Chromatinregulator;Completeproteome;Nucleus;Referenceproteome;Repeat;Transcription;Transcriptionregulation;Ublconjugationpathway;WDrepeat	ALL-1 supercomplex;HCF-1 complex;Menin-associated histone methyltransferase complex;MLL1-WDR5 complex;MLL-HCF complex;MOF complex;PTIP-HMT complex;Set1A complex;Set1B complex;UTX-MLL2/3 complex;WDR5-ASH2L-RBBP5-MLL2 complex	WD_REPEATS_1;WD_REPEATS_2;WD_REPEATS_REGION	Predicted intracellular proteins	Nucleoplasm
(ac)ATEGLHENETLASLK	O14775-2;O14775-3	GNB5	Guanine nucleotide-binding protein subunit beta-5	acNterm		TRUE	FALSE	Nterm		1	0	0	0	acNterm2		FALSE	TMT				-0.142745												FALSE						Chemokine signaling pathway	Alternativesplicing;Completeproteome;Polymorphism;Referenceproteome;Repeat;Transducer;WDrepeat		WD_REPEATS_1;WD_REPEATS_2;WD_REPEATS_REGION	Disease related genes;Plasma proteins;Predicted intracellular proteins;RAS pathway related proteins	Nuclear speckles;Centrosome;Rods & Rings
(ac)ATEHPEPPK	Q13435	SF3B2	Splicing factor 3B subunit 2	acNterm		TRUE	TRUE	Nterm		1	0	0	0	acNterm2		N/A	6h	0.163031												N/A									Spliceosome	3D-structure;Acetylation;Coiledcoil;Completeproteome;Directproteinsequencing;Host-virusinteraction;mRNAprocessing;mRNAsplicing;Nucleus;Phosphoprotein;Referenceproteome;Spliceosome	17S U2 snRNP;18S U11/U12 snRNP;C complex spliceosome;CDC5L complex;SF3b complex;Spliceosome	SAP	Plasma proteins;Predicted intracellular proteins	Nuclear speckles
(ac)ATEHPEPPKAELQLPPPPPPGHYGAWAAQELQAK	Q13435	SF3B2	Splicing factor 3B subunit 2	acNterm		TRUE	TRUE	Nterm		1	0	0	0	acNterm2		FALSE	6h;24h;40h;TMT	-0.0509532	0.0539197	-0.201319	-0.727418									FALSE	FALSE	FALSE	N/A						Spliceosome	3D-structure;Acetylation;Coiledcoil;Completeproteome;Directproteinsequencing;Host-virusinteraction;mRNAprocessing;mRNAsplicing;Nucleus;Phosphoprotein;Referenceproteome;Spliceosome	17S U2 snRNP;18S U11/U12 snRNP;C complex spliceosome;CDC5L complex;SF3b complex;Spliceosome	SAP	Plasma proteins;Predicted intracellular proteins	Nuclear speckles
(ac)ATEIGS(ph)PPR	Q9C0J8;Q9C0J8-3;Q9C0J8-2	WDR33	pre-mRNA 3 end processing protein WDR33	acNterm;phS		TRUE	FALSE	Nterm		1	0	0	1	phS7;acNterm2		N/A	6h;TMT	2.05481			1.2051									N/A			N/A							Acetylation;Alternativesplicing;Collagen;Completeproteome;mRNAprocessing;Nucleus;Phosphoprotein;Polymorphism;Referenceproteome;Repeat;WDrepeat		WD_REPEATS_2;WD_REPEATS_REGION	Predicted intracellular proteins;Predicted membrane proteins	Nucleoplasm;Nucleoli fibrillar center
(ac)ATEPPS(ph)PLRVEAPGPPEMR	Q8NFU5	IPMK	Inositol polyphosphate multikinase	acNterm;phS		TRUE	TRUE	Nterm		1	0	0	1	phS7;acNterm2		N/A	TMT				-0.904745												N/A						Inositol phosphate metabolism	Acetylation;ATP-binding;Completeproteome;Kinase;Nucleotide-binding;Nucleus;Phosphoprotein;Polymorphism;Referenceproteome;Transferase			Enzymes;Predicted intracellular proteins	Nucleoplasm				transferase
(ac)ATETVELHK	P82979	SARNP	SAP domain-containing ribonucleoprotein	acNterm		TRUE	TRUE	Nterm		1	0	0	0	acNterm2		FALSE	6h;24h;40h;TMT	1.08905	0.0577391	-0.0830616	0.0709692									FALSE	FALSE	FALSE	FALSE							3D-structure;Acetylation;Completeproteome;Directproteinsequencing;DNA-binding;mRNAtransport;Nucleus;Referenceproteome;RNA-binding;Transcription;Transcriptionregulation;Translationregulation;Transport		SAP	Plasma proteins;Predicted intracellular proteins	Nuclear speckles
(ac)ATETVELHK(ac)LK	P82979	SARNP	SAP domain-containing ribonucleoprotein	acNterm;acK		TRUE	TRUE	Nterm		1	1	0	0	acK10;acNterm2		N/A	24h;40h		-0.755113	-0.0300513											N/A	N/A								3D-structure;Acetylation;Completeproteome;Directproteinsequencing;DNA-binding;mRNAtransport;Nucleus;Referenceproteome;RNA-binding;Transcription;Transcriptionregulation;Translationregulation;Transport		SAP	Plasma proteins;Predicted intracellular proteins	Nuclear speckles
(ac)ATFISVQLK	Q8WUM4;Q8WUM4-2;Q8WUM4-3	PDCD6IP	Programmed cell death 6-interacting protein	acNterm		TRUE	FALSE	Nterm		1	0	0	0	acNterm2		N/A	TMT				-0.30413												N/A						Endocytosis	3D-structure;Acetylation;Alternativesplicing;Apoptosis;Cellcycle;Celldivision;Completeproteome;Cytoplasm;Cytoskeleton;Directproteinsequencing;Host-virusinteraction;Phosphoprotein;Polymorphism;Proteintransport;Referenceproteome;Transport		BRO1	Plasma proteins;Predicted intracellular proteins	Vesicles
(ac)ATFISVQLKK	Q8WUM4;Q8WUM4-2;Q8WUM4-3	PDCD6IP	Programmed cell death 6-interacting protein	acNterm		TRUE	FALSE	Nterm		1	0	0	0	acNterm2		faster	6h;24h;TMT	1.71013	-0.16271		-0.0771695									TRUE	FALSE		FALSE						Endocytosis	3D-structure;Acetylation;Alternativesplicing;Apoptosis;Cellcycle;Celldivision;Completeproteome;Cytoplasm;Cytoskeleton;Directproteinsequencing;Host-virusinteraction;Phosphoprotein;Polymorphism;Proteintransport;Referenceproteome;Transport		BRO1	Plasma proteins;Predicted intracellular proteins	Vesicles
(ac)ATFVSELEAAKK	Q96BN2	TADA1	Transcriptional adapter 1	acNterm		TRUE	TRUE	Nterm		1	0	0	0	acNterm2		FALSE	6h;24h;TMT	0	1.67539		0.0477004									N/A	N/A		FALSE							Completeproteome;Nucleus;Polymorphism;Referenceproteome;Transcription;Transcriptionregulation	STAGA complex (SPT3-TAF9-GCN5 acetyltransferase complex)		Predicted intracellular proteins	Nucleoplasm;Focal adhesion sites;Cytosol
(ac)ATGANATPLDFPSK	Q15637-6;Q15637-2;Q15637-4;Q15637-3;Q15637	SF1	Splicing factor 1	acNterm		TRUE	FALSE	Nterm		1	0	0	0	acNterm2		FALSE	TMT				-0.103314												FALSE							3D-structure;Acetylation;Alternativesplicing;Completeproteome;Directproteinsequencing;Metal-binding;mRNAprocessing;mRNAsplicing;Nucleus;Phosphoprotein;Polymorphism;Referenceproteome;Repressor;RNA-binding;Spliceosome;Transcription;Transcriptionregulation;Zinc;Zinc-finger	Spliceosome	KH_TYPE_1;ZF_CCHC	Plasma proteins;Predicted intracellular proteins	Nucleoplasm
(ac)ATGANATPLDFPSKK	Q15637-6;Q15637-2;Q15637-4;Q15637-3;Q15637	SF1	Splicing factor 1	acNterm		TRUE	FALSE	Nterm		1	0	0	0	acNterm2		FALSE	6h;24h;40h;TMT	0.235599	-1.01585	-0.200014	-0.0365608									N/A	FALSE	N/A	FALSE							3D-structure;Acetylation;Alternativesplicing;Completeproteome;Directproteinsequencing;Metal-binding;mRNAprocessing;mRNAsplicing;Nucleus;Phosphoprotein;Polymorphism;Referenceproteome;Repressor;RNA-binding;Spliceosome;Transcription;Transcriptionregulation;Zinc;Zinc-finger	Spliceosome	KH_TYPE_1;ZF_CCHC	Plasma proteins;Predicted intracellular proteins	Nucleoplasm
(ac)ATGTPESQAR	Q96B45	C10orf32	UPF0693 protein C10orf32	acNterm		TRUE	TRUE	Nterm		1	0	0	0	acNterm2		N/A	TMT				-0.053981												N/A							Acetylation;Completeproteome;Referenceproteome
(ac)ATHGQTCARPMCIPPSYADLGK	P45880	VDAC2	Voltage-dependent anion-selective channel protein 2	acNterm		TRUE	TRUE	Nterm	ITCH;degron_unmod	1	0	0	0	acNterm2		FALSE	TMT				-0.00932626												FALSE						Calcium signaling pathway;Huntington's disease;Parkinson's disease	Acetylation;Alternativesplicing;Completeproteome;Directproteinsequencing;Iontransport;Isopeptidebond;Membrane;Mitochondrion;Mitochondrionoutermembrane;NAD;Nucleotide-binding;Polymorphism;Porin;Referenceproteome;Transmembrane;Transmembranebetastrand;Transport;Ublconjugation		EUKARYOTIC_PORIN	Predicted intracellular proteins;Transporters	Mitochondria			channels and pores
(ac)ATLIYVDKENGEPGTR	O95997	PTTG1	Securin	acNterm		TRUE	TRUE	Nterm	APCC_KENBOX;KELCH_Keap1;APCC;KELCH;degron_unmod	1	0	0	0	acNterm2		FALSE	TMT				0.520562												FALSE						Cell cycle;Oocyte meiosis	Acetylation;Cellcycle;Celldivision;Chromosomepartition;Completeproteome;Cytoplasm;DNAdamage;DNArepair;Mitosis;Nucleus;Phosphoprotein;Proto-oncogene;Referenceproteome;Repeat;SH3-binding;Ublconjugation	Securin-separase complex		Cancer-related genes;Predicted intracellular proteins	Nucleoli;Cytosol
(ac)ATLK(gl)DQLIYNLLK	P00338;P00338-4;P00338-5;P00338-2	LDHA	L-lactate dehydrogenase A chain	acNterm;GGK		TRUE	FALSE	Nterm		1	0	1	0	GGK5;acNterm2		faster	6h;24h;40h	4.71987	2.62404	2.23051										TRUE	FALSE	FALSE							Cysteine and methionine metabolism;Glycolysis / Gluconeogenesis;Propanoate metabolism;Pyruvate metabolism	3D-structure;Acetylation;Alternativesplicing;Completeproteome;Cytoplasm;Directproteinsequencing;Diseasemutation;Glycogenstoragedisease;NAD;Oxidoreductase;Phosphoprotein;Polymorphism;Referenceproteome;Ublconjugation		L_LDH	Cancer-related genes;Disease related genes;Enzymes;FDA approved drug targets;Plasma proteins;Predicted intracellular proteins	Vesicles;Cytosol				oxidoreductase
(ac)ATLKDQLIYNLLK	P00338;P00338-4;P00338-5;P00338-2	LDHA	L-lactate dehydrogenase A chain	acNterm		TRUE	FALSE	Nterm		1	0	0	0	acNterm2		FALSE	6h;24h;40h	-0.127969	-0.0433023	0.0533507										FALSE	FALSE	FALSE							Cysteine and methionine metabolism;Glycolysis / Gluconeogenesis;Propanoate metabolism;Pyruvate metabolism	3D-structure;Acetylation;Alternativesplicing;Completeproteome;Cytoplasm;Directproteinsequencing;Diseasemutation;Glycogenstoragedisease;NAD;Oxidoreductase;Phosphoprotein;Polymorphism;Referenceproteome;Ublconjugation		L_LDH	Cancer-related genes;Disease related genes;Enzymes;FDA approved drug targets;Plasma proteins;Predicted intracellular proteins	Vesicles;Cytosol				oxidoreductase
(ac)ATLKDQLIYNLLKEEQTPQNK	P00338;P00338-4;P00338-5;P00338-2	LDHA	L-lactate dehydrogenase A chain	acNterm		TRUE	FALSE	Nterm		1	0	0	0	acNterm2		FALSE	TMT				1.15654												FALSE						Cysteine and methionine metabolism;Glycolysis / Gluconeogenesis;Propanoate metabolism;Pyruvate metabolism	3D-structure;Acetylation;Alternativesplicing;Completeproteome;Cytoplasm;Directproteinsequencing;Diseasemutation;Glycogenstoragedisease;NAD;Oxidoreductase;Phosphoprotein;Polymorphism;Referenceproteome;Ublconjugation		L_LDH	Cancer-related genes;Disease related genes;Enzymes;FDA approved drug targets;Plasma proteins;Predicted intracellular proteins	Vesicles;Cytosol				oxidoreductase
(ac)ATNFLAHEK	P29692;P29692-4;P29692-3	EEF1D	Elongation factor 1-delta	acNterm		FALSE	FALSE	Nterm		1	0	0	0	acNterm2		N/A	6h;24h;40h;TMT	0	0	0	0									N/A	N/A	N/A	N/A							3D-structure;Acetylation;Alternativesplicing;Completeproteome;Directproteinsequencing;DNA-binding;Elongationfactor;Nucleus;Phosphoprotein;Proteinbiosynthesis;Referenceproteome;Transcription;Transcriptionregulation		EF1BD_1;EF1BD_2	Plasma proteins;Predicted intracellular proteins	Nucleoplasm;Nucleoli fibrillar center
(ac)ATNIEQIFR	P18583-3;P18583-8;P18583-5;P18583-2;P18583-7;P18583;P18583-9;P18583-10;P18583-4;P18583-6	SON	Protein SON	acNterm		FALSE	FALSE	Nterm		1	0	0	0	acNterm2		FALSE	24h;TMT		0.189975		-0.897008										FALSE		N/A							Acetylation;Alternativesplicing;Cellcycle;Completeproteome;DNA-binding;mRNAprocessing;mRNAsplicing;Nucleus;Phosphoprotein;Polymorphism;Referenceproteome;Repeat;RNA-binding		DS_RBD;G_PATCH	Disease related genes;Plasma proteins;Potential drug targets;Predicted intracellular proteins;Transporters	Nuclear speckles			primary active transporters
(ac)ATPGNLGSSVLASK	P48426	PIP4K2A	Phosphatidylinositol 5-phosphate 4-kinase type-2 alpha	acNterm		TRUE	TRUE	Nterm		1	0	0	0	acNterm2		FALSE	TMT				-0.150083												FALSE						Inositol phosphate metabolism;Phosphatidylinositol signaling system;Regulation of actin cytoskeleton	3D-structure;Acetylation;Alternativesplicing;ATP-binding;Cellmembrane;Completeproteome;Cytoplasm;Directproteinsequencing;Kinase;Membrane;Nucleotide-binding;Nucleus;Phosphoprotein;Polymorphism;Referenceproteome;Transferase		PIPK	Enzymes;Plasma proteins;Predicted intracellular proteins	Golgi apparatus;Plasma membrane;Cytosol				transferase
(ac)ATPLAVNSAASLWGPYK	Q92621	NUP205	Nuclear pore complex protein Nup205	acNterm		TRUE	TRUE	Nterm		1	0	0	0	acNterm2		N/A	TMT				0.0720696												N/A						RNA transport	Acetylation;Completeproteome;Directproteinsequencing;Membrane;mRNAtransport;Nuclearporecomplex;Nucleus;Phosphoprotein;Polymorphism;Proteintransport;Referenceproteome;Translocation;Transport	Nuclear pore complex		Disease related genes;Plasma proteins;Potential drug targets;Predicted intracellular proteins;Predicted membrane proteins;Transporters				channels and pores
(ac)ATQADLMELDMAMEPDRK	P35222	CTNNB1	Catenin beta-1	acNterm		TRUE	TRUE	Nterm		1	0	0	0	acNterm2		FALSE	6h;24h;TMT	0.219252	0.320599		-0.218449									FALSE	FALSE		FALSE						Adherens junction;Arrhythmogenic right ventricular cardiomyopathy (ARVC);Bacterial invasion of epithelial cells;Basal cell carcinoma;Colorectal cancer;Endometrial cancer;Focal adhesion;Leukocyte transendothelial migration;Melanogenesis;Pathogenic Escherichia coli infection;Pathways in cancer;Prostate cancer;Thyroid cancer;Tight junction;Wnt signaling pathway	3D-structure;Acetylation;Activator;Alternativesplicing;Celladhesion;Celljunction;Cellmembrane;Chromosomalrearrangement;Completeproteome;Cytoplasm;Cytoskeleton;Diseasemutation;Glycoprotein;Membrane;Mentalretardation;Neurogenesis;Nucleus;Phosphoprotein;Polymorphism;Referenceproteome;Repeat;S-nitrosylation;Transcription;Transcriptionregulation;Ublconjugation;Wntsignalingpathway	APC-Axin-1-beta-catenin complex;AXIN-APC-betaCatenin-GSK3B complex;Axin-PP2A A-PP2A C-GSK3-beta-beta-catenin complex;Bipartite complex (TFC4, CTNNB1);Catenin (alpha) - catenin (beta) complex;Catulin (alpha) - catenin (beta) complex;Cell-cell junction complex (CDH1-CTNNB1);JUN-TCF4-CTNNB1 complex;PAR-3-VE-cadherin-beta-catenin complex;Polycystin-1 multiprotein complex (ACTN1, CDH1, SRC, JUP, VCL, …	ARM_REPEAT	Cancer-related genes;Disease related genes;Plasma proteins;Predicted intracellular proteins	Plasma membrane
(ac)ATQAHSLSYAGCNFLR	Q9Y2P8	RCL1	RNA 3-terminal phosphate cyclase-like protein	acNterm		TRUE	TRUE	Nterm		1	0	0	0	acNterm2		FALSE	TMT				-0.514161												FALSE						Ribosome biogenesis in eukaryotes	Alternativesplicing;Completeproteome;Nucleus;Referenceproteome;Ribosomebiogenesis		RTC	Plasma proteins;Predicted intracellular proteins	Nucleoplasm
(ac)ATQVEPLLPGGATLLQAEEHGGLVR	Q6PKG0	LARP1	La-related protein 1	acNterm		TRUE	TRUE	Nterm		1	0	0	0	acNterm2		N/A	6h;24h	1.93524	0.593765											N/A	N/A									Acetylation;Alternativesplicing;Completeproteome;Cytoplasm;Directproteinsequencing;Phosphoprotein;Proteinbiosynthesis;Referenceproteome;RNA-binding		HTH_LA	Plasma proteins;Predicted intracellular proteins	Nucleoplasm;Endoplasmic reticulum;Cytosol
(ac)ATS(ph)PQKS(ph)PSVPK	Q9NVD7;Q9NVD7-2	PARVA	Alpha-parvin	acNterm;phS		TRUE	FALSE	Nterm		1	0	0	2	phS4;phS8;acNterm2		FALSE	6h;24h;40h;TMT	-0.0750622	-0.205205	0.049508	0.373772									FALSE	FALSE	FALSE	N/A						Focal adhesion	3D-structure;Acetylation;Actin-binding;Alternativesplicing;Angiogenesis;Celladhesion;Celljunction;Cellmembrane;Cellshape;Chemotaxis;Ciliumbiogenesis/degradation;Completeproteome;Cytoplasm;Cytoskeleton;Directproteinsequencing;Membrane;Phosphoprotein;Referenceproteome;Repeat		CH	Predicted intracellular proteins;Predicted membrane proteins	Actin filaments;Focal adhesion sites;Cytosol
(ac)ATS(ph)PQKS(ph)PSVPKS(ph)PTPK	Q9NVD7;Q9NVD7-2	PARVA	Alpha-parvin	acNterm;phS		TRUE	FALSE	Nterm		1	0	0	3	phS4;phS8;phS14;acNterm2		FALSE	6h;24h;40h	-0.227511	-0.069737	-0.0842316										FALSE	FALSE	FALSE							Focal adhesion	3D-structure;Acetylation;Actin-binding;Alternativesplicing;Angiogenesis;Celladhesion;Celljunction;Cellmembrane;Cellshape;Chemotaxis;Ciliumbiogenesis/degradation;Completeproteome;Cytoplasm;Cytoskeleton;Directproteinsequencing;Membrane;Phosphoprotein;Referenceproteome;Repeat		CH	Predicted intracellular proteins;Predicted membrane proteins	Actin filaments;Focal adhesion sites;Cytosol
(ac)ATS(ph)PQKSPSVPK	Q9NVD7;Q9NVD7-2	PARVA	Alpha-parvin	acNterm;phS		TRUE	FALSE	Nterm		1	0	0	1	phS4;acNterm2		FALSE	6h;24h;40h;TMT	-0.121828	0.0593502	0.0960368	-0.365133									FALSE	FALSE	FALSE	N/A						Focal adhesion	3D-structure;Acetylation;Actin-binding;Alternativesplicing;Angiogenesis;Celladhesion;Celljunction;Cellmembrane;Cellshape;Chemotaxis;Ciliumbiogenesis/degradation;Completeproteome;Cytoplasm;Cytoskeleton;Directproteinsequencing;Membrane;Phosphoprotein;Referenceproteome;Repeat		CH	Predicted intracellular proteins;Predicted membrane proteins	Actin filaments;Focal adhesion sites;Cytosol
(ac)ATS(ph)PQKSPSVPKS(ph)PTPK	Q9NVD7;Q9NVD7-2	PARVA	Alpha-parvin	acNterm;phS		TRUE	FALSE	Nterm		1	0	0	2	phS4;phS14;acNterm2		N/A	24h		0.0380032												N/A								Focal adhesion	3D-structure;Acetylation;Actin-binding;Alternativesplicing;Angiogenesis;Celladhesion;Celljunction;Cellmembrane;Cellshape;Chemotaxis;Ciliumbiogenesis/degradation;Completeproteome;Cytoplasm;Cytoskeleton;Directproteinsequencing;Membrane;Phosphoprotein;Referenceproteome;Repeat		CH	Predicted intracellular proteins;Predicted membrane proteins	Actin filaments;Focal adhesion sites;Cytosol
(ac)ATSAT(ph)SPHAPGFPAEGR	Q9NUP7;Q9NUP7-2	TRMT13	tRNA:m(4)X modification enzyme TRM13 homolog	acNterm;phT		TRUE	FALSE	Nterm		1	0	0	1	phT6;acNterm2		N/A	40h;TMT			-0.372232	-0.193355											N/A	N/A							Acetylation;Alternativesplicing;Coiledcoil;Completeproteome;Metal-binding;Methyltransferase;Polymorphism;Referenceproteome;S-adenosyl-L-methionine;Transferase;tRNAprocessing;Zinc;Zinc-finger			Enzymes;Predicted intracellular proteins	Nucleoplasm;Nuclear bodies;Plasma membrane;Cytosol				transferase
(ac)ATSATS(ph)PHAPGFPAEGR	Q9NUP7;Q9NUP7-2	TRMT13	tRNA:m(4)X modification enzyme TRM13 homolog	acNterm;phS		TRUE	FALSE	Nterm		1	0	0	1	phS7;acNterm2		FALSE	6h;24h;40h	-0.503297	-0.359378	-0.424929										N/A	FALSE	N/A								Acetylation;Alternativesplicing;Coiledcoil;Completeproteome;Metal-binding;Methyltransferase;Polymorphism;Referenceproteome;S-adenosyl-L-methionine;Transferase;tRNAprocessing;Zinc;Zinc-finger			Enzymes;Predicted intracellular proteins	Nucleoplasm;Nuclear bodies;Plasma membrane;Cytosol				transferase
(ac)ATSPQKS(ph)PSVPK	Q9NVD7;Q9NVD7-2	PARVA	Alpha-parvin	acNterm;phS		TRUE	FALSE	Nterm		1	0	0	1	phS8;acNterm2		FALSE	6h;24h;40h;TMT	-0.456317	-0.0589487	0.0172401	-0.361117									FALSE	FALSE	FALSE	N/A						Focal adhesion	3D-structure;Acetylation;Actin-binding;Alternativesplicing;Angiogenesis;Celladhesion;Celljunction;Cellmembrane;Cellshape;Chemotaxis;Ciliumbiogenesis/degradation;Completeproteome;Cytoplasm;Cytoskeleton;Directproteinsequencing;Membrane;Phosphoprotein;Referenceproteome;Repeat		CH	Predicted intracellular proteins;Predicted membrane proteins	Actin filaments;Focal adhesion sites;Cytosol
(ac)ATSPQKS(ph)PSVPKS(ph)PTPK	Q9NVD7;Q9NVD7-2	PARVA	Alpha-parvin	acNterm;phS		TRUE	FALSE	Nterm		1	0	0	2	phS8;phS14;acNterm2		FALSE	6h;24h;40h	-0.50336	-0.0840758	-0.0404952										FALSE	FALSE	FALSE							Focal adhesion	3D-structure;Acetylation;Actin-binding;Alternativesplicing;Angiogenesis;Celladhesion;Celljunction;Cellmembrane;Cellshape;Chemotaxis;Ciliumbiogenesis/degradation;Completeproteome;Cytoplasm;Cytoskeleton;Directproteinsequencing;Membrane;Phosphoprotein;Referenceproteome;Repeat		CH	Predicted intracellular proteins;Predicted membrane proteins	Actin filaments;Focal adhesion sites;Cytosol
(ac)ATSSEEVLLIVKK	P32780	GTF2H1	General transcription factor IIH subunit 1	acNterm		TRUE	TRUE	Nterm		1	0	0	0	acNterm2		FALSE	TMT				0.477671												FALSE						Basal transcription factors;Nucleotide excision repair	3D-structure;Acetylation;Alternativesplicing;Completeproteome;DNAdamage;DNArepair;Nucleus;Polymorphism;Referenceproteome;Repeat;Transcription;Transcriptionregulation	BRCA1-RNA polymerase II complex;RNA polymerase II complex, chromatin structure modifying;RNA polymerase II holoenzyme complex;TFIIH transcription factor complex;TFIIH transcription factor complex (ERCC2, ERCC3, GTF2H1, CDK7, CCNH, GTF2H2);TFIIH transcription factor core complex	BSD	Cancer-related genes;Predicted intracellular proteins	Nucleoplasm
(ac)ATTATMATSGS(ph)AR	P38919	EIF4A3	Eukaryotic initiation factor 4A-III;Eukaryotic initiation factor 4A-III, N-terminally processed	acNterm;phS		TRUE	TRUE	Nterm		1	0	0	1	phS12;acNterm2		N/A	40h			-0.0549622												N/A							mRNA surveillance pathway;RNA transport;Spliceosome	3D-structure;Acetylation;ATP-binding;Completeproteome;Cytoplasm;Directproteinsequencing;Diseasemutation;Helicase;Hydrolase;mRNAprocessing;mRNAsplicing;mRNAtransport;Nonsense-mediatedmRNAdecay;Nucleotide-binding;Nucleus;Phosphoprotein;Referenceproteome;RNA-binding;rRNAprocessing;Spliceosome;Translationregulation;Transport	C complex spliceosome;eIF4AIII-Btz complex;Exon junction complex;Exon junction complex (EIF4A3-MLN51-MAGOH-Y14);Exon junction complex (EIF4A3-MLN51-MAGOH-Y14), RNA-protein complex;Exon junction complex (EIF4A3-MLN51-UPF3B-MAGOH-Y14);Exon junction complex (F4A3-MLN51-UPF3B-MAGOH-Y14-PYM);Exon junction complex, EIF4A3-MLN51-MAGOH-Y14 (RNA-protein complex);Spliceosome	DEAD_ATP_HELICASE;HELICASE_ATP_BIND_1;HELICASE_CTER;Q_MOTIF	Disease related genes;Enzymes;Plasma proteins;Potential drug targets;Predicted intracellular proteins;Transporters	Nucleoplasm			primary active transporters	hydrolase
(ac)ATTATMATSGSAR	P38919	EIF4A3	Eukaryotic initiation factor 4A-III;Eukaryotic initiation factor 4A-III, N-terminally processed	acNterm		TRUE	TRUE	Nterm		1	0	0	0	acNterm2		FALSE	6h;24h;40h;TMT	0.766344	-0.226743	0.164088	-1.20917									FALSE	FALSE	N/A	N/A						mRNA surveillance pathway;RNA transport;Spliceosome	3D-structure;Acetylation;ATP-binding;Completeproteome;Cytoplasm;Directproteinsequencing;Diseasemutation;Helicase;Hydrolase;mRNAprocessing;mRNAsplicing;mRNAtransport;Nonsense-mediatedmRNAdecay;Nucleotide-binding;Nucleus;Phosphoprotein;Referenceproteome;RNA-binding;rRNAprocessing;Spliceosome;Translationregulation;Transport	C complex spliceosome;eIF4AIII-Btz complex;Exon junction complex;Exon junction complex (EIF4A3-MLN51-MAGOH-Y14);Exon junction complex (EIF4A3-MLN51-MAGOH-Y14), RNA-protein complex;Exon junction complex (EIF4A3-MLN51-UPF3B-MAGOH-Y14);Exon junction complex (F4A3-MLN51-UPF3B-MAGOH-Y14-PYM);Exon junction complex, EIF4A3-MLN51-MAGOH-Y14 (RNA-protein complex);Spliceosome	DEAD_ATP_HELICASE;HELICASE_ATP_BIND_1;HELICASE_CTER;Q_MOTIF	Disease related genes;Enzymes;Plasma proteins;Potential drug targets;Predicted intracellular proteins;Transporters	Nucleoplasm			primary active transporters	hydrolase
(ac)ATVTATTK	Q9Y230	RUVBL2	RuvB-like 2	acNterm		TRUE	TRUE	Nterm		1	0	0	0	acNterm2		FALSE	6h;24h;40h	0.0168604	0.0196927	-0.045514										FALSE	FALSE	FALSE								3D-structure;Acetylation;Activator;Alternativesplicing;ATP-binding;Chromatinregulator;Completeproteome;Cytoplasm;Directproteinsequencing;DNAdamage;DNArecombination;DNArepair;Growthregulation;Helicase;Hydrolase;Membrane;Nucleotide-binding;Nucleus;Referenceproteome;Transcription;Transcriptionregulation	cMYC-ATPase-helicase complex;c-MYC-ATPase-helicase complex;DMAP1-associated complex;INO80 chromatin remodeling complex;NuA4/Tip60 HAT complex;NuA4/Tip60-HAT complex A;NuA4/Tip60-HAT complex B;p400-associated complex;SRCAP-associated chromatin remodeling complex;TIP49-TIP48-BAF53 complex;TIP60 histone acetylase complex;URI complex (Unconventional prefoldin RPB5 Interactor)		Enzymes;Plasma proteins;Predicted intracellular proteins	Nucleoplasm;Centrosome;Cytosol				hydrolase
(ac)ATVTATTKVPEIR	Q9Y230	RUVBL2	RuvB-like 2	acNterm		TRUE	TRUE	Nterm	COP1;degron_unmod	1	0	0	0	acNterm2		N/A	TMT				-0.453225												N/A							3D-structure;Acetylation;Activator;Alternativesplicing;ATP-binding;Chromatinregulator;Completeproteome;Cytoplasm;Directproteinsequencing;DNAdamage;DNArecombination;DNArepair;Growthregulation;Helicase;Hydrolase;Membrane;Nucleotide-binding;Nucleus;Referenceproteome;Transcription;Transcriptionregulation	cMYC-ATPase-helicase complex;c-MYC-ATPase-helicase complex;DMAP1-associated complex;INO80 chromatin remodeling complex;NuA4/Tip60 HAT complex;NuA4/Tip60-HAT complex A;NuA4/Tip60-HAT complex B;p400-associated complex;SRCAP-associated chromatin remodeling complex;TIP49-TIP48-BAF53 complex;TIP60 histone acetylase complex;URI complex (Unconventional prefoldin RPB5 Interactor)		Enzymes;Plasma proteins;Predicted intracellular proteins	Nucleoplasm;Centrosome;Cytosol				hydrolase
(ac)ATVVVEATEPEPSGSIANPAAST(ph)SPSLSHR	P46821	MAP1B	Microtubule-associated protein 1B;MAP1B heavy chain;MAP1 light chain LC1	acNterm;phT		TRUE	TRUE	Nterm		1	0	0	1	phT24;acNterm2		N/A	TMT				1.27821												N/A							Acetylation;Celljunction;Cellprojection;Completeproteome;Cytoplasm;Cytoskeleton;Directproteinsequencing;Microtubule;Phosphoprotein;Polymorphism;Referenceproteome;Repeat;S-nitrosylation;Synapse		MAP1B_NEURAXIN	Plasma proteins;Predicted intracellular proteins	Cytosol
(ac)ATVVVEATEPEPSGSIANPAASTS(ph)PSLSHR	P46821	MAP1B	Microtubule-associated protein 1B;MAP1B heavy chain;MAP1 light chain LC1	acNterm;phS		TRUE	TRUE	Nterm	SPOP;degron_unmod	1	0	0	1	phS25;acNterm2		faster	6h;24h;40h	1.40187	-0.558031	-0.212494										TRUE	FALSE	FALSE								Acetylation;Celljunction;Cellprojection;Completeproteome;Cytoplasm;Cytoskeleton;Directproteinsequencing;Microtubule;Phosphoprotein;Polymorphism;Referenceproteome;Repeat;S-nitrosylation;Synapse		MAP1B_NEURAXIN	Plasma proteins;Predicted intracellular proteins	Cytosol
(ac)ATYLEFIQQNEER	Q15437	SEC23B	Protein transport protein Sec23B	acNterm		TRUE	TRUE	Nterm		1	0	0	0	acNterm2		FALSE	6h;24h;40h;TMT	0.314693	-0.0237376	-0.465531	3.4325									FALSE	FALSE	N/A	N/A						Protein processing in endoplasmic reticulum	Acetylation;Completeproteome;Congenitaldyserythropoieticanemia;Diseasemutation;Endoplasmicreticulum;ER-Golgitransport;Golgiapparatus;Hereditaryhemolyticanemia;Membrane;Polymorphism;Proteintransport;Referenceproteome;Transport			Disease related genes;Plasma proteins;Predicted intracellular proteins	Vesicles
(ac)AVADLALIPDVDIDSDGVFK	Q9NRX4;Q9NRX4-2	PHPT1	14 kDa phosphohistidine phosphatase	acNterm		TRUE	FALSE	Nterm		1	0	0	0	acNterm2		N/A	6h	-0.0227445												N/A									Fructose and mannose metabolism	3D-structure;Acetylation;Alternativesplicing;Completeproteome;Cytoplasm;Directproteinsequencing;Hydrolase;Proteinphosphatase;Referenceproteome			Enzymes;Predicted intracellular proteins	Nuclear bodies;Cytosol
(ac)AVAGAVSGEPLVHWCTQQLR	Q15650	TRIP4	Activating signal cointegrator 1	acNterm		TRUE	TRUE	Nterm		1	0	0	0	acNterm2		FALSE	24h;TMT		-0.245313		0.662373										FALSE		N/A							3D-structure;Acetylation;Completeproteome;Cytoplasm;Cytoskeleton;Isopeptidebond;Metal-binding;Nucleus;Phosphoprotein;Referenceproteome;Transcription;Transcriptionregulation;Ublconjugation;Zinc;Zinc-finger	hASC-1 complex		Cancer-related genes;Disease related genes;Predicted intracellular proteins	Nucleoplasm;Nuclear bodies
(ac)AVAVGRPS(ph)NEELR	Q9NVA2	SEPTIN11	Septin-11	acNterm;phS		TRUE	TRUE	Nterm		1	0	0	1	phS9;acNterm2		FALSE	24h;40h		-0.969507	-0.326736											FALSE	FALSE								Acetylation;Alternativesplicing;Cellcycle;Celldivision;Celljunction;Cellprojection;Chromosomalrearrangement;Coiledcoil;Completeproteome;Cytoplasm;Cytoskeleton;Directproteinsequencing;GTP-binding;Nucleotide-binding;Referenceproteome;Synapse	Septin complex	G_SEPTIN	Disease related genes;Plasma proteins;Predicted intracellular proteins	Cytosol
(ac)AVAVGRPSNEELR	Q9NVA2	SEPTIN11	Septin-11	acNterm		TRUE	TRUE	Nterm		1	0	0	0	acNterm2		FALSE	6h;24h;40h	2.14373	0.0046965	0.0664997										FALSE	FALSE	FALSE								Acetylation;Alternativesplicing;Cellcycle;Celldivision;Celljunction;Cellprojection;Chromosomalrearrangement;Coiledcoil;Completeproteome;Cytoplasm;Cytoskeleton;Directproteinsequencing;GTP-binding;Nucleotide-binding;Referenceproteome;Synapse	Septin complex	G_SEPTIN	Disease related genes;Plasma proteins;Predicted intracellular proteins	Cytosol
(ac)AVEELQSIIKR	Q92990;Q92990-2	GLMN	Glomulin	acNterm		TRUE	FALSE	Nterm		1	0	0	0	acNterm2		FALSE	6h;24h;TMT	-0.186746	0.024318		-0.37274									N/A	FALSE		FALSE							3D-structure;Acetylation;Alternativesplicing;Coiledcoil;Completeproteome;Diseasemutation;Phosphoprotein;Polymorphism;Referenceproteome	Ubiquitin E3 ligase (GLMN, FBXW8, SKP1A, RBX1)		Disease related genes;Predicted intracellular proteins	Nucleoplasm;Cytosol
(ac)AVETLSPDWEFDRVDDGSQK	Q2M389;Q2M389-2	KIAA1033	WASH complex subunit 7	acNterm		TRUE	FALSE	Nterm		1	0	0	0	acNterm2		FALSE	24h		0.156288												FALSE									Acetylation;Alternativesplicing;Coiledcoil;Completeproteome;Diseasemutation;Endosome;Mentalretardation;Phosphoprotein;Polymorphism;Proteintransport;Referenceproteome;Transport
(ac)AVFPWHSR	Q7Z3J2	C16orf62	UPF0505 protein C16orf62	acNterm		TRUE	TRUE	Nterm		1	0	0	0	acNterm2		FALSE	TMT				0.31133												FALSE							Alternativesplicing;Completeproteome;Endosome;Membrane;Polymorphism;Proteintransport;Referenceproteome;Transmembrane;Transmembranehelix;Transport
(ac)AVNVYSTSVTSDNLSR	Q15691	MAPRE1	Microtubule-associated protein RP/EB family member 1	acNterm		TRUE	TRUE	Nterm	SPOP;degron_unmod	1	0	0	0	acNterm2		FALSE	24h;40h		0.146069	-0.0593554											N/A	FALSE								3D-structure;Acetylation;Cellcycle;Celldivision;Completeproteome;Cytoplasm;Cytoskeleton;Directproteinsequencing;Microtubule;Mitosis;Phosphoprotein;Referenceproteome		CH;EB1_C	Plasma proteins;Predicted intracellular proteins	Centriolar satellite;Cytosol
(ac)AVPETRPNHTIYINNLNEK	P09012	SNRPA	U1 small nuclear ribonucleoprotein A	acNterm		TRUE	TRUE	Nterm		1	0	0	0	acNterm2		FALSE	6h;24h;40h	1.00006	-0.0368088	-0.0156598										FALSE	FALSE	FALSE							Spliceosome	3D-structure;Acetylation;Completeproteome;Directproteinsequencing;mRNAprocessing;mRNAsplicing;Nucleus;Phosphoprotein;Referenceproteome;Repeat;Ribonucleoprotein;RNA-binding;Spliceosome	CDC5L complex;SMN complex;snRNP-free U1A (SF-A) complex;Spliceosome	RRM	Plasma proteins;Predicted intracellular proteins	Nucleoplasm
(ac)AVPETRPNHTIYINNLNEK(gl)IK	P09012	SNRPA	U1 small nuclear ribonucleoprotein A	acNterm;GGK		TRUE	TRUE	Nterm		1	0	1	0	GGK20;acNterm2		FALSE	6h;24h;40h	0.540837	0.0638471	0.0506491										FALSE	FALSE	FALSE							Spliceosome	3D-structure;Acetylation;Completeproteome;Directproteinsequencing;mRNAprocessing;mRNAsplicing;Nucleus;Phosphoprotein;Referenceproteome;Repeat;Ribonucleoprotein;RNA-binding;Spliceosome	CDC5L complex;SMN complex;snRNP-free U1A (SF-A) complex;Spliceosome	RRM	Plasma proteins;Predicted intracellular proteins	Nucleoplasm
(ac)AVPETRPNHTIYINNLNEKIK(gl)	P09012	SNRPA	U1 small nuclear ribonucleoprotein A	acNterm;GGK		TRUE	TRUE	Nterm		1	0	1	0	GGK22;acNterm2		N/A	24h;40h		-0.359133	-0.148064											N/A	N/A							Spliceosome	3D-structure;Acetylation;Completeproteome;Directproteinsequencing;mRNAprocessing;mRNAsplicing;Nucleus;Phosphoprotein;Referenceproteome;Repeat;Ribonucleoprotein;RNA-binding;Spliceosome	CDC5L complex;SMN complex;snRNP-free U1A (SF-A) complex;Spliceosome	RRM	Plasma proteins;Predicted intracellular proteins	Nucleoplasm
(ac)AVPGCNKDSVR	Q8N9Q2	SREK1IP1	Protein SREK1IP1	acNterm		TRUE	TRUE	Nterm		1	0	0	0	acNterm2		N/A	TMT				0.651646												N/A							Completeproteome;Metal-binding;mRNAprocessing;mRNAsplicing;Phosphoprotein;Referenceproteome;Zinc;Zinc-finger		ZF_CCHC	Predicted intracellular proteins	Nucleoplasm;Nucleoli
(ac)AVQISK(gl)K(gl)R	P23396;P23396-2	RPS3	40S ribosomal protein S3	acNterm;GGK		TRUE	FALSE	Nterm		1	0	2	0	GGK7;GGK8;acNterm2		faster	6h;24h;40h	6.80623	5.16614	1.78061										TRUE	N/A	N/A							Ribosome	3D-structure;Acetylation;Alternativesplicing;Apoptosis;Cellcycle;Celldivision;Completeproteome;Cytoplasm;Cytoskeleton;Directproteinsequencing;DNA-binding;DNAdamage;DNArepair;Isopeptidebond;Lyase;Membrane;Methylation;Mitochondrion;Mitochondrioninnermembrane;Mitosis;Nucleus;Phosphoprotein;Referenceproteome;Ribonucleoprotein;Ribosomalprotein;RNA-binding;Transcription;Transcriptionregulation;Translat…	40S ribosomal subunit, cytoplasmic;Ribosome, cytoplasmic	KH_TYPE_2;RIBOSOMAL_S3	Cancer-related genes;Enzymes;Plasma proteins;Predicted intracellular proteins;Ribosomal proteins	Endoplasmic reticulum;Cytosol				lyase
(ac)AVSESQLKK	Q99816;Q99816-2	TSG101	Tumor susceptibility gene 101 protein	acNterm		TRUE	FALSE	Nterm		1	0	0	0	acNterm2		FALSE	24h;TMT		0.289198		-0.0627226										N/A		FALSE						Endocytosis	3D-structure;Acetylation;Alternativesplicing;Cellcycle;Celldivision;Coiledcoil;Completeproteome;Cytoplasm;Endosome;Growthregulation;Host-virusinteraction;Membrane;Nucleus;Polymorphism;Proteintransport;Referenceproteome;Transport;Ublconjugation	ESCRT-I complex;TSG101-VPS37B-VPS28 complex	SB;UEV	Cancer-related genes;Plasma proteins;Predicted intracellular proteins	Nucleoli;Plasma membrane;Cytosol
(ac)AVSTGVK(gl)VPR	Q15819	UBE2V2	Ubiquitin-conjugating enzyme E2 variant 2	acNterm;GGK		TRUE	TRUE	Nterm		1	0	1	0	GGK8;acNterm2		FALSE	24h;40h		-0.223329	0.0205333											FALSE	FALSE								3D-structure;Acetylation;Completeproteome;Directproteinsequencing;Polymorphism;Referenceproteome;Ublconjugationpathway	Ubiquitin-protein-ligase (UBE2N, UBE2V2/MMS2)	UBIQUITIN_CONJUGAT_2	Predicted intracellular proteins	Nucleoplasm
(ac)AVSVT(ph)PIRDTK	Q9NR56;Q9NR56-3;Q9NR56-4;Q9NR56-7;Q9NR56-6;Q9NR56-2;Q9NR56-5	MBNL1	Muscleblind-like protein 1	acNterm;phT		TRUE	FALSE	Nterm		1	0	0	1	phT6;acNterm2		FALSE	6h;24h;40h	0.272625	-0.177505	0.0668482										N/A	FALSE	FALSE								3D-structure;Alternativesplicing;Completeproteome;Cytoplasm;Developmentalprotein;Metal-binding;mRNAprocessing;mRNAsplicing;Nucleus;Referenceproteome;Repeat;RNA-binding;Zinc;Zinc-finger		ZF_C3H1	Disease related genes;Predicted intracellular proteins	Nucleoplasm;Cytosol
(ac)AVSVTPIRDTK	Q9NR56;Q9NR56-3;Q9NR56-4;Q9NR56-7;Q9NR56-6;Q9NR56-2;Q9NR56-5	MBNL1	Muscleblind-like protein 1	acNterm		TRUE	FALSE	Nterm		1	0	0	0	acNterm2		FALSE	6h;24h;TMT	-0.129435	-0.0264704		-0.546842									N/A	FALSE		FALSE							3D-structure;Alternativesplicing;Completeproteome;Cytoplasm;Developmentalprotein;Metal-binding;mRNAprocessing;mRNAsplicing;Nucleus;Referenceproteome;Repeat;RNA-binding;Zinc;Zinc-finger		ZF_C3H1	Disease related genes;Predicted intracellular proteins	Nucleoplasm;Cytosol
(ac)AVTITLK	P54725-2;P54725-3;P54725	RAD23A	UV excision repair protein RAD23 homolog A	acNterm		TRUE	FALSE	Nterm		1	0	0	0	acNterm2		FALSE	6h;24h;40h	-0.205248	-0.108268	-0.0146583										FALSE	FALSE	FALSE							Nucleotide excision repair;Protein processing in endoplasmic reticulum	3D-structure;Alternativesplicing;Completeproteome;DNAdamage;DNArepair;Host-virusinteraction;Isopeptidebond;Nucleus;Phosphoprotein;Polymorphism;Proteasome;Referenceproteome;Repeat;Ublconjugation		UBA;UBIQUITIN_2	Cancer-related genes;Predicted intracellular proteins	Nucleoplasm;Cytosol
(ac)AVTITLK(gl)TLQQQTFK	P54725-2;P54725-3;P54725	RAD23A	UV excision repair protein RAD23 homolog A	acNterm;GGK		TRUE	FALSE	Nterm		1	0	1	0	GGK8;acNterm2		FALSE	6h;24h;40h	-0.559909	-0.357215	-0.0595604										N/A	FALSE	FALSE							Nucleotide excision repair;Protein processing in endoplasmic reticulum	3D-structure;Alternativesplicing;Completeproteome;DNAdamage;DNArepair;Host-virusinteraction;Isopeptidebond;Nucleus;Phosphoprotein;Polymorphism;Proteasome;Referenceproteome;Repeat;Ublconjugation		UBA;UBIQUITIN_2	Cancer-related genes;Predicted intracellular proteins	Nucleoplasm;Cytosol
(ac)AVTLDKDAYYR	Q9Y5B9	SUPT16H	FACT complex subunit SPT16	acNterm		TRUE	TRUE	Nterm		1	0	0	0	acNterm2		FALSE	6h;24h;40h;TMT	1.44903	0.123839	0.211143	-0.95998									FALSE	FALSE	FALSE	N/A							Acetylation;ADP-ribosylation;Chromosome;Coiledcoil;Completeproteome;Directproteinsequencing;DNAdamage;DNArepair;DNAreplication;Nucleus;Phosphoprotein;Referenceproteome;Transcription;Transcriptionregulation	CEN complex;FACT complex;FACT complex, UV-activated;FACT-NEK9 complex;H2AX complex, isolated from cells without IR exposure;HES1 promoter-Notch enhancer complex;WINAC complex		Enzymes;Plasma proteins;Predicted intracellular proteins	Nucleoplasm;Nucleoli fibrillar center	metallopeptidase
(ac)AVVPASLSGQDVGSFAYLTIK	Q9H993	ARMT1	Protein-glutamate O-methyltransferase	acNterm		TRUE	TRUE	Nterm		1	0	0	0	acNterm2		N/A	TMT				-0.475331												N/A							Acetylation;Completeproteome;DNAdamage;Methylation;Methyltransferase;Phosphoprotein;Polymorphism;Referenceproteome;S-adenosyl-L-methionine;Transferase			Predicted intracellular proteins	Nucleoplasm;Nuclear bodies;Cytosol
(ac)AWK(ac)SGGASHSELIHNLR	P22061;P22061-2	PCMT1	Protein-L-isoaspartate(D-aspartate) O-methyltransferase	acNterm;acK		TRUE	FALSE	Nterm		1	1	0	0	acK4;acNterm2		N/A	24h;40h		0.370469	0.351313											N/A	N/A								3D-structure;Acetylation;Alternativesplicing;Completeproteome;Cytoplasm;Directproteinsequencing;Disulfidebond;Methyltransferase;Polymorphism;Referenceproteome;S-adenosyl-L-methionine;Transferase		PCMT	Enzymes;Plasma proteins;Predicted intracellular proteins;Predicted membrane proteins	Cytosol				transferase
(ac)AWK(gl)SGGASHSELIHNLR	P22061;P22061-2	PCMT1	Protein-L-isoaspartate(D-aspartate) O-methyltransferase	acNterm;GGK		TRUE	FALSE	Nterm		1	0	1	0	GGK4;acNterm2		FALSE	6h;24h;40h	0.567269	0.0626469	0.0223632										N/A	N/A	FALSE								3D-structure;Acetylation;Alternativesplicing;Completeproteome;Cytoplasm;Directproteinsequencing;Disulfidebond;Methyltransferase;Polymorphism;Referenceproteome;S-adenosyl-L-methionine;Transferase		PCMT	Enzymes;Plasma proteins;Predicted intracellular proteins;Predicted membrane proteins	Cytosol				transferase
(ac)AYHSFLVEPISCHAWNK	O15143	ARPC1B	Actin-related protein 2/3 complex subunit 1B	acNterm		TRUE	TRUE	Nterm		1	0	0	0	acNterm2		FALSE	6h;24h;40h;TMT	1.09225	-0.0462305	0.0426835	0.123482									FALSE	FALSE	FALSE	FALSE						Bacterial invasion of epithelial cells;Fc gamma R-mediated phagocytosis;Pathogenic Escherichia coli infection;Regulation of actin cytoskeleton;Shigellosis	Acetylation;Actin-binding;Completeproteome;Cytoplasm;Cytoskeleton;Directproteinsequencing;Polymorphism;Referenceproteome;Repeat;WDrepeat	Arp2/3 protein complex	WD_REPEATS_2;WD_REPEATS_REGION	Disease related genes;Plasma proteins;Predicted intracellular proteins	Vesicles;Cytosol
(ac)AYHSFLVEPISCHAWNKDR	O15143	ARPC1B	Actin-related protein 2/3 complex subunit 1B	acNterm		TRUE	TRUE	Nterm		1	0	0	0	acNterm2		N/A	TMT				2.64778												N/A						Bacterial invasion of epithelial cells;Fc gamma R-mediated phagocytosis;Pathogenic Escherichia coli infection;Regulation of actin cytoskeleton;Shigellosis	Acetylation;Actin-binding;Completeproteome;Cytoplasm;Cytoskeleton;Directproteinsequencing;Polymorphism;Referenceproteome;Repeat;WDrepeat	Arp2/3 protein complex	WD_REPEATS_2;WD_REPEATS_REGION	Disease related genes;Plasma proteins;Predicted intracellular proteins	Vesicles;Cytosol
(ac)AYHSGYGAHGSK	O95070	YIF1A	Protein YIF1A	acNterm		TRUE	TRUE	Nterm		1	0	0	0	acNterm2		N/A	TMT				0.417961												N/A							Acetylation;Completeproteome;Endoplasmicreticulum;ER-Golgitransport;Golgiapparatus;Membrane;Phosphoprotein;Proteintransport;Referenceproteome;Transmembrane;Transmembranehelix;Transport			Predicted intracellular proteins;Predicted membrane proteins	Golgi apparatus;Vesicles;Centriolar satellite
(ac)CDFTEDQTAEFK	P60660;P60660-2	MYL6	Myosin light polypeptide 6	acNterm		FALSE	FALSE	Nterm		1	0	0	0	acNterm2		slower	6h;24h;40h;TMT	-0.0786611	0.0700389	0.0969078	-0.732443									FALSE	FALSE	FALSE	TRUE						Vascular smooth muscle contraction	Acetylation;Alternativesplicing;Completeproteome;Directproteinsequencing;Motorprotein;Muscleprotein;Myosin;Phosphoprotein;Polymorphism;Referenceproteome;Repeat	WIP-WASp-actin-myosin-IIa complex	EF_HAND_2	Plasma proteins;Predicted intracellular proteins
(ac)CDIEEATNQLLDVNLHENQK	Q9BV44	THUMPD3	THUMP domain-containing protein 3	acNterm		TRUE	TRUE	Nterm		1	0	0	0	acNterm2		FALSE	24h;40h		-0.00591555	0.0292398											FALSE	N/A								Completeproteome;Methyltransferase;Polymorphism;Referenceproteome;RNA-binding;Transferase		THUMP;UPF0020	Predicted intracellular proteins	Nucleoli;Cytosol
(ac)CDK(gl)EFMWALK	P58546	MTPN	Myotrophin	acNterm;GGK		TRUE	TRUE	Nterm		1	0	1	0	GGK4;acNterm2		FALSE	6h;24h;40h	-0.0371626	0.0890529	0.140314										FALSE	FALSE	FALSE								3D-structure;Acetylation;ANKrepeat;Completeproteome;Cytoplasm;Nucleus;Referenceproteome;Repeat		ANK_REP_REGION;ANK_REPEAT	Plasma proteins;Predicted intracellular proteins	Plasma membrane;Cytosol
(ac)CDKEFMWALK	P58546	MTPN	Myotrophin	acNterm		TRUE	TRUE	Nterm		1	0	0	0	acNterm2		FALSE	6h;24h;40h;TMT	0.0975205	-0.02935	0.0490498	-1.63692									FALSE	FALSE	FALSE	FALSE							3D-structure;Acetylation;ANKrepeat;Completeproteome;Cytoplasm;Nucleus;Referenceproteome;Repeat		ANK_REP_REGION;ANK_REPEAT	Plasma proteins;Predicted intracellular proteins	Plasma membrane;Cytosol
(ac)CSLASGATGGR	O60678	PRMT3	Protein arginine N-methyltransferase 3	acNterm		TRUE	TRUE	Nterm		1	0	0	0	acNterm2		N/A	TMT				1.66373												N/A							3D-structure;Acetylation;Alternativesplicing;Completeproteome;Cytoplasm;Metal-binding;Methyltransferase;Phosphoprotein;Polymorphism;Referenceproteome;S-adenosyl-L-methionine;Transferase;Zinc;Zinc-finger		SAM_MT_PRMT;ZINC_FINGER_C2H2_1	Predicted intracellular proteins
(ac)CSLGLFPPPPPR	Q9NRG9;Q9NRG9-2	AAAS	Aladin	acNterm		TRUE	FALSE	Nterm		1	0	0	0	acNterm2		N/A	TMT				-0.011659												N/A						RNA transport	Acetylation;Alternativesplicing;Completeproteome;Diseasemutation;mRNAtransport;Nuclearporecomplex;Nucleus;Phosphoprotein;Proteintransport;Referenceproteome;Repeat;Translocation;Transport;WDrepeat	Nuclear pore complex	WD_REPEATS_1;WD_REPEATS_2;WD_REPEATS_REGION	Disease related genes;Potential drug targets;Predicted intracellular proteins;Transporters	Nuclear membrane;Centrosome;Cytosol			channels and pores
(ac)DDDIAALVVDNGS(ph)GMCK	P60709	ACTB	Actin, cytoplasmic 1;Actin, cytoplasmic 1, N-terminally processed	acNterm;phS		TRUE	TRUE	Nterm		1	0	0	1	phS14;acNterm2		slower	TMT				0.819878				-3.70041				DDDIAALVVDNGSGMCK				FALSE					TRUE	Adherens junction;Arrhythmogenic right ventricular cardiomyopathy (ARVC);Bacterial invasion of epithelial cells;Dilated cardiomyopathy;Focal adhesion;Hypertrophic cardiomyopathy (HCM);Leukocyte transendothelial migration;Pathogenic Escherichia coli infection;Phagosome;Phototransduction - fly;Regulation of actin cytoskeleton;Shigellosis;Tight junction;Vibrio cholerae infection;Viral myocarditis	3D-structure;Acetylation;ATP-binding;Completeproteome;Cytoplasm;Cytoskeleton;Deafness;Directproteinsequencing;Diseasemutation;Dystonia;Mentalretardation;Methylation;Nucleotide-binding;Oxidation;Polymorphism;Referenceproteome;Ublconjugation	BAF complex;Cofilin-actin-CAP1 complex;Emerin architectural complex;Emerin complex 1;Emerin complex 25;Emerin complex 32;Emerin complex 52;Emerin regulatory complex;Emerin-actin-NMI complex;Emerin-actin-NMI-(alphaII)spectrin complex;LARC complex (LCR-associated remodeling complex);NUMAC complex (nucleosomal methylation activator complex);P2X7 receptor signalling complex;p400-associated complex;Pr…	ACTINS_1;ACTINS_2;ACTINS_ACT_LIKE	Disease related genes;Plasma proteins;Predicted intracellular proteins
(ac)DDDIAALVVDNGSGMCK	P60709	ACTB	Actin, cytoplasmic 1;Actin, cytoplasmic 1, N-terminally processed	acNterm		TRUE	TRUE	Nterm		1	0	0	0	acNterm2		slower	6h;24h;40h;TMT	-0.0461185	-0.00229617	0	-1.53015				-6.05044				DDDIAALVVDNGSGMCK	N/A	N/A	N/A	TRUE					TRUE	Adherens junction;Arrhythmogenic right ventricular cardiomyopathy (ARVC);Bacterial invasion of epithelial cells;Dilated cardiomyopathy;Focal adhesion;Hypertrophic cardiomyopathy (HCM);Leukocyte transendothelial migration;Pathogenic Escherichia coli infection;Phagosome;Phototransduction - fly;Regulation of actin cytoskeleton;Shigellosis;Tight junction;Vibrio cholerae infection;Viral myocarditis	3D-structure;Acetylation;ATP-binding;Completeproteome;Cytoplasm;Cytoskeleton;Deafness;Directproteinsequencing;Diseasemutation;Dystonia;Mentalretardation;Methylation;Nucleotide-binding;Oxidation;Polymorphism;Referenceproteome;Ublconjugation	BAF complex;Cofilin-actin-CAP1 complex;Emerin architectural complex;Emerin complex 1;Emerin complex 25;Emerin complex 32;Emerin complex 52;Emerin regulatory complex;Emerin-actin-NMI complex;Emerin-actin-NMI-(alphaII)spectrin complex;LARC complex (LCR-associated remodeling complex);NUMAC complex (nucleosomal methylation activator complex);P2X7 receptor signalling complex;p400-associated complex;Pr…	ACTINS_1;ACTINS_2;ACTINS_ACT_LIKE	Disease related genes;Plasma proteins;Predicted intracellular proteins
(ac)DQMVQHPAAK	P50990-3	CCT8	T-complex protein 1 subunit theta	acNterm		TRUE	TRUE	Nterm		1	0	0	0	acNterm2		N/A	TMT				0												N/A							Acetylation;Alternativesplicing;ATP-binding;Chaperone;Completeproteome;Cytoplasm;Cytoskeleton;Directproteinsequencing;Isopeptidebond;Nucleotide-binding;Phosphoprotein;Polymorphism;Referenceproteome;Ublconjugation	CCT micro-complex	TCP1_1;TCP1_2;TCP1_3	Plasma proteins;Predicted intracellular proteins	Nucleoplasm;Intermediate filaments;Cytosol
(ac)DSST(ph)T(ph)AQCR	O75191-2	XYLB	Xylulose kinase	acNterm;phT		TRUE	TRUE	Nterm		1	0	0	2	phT5;phT6;acNterm2		N/A	TMT				0												N/A						Pentose and glucuronate interconversions	3D-structure;Alternativesplicing;ATP-binding;Carbohydratemetabolism;Completeproteome;Kinase;Nucleotide-binding;Polymorphism;Referenceproteome;Transferase;Xylosemetabolism			Enzymes;Predicted intracellular proteins	Nuclear speckles				transferase
(ac)EEEIAALVIDNGSGMCK	P63261	ACTG1	Actin, cytoplasmic 2;Actin, cytoplasmic 2, N-terminally processed	acNterm		TRUE	TRUE	Nterm		1	0	0	0	acNterm2		slower	6h;24h;40h;TMT	-0.179507	0	-0.032201	-0.88713				-4.62151				EEEIAALVIDNGSGMCK	N/A	N/A	N/A	FALSE					TRUE	Adherens junction;Arrhythmogenic right ventricular cardiomyopathy (ARVC);Bacterial invasion of epithelial cells;Dilated cardiomyopathy;Focal adhesion;Hypertrophic cardiomyopathy (HCM);Leukocyte transendothelial migration;Pathogenic Escherichia coli infection;Phagosome;Phototransduction - fly;Regulation of actin cytoskeleton;Shigellosis;Tight junction;Vibrio cholerae infection;Viral myocarditis	Acetylation;ATP-binding;Completeproteome;Cytoplasm;Cytoskeleton;Deafness;Directproteinsequencing;Diseasemutation;Mentalretardation;Methylation;Non-syndromicdeafness;Nucleotide-binding;Oxidation;Polymorphism;Referenceproteome	Profilin 1 complex	ACTINS_1;ACTINS_2;ACTINS_ACT_LIKE	Disease related genes;Plasma proteins;Predicted intracellular proteins
(ac)EGAEPRARPER	Q13796	SHROOM2	Protein Shroom2	acNterm		TRUE	TRUE	Nterm		1	0	0	0	acNterm2		N/A	TMT				0.265121												N/A							Actin-binding;Celljunction;Cellmembrane;Completeproteome;Cytoplasm;Cytoskeleton;Developmentalprotein;Membrane;Microtubule;Phosphoprotein;Polymorphism;Referenceproteome;Tightjunction		ASD1;ASD2;PDZ	Plasma proteins;Predicted intracellular proteins	Plasma membrane;Cell Junctions;Cytosol
(ac)EVPAAGR	Q9Y5B0;Q9Y5B0-4	CTDP1	RNA polymerase II subunit A C-terminal domain phosphatase	acNterm		FALSE	FALSE	Nterm		1	0	0	0	acNterm2		N/A	TMT				-0.376173												N/A							3D-structure;Acetylation;Alternativesplicing;Cataract;Cellcycle;Celldivision;Completeproteome;Cytoplasm;Cytoskeleton;Hydrolase;Mitosis;Nucleus;Phosphoprotein;Polymorphism;Proteinphosphatase;Referenceproteome	FCP1-associated protein complex;RNA polymerase II (RNAPII)	BRCT;FCP1	Disease related genes;Enzymes;Potential drug targets;Predicted intracellular proteins	Nucleoplasm;Vesicles				hydrolase
(ac)FNGIISIR	Q9HBG6-7;Q9HBG6-8	IFT122	Intraflagellar transport protein 122 homolog	acNterm		TRUE	FALSE	Nterm		1	0	0	0	acNterm2		N/A	TMT				0												N/A							Alternativesplicing;Cellprojection;Ciliopathy;Cilium;Ciliumbiogenesis/degradation;Completeproteome;Cytoplasm;Cytoskeleton;Developmentalprotein;Diseasemutation;Ectodermaldysplasia;Referenceproteome;Repeat;WDrepeat		WD_REPEATS_2;WD_REPEATS_REGION	Disease related genes;Predicted intracellular proteins	Nucleoplasm;Cytosol
(ac)GAARGSPAR	Q13308-3;Q13308-4;Q13308-2;Q13308;Q13308-5	PTK7	Inactive tyrosine-protein kinase 7	acNterm		TRUE	FALSE	Nterm		1	0	0	0	acNterm2		N/A	TMT				0.567618												N/A							Alternativesplicing;Celladhesion;Celljunction;Completeproteome;Disulfidebond;Glycoprotein;Immunoglobulindomain;Membrane;Polymorphism;Receptor;Referenceproteome;Repeat;Signal;Transmembrane;Transmembranehelix;Wntsignalingpathway		IG_LIKE;PROTEIN_KINASE_DOM;PROTEIN_KINASE_TYR	Enzymes;Plasma proteins;Predicted intracellular proteins;Predicted membrane proteins;Predicted secreted proteins			Tyr protein kinase
(ac)GAPTLPPAWQPFLK	O15392-5;O15392-4;O15392;O15392-2;O15392-7;O15392-6;O15392-3	BIRC5	Baculoviral IAP repeat-containing protein 5	acNterm		TRUE	FALSE	Nterm		1	0	0	0	acNterm2		N/A	TMT				-0.25143												N/A						Colorectal cancer;Pathways in cancer	3D-structure;Acetylation;Alternativesplicing;Apoptosis;Cellcycle;Celldivision;Centromere;Chromosome;Chromosomepartition;Completeproteome;Cytoplasm;Cytoskeleton;Kinetochore;Metal-binding;Microtubule;Mitosis;Nucleus;Phosphoprotein;Polymorphism;Proteaseinhibitor;Referenceproteome;Repressor;Thiolproteaseinhibitor;Transcription;Transcriptionregulation;Ublconjugation;Zinc	BIRC5-AURKB-INCENP-EVI5 complex;Chromosomal passenger complex CPC (CDCA8, AURKB, BIRC5);Chromosomal passenger complex CPC (INCENP, BIRC5, AURKB);Chromosomal passenger complex CPC (INCENP, CDCA8, BIRC5);Chromosomal passenger complex CPC (INCENP, CDCA8, BIRC5, AURKB);CRM1-Survivin mitotic complex;CRM1-Survivin-AuroraB mitotic complex;RasGAP-AURKA/AURKB-survivin complex;Survivin homodimer complex	BIR_REPEAT_2	Cancer-related genes;Predicted intracellular proteins	Cytokinetic bridge
(ac)GCS(ph)S(ph)S(ph)S(ph)TK	O14829-4;O14829-5;O14829-2;O14829-3;O14829	PPEF1	Serine/threonine-protein phosphatase with EF-hands 1	acNterm;phS		TRUE	FALSE	Nterm		1	0	0	4	phS4;phS5;phS6;phS7;acNterm2		N/A	TMT				0												N/A							Alternativesplicing;Calcium;Completeproteome;Hydrolase;Magnesium;Manganese;Metal-binding;Polymorphism;Proteinphosphatase;Referenceproteome;Repeat		EF_HAND_1;EF_HAND_2;IQ;SER_THR_PHOSPHATASE	Enzymes;Plasma proteins;Predicted intracellular proteins	Plasma membrane;Cytokinetic bridge				hydrolase
(ac)GDAPSPEEK	P54577	YARS	Tyrosine--tRNA ligase, cytoplasmic;Tyrosine--tRNA ligase, cytoplasmic, N-terminally processed	acNterm		TRUE	TRUE	Nterm		1	0	0	0	acNterm2		FALSE	TMT				-0.648382												FALSE						Aminoacyl-tRNA biosynthesis	3D-structure;Acetylation;Aminoacyl-tRNAsynthetase;ATP-binding;Charcot-Marie-Toothdisease;Completeproteome;Cytoplasm;Directproteinsequencing;Diseasemutation;Ligase;Neurodegeneration;Neuropathy;Nucleotide-binding;Polymorphism;Proteinbiosynthesis;Referenceproteome;RNA-binding;tRNA-binding		TRBD	Disease related genes;Enzymes;Plasma proteins;Potential drug targets;Predicted intracellular proteins	Cytosol				ligase
(ac)GDDRPFVCNAPGCGQR	P17544-2;P17544-6;P17544-4;P17544-3;P17544;P17544-5	ATF7	Cyclic AMP-dependent transcription factor ATF-7	acNterm		TRUE	FALSE	Nterm		1	0	0	0	acNterm2		N/A	6h	-0.31043												N/A										Activator;Alternativesplicing;Completeproteome;Cytoplasm;DNA-binding;Host-virusinteraction;Isopeptidebond;Metal-binding;Nucleus;Phosphoprotein;Referenceproteome;Transcription;Transcriptionregulation;Ublconjugation;Zinc;Zinc-finger		BZIP;BZIP_BASIC;ZINC_FINGER_C2H2_1;ZINC_FINGER_C2H2_2	Predicted intracellular proteins;Predicted membrane proteins;Transcription factors	Nucleoplasm;Cytosol
(ac)GDDSEWLKLPVDQK	Q14008;Q14008-2;Q14008-3	CKAP5	Cytoskeleton-associated protein 5	acNterm		TRUE	FALSE	Nterm		1	0	0	0	acNterm2		FALSE	6h;24h;TMT	0.187989	-0.664567		0.428181									FALSE	FALSE		FALSE							3D-structure;Acetylation;Alternativesplicing;Cellcycle;Celldivision;Completeproteome;Cytoplasm;Cytoskeleton;Mitosis;Phosphoprotein;Polymorphism;Referenceproteome;Repeat	Tacc1-chTOG-AuroraA complex	HEAT_REPEAT	Plasma proteins;Predicted intracellular proteins	Nucleoli;Plasma membrane;Centrosome
(ac)GDEK(gl)DSWK	P21127-8;P21127-3;P21127-2;P21127;Q9UQ88;Q9UQ88-4;Q9UQ88-3;Q9UQ88-2	CDK11B;CDK11A	Cyclin-dependent kinase 11B;Cyclin-dependent kinase 11A	acNterm;GGK		FALSE	FALSE	Nterm		1	0	1	0	GGK5;acNterm2		FALSE	6h;24h;40h	0.0134902	0.182405	0.361803										N/A	FALSE	FALSE								Alternativeinitiation;Alternativesplicing;Apoptosis;ATP-binding;Cellcycle;Completeproteome;Cytoplasm;Kinase;Nucleotide-binding;Nucleus;Phosphoprotein;Polymorphism;Referenceproteome;Serine/threonine-proteinkinase;Transferase		PROTEIN_KINASE_DOM;PROTEIN_KINASE_ST	Predicted intracellular proteins	Nuclear speckles
(ac)GDEKDSWK	P21127-8;P21127-3;P21127-2;P21127;Q9UQ88;Q9UQ88-4;Q9UQ88-3;Q9UQ88-2	CDK11B;CDK11A	Cyclin-dependent kinase 11B;Cyclin-dependent kinase 11A	acNterm		FALSE	FALSE	Nterm		1	0	0	0	acNterm2		N/A	24h		-0.759403												N/A									Alternativeinitiation;Alternativesplicing;Apoptosis;ATP-binding;Cellcycle;Completeproteome;Cytoplasm;Kinase;Nucleotide-binding;Nucleus;Phosphoprotein;Polymorphism;Referenceproteome;Serine/threonine-proteinkinase;Transferase		PROTEIN_KINASE_DOM;PROTEIN_KINASE_ST	Predicted intracellular proteins	Nuclear speckles
(ac)GDPSKQDILTIFK	Q9NP61;Q9NP61-2	ARFGAP3	ADP-ribosylation factor GTPase-activating protein 3	acNterm		TRUE	FALSE	Nterm		1	0	0	0	acNterm2		FALSE	6h;24h	0.169641	0.401859											N/A	FALSE								Endocytosis	3D-structure;Alternativesplicing;Coiledcoil;Completeproteome;Cytoplasm;ER-Golgitransport;Golgiapparatus;GTPaseactivation;Membrane;Metal-binding;Phosphoprotein;Polymorphism;Proteintransport;Referenceproteome;Transport;Zinc;Zinc-finger		ARFGAP	Predicted intracellular proteins	Golgi apparatus;Cytosol
(ac)GDPSKQDILTIFKR	Q9NP61-2;Q9NP61	ARFGAP3	ADP-ribosylation factor GTPase-activating protein 3	acNterm		TRUE	FALSE	Nterm		1	0	0	0	acNterm2		FALSE	TMT				0.421857												FALSE						Endocytosis	3D-structure;Alternativesplicing;Coiledcoil;Completeproteome;Cytoplasm;ER-Golgitransport;Golgiapparatus;GTPaseactivation;Membrane;Metal-binding;Phosphoprotein;Polymorphism;Proteintransport;Referenceproteome;Transport;Zinc;Zinc-finger		ARFGAP	Predicted intracellular proteins	Golgi apparatus;Cytosol
(ac)GDREQLLQR	Q04917	YWHAH	14-3-3 protein eta	acNterm		TRUE	TRUE	Nterm		1	0	0	0	acNterm2		FALSE	6h;24h;40h	-0.113383	-0.244726	0.102886										FALSE	N/A	FALSE							Cell cycle;Neurotrophin signaling pathway;Oocyte meiosis	3D-structure;Acetylation;Completeproteome;Directproteinsequencing;Nitration;Phosphoprotein;Referenceproteome	BRAF-RAF1-14-3-3 complex;Kinase maturation complex 1	1433_1;1433_2	Cancer-related genes;Plasma proteins;Predicted intracellular proteins	Nucleoli;Cytosol
(ac)GDS(ph)DDEYDRR	Q9BXP5-4;Q9BXP5-2;Q9BXP5-3;Q9BXP5;Q9BXP5-5	SRRT	Serrate RNA effector molecule homolog	acNterm;phS		TRUE	FALSE	Nterm		1	0	0	1	phS4;acNterm2		FALSE	6h;24h;40h	0.0936077	-0.0404769	0.046465										FALSE	FALSE	FALSE								Acetylation;Activator;Alternativesplicing;Completeproteome;Cytoplasm;Nucleus;Phosphoprotein;Referenceproteome;RNA-mediatedgenesilencing;Transcription;Transcriptionregulation	CEN complex;Spliceosome		Predicted intracellular proteins	Nucleoplasm
(ac)GDSDDEYDRR	Q9BXP5-4;Q9BXP5-2;Q9BXP5-3;Q9BXP5;Q9BXP5-5	SRRT	Serrate RNA effector molecule homolog	acNterm		TRUE	FALSE	Nterm		1	0	0	0	acNterm2		FALSE	24h;40h		0.220238	-1.12864											FALSE	N/A								Acetylation;Activator;Alternativesplicing;Completeproteome;Cytoplasm;Nucleus;Phosphoprotein;Referenceproteome;RNA-mediatedgenesilencing;Transcription;Transcriptionregulation	CEN complex;Spliceosome		Predicted intracellular proteins	Nucleoplasm
(ac)GDTSEDASIHR	Q92620;Q92620-2	DHX38	Pre-mRNA-splicing factor ATP-dependent RNA helicase PRP16	acNterm		TRUE	FALSE	Nterm		1	0	0	0	acNterm2		FALSE	6h;24h;40h;TMT	-0.176403	-0.0418009	-0.315948	-1.9015									FALSE	FALSE	N/A	N/A						Spliceosome	Acetylation;Alternativesplicing;ATP-binding;Completeproteome;Directproteinsequencing;Helicase;Hydrolase;mRNAprocessing;mRNAsplicing;Nucleotide-binding;Nucleus;Phosphoprotein;Polymorphism;Referenceproteome;Spliceosome	C complex spliceosome;CEN complex;Spliceosome	DEAH_ATP_HELICASE;HELICASE_ATP_BIND_1;HELICASE_CTER	Enzymes;Plasma proteins;Predicted intracellular proteins	Nucleoplasm				hydrolase
(ac)GDVEKGK	P99999	CYCS	Cytochrome c	acNterm		FALSE	FALSE	Nterm		1	0	0	0	acNterm2		FALSE	6h;24h;40h	0.250975	-0.0643537	-0.0328581										FALSE	FALSE	FALSE							Alzheimer's disease;Amyotrophic lateral sclerosis (ALS);Apoptosis;Colorectal cancer;Huntington's disease;ko05152;p53 signaling pathway;Parkinson's disease;Pathways in cancer;Small cell lung cancer;Toxoplasmosis;Viral myocarditis	3D-structure;Acetylation;Apoptosis;Completeproteome;Directproteinsequencing;Diseasemutation;Electrontransport;Heme;Iron;Metal-binding;Mitochondrion;Phosphoprotein;Polymorphism;Referenceproteome;Respiratorychain;Transport	Apoptosome;Apoptosome-procaspase 9 complex	CYTC	Disease related genes;Plasma proteins;Predicted intracellular proteins	Mitochondria
(ac)GDVEKGKK	P99999	CYCS	Cytochrome c	acNterm		FALSE	FALSE	Nterm		1	0	0	0	acNterm2		FALSE	6h;24h;40h	0.19864	-0.0713201	-0.0548215										FALSE	FALSE	FALSE							Alzheimer's disease;Amyotrophic lateral sclerosis (ALS);Apoptosis;Colorectal cancer;Huntington's disease;ko05152;p53 signaling pathway;Parkinson's disease;Pathways in cancer;Small cell lung cancer;Toxoplasmosis;Viral myocarditis	3D-structure;Acetylation;Apoptosis;Completeproteome;Directproteinsequencing;Diseasemutation;Electrontransport;Heme;Iron;Metal-binding;Mitochondrion;Phosphoprotein;Polymorphism;Referenceproteome;Respiratorychain;Transport	Apoptosome;Apoptosome-procaspase 9 complex	CYTC	Disease related genes;Plasma proteins;Predicted intracellular proteins	Mitochondria
(ac)GEHGLELASMIPALR	Q13535-2;Q13535-3;Q13535	ATR	Serine/threonine-protein kinase ATR	acNterm		TRUE	FALSE	Nterm		1	0	0	0	acNterm2		N/A	TMT				0.00373143												N/A						Cell cycle;p53 signaling pathway	Alternativesplicing;ATP-binding;Chromosome;Completeproteome;Diseasemutation;DNA-binding;DNAdamage;DNArepair;Dwarfism;Kinase;Manganese;Mentalretardation;Nucleotide-binding;Nucleus;Phosphoprotein;Polymorphism;Referenceproteome;Repeat;Serine/threonine-proteinkinase;Transferase	ATR-ATRIP complex;ATR-HDAC2 complex;ATR-HDAC2-CHD4 complex	FAT;FATC;HEAT_REPEAT;PI3_4_KINASE_2;PI3_4_KINASE_3	Cancer-related genes;Disease related genes;Enzymes;Potential drug targets;Predicted intracellular proteins;Predicted membrane proteins	Nucleoplasm;Golgi apparatus		Atypical kinase		transferase
(ac)GEKSENCGVPEDLLNGLK	Q99614	TTC1	Tetratricopeptide repeat protein 1	acNterm		TRUE	TRUE	Nterm		1	0	0	0	acNterm2		FALSE	TMT				-0.288087												FALSE							Completeproteome;Phosphoprotein;Referenceproteome;Repeat;TPRrepeat		TPR;TPR_REGION	Predicted intracellular proteins	Cytosol
(ac)GEPSREEYK	A9UHW6;A9UHW6-2;A9UHW6-3	MIF4GD	MIF4G domain-containing protein	acNterm		TRUE	FALSE	Nterm		1	0	0	0	acNterm2		FALSE	24h;TMT		0.219216		0.0957789										N/A		FALSE							Alternativesplicing;Completeproteome;Cytoplasm;Nucleus;Referenceproteome;Translationregulation			Predicted intracellular proteins	Nucleoli;Golgi apparatus;Cytosol
(ac)GK(ac)FMKPGK	P61353	RPL27	60S ribosomal protein L27	acNterm;acK		TRUE	TRUE	Nterm		1	1	0	0	acK3;acNterm2		faster	6h;24h;40h	1.19611	0.614242	0.119689										TRUE	FALSE	FALSE							Ribosome	3D-structure;Acetylation;Completeproteome;Referenceproteome;Ribonucleoprotein;Ribosomalprotein	60S ribosomal subunit, cytoplasmic;Nop56p-associated pre-rRNA complex;Ribosome, cytoplasmic;TRBP containing complex (DICER, RPL7A, EIF6, MOV10 and subunits of the 60S ribosomal particle)	RIBOSOMAL_L27E	Cancer-related genes;Disease related genes;Predicted intracellular proteins;Ribosomal proteins
(ac)GKFMKPGK	P61353	RPL27	60S ribosomal protein L27	acNterm		TRUE	TRUE	Nterm		1	0	0	0	acNterm2		faster	6h;24h;40h	1.86213	1.14792	0.660228										TRUE	FALSE	FALSE							Ribosome	3D-structure;Acetylation;Completeproteome;Referenceproteome;Ribonucleoprotein;Ribosomalprotein	60S ribosomal subunit, cytoplasmic;Nop56p-associated pre-rRNA complex;Ribosome, cytoplasmic;TRBP containing complex (DICER, RPL7A, EIF6, MOV10 and subunits of the 60S ribosomal particle)	RIBOSOMAL_L27E	Cancer-related genes;Disease related genes;Predicted intracellular proteins;Ribosomal proteins
(ac)GPLRES(ph)KK	Q9NX95	SYBU	Syntabulin	acNterm;phS		TRUE	TRUE	Nterm		1	0	0	1	phS7;acNterm2		N/A	TMT				0												N/A							Alternativesplicing;Coiledcoil;Completeproteome;Cytoplasm;Cytoplasmicvesicle;Cytoskeleton;Golgiapparatus;Membrane;Phosphoprotein;Referenceproteome;Transmembrane;Transmembranehelix			Predicted intracellular proteins;Predicted membrane proteins	Vesicles
(ac)GS(ph)VRTNR	P63252	KCNJ2	Inward rectifier potassium channel 2	acNterm;phS		TRUE	TRUE	Nterm		1	0	0	1	phS3;acNterm2		N/A	TMT				0												N/A						Gastric acid secretion	Atrialfibrillation;Completeproteome;Diseasemutation;Ionchannel;Iontransport;Lipoprotein;LongQTsyndrome;Membrane;Myristate;Potassium;Potassiumtransport;Referenceproteome;ShortQTsyndrome;S-nitrosylation;Transmembrane;Transmembranehelix;Transport;Voltage-gatedchannel			Disease related genes;Potential drug targets;Predicted membrane proteins;Transporters;Voltage-gated ion channels				channels and pores
(ac)GSEAAQLLEAADFAAR	Q8N4P3-2;Q8N4P3	HDDC3	Guanosine-3,5-bis(diphosphate) 3-pyrophosphohydrolase MESH1	acNterm		TRUE	FALSE	Nterm		1	0	0	0	acNterm2		N/A	TMT				0												N/A							3D-structure;Acetylation;Alternativesplicing;Completeproteome;Hydrolase;Manganese;Metal-binding;Referenceproteome			Enzymes;Predicted intracellular proteins	Nucleoplasm;Cytosol				hydrolase
(ac)GSEDHGAQNPSCK	O94953;O94953-2	KDM4B	Lysine-specific demethylase 4B	acNterm		TRUE	FALSE	Nterm		1	0	0	0	acNterm2		FALSE	TMT				0.100509												FALSE							3D-structure;Acetylation;Alternativesplicing;Chromatinregulator;Completeproteome;Dioxygenase;Iron;Metal-binding;Nucleus;Oxidoreductase;Phosphoprotein;Polymorphism;Referenceproteome;Repeat;Transcription;Transcriptionregulation;Zinc;Zinc-finger		JMJC;JMJN	Plasma proteins;Predicted intracellular proteins	Nucleoplasm;Cytosol
(ac)GSEQSSEAESR	Q969J3;Q969J3-2	LOH12CR1	Loss of heterozygosity 12 chromosomal region 1 protein	acNterm		TRUE	FALSE	Nterm		1	0	0	0	acNterm2		FALSE	TMT				-0.386682												FALSE							Alternativesplicing;Completeproteome;Phosphoprotein;Polymorphism;Referenceproteome
(ac)GSLKEELLK	Q9UH65	SWAP70	Switch-associated protein 70	acNterm		TRUE	TRUE	Nterm		1	0	0	0	acNterm2		FALSE	6h;24h;40h	-0.273573	-0.0108888	0.0232853										FALSE	FALSE	FALSE								3D-structure;Cellmembrane;Cellprojection;Coiledcoil;Completeproteome;Cytoplasm;DNA-binding;Membrane;Nucleus;Phosphoprotein;Polymorphism;Referenceproteome		PH_DOMAIN	Predicted intracellular proteins	Plasma membrane;Actin filaments
(ac)GSQPPLGS(ph)PLSR	Q9NS56	TOPORS	E3 ubiquitin-protein ligase Topors	acNterm;phS		TRUE	TRUE	Nterm		1	0	0	1	phS9;acNterm2		N/A	TMT				-1.16484												N/A							Alternativesplicing;Completeproteome;DNAdamage;Isopeptidebond;Ligase;Metal-binding;Nucleus;Phosphoprotein;Polymorphism;Referenceproteome;Retinitispigmentosa;Ublconjugation;Ublconjugationpathway;Zinc;Zinc-finger		ZF_RING_1;ZF_RING_2	Disease related genes;Enzymes;Potential drug targets;Predicted intracellular proteins	Nucleoplasm
(ac)GT(ph)PQKDVIIK	P53611	RABGGTB	Geranylgeranyl transferase type-2 subunit beta	acNterm;phT		TRUE	TRUE	Nterm		1	0	0	1	phT3;acNterm2		FALSE	6h;24h;40h	-0.272	0.138877	0.0178162										FALSE	FALSE	FALSE								Acetylation;Completeproteome;Metal-binding;Phosphoprotein;Prenyltransferase;Referenceproteome;Repeat;Transferase;Zinc			Enzymes;Predicted intracellular proteins	Vesicles				transferase
(ac)GTPQK(gl)DVIIK	P53611	RABGGTB	Geranylgeranyl transferase type-2 subunit beta	acNterm;GGK		TRUE	TRUE	Nterm		1	0	1	0	GGK6;acNterm2		FALSE	6h;24h;40h	0.337011	1.12976	1.1859										FALSE	FALSE	FALSE								Acetylation;Completeproteome;Metal-binding;Phosphoprotein;Prenyltransferase;Referenceproteome;Repeat;Transferase;Zinc			Enzymes;Predicted intracellular proteins	Vesicles				transferase
(ac)GTRDDEYDYLFK	P62491;P62491-2;Q15907-2;Q15907	RAB11A;RAB11B	Ras-related protein Rab-11A;Ras-related protein Rab-11B	acNterm		FALSE	FALSE	Nterm		1	0	0	0	acNterm2		FALSE	6h;24h;40h;TMT	-0.146441	0.025956	-0.138605	0.355491									FALSE	FALSE	FALSE	FALSE						Endocytosis;Vasopressin-regulated water reabsorption	3D-structure;Acetylation;Alternativesplicing;Celljunction;Citrullination;Completeproteome;Cytoplasmicvesicle;Directproteinsequencing;Endosome;GTP-binding;Lipoprotein;Membrane;Methylation;Nucleotide-binding;Prenylation;Proteintransport;Referenceproteome;Synapse;Transport		RAB	Predicted intracellular proteins	Vesicles;Centriolar satellite
(ac)GTTAPGPIHLLELCDQK	Q9NQS7-2;Q9NQS7	INCENP	Inner centromere protein	acNterm		TRUE	FALSE	Nterm		1	0	0	0	acNterm2		FALSE	TMT				-0.169298												FALSE							3D-structure;Alternativesplicing;Cellcycle;Celldivision;Centromere;Chromosome;Chromosomepartition;Coiledcoil;Completeproteome;Cytoplasm;Cytoskeleton;Kinetochore;Microtubule;Mitosis;Nucleus;Phosphoprotein;Polymorphism;Referenceproteome	BIRC5-AURKB-INCENP-EVI5 complex;Chromosomal passenger complex CPC (INCENP, BIRC5, AURKB);Chromosomal passenger complex CPC (INCENP, CDCA8, BIRC5);Chromosomal passenger complex CPC (INCENP, CDCA8, BIRC5, AURKB)		Predicted intracellular proteins	Nucleoplasm;Nuclear bodies;Midbody
(ac)K(ac)QVPTLK	O43708-2	GSTZ1	Maleylacetoacetate isomerase	acNterm;acK		TRUE	TRUE	Nterm		1	1	0	0	acK2;acNterm2		N/A	TMT				0												N/A						Drug metabolism - cytochrome P450;Glutathione metabolism;Metabolism of xenobiotics by cytochrome P450;Styrene degradation;Tyrosine metabolism	3D-structure;Acetylation;Alternativesplicing;Completeproteome;Cytoplasm;Isomerase;Multifunctionalenzyme;Phenylalaninecatabolism;Phosphoprotein;Polymorphism;Referenceproteome;Transferase;Tyrosinecatabolism		GST_CTER;GST_NTER	Disease related genes;Enzymes;Potential drug targets;Predicted intracellular proteins	Nucleoplasm;Cytosol				transferase;isomerase
(ac)KNAVIGNNK(ac)QK	Q8IUR7-3	ARMC8	Armadillo repeat-containing protein 8	acNterm;acK		TRUE	TRUE	Nterm		1	1	0	0	acK10;acNterm2		N/A	40h			0.618044												N/A								Acetylation;Alternativesplicing;Completeproteome;Directproteinsequencing;Referenceproteome;Repeat	CTLH complex	ARM_REPEAT	Predicted intracellular proteins	Nucleoplasm;Vesicles;Cytosol
(ac)LLPLPPQS(ph)S(ph)K	Q8WWL7;Q8WWL7-3;Q8WWL7-2	CCNB3	G2/mitotic-specific cyclin-B3	acNterm;phS		TRUE	FALSE	Nterm		1	0	0	2	phS9;phS10;acNterm2		N/A	TMT				0												N/A						Cell cycle;p53 signaling pathway;Progesterone-mediated oocyte maturation	Alternativesplicing;Cellcycle;Celldivision;Completeproteome;Cyclin;Meiosis;Nucleus;Polymorphism;Referenceproteome;Ublconjugation			Predicted intracellular proteins	Nuclear speckles
(ac)LRSTS(ph)TVT(ph)LLSGGAAR	P0CAP1-11;P0CAP1-7;P0CAP1-6;P0CAP1-3;P0CAP1-2;P0CAP1;P0CAP1-8;P0CAP1-5;P0CAP1-10;P0CAP1-9;P0CAP1-4	MYZAP	Myocardial zonula adherens protein	acNterm;phS;phT		TRUE	FALSE	Nterm		1	0	0	2	phS6;phT9;acNterm2		N/A	TMT				0												N/A							3D-structure;Alternativesplicing;Celljunction;Cellmembrane;Coiledcoil;Completeproteome;Cytoplasm;Cytoskeleton;Membrane;Polymorphism;Referenceproteome;Signal			Predicted intracellular proteins
(ac)LVRRGAR	P28906-2;P28906	CD34	Hematopoietic progenitor cell antigen CD34	acNterm		TRUE	FALSE	Nterm		1	0	0	0	acNterm2		N/A	TMT				0												N/A						Cell adhesion molecules (CAMs);Hematopoietic cell lineage	Alternativesplicing;Celladhesion;Completeproteome;Directproteinsequencing;Glycoprotein;Membrane;Phosphoprotein;Polymorphism;Referenceproteome;Signal;Transmembrane;Transmembranehelix			CD markers;Predicted membrane proteins	Nucleoplasm;Plasma membrane;Cell Junctions
(ac)MAASRSTR	Q8IYH5-4;Q8IYH5-2;Q8IYH5	ZZZ3	ZZ-type zinc finger-containing protein 3	acNterm		TRUE	FALSE	Nterm		1	0	0	0	acNterm1		N/A	TMT				-0.876731												N/A							3D-structure;Acetylation;Alternativesplicing;Completeproteome;DNA-binding;Metal-binding;Nucleus;Phosphoprotein;Polymorphism;Referenceproteome;Transcription;Transcriptionregulation;Zinc;Zinc-finger		HTH_MYB;ZF_ZZ_1;ZF_ZZ_2
(ac)MADS(ph)LES(ph)TPLPS(ph)PEDR	Q9BR77-2	CCDC77	Coiled-coil domain-containing protein 77	acNterm;phS		TRUE	TRUE	Nterm		1	0	0	3	phS4;phS7;phS12;acNterm1		N/A	TMT				0												N/A							Alternativesplicing;Coiledcoil;Completeproteome;Polymorphism;Referenceproteome			Predicted intracellular proteins	Nuclear membrane
(ac)MADVVVGK	Q9NRG0	CHRAC1	Chromatin accessibility complex protein 1	acNterm		TRUE	TRUE	Nterm		1	0	0	0	acNterm1		N/A	TMT				-0.0598494												N/A							Acetylation;Coiledcoil;Completeproteome;DNA-binding;DNA-directedDNApolymerase;Nucleotidyltransferase;Nucleus;Phosphoprotein;Polymorphism;Referenceproteome;Transferase	HuCHRAC complex		Predicted intracellular proteins	Nucleoplasm
(ac)MAEAPPVS(ph)GTFKFNT(ph)DAAEFIPQEK	Q12986;Q12986-2;Q12986-3	NFX1	Transcriptional repressor NF-X1	acNterm;phS;phT		TRUE	FALSE	Nterm		1	0	0	2	phS8;phT15;acNterm1		N/A	TMT				-1.15153				-0.876327				FNTDAAEFIPQEK				N/A					N/A		Activator;Alternativesplicing;Completeproteome;DNA-binding;Host-virusinteraction;Ligase;Metal-binding;Nucleus;Phosphoprotein;Polymorphism;Referenceproteome;Repeat;Repressor;Transcription;Transcriptionregulation;Ublconjugation;Ublconjugationpathway;Zinc;Zinc-finger		R3H;ZF_RING_2	Plasma proteins;Predicted intracellular proteins;Transcription factors	Nucleoplasm;Cytosol
(ac)MAELVQGQSAPVGMK	Q96I24	FUBP3	Far upstream element-binding protein 3	acNterm		TRUE	TRUE	Nterm		1	0	0	0	acNterm1		N/A	TMT				-0.239655												N/A							Acetylation;Alternativesplicing;Completeproteome;Directproteinsequencing;DNA-binding;Nucleus;Phosphoprotein;Referenceproteome;Repeat;Transcription;Transcriptionregulation		KH_TYPE_1	Predicted intracellular proteins	Nucleoplasm;Cytosol
(ac)MAGAIIENMSTKK	Q5T9L3-3;Q5T9L3;Q5T9L3-2	WLS	Protein wntless homolog	acNterm		TRUE	FALSE	Nterm		1	0	0	0	acNterm1		N/A	6h;24h	0.997637	-0.717223											N/A	N/A									Alternativesplicing;Completeproteome;Cytoplasmicvesicle;Developmentalprotein;Golgiapparatus;Membrane;Polymorphism;Referenceproteome;Signal;Transmembrane;Transmembranehelix;Wntsignalingpathway			Predicted intracellular proteins;Predicted membrane proteins;Transporters	Endoplasmic reticulum;Cytosol			accessory factors involved in transport
(ac)MAGGEAGVTLGQPHLSRQDLTTLDVTK	P41091;Q2VIR3;Q2VIR3-2	EIF2S3;EIF2S3L	Eukaryotic translation initiation factor 2 subunit 3;Putative eukaryotic translation initiation factor 2 subunit 3-like protein	acNterm		TRUE	FALSE	Nterm	APCC_DBOX;APCC;degron_unmod	1	0	0	0	acNterm1		N/A	TMT				1.05661												N/A						RNA transport	Acetylation;Alternativesplicing;Completeproteome;Directproteinsequencing;GTP-binding;Initiationfactor;Nucleotide-binding;Phosphoprotein;Polymorphism;Proteinbiosynthesis;Referenceproteome	DNA-PK-Ku-eIF2-NF90-NF45 complex	G_TR_2	Disease related genes;Plasma proteins;Predicted intracellular proteins
(ac)MAPAEILNGK	P11586	MTHFD1	C-1-tetrahydrofolate synthase, cytoplasmic;Methylenetetrahydrofolate dehydrogenase;Methenyltetrahydrofolate cyclohydrolase;Formyltetrahydrofolate synthetase;C-1-tetrahydrofolate synthase, cytoplasmic, N-terminally processed	acNterm		TRUE	TRUE	Nterm		1	0	0	0	acNterm1		FALSE	TMT				-0.243416												FALSE						One carbon pool by folate	3D-structure;Acetylation;Amino-acidbiosynthesis;ATP-binding;Completeproteome;Cytoplasm;Directproteinsequencing;Diseasemutation;Histidinebiosynthesis;Hydrolase;Ligase;Methioninebiosynthesis;Multifunctionalenzyme;NADP;Nucleotide-binding;One-carbonmetabolism;Oxidoreductase;Phosphoprotein;Polymorphism;Purinebiosynthesis;Referenceproteome		FTHFS_1;FTHFS_2;THF_DHG_CYH_1;THF_DHG_CYH_2	Disease related genes;Enzymes;Plasma proteins;Potential drug targets;Predicted intracellular proteins;Predicted membrane proteins	Cytosol				oxidoreductase;hydrolase;ligase
(ac)MAPGQLALFSVSDK	P31939	ATIC	Bifunctional purine biosynthesis protein PURH;Phosphoribosylaminoimidazolecarboxamide formyltransferase;IMP cyclohydrolase	acNterm		TRUE	TRUE	Nterm		1	0	0	0	acNterm1		N/A	TMT				-1.51415												N/A						One carbon pool by folate;Purine metabolism	3D-structure;Acetylation;Alternativesplicing;Completeproteome;Directproteinsequencing;Diseasemutation;Epilepsy;Hydrolase;Multifunctionalenzyme;Polymorphism;Purinebiosynthesis;Referenceproteome;Transferase			Cancer-related genes;Disease related genes;Enzymes;FDA approved drug targets;Plasma proteins;Predicted intracellular proteins	Plasma membrane;Cytosol				transferase;hydrolase
(ac)MAPLDLDKYVEIAR	O00743;O00743-2;O00743-3	PPP6C	Serine/threonine-protein phosphatase 6 catalytic subunit;Serine/threonine-protein phosphatase 6 catalytic subunit, N-terminally processed	acNterm		TRUE	FALSE	Nterm		1	0	0	0	acNterm1		N/A	TMT				0.0567259												N/A							Acetylation;Alternativesplicing;Cellcycle;Completeproteome;Cytoplasm;Directproteinsequencing;Hydrolase;Manganese;Metal-binding;Proteinphosphatase;Referenceproteome	TNF-alpha/NF-kappa B signaling complex (CHUK, BTRC, NFKB2, PPP6C, REL, CUL1, IKBKE, SAPS2, SAPS1, ANKRD28, RELA, SKP1)	SER_THR_PHOSPHATASE	Cancer-related genes;Enzymes;Predicted intracellular proteins					hydrolase
(ac)MAPSRKFFVGGNWK	P60174-1	TPI1	Triosephosphate isomerase	acNterm		TRUE	TRUE	Nterm		1	0	0	0	acNterm1		FALSE	24h;40h		-0.24405	0.0191248											FALSE	N/A							Carbon fixation in photosynthetic organisms;Fructose and mannose metabolism;Glycolysis / Gluconeogenesis;Inositol phosphate metabolism	3D-structure;Acetylation;Alternativepromoterusage;Alternativesplicing;Completeproteome;Directproteinsequencing;Diseasemutation;Gluconeogenesis;Glycolysis;Hereditaryhemolyticanemia;Isomerase;Nitration;Pentoseshunt;Phosphoprotein;Polymorphism;Referenceproteome		TIM_1;TIM_2	Cancer-related genes;Disease related genes;Enzymes;Plasma proteins;Potential drug targets;Predicted intracellular proteins	Nucleoplasm;Vesicles				isomerase
(ac)MASEELACK	Q9BUP0	EFHD1	EF-hand domain-containing protein D1	acNterm		TRUE	TRUE	Nterm		1	0	0	0	acNterm1		N/A	TMT				0.6028												N/A							Alternativesplicing;Calcium;Completeproteome;Metal-binding;Phosphoprotein;Polymorphism;Referenceproteome;Repeat		EF_HAND_2	Predicted intracellular proteins	Nucleoli fibrillar center;Golgi apparatus
(ac)MASKPEK	Q8WUP2;Q8WUP2-3;Q8WUP2-2	FBLIM1	Filamin-binding LIM protein 1	acNterm		TRUE	FALSE	Nterm		1	0	0	0	acNterm1		FALSE	24h;40h		0.0240044	-0.223634											FALSE	N/A								3D-structure;Alternativesplicing;Celladhesion;Celljunction;Cellshape;Completeproteome;Cytoplasm;Cytoskeleton;LIMdomain;Metal-binding;Polymorphism;Referenceproteome;Repeat;Zinc		LIM_DOMAIN_1;LIM_DOMAIN_2	Predicted intracellular proteins	Nucleoli fibrillar center;Cell Junctions;Focal adhesion sites
(ac)MAST(ph)TSTK	O00635	TRIM38	E3 ubiquitin-protein ligase TRIM38	acNterm;phT		TRUE	TRUE	Nterm		1	0	0	1	phT4;acNterm1		N/A	TMT				-0.424576												N/A							Completeproteome;Immunity;Innateimmunity;Ligase;Metal-binding;Phosphoprotein;Polymorphism;Referenceproteome;Ublconjugationpathway;Zinc;Zinc-finger		B302_SPRY;ZF_BBOX;ZF_RING_1;ZF_RING_2	Enzymes;Predicted intracellular proteins	Plasma membrane;Cell Junctions;Centrosome
(ac)MAVEQMPK	Q6P3W2-2;Q6P3W2	DNAJC24	DnaJ homolog subfamily C member 24	acNterm		TRUE	FALSE	Nterm		1	0	0	0	acNterm1		N/A	TMT				-2.06757												N/A							3D-structure;Alternativesplicing;Completeproteome;Cytoplasm;Cytoskeleton;Directproteinsequencing;Electrontransport;Iron;Metal-binding;Polymorphism;Referenceproteome;Transport;Zinc;Zinc-finger		DNAJ_2;ZF_DPH	Predicted intracellular proteins	Cytosol
(ac)MDADDSRAPK	Q01813	PFKP	ATP-dependent 6-phosphofructokinase, platelet type	acNterm		TRUE	TRUE	Nterm		1	0	0	0	acNterm1		N/A	TMT				0.05238												N/A						Fructose and mannose metabolism;Galactose metabolism;Glycolysis / Gluconeogenesis;Methane metabolism;Pentose phosphate pathway	Acetylation;Allostericenzyme;Alternativesplicing;ATP-binding;Completeproteome;Cytoplasm;Glycolysis;Glycoprotein;Kinase;Magnesium;Metal-binding;Nucleotide-binding;Phosphoprotein;Referenceproteome;Transferase		PHOSPHOFRUCTOKINASE	Enzymes;Plasma proteins;Predicted intracellular proteins	Cytosol				transferase
(ac)MDAIK(gl)KK	P09493-10;P09493-3;P09493-4;P09493-8;P09493-9;P07951;P07951-2	TPM2	Tropomyosin beta chain	acNterm;GGK		FALSE	FALSE	Nterm		1	0	1	0	GGK5;acNterm1		N/A	6h;24h	0.0510363	0.46707											N/A	N/A								Cardiac muscle contraction;Dilated cardiomyopathy;Hypertrophic cardiomyopathy (HCM)	Acetylation;Actin-binding;Alternativesplicing;Cardiomyopathy;Coiledcoil;Completeproteome;Cytoplasm;Cytoskeleton;Directproteinsequencing;Diseasemutation;Isopeptidebond;Muscleprotein;Phosphoprotein;Referenceproteome;Ublconjugation		TROPOMYOSIN	Cancer-related genes;Disease related genes;Plasma proteins;Predicted intracellular proteins
(ac)MDAIKKK(gl)	P09493-10;P09493-3;P09493-4;P09493-8;P09493-9;P07951;P07951-2	TPM2	Tropomyosin beta chain	acNterm;GGK		FALSE	FALSE	Nterm		1	0	1	0	GGK7;acNterm1		N/A	6h	-0.0364356												N/A									Cardiac muscle contraction;Dilated cardiomyopathy;Hypertrophic cardiomyopathy (HCM)	Acetylation;Actin-binding;Alternativesplicing;Cardiomyopathy;Coiledcoil;Completeproteome;Cytoplasm;Cytoskeleton;Directproteinsequencing;Diseasemutation;Isopeptidebond;Muscleprotein;Phosphoprotein;Referenceproteome;Ublconjugation		TROPOMYOSIN	Cancer-related genes;Disease related genes;Plasma proteins;Predicted intracellular proteins
(ac)MDALQLANSAFAVDLFK	P36952;P36952-2	SERPINB5	Serpin B5	acNterm		TRUE	FALSE	Nterm		1	0	0	0	acNterm1		FALSE	TMT				-1.02768												FALSE						p53 signaling pathway	3D-structure;Alternativesplicing;Completeproteome;Directproteinsequencing;Glycoprotein;Polymorphism;Referenceproteome;Secreted		SERPIN	Plasma proteins;Predicted intracellular proteins	Vesicles
(ac)MDAQCSAK	P49585	PCYT1A	Choline-phosphate cytidylyltransferase A	acNterm		TRUE	TRUE	Nterm		1	0	0	0	acNterm1		FALSE	TMT				-0.370065												FALSE						Glycerophospholipid metabolism;Phosphonate and phosphinate metabolism	Acetylation;Completeproteome;Cone-roddystrophy;Cytoplasm;Diseasemutation;Dwarfism;Lipidbiosynthesis;Lipidmetabolism;Membrane;Nucleotidyltransferase;Phospholipidbiosynthesis;Phospholipidmetabolism;Phosphoprotein;Referenceproteome;Repeat;Transferase;Ublconjugation			Disease related genes;Enzymes;Potential drug targets;Predicted intracellular proteins	Nucleoplasm				transferase
(ac)MDDDIAALVVDNGSGMCK	P60709	ACTB	Actin, cytoplasmic 1;Actin, cytoplasmic 1, N-terminally processed	acNterm		TRUE	TRUE	Nterm		1	0	0	0	acNterm1		faster	TMT				3.86661												TRUE						Adherens junction;Arrhythmogenic right ventricular cardiomyopathy (ARVC);Bacterial invasion of epithelial cells;Dilated cardiomyopathy;Focal adhesion;Hypertrophic cardiomyopathy (HCM);Leukocyte transendothelial migration;Pathogenic Escherichia coli infection;Phagosome;Phototransduction - fly;Regulation of actin cytoskeleton;Shigellosis;Tight junction;Vibrio cholerae infection;Viral myocarditis	3D-structure;Acetylation;ATP-binding;Completeproteome;Cytoplasm;Cytoskeleton;Deafness;Directproteinsequencing;Diseasemutation;Dystonia;Mentalretardation;Methylation;Nucleotide-binding;Oxidation;Polymorphism;Referenceproteome;Ublconjugation	BAF complex;Cofilin-actin-CAP1 complex;Emerin architectural complex;Emerin complex 1;Emerin complex 25;Emerin complex 32;Emerin complex 52;Emerin regulatory complex;Emerin-actin-NMI complex;Emerin-actin-NMI-(alphaII)spectrin complex;LARC complex (LCR-associated remodeling complex);NUMAC complex (nucleosomal methylation activator complex);P2X7 receptor signalling complex;p400-associated complex;Pr…	ACTINS_1;ACTINS_2;ACTINS_ACT_LIKE	Disease related genes;Plasma proteins;Predicted intracellular proteins
(ac)MDDIFTQCR	Q13418;Q13418-2	ILK	Integrin-linked protein kinase	acNterm		TRUE	FALSE	Nterm		1	0	0	0	acNterm1		FALSE	6h;24h;TMT	0.304575	-0.0759841		-1.04619									N/A	FALSE		N/A						Bacterial invasion of epithelial cells;Endometrial cancer;Focal adhesion;PPAR signaling pathway	3D-structure;Acetylation;Alternativesplicing;ANKrepeat;ATP-binding;Celljunction;Cellmembrane;Cellprojection;Completeproteome;Cytoplasm;Kinase;Membrane;Nucleotide-binding;Phosphoprotein;Polymorphism;Referenceproteome;Repeat;Serine/threonine-proteinkinase;Transferase	ILK-PARVB-ARHGEF6 complex	ANK_REP_REGION;ANK_REPEAT;PROTEIN_KINASE_DOM	Cancer-related genes;Enzymes;Plasma proteins;Predicted intracellular proteins	Nucleoplasm;Cell Junctions;Focal adhesion sites		TKL Ser/Thr protein kinase		transferase
(ac)MDDK(gl)AFTK	P62714	PPP2CB	Serine/threonine-protein phosphatase 2A catalytic subunit beta isoform	acNterm;GGK		TRUE	TRUE	Nterm		1	0	1	0	GGK4;acNterm1		FALSE	6h;24h;40h	-0.0488512	0.231348	-0.447177										FALSE	FALSE	FALSE							Cell cycle - yeast;Chagas disease (American trypanosomiasis);Hepatitis C;Long-term depression;Meiosis - yeast;mRNA surveillance pathway;Oocyte meiosis;TGF-beta signaling pathway;Tight junction;Wnt signaling pathway	Centromere;Chromosome;Completeproteome;Cytoplasm;Cytoskeleton;Directproteinsequencing;Hydrolase;Manganese;Metal-binding;Methylation;Nucleus;Phosphoprotein;Proteinphosphatase;Referenceproteome	RAF1-PPP2-PIN1 complex	SER_THR_PHOSPHATASE	Enzymes;Predicted intracellular proteins	Nucleoplasm				hydrolase
(ac)MDDKELIEYFK	Q14232;Q14232-2	EIF2B1	Translation initiation factor eIF-2B subunit alpha	acNterm		TRUE	FALSE	Nterm		1	0	0	0	acNterm1		FALSE	6h;24h;40h;TMT	-0.138516	-0.0904978	-0.405342	0.281202									FALSE	FALSE	N/A	FALSE						RNA transport	3D-structure;Acetylation;Alternativesplicing;Completeproteome;Diseasemutation;Initiationfactor;Leukodystrophy;Proteinbiosynthesis;Referenceproteome			Disease related genes;Predicted intracellular proteins	Cytosol
(ac)MDDKGDPSNEEAPK	Q9BTC0;Q9BTC0-1;Q9BTC0-3;Q9BTC0-2	DIDO1	Death-inducer obliterator 1	acNterm		FALSE	FALSE	Nterm		1	0	0	0	acNterm1		FALSE	6h;24h;40h;TMT	-0.140075	-0.0344602	-0.0499111	-0.108745									FALSE	FALSE	FALSE	FALSE							3D-structure;Acetylation;Alternativesplicing;Apoptosis;Completeproteome;Cytoplasm;Cytoskeleton;Directproteinsequencing;Metal-binding;Nucleus;Phosphoprotein;Polymorphism;Referenceproteome;Zinc;Zinc-finger		TFIIS_CENTRAL;ZF_PHD_1;ZF_PHD_2	Plasma proteins;Predicted intracellular proteins	Nucleoplasm;Vesicles;Cytosol
(ac)MDDREDLVYQAK	P62258	YWHAE	14-3-3 protein epsilon	acNterm		TRUE	TRUE	Nterm		1	0	0	0	acNterm1		slower	6h;24h;40h;TMT	0.0386737	0.0082868	-0.00931682	-1.02184									FALSE	FALSE	FALSE	TRUE						Cell cycle;Neurotrophin signaling pathway;Oocyte meiosis	3D-structure;Acetylation;Alternativesplicing;Completeproteome;Cytoplasm;Directproteinsequencing;Host-virusinteraction;Phosphoprotein;Referenceproteome	BRAF-MAP2K1-MAP2K2-YWHAE complex;BRAF-RAF1-14-3-3 complex;Emerin complex 25;Emerin complex 52;HSF1-YWHAE complex;Kinase maturation complex 1;MAP2K1-BRAF-RAF1-YWHAE-KSR1 complex;RAF1-MAP2K1-YWHAE complex	1433_1;1433_2	Cancer-related genes;Plasma proteins;Predicted intracellular proteins	Nucleoplasm;Nucleoli;Cytosol
(ac)MDDREDLVYQAK(gl)LAEQAER	P62258	YWHAE	14-3-3 protein epsilon	acNterm;GGK		TRUE	TRUE	Nterm		1	0	1	0	GGK12;acNterm1		faster	6h;24h;40h	0.954032	0.00636713	0.0248679										TRUE	FALSE	FALSE							Cell cycle;Neurotrophin signaling pathway;Oocyte meiosis	3D-structure;Acetylation;Alternativesplicing;Completeproteome;Cytoplasm;Directproteinsequencing;Host-virusinteraction;Phosphoprotein;Referenceproteome	BRAF-MAP2K1-MAP2K2-YWHAE complex;BRAF-RAF1-14-3-3 complex;Emerin complex 25;Emerin complex 52;HSF1-YWHAE complex;Kinase maturation complex 1;MAP2K1-BRAF-RAF1-YWHAE-KSR1 complex;RAF1-MAP2K1-YWHAE complex	1433_1;1433_2	Cancer-related genes;Plasma proteins;Predicted intracellular proteins	Nucleoplasm;Nucleoli;Cytosol
(ac)MDDSEVESTASILASVK	O60716-5;O60716-3;O60716-2;O60716;O60716-8;O60716-7;O60716-6;O60716-4	CTNND1	Catenin delta-1	acNterm		FALSE	FALSE	Nterm		1	0	0	0	acNterm1		N/A	TMT				1.28004												N/A						Adherens junction;Leukocyte transendothelial migration	3D-structure;Acetylation;Alternativeinitiation;Alternativesplicing;Celladhesion;Cellmembrane;Coiledcoil;Completeproteome;Cytoplasm;Membrane;Nucleus;Phosphoprotein;Polymorphism;Referenceproteome;Repeat;Transcription;Transcriptionregulation;Wntsignalingpathway		ARM_REPEAT	Cancer-related genes;Disease related genes;Plasma proteins;Predicted intracellular proteins	Plasma membrane
(ac)MDDTLFQLK	Q9HD42	CHMP1A	Charged multivesicular body protein 1a	acNterm		TRUE	TRUE	Nterm		1	0	0	0	acNterm1		N/A	TMT				-0.390592												N/A							3D-structure;Acetylation;Alternativesplicing;Cellcycle;Celldivision;Coiledcoil;Completeproteome;Cytoplasm;Endosome;Membrane;Nucleus;Phosphoprotein;Proteintransport;Referenceproteome;Repressor;Transcription;Transcriptionregulation;Transport	ESCRT-III complex		Disease related genes;Predicted intracellular proteins
(ac)MDEAVGDLK	Q15645;Q15645-2	TRIP13	Pachytene checkpoint protein 2 homolog	acNterm		TRUE	FALSE	Nterm		1	0	0	0	acNterm1		N/A	TMT				-1.07713												N/A							Acetylation;Alternativesplicing;ATP-binding;Completeproteome;Differentiation;Meiosis;Nucleotide-binding;Oogenesis;Referenceproteome;Spermatogenesis		AAA	Disease related genes;Predicted intracellular proteins	Nucleoplasm
(ac)MDEFHPFIEALLPHVR	P08651-2;P08651-4;P08651-3;Q12857-3;Q14938-6;Q14938-4	NFIC;NFIA;NFIX	Nuclear factor 1 C-type;Nuclear factor 1 A-type;Nuclear factor 1 X-type	acNterm		FALSE	FALSE	Nterm		1	0	0	0	acNterm1		N/A	TMT				0												N/A							Acetylation;Activator;Alternativesplicing;Completeproteome;Directproteinsequencing;Diseasemutation;DNA-binding;DNAreplication;Nucleus;Phosphoprotein;Polymorphism;Referenceproteome;Transcription;Transcriptionregulation		CTF_NFI_1;CTF_NFI_2	Predicted intracellular proteins;Transcription factors	Nucleoplasm;Nucleoli fibrillar center
(ac)MDEK(gl)VFTK	P67775;P67775-2	PPP2CA	Serine/threonine-protein phosphatase 2A catalytic subunit alpha isoform	acNterm;GGK		TRUE	FALSE	Nterm		1	0	1	0	GGK4;acNterm1		FALSE	6h;24h;40h	0.0933604	0.110387	0.819951										FALSE	FALSE	N/A							Cell cycle - yeast;Chagas disease (American trypanosomiasis);Hepatitis C;Long-term depression;Meiosis - yeast;mRNA surveillance pathway;Oocyte meiosis;TGF-beta signaling pathway;Tight junction;Wnt signaling pathway	3D-structure;Alternativesplicing;Centromere;Chromosome;Completeproteome;Cytoplasm;Cytoskeleton;Directproteinsequencing;Hydrolase;Manganese;Meiosis;Metal-binding;Methylation;Nucleus;Phosphoprotein;Polymorphism;Proteinphosphatase;Referenceproteome	PPP2CA-PPP2R1A complex;PPP2CA-PPP2R1A-PPP2R3A complex;PPP2R1A-PPP2R1B-PPP2CA-PPME1-EIF4A1 complex	SER_THR_PHOSPHATASE	Enzymes;Predicted intracellular proteins					hydrolase
(ac)MDELQDVQLTEIKPLLNDK	Q9UGV2;Q9UGV2-2;Q9UGV2-3	NDRG3	Protein NDRG3	acNterm		TRUE	FALSE	Nterm		1	0	0	0	acNterm1		FALSE	6h;24h;40h;TMT	-0.284845	0.294759	-0.354146	-0.294529									FALSE	FALSE	FALSE	N/A							Acetylation;Alternativesplicing;Completeproteome;Phosphoprotein;Referenceproteome			Predicted intracellular proteins
(ac)MDEMATTQISK(gl)DELDELKEAFAK	P13797	PLS3	Plastin-3	acNterm;GGK		TRUE	TRUE	Nterm		1	0	1	0	GGK11;acNterm1		faster	6h;24h;40h	1.38041	0.122216	-0.196709										TRUE	FALSE	FALSE								3D-structure;Acetylation;Actin-binding;Alternativesplicing;Calcium;Completeproteome;Cytoplasm;Directproteinsequencing;Diseasemutation;Isopeptidebond;Metal-binding;Phosphoprotein;Polymorphism;Referenceproteome;Repeat;Ublconjugation		ACTININ_1;ACTININ_2;CH;EF_HAND_1;EF_HAND_2	Disease related genes;Plasma proteins;Predicted intracellular proteins	Plasma membrane;Cytosol
(ac)MDEMATTQISKDELDELK	P13797	PLS3	Plastin-3	acNterm		TRUE	TRUE	Nterm		1	0	0	0	acNterm1		FALSE	6h;24h;40h	-0.0720258	0.00394674	-0.0760297										FALSE	FALSE	FALSE								3D-structure;Acetylation;Actin-binding;Alternativesplicing;Calcium;Completeproteome;Cytoplasm;Directproteinsequencing;Diseasemutation;Isopeptidebond;Metal-binding;Phosphoprotein;Polymorphism;Referenceproteome;Repeat;Ublconjugation		ACTININ_1;ACTININ_2;CH;EF_HAND_1;EF_HAND_2	Disease related genes;Plasma proteins;Predicted intracellular proteins	Plasma membrane;Cytosol
(ac)MDEMATTQISKDELDELKEAFAK	P13797	PLS3	Plastin-3	acNterm		TRUE	TRUE	Nterm		1	0	0	0	acNterm1		FALSE	6h;24h;40h;TMT	0.0300279	-0.00786762	-0.0361654	0.483845									FALSE	FALSE	FALSE	FALSE							3D-structure;Acetylation;Actin-binding;Alternativesplicing;Calcium;Completeproteome;Cytoplasm;Directproteinsequencing;Diseasemutation;Isopeptidebond;Metal-binding;Phosphoprotein;Polymorphism;Referenceproteome;Repeat;Ublconjugation		ACTININ_1;ACTININ_2;CH;EF_HAND_1;EF_HAND_2	Disease related genes;Plasma proteins;Predicted intracellular proteins	Plasma membrane;Cytosol
(ac)MDEQALLGLNPNADSDFR	O43592	XPOT	Exportin-T	acNterm		TRUE	TRUE	Nterm		1	0	0	0	acNterm1		FALSE	24h;40h		-0.0314908	-0.189132											FALSE	N/A							RNA transport	Acetylation;Completeproteome;Cytoplasm;Directproteinsequencing;Nucleus;Polymorphism;Referenceproteome;RNA-binding;Transport;tRNA-binding			Predicted intracellular proteins;Transporters	Nucleoplasm;Cytosol			channels and pores
(ac)MDFEDDYTHSACR	Q5BKZ1;Q5BKZ1-2	ZNF326	DBIRD complex subunit ZNF326	acNterm		TRUE	FALSE	Nterm		1	0	0	0	acNterm1		FALSE	6h;24h;40h;TMT	-0.20723	0.000689	-0.170908	1.69164									N/A	FALSE	FALSE	N/A							Acetylation;Activator;Alternativesplicing;Completeproteome;DNA-binding;Metal-binding;mRNAprocessing;mRNAsplicing;Nucleus;Phosphoprotein;Referenceproteome;Repeat;Transcription;Transcriptionregulation;Zinc;Zinc-finger			Predicted intracellular proteins	Nucleoplasm;Golgi apparatus;Vesicles
(ac)MDFENLFSKPPNPALGK	Q8N5P1	ZC3H8	Zinc finger CCCH domain-containing protein 8	acNterm		TRUE	TRUE	Nterm		1	0	0	0	acNterm1		FALSE	TMT				0.26241												FALSE							Apoptosis;Completeproteome;Metal-binding;Nucleus;Phosphoprotein;Polymorphism;Referenceproteome;Repeat;Repressor;RNA-binding;Transcription;Transcriptionregulation;Zinc;Zinc-finger		ZF_C3H1	Predicted intracellular proteins;Transcription factors	Nucleoplasm;Nuclear bodies
(ac)MDFQHRPGGK	Q15428	SF3A2	Splicing factor 3A subunit 2	acNterm		TRUE	TRUE	Nterm		1	0	0	0	acNterm1		FALSE	6h;24h;40h;TMT	0.000596166	0.0338578	-0.0066849	0.0367955									FALSE	FALSE	FALSE	N/A						Spliceosome	Acetylation;Completeproteome;Directproteinsequencing;Metal-binding;mRNAprocessing;mRNAsplicing;Nucleus;Referenceproteome;Repeat;Spliceosome;Zinc;Zinc-finger	17S U2 snRNP;C complex spliceosome;SF3A1-SF3A2-SF3A3 complex;Spliceosome	ZF_MATRIN	Plasma proteins;Predicted intracellular proteins	Nucleoplasm
(ac)MDFQHRPGGK(ac)TGSGGVASSSESNR	Q15428	SF3A2	Splicing factor 3A subunit 2	acNterm;acK		TRUE	TRUE	Nterm	SPOP;degron_unmod	1	1	0	0	acK10;acNterm1		FALSE	6h;24h;40h	-0.44792	-0.136116	0.0755165										FALSE	FALSE	FALSE							Spliceosome	Acetylation;Completeproteome;Directproteinsequencing;Metal-binding;mRNAprocessing;mRNAsplicing;Nucleus;Referenceproteome;Repeat;Spliceosome;Zinc;Zinc-finger	17S U2 snRNP;C complex spliceosome;SF3A1-SF3A2-SF3A3 complex;Spliceosome	ZF_MATRIN	Plasma proteins;Predicted intracellular proteins	Nucleoplasm
(ac)MDGGDDGNLIIK	Q9GZU8	FAM192A	Protein FAM192A	acNterm		TRUE	TRUE	Nterm		1	0	0	0	acNterm1		N/A	TMT				-0.337447												N/A							Acetylation;Completeproteome;Nucleus;Referenceproteome			Predicted intracellular proteins	Nucleoplasm;Vesicles
(ac)MDGIVPDIAVGTK	P26599;P26599-2;P26599-3	PTBP1	Polypyrimidine tract-binding protein 1	acNterm		TRUE	FALSE	Nterm		1	0	0	0	acNterm1		faster	6h;24h;40h;TMT	2.28605	0.22411	0.0488139	-0.580604									TRUE	FALSE	FALSE	FALSE							3D-structure;Acetylation;Activator;Alternativesplicing;Completeproteome;Directproteinsequencing;mRNAprocessing;mRNAsplicing;Nucleus;Phosphoprotein;Referenceproteome;Repeat;Repressor;RNA-binding	CF IIAm complex (Cleavage factor IIAm complex);DCS complex (PTBP1, PTBP2, HNRPH1, HNRPF)	RRM	Plasma proteins;Predicted intracellular proteins	Nucleoplasm
(ac)MDGIVPDIAVGTK(ac)R	P26599;P26599-2;P26599-3	PTBP1	Polypyrimidine tract-binding protein 1	acNterm;acK		TRUE	FALSE	Nterm		1	1	0	0	acK13;acNterm1		FALSE	6h;24h;40h	0.737925	0.178356	0.13489										FALSE	FALSE	FALSE								3D-structure;Acetylation;Activator;Alternativesplicing;Completeproteome;Directproteinsequencing;mRNAprocessing;mRNAsplicing;Nucleus;Phosphoprotein;Referenceproteome;Repeat;Repressor;RNA-binding	CF IIAm complex (Cleavage factor IIAm complex);DCS complex (PTBP1, PTBP2, HNRPH1, HNRPF)	RRM	Plasma proteins;Predicted intracellular proteins	Nucleoplasm
(ac)MDGIVPDIAVGTK(gl)R	P26599;P26599-2;P26599-3	PTBP1	Polypyrimidine tract-binding protein 1	acNterm;GGK		TRUE	FALSE	Nterm		1	0	1	0	GGK13;acNterm1		FALSE	24h;40h		-0.251283	0.593788											FALSE	N/A								3D-structure;Acetylation;Activator;Alternativesplicing;Completeproteome;Directproteinsequencing;mRNAprocessing;mRNAsplicing;Nucleus;Phosphoprotein;Referenceproteome;Repeat;Repressor;RNA-binding	CF IIAm complex (Cleavage factor IIAm complex);DCS complex (PTBP1, PTBP2, HNRPH1, HNRPF)	RRM	Plasma proteins;Predicted intracellular proteins	Nucleoplasm
(ac)MDGIVPDIAVGTKR	P26599;P26599-2;P26599-3	PTBP1	Polypyrimidine tract-binding protein 1	acNterm		TRUE	FALSE	Nterm		1	0	0	0	acNterm1		FALSE	6h;24h;40h;TMT	-0.442319	0.97994	-0.632745	-0.337656									N/A	N/A	FALSE	FALSE							3D-structure;Acetylation;Activator;Alternativesplicing;Completeproteome;Directproteinsequencing;mRNAprocessing;mRNAsplicing;Nucleus;Phosphoprotein;Referenceproteome;Repeat;Repressor;RNA-binding	CF IIAm complex (Cleavage factor IIAm complex);DCS complex (PTBP1, PTBP2, HNRPH1, HNRPF)	RRM	Plasma proteins;Predicted intracellular proteins	Nucleoplasm
(ac)MDGLLNPR	Q5T6V5	C9orf64	UPF0553 protein C9orf64	acNterm		TRUE	TRUE	Nterm		1	0	0	0	acNterm1		N/A	TMT				1.74214												N/A							Acetylation;Completeproteome;Directproteinsequencing;Referenceproteome			Predicted intracellular proteins	Golgi apparatus
(ac)MDGPVAEHAK	Q96GA7	SDSL	Serine dehydratase-like	acNterm		TRUE	TRUE	Nterm		1	0	0	0	acNterm1		FALSE	TMT				-0.150418												FALSE							3D-structure;Acetylation;Completeproteome;Lyase;Pyridoxalphosphate;Referenceproteome		DEHYDRATASE_SER_THR	Enzymes;Predicted intracellular proteins;Predicted membrane proteins	Cytosol				lyase
(ac)MDHK(gl)PLLQER	O95415	BRI3	Brain protein I3	acNterm;GGK		TRUE	TRUE	Nterm		1	0	1	0	GGK4;acNterm1		N/A	6h;24h;40h	0	0.414289	0										N/A	N/A	N/A								Completeproteome;Membrane;Polymorphism;Referenceproteome;Transmembrane;Transmembranehelix			Predicted intracellular proteins;Predicted membrane proteins
(ac)MDHTEGSPAEEPPAHAPS(ph)PGK	Q06330	RBPJ	Recombining binding protein suppressor of hairless	acNterm;phS		TRUE	TRUE	Nterm		1	0	0	1	phS18;acNterm1		N/A	24h;40h;TMT		0	0	0.404287										N/A	N/A	N/A						Notch signaling pathway	3D-structure;Acetylation;Activator;Alternativesplicing;Completeproteome;Cytoplasm;Diseasemutation;DNA-binding;Notchsignalingpathway;Nucleus;Polymorphism;Referenceproteome;Repeat;Repressor;Transcription;Transcriptionregulation	CBF1-HDAC1-SMRT complex;HES1 promoter corepressor complex;HES1 promoter-Notch enhancer complex;MAML1-RBP-Jkappa-Notch1 complex;Notch1-fraction 30 complex;RBP-Jkappa-Notch1 complex;RBP-Jkappa-RING1-KyoT2 complex;RBP-Jkappa-SHARP complex;RBPJ-NotchIC-Mastermind complex;SHARP-CtBP1-CtIP-RBP-Jkappa corepressor complex;SHARP-CtIP-RBP-Jkappa complex;SMRT-SKIP-CBF1 complex;YY1-Notch1-RBP-Jkappa complex		Disease related genes;Predicted intracellular proteins;Transcription factors	Nucleoplasm
(ac)MDHTEGSPAEEPPAHAPSPGK	Q06330	RBPJ	Recombining binding protein suppressor of hairless	acNterm		TRUE	TRUE	Nterm		1	0	0	0	acNterm1		N/A	TMT				-0.404287												N/A						Notch signaling pathway	3D-structure;Acetylation;Activator;Alternativesplicing;Completeproteome;Cytoplasm;Diseasemutation;DNA-binding;Notchsignalingpathway;Nucleus;Polymorphism;Referenceproteome;Repeat;Repressor;Transcription;Transcriptionregulation	CBF1-HDAC1-SMRT complex;HES1 promoter corepressor complex;HES1 promoter-Notch enhancer complex;MAML1-RBP-Jkappa-Notch1 complex;Notch1-fraction 30 complex;RBP-Jkappa-Notch1 complex;RBP-Jkappa-RING1-KyoT2 complex;RBP-Jkappa-SHARP complex;RBPJ-NotchIC-Mastermind complex;SHARP-CtBP1-CtIP-RBP-Jkappa corepressor complex;SHARP-CtIP-RBP-Jkappa complex;SMRT-SKIP-CBF1 complex;YY1-Notch1-RBP-Jkappa complex		Disease related genes;Predicted intracellular proteins;Transcription factors	Nucleoplasm
(ac)MDIAIHHPWIR	P02511	CRYAB	Alpha-crystallin B chain	acNterm		TRUE	TRUE	Nterm		1	0	0	0	acNterm1		FALSE	6h;24h;40h	-0.128423	-0.00391621	-0.0111344										FALSE	FALSE	FALSE							Protein processing in endoplasmic reticulum	3D-structure;Acetylation;Cardiomyopathy;Cataract;Chaperone;Completeproteome;Cytoplasm;Directproteinsequencing;Diseasemutation;Eyelensprotein;Glycoprotein;Metal-binding;Myofibrillarmyopathy;Nucleus;Oxidation;Phosphoprotein;Polymorphism;Referenceproteome;Zinc		HSP20	Cancer-related genes;Disease related genes;Predicted intracellular proteins;Predicted membrane proteins	Plasma membrane;Cytosol
(ac)MDIRPNHTIYINNMNDK	P08579	SNRPB2	U2 small nuclear ribonucleoprotein B	acNterm		TRUE	TRUE	Nterm		1	0	0	0	acNterm1		FALSE	6h;24h;40h;TMT	0.229838	0.0122961	0.0853227	-0.0410564									FALSE	FALSE	FALSE	FALSE						Spliceosome	3D-structure;Acetylation;Completeproteome;mRNAprocessing;mRNAsplicing;Nucleus;Phosphoprotein;Polymorphism;Referenceproteome;Repeat;Ribonucleoprotein;RNA-binding;Spliceosome	17S U2 snRNP;C complex spliceosome;SMN-PolII-RHA complex;Spliceosome	RRM	Plasma proteins;Predicted intracellular proteins	Nuclear speckles;Cytoplasmic bodies
(ac)MDKDCEMK	P16455	MGMT	Methylated-DNA--protein-cysteine methyltransferase	acNterm		TRUE	TRUE	Nterm		1	0	0	0	acNterm1		FALSE	24h;40h		0.241823	0.0279875											FALSE	N/A								3D-structure;Completeproteome;Directproteinsequencing;DNA-binding;DNAdamage;DNArepair;Metal-binding;Methyltransferase;Nucleus;Phosphoprotein;Polymorphism;Referenceproteome;Transferase;Zinc		MGMT	Cancer-related genes;Enzymes;Predicted intracellular proteins	Nucleoplasm				transferase
(ac)MDKNELVQK	P63104	YWHAZ	14-3-3 protein zeta/delta	acNterm		TRUE	TRUE	Nterm		1	0	0	0	acNterm1		FALSE	6h;24h;40h;TMT	0.793202	0.0312061	0.0132213	0.415121									FALSE	FALSE	FALSE	FALSE						Cell cycle;Neurotrophin signaling pathway;Oocyte meiosis	3D-structure;Acetylation;Alternativesplicing;Completeproteome;Cytoplasm;Directproteinsequencing;Phosphoprotein;Referenceproteome	Kinase maturation complex 1	1433_1;1433_2	Plasma proteins;Predicted intracellular proteins;Transporters	Nucleoplasm;Nucleoli;Cytosol
(ac)MDKNELVQK(ac)AK	P63104	YWHAZ	14-3-3 protein zeta/delta	acNterm;acK		TRUE	TRUE	Nterm		1	1	0	0	acK9;acNterm1		slower	24h;40h		-1.95085	-1.75122											TRUE	FALSE							Cell cycle;Neurotrophin signaling pathway;Oocyte meiosis	3D-structure;Acetylation;Alternativesplicing;Completeproteome;Cytoplasm;Directproteinsequencing;Phosphoprotein;Referenceproteome	Kinase maturation complex 1	1433_1;1433_2	Plasma proteins;Predicted intracellular proteins;Transporters	Nucleoplasm;Nucleoli;Cytosol
(ac)MDKNELVQK(gl)AK	P63104	YWHAZ	14-3-3 protein zeta/delta	acNterm;GGK		TRUE	TRUE	Nterm		1	0	1	0	GGK9;acNterm1		slower	6h;24h;40h	-1.98078	-1.33563	-0.97432										TRUE	FALSE	FALSE							Cell cycle;Neurotrophin signaling pathway;Oocyte meiosis	3D-structure;Acetylation;Alternativesplicing;Completeproteome;Cytoplasm;Directproteinsequencing;Phosphoprotein;Referenceproteome	Kinase maturation complex 1	1433_1;1433_2	Plasma proteins;Predicted intracellular proteins;Transporters	Nucleoplasm;Nucleoli;Cytosol
(ac)MDKNELVQKAK(gl)	P63104	YWHAZ	14-3-3 protein zeta/delta	acNterm;GGK		TRUE	TRUE	Nterm		1	0	1	0	GGK11;acNterm1		FALSE	24h;40h		-1.22794	-1.14401											FALSE	FALSE							Cell cycle;Neurotrophin signaling pathway;Oocyte meiosis	3D-structure;Acetylation;Alternativesplicing;Completeproteome;Cytoplasm;Directproteinsequencing;Phosphoprotein;Referenceproteome	Kinase maturation complex 1	1433_1;1433_2	Plasma proteins;Predicted intracellular proteins;Transporters	Nucleoplasm;Nucleoli;Cytosol
(ac)MDKNIGEQLNK	Q92844;Q92844-2;Q92844-3	TANK	TRAF family member-associated NF-kappa-B activator	acNterm		TRUE	FALSE	Nterm		1	0	0	0	acNterm1		N/A	TMT				0.227303												N/A						RIG-I-like receptor signaling pathway	3D-structure;Acetylation;Alternativesplicing;Coiledcoil;Completeproteome;Cytoplasm;Metal-binding;Phosphoprotein;Polymorphism;Referenceproteome;Zinc;Zinc-finger	Kinase maturation complex 2;TANK-TRAF2-TRAF3 complex		Predicted intracellular proteins	Nucleoli;Cytosol
(ac)MDKSELVQK	P31946-2	YWHAB	14-3-3 protein beta/alpha;14-3-3 protein beta/alpha, N-terminally processed	acNterm		TRUE	TRUE	Nterm		1	0	0	0	acNterm1		N/A	6h;24h;TMT	2.59524	1.63808		0									N/A	N/A		N/A						Cell cycle;Neurotrophin signaling pathway;Oocyte meiosis	3D-structure;Acetylation;Alternativeinitiation;Completeproteome;Cytoplasm;Directproteinsequencing;Host-virusinteraction;Nitration;Phosphoprotein;Polymorphism;Referenceproteome	BRAF-RAF1-14-3-3 complex;Emerin complex 25;Kinase maturation complex 1	1433_1;1433_2	Cancer-related genes;Plasma proteins;Predicted intracellular proteins	Nucleoplasm;Nucleoli;Cytosol
(ac)MDKSELVQK(gl)AK	P31946-2	YWHAB	14-3-3 protein beta/alpha;14-3-3 protein beta/alpha, N-terminally processed	acNterm;GGK		TRUE	TRUE	Nterm		1	0	1	0	GGK9;acNterm1		N/A	6h;24h;40h	-1.07172	-0.07995	-0.00923985										N/A	N/A	N/A							Cell cycle;Neurotrophin signaling pathway;Oocyte meiosis	3D-structure;Acetylation;Alternativeinitiation;Completeproteome;Cytoplasm;Directproteinsequencing;Host-virusinteraction;Nitration;Phosphoprotein;Polymorphism;Referenceproteome	BRAF-RAF1-14-3-3 complex;Emerin complex 25;Kinase maturation complex 1	1433_1;1433_2	Cancer-related genes;Plasma proteins;Predicted intracellular proteins	Nucleoplasm;Nucleoli;Cytosol
(ac)MDKSELVQKAK(gl)	P31946-2	YWHAB	14-3-3 protein beta/alpha;14-3-3 protein beta/alpha, N-terminally processed	acNterm;GGK		TRUE	TRUE	Nterm		1	0	1	0	GGK11;acNterm1		N/A	40h			-0.197685												N/A							Cell cycle;Neurotrophin signaling pathway;Oocyte meiosis	3D-structure;Acetylation;Alternativeinitiation;Completeproteome;Cytoplasm;Directproteinsequencing;Host-virusinteraction;Nitration;Phosphoprotein;Polymorphism;Referenceproteome	BRAF-RAF1-14-3-3 complex;Emerin complex 25;Kinase maturation complex 1	1433_1;1433_2	Cancer-related genes;Plasma proteins;Predicted intracellular proteins	Nucleoplasm;Nucleoli;Cytosol
(ac)MDKYDDLGLEASK	Q9UGP4	LIMD1	LIM domain-containing protein 1	acNterm		TRUE	TRUE	Nterm		1	0	0	0	acNterm1		FALSE	6h;TMT	0.0815513			0.206772									FALSE			FALSE							Celljunction;Completeproteome;Cytoplasm;LIMdomain;Metal-binding;Nucleus;Phosphoprotein;Polymorphism;Referenceproteome;Repeat;Repressor;RNA-mediatedgenesilencing;Transcription;Transcriptionregulation;Tumorsuppressor;Zinc		LIM_DOMAIN_1;LIM_DOMAIN_2	Plasma proteins;Predicted intracellular proteins	Nucleoplasm;Focal adhesion sites
(ac)MDLAAAAEPGAGS(ph)QHLEVR	Q14566	MCM6	DNA replication licensing factor MCM6	acNterm;phS		TRUE	TRUE	Nterm		1	0	0	1	phS13;acNterm1		FALSE	6h;24h;40h	-0.405347	0.229798	0.210871										FALSE	FALSE	FALSE							Cell cycle;Cell cycle - yeast;DNA replication;Meiosis - yeast	3D-structure;Acetylation;ATP-binding;Cellcycle;Completeproteome;DNA-binding;DNAreplication;Glycoprotein;Helicase;Hydrolase;Nucleotide-binding;Nucleus;Phosphoprotein;Polymorphism;Referenceproteome	Emerin complex 24;MCM complex;MCM2-MCM4-MCM6-MCM7 complex;MCM2-MCM6-MCM7 complex;MCM4-MCM6-MCM7 complex	MCM_1;MCM_2	Enzymes;Plasma proteins;Predicted intracellular proteins	Nucleoplasm				hydrolase
(ac)MDLAAAAEPGAGSQHLEVR	Q14566	MCM6	DNA replication licensing factor MCM6	acNterm		TRUE	TRUE	Nterm		1	0	0	0	acNterm1		faster	6h;24h;40h;TMT	-0.031675	0.0190463	-0.0343047	1.05953									FALSE	FALSE	FALSE	TRUE						Cell cycle;Cell cycle - yeast;DNA replication;Meiosis - yeast	3D-structure;Acetylation;ATP-binding;Cellcycle;Completeproteome;DNA-binding;DNAreplication;Glycoprotein;Helicase;Hydrolase;Nucleotide-binding;Nucleus;Phosphoprotein;Polymorphism;Referenceproteome	Emerin complex 24;MCM complex;MCM2-MCM4-MCM6-MCM7 complex;MCM2-MCM6-MCM7 complex;MCM4-MCM6-MCM7 complex	MCM_1;MCM_2	Enzymes;Plasma proteins;Predicted intracellular proteins	Nucleoplasm				hydrolase
(ac)MDLFGDLPEPER	Q9H0C8	ILKAP	Integrin-linked kinase-associated serine/threonine phosphatase 2C	acNterm		TRUE	TRUE	Nterm		1	0	0	0	acNterm1		FALSE	6h;24h;40h	-0.231322	0.437917	-0.240922										FALSE	N/A	FALSE								Acetylation;Completeproteome;Cytoplasm;Hydrolase;Magnesium;Manganese;Metal-binding;Phosphoprotein;Polymorphism;Proteinphosphatase;Referenceproteome		PPM_1;PPM_2	Enzymes;Predicted intracellular proteins	Nucleoplasm				hydrolase
(ac)MDLFGDLPEPERS(ph)PRPAAGK	Q9H0C8	ILKAP	Integrin-linked kinase-associated serine/threonine phosphatase 2C	acNterm;phS		TRUE	TRUE	Nterm		1	0	0	1	phS13;acNterm1		FALSE	6h;24h;40h;TMT	0.19586	-0.321857	-0.217424	-0.670278									FALSE	FALSE	FALSE	N/A							Acetylation;Completeproteome;Cytoplasm;Hydrolase;Magnesium;Manganese;Metal-binding;Phosphoprotein;Polymorphism;Proteinphosphatase;Referenceproteome		PPM_1;PPM_2	Enzymes;Predicted intracellular proteins	Nucleoplasm				hydrolase
(ac)MDLFGDLPEPERSPR	Q9H0C8	ILKAP	Integrin-linked kinase-associated serine/threonine phosphatase 2C	acNterm		TRUE	TRUE	Nterm		1	0	0	0	acNterm1		N/A	TMT				-1.09939												N/A							Acetylation;Completeproteome;Cytoplasm;Hydrolase;Magnesium;Manganese;Metal-binding;Phosphoprotein;Polymorphism;Proteinphosphatase;Referenceproteome		PPM_1;PPM_2	Enzymes;Predicted intracellular proteins	Nucleoplasm				hydrolase
(ac)MDLPVGPGAAGPSNVPAFLTK	Q00613-2;Q00613	HSF1	Heat shock factor protein 1	acNterm		TRUE	FALSE	Nterm		1	0	0	0	acNterm1		FALSE	TMT				-0.104086												FALSE							3D-structure;Acetylation;Activator;Alternativesplicing;Completeproteome;Cytoplasm;Directproteinsequencing;DNA-binding;Isopeptidebond;Nucleus;Phosphoprotein;Referenceproteome;Stressresponse;Transcription;Transcriptionregulation;Ublconjugation	HSF1-HSF2 complex;HSF1-YWHAE complex	HSF_DOMAIN	Cancer-related genes;Plasma proteins;Predicted intracellular proteins;Transcription factors	Nucleoplasm;Cytosol
(ac)MDMGNQHPSISR	Q9UL15	BAG5	BAG family molecular chaperone regulator 5	acNterm		TRUE	TRUE	Nterm		1	0	0	0	acNterm1		N/A	TMT				0.619514												N/A							3D-structure;Alternativesplicing;Chaperone;Completeproteome;Polymorphism;Referenceproteome;Repeat	HSP70-BAG5-PARK2 complex	BAG	Predicted intracellular proteins	Vesicles
(ac)MDNSGKEAEAMALLAEAER	P54920	NAPA	Alpha-soluble NSF attachment protein	acNterm		TRUE	TRUE	Nterm		1	0	0	0	acNterm1		N/A	TMT				-0.192289												N/A							Acetylation;Completeproteome;ER-Golgitransport;Membrane;Phosphoprotein;Proteintransport;Referenceproteome;Transport			Predicted intracellular proteins	Cytosol
(ac)MDPLFQQTHK	O14653-3;O14653;O14653-2	GOSR2	Golgi SNAP receptor complex member 2	acNterm		TRUE	FALSE	Nterm		1	0	0	0	acNterm1		N/A	TMT				0.277821												N/A						SNARE interactions in vesicular transport	3D-structure;Acetylation;Alternativesplicing;Coiledcoil;Completeproteome;Directproteinsequencing;Diseasemutation;Epilepsy;Golgiapparatus;Membrane;Polymorphism;Proteintransport;Referenceproteome;Transmembrane;Transmembranehelix;Transport			Disease related genes;Predicted intracellular proteins;Predicted membrane proteins	Nucleoplasm;Golgi apparatus
(ac)MDPNCSCAAGDSCTCAGSCK	P02795	MT2A	Metallothionein-2	acNterm		TRUE	TRUE	Nterm		1	0	0	0	acNterm1		slower	TMT				-1.37574				-1.52511				MDPNCSCAAGDSCTCAGSCK				TRUE					FALSE	Mineral absorption	3D-structure;Acetylation;Completeproteome;Directproteinsequencing;Metal-binding;Metal-thiolatecluster;Phosphoprotein;Polymorphism;Referenceproteome;Zinc		METALLOTHIONEIN_VRT	Plasma proteins;Predicted intracellular proteins
(ac)MDPNCSCATGGSCSCASSCK	Q93083	MT1L	Metallothionein-1L	acNterm		TRUE	TRUE	Nterm		1	0	0	0	acNterm1		FALSE	TMT				-0.482754				-2.71526				MDPNCSCATGGSCSCASSCK				FALSE					N/A		Acetylation;Cadmium;Completeproteome;Copper;Metal-binding;Metal-thiolatecluster;Phosphoprotein;Referenceproteome;Zinc		METALLOTHIONEIN_VRT
(ac)MDPNCSCATGGSCTCAGSCK	P04732;P04732-2	MT1E	Metallothionein-1E	acNterm		TRUE	FALSE	Nterm		1	0	0	0	acNterm1		slower	TMT				-2.12812				-2.82031				MDPNCSCATGGSCTCAGSCK				N/A					TRUE	Mineral absorption	Acetylation;Alternativesplicing;Cadmium;Completeproteome;Copper;Directproteinsequencing;Metal-binding;Metal-thiolatecluster;Referenceproteome;Zinc		METALLOTHIONEIN_VRT	Predicted intracellular proteins	Nucleoplasm
(ac)MDPNCSCSPVGSCACAGSCK	P80297	MT1X	Metallothionein-1X	acNterm		TRUE	TRUE	Nterm		1	0	0	0	acNterm1		N/A	TMT				0												N/A						Mineral absorption	Acetylation;Cadmium;Completeproteome;Copper;Directproteinsequencing;Metal-binding;Metal-thiolatecluster;Phosphoprotein;Referenceproteome;Zinc		METALLOTHIONEIN_VRT	Predicted intracellular proteins
(ac)MDPNTIIEALR	O95373	IPO7	Importin-7	acNterm		TRUE	TRUE	Nterm		1	0	0	0	acNterm1		FALSE	6h;24h;40h	0.127917	0.00463524	-0.0258944										FALSE	FALSE	FALSE								Acetylation;Completeproteome;Cytoplasm;Directproteinsequencing;Host-virusinteraction;Nucleus;Phosphoprotein;Polymorphism;Proteintransport;Referenceproteome;Transport		IMPORTIN_B_NT	Cancer-related genes;Plasma proteins;Predicted intracellular proteins;Transporters	Nucleoplasm;Cytosol			channels and pores
[truncated: 119,674 more rows]

## Sheet: Sites
	Protein information			Site information					Log2(pep/prot)				Log2(mod/counter)					Site annotations
[truncated: 29,238 more rows]
