# Supplementary material for: Linking post-translational modifications and protein turnover by site-resolved protein turnover profiling
Source: Nat Commun. 2022 Jan 10;13:165. doi: 10.1038/s41467-021-27639-0 (PMC8748498; doi:10.1038/s41467-021-27639-0)
Supplement: Supplementary file 7 — Supplementary Dataset 4 [file 41467_2021_27639_MOESM7_ESM.xlsx]

## Sheet: Explanation
	Supplementary Data 4: Fisher's Exact tests This table contains the results of Fisher's exact tests for the enrichment analyses of functional categories within peptidoforms and sites with significant turnover differences, and within lysine sites that were identified in both an acetylated and a ubiquitinated state. We list only categories that were significantly enriched/depleted after applying a c…

## Sheet: Significant peptidoforms 1% FDR
Selection column	Selection value	Database	Functional annotation	Total number of included peptidoforms	Selection size	Category size	Intersection size	Enrichment factor	p-value	Benj. Hoch. FDR
Turnover	Faster	KEGG name	RNA transport	87481	4184	3252	202	1.2987	2.7898e-05	0.0018134
Turnover	Faster	UniProt Keywords	Chaperone	87481	4184	2667	166	1.3014	0.0001017	0.0015332
Turnover	Faster	UniProt Keywords	RNA-binding	87481	4184	9568	600	1.3111	5.8004e-13	5.8294e-11
Turnover	Faster	Prosite name	RRM	87481	4184	3088	194	1.3135	2.1539e-05	0.0016433
Turnover	Faster	UniProt Keywords	Proteinbiosynthesis	87481	4184	2518	159	1.3203	7.3896e-05	0.0011425
Turnover	Faster	UniProt Keywords	Host-virusinteraction	87481	4184	5143	325	1.3213	5.3936e-08	1.9132e-06
Turnover	Faster	HPA Subcellular location	Nuclear speckles	87481	4184	3945	250	1.325	1.1812e-06	1.8899e-05
Turnover	Faster	HPA Subcellular location	Intermediate filaments	87481	4184	1759	112	1.3313	0.00043368	0.0019825
Turnover	Faster	UniProt Keywords	mRNAprocessing	87481	4184	5878	377	1.341	1.0978e-09	5.5163e-08
Turnover	Faster	CORUM Complexes	Spliceosome	87481	4184	3736	241	1.3488	5.3244e-07	5.3943e-05
Turnover	Faster	UniProt Keywords	Directproteinsequencing	87481	4184	30367	1971	1.3571	9.736e-65	5.8708e-62
Turnover	Faster	UniProt Keywords	Methylation	87481	4184	3793	249	1.3726	9.9858e-08	3.1692e-06
Turnover	Faster	KEGG name	Spliceosome	87481	4184	2809	190	1.4142	4.2473e-07	3.681e-05
Turnover	Faster	UniProt Keywords	mRNAsplicing	87481	4184	5201	352	1.4151	1.0827e-11	7.7556e-10
Turnover	Faster	UniProt Keywords	Lyase	87481	4184	1003	68	1.4175	0.00096227	0.0092103
Turnover	Faster	ProtTerm	Nterm	87481	4184	1297	89	1.4347	0.00017215	0.0003443
Turnover	Faster	UniProt Keywords	Initiationfactor	87481	4184	1093	75	1.4347	0.00045394	0.0057026
Turnover	Faster	UniProt Keywords	Stressresponse	87481	4184	951	66	1.4511	0.00066592	0.0071705
Turnover	Faster	HPA Enzyme class	lyase	87481	4184	873	61	1.461	0.00084014	0.0025204
Turnover	Faster	ProtTerm	Cterm	87481	4184	807	57	1.4768	0.00092683	0.00092683
Turnover	Faster	UniProt Keywords	Intermediatefilament	87481	4184	869	62	1.4917	0.00049757	0.0060007
Turnover	Faster	UniProt Keywords	Spliceosome	87481	4184	3062	225	1.5364	6.1796e-11	3.3875e-09
Turnover	Faster	UniProt Keywords	S-nitrosylation	87481	4184	1084	80	1.5431	4.1157e-05	0.00075205
Turnover	Faster	CORUM Complexes	C complex spliceosome	87481	4184	2552	192	1.5731	2.3454e-10	4.2244e-08
Turnover	Faster	UniProt Keywords	Myosin	87481	4184	568	44	1.6197	0.00058037	0.006862
Turnover	Faster	HPA Protein class	Citric acid cycle related proteins	87481	4184	445	35	1.6445	0.0013667	0.0047834
Turnover	Faster	KEGG name	Viral myocarditis	87481	4184	683	54	1.6531	0.00011303	0.0058777
Turnover	Faster	UniProt Keywords	Citrullination	87481	4184	1071	87	1.6984	6.7623e-07	1.9417e-05
Turnover	Faster	UniProt Keywords	Amyotrophiclateralsclerosis	87481	4184	497	41	1.7248	0.00027306	0.003659
Turnover	Faster	HPA Subcellular location	Endoplasmic reticulum	87481	4184	2502	207	1.7298	9.994e-15	3.1981e-13
Turnover	Faster	Prosite name	IF	87481	4184	711	60	1.7644	9.3275e-06	0.00086413
Turnover	Faster	Prosite name	G_TR_2	87481	4184	450	39	1.8121	0.00014929	0.0096817
Turnover	Faster	UniProt Keywords	Elongationfactor	87481	4184	351	31	1.8466	0.00044284	0.0056816
Turnover	Faster	UniProt Keywords	Keratin	87481	4184	278	25	1.8803	0.001067	0.0097488
Turnover	Faster	UniProt Keywords	Proteasome	87481	4184	1039	101	2.0325	1.1575e-11	7.7556e-10
Turnover	Faster	CORUM Complexes	DNA-PK-Ku-eIF2-NF90-NF45 complex	87481	4184	448	44	2.0535	3.6692e-06	0.00024783
Turnover	Faster	CORUM Complexes	Rap1 complex	87481	4184	272	27	2.0755	0.00017542	0.0074833
Turnover	Faster	CORUM Complexes	53BP1-containing complex	87481	4184	312	31	2.0774	6.469e-05	0.003277
Turnover	Faster	UniProt Keywords	Ribonucleoprotein	87481	4184	3051	309	2.1176	9.7149e-36	1.4645e-33
Turnover	Faster	CORUM Complexes	PABPC1-HSPA8-HNRPD-EIF4G1 complex	87481	4184	246	25	2.1248	0.00020624	0.0085722
Turnover	Faster	CORUM Complexes	PA700 complex	87481	4184	558	59	2.2108	9.0001e-09	1.3263e-06
Turnover	Faster	CORUM Complexes	WIP-WASp-actin-myosin-IIa complex	87481	4184	282	30	2.2243	2.5263e-05	0.0013651
Turnover	Faster	KEGG name	Proteasome	87481	4184	806	87	2.2569	1.3761e-12	1.7889e-10
Turnover	Faster	CORUM Complexes	PA700-20S-PA28 complex	87481	4184	808	88	2.2772	6.3778e-13	1.7231e-10
Turnover	Faster	Prosite name	HSP90	87481	4184	211	23	2.2791	0.00013455	0.0091846
Turnover	Faster	CORUM Complexes	CCT micro-complex	87481	4184	335	37	2.3093	1.4943e-06	0.00011583
Turnover	Faster	Prosite name	TCP1_1	87481	4184	335	37	2.3093	1.4943e-06	0.00019381
Turnover	Faster	Prosite name	TCP1_2	87481	4184	335	37	2.3093	1.4943e-06	0.00019381
Turnover	Faster	Prosite name	TCP1_3	87481	4184	335	37	2.3093	1.4943e-06	0.00019381
Turnover	Faster	CORUM Complexes	TNF-alpha/NF-kappa B signaling complex 6	87481	4184	344	38	2.3097	1.0971e-06	9.8803e-05
Turnover	Faster	CORUM Complexes	DNA double-strand break end-joining complex	87481	4184	223	25	2.344	4.7614e-05	0.0024897
Turnover	Faster	CORUM Complexes	Nop56p-associated pre-rRNA complex	87481	4184	2138	242	2.3666	2.3063e-35	1.2462e-32
Turnover	Faster	CORUM Complexes	CDC37-HSP90AA1-HSP90AB1-MAP3K11 complex	87481	4184	185	21	2.3734	0.00014641	0.0064144
Turnover	Faster	CORUM Complexes	SRm160/300 complex	87481	4184	563	65	2.4139	5.0138e-11	1.161e-08
Turnover	Faster	CORUM Complexes	PA28-20S proteasome	87481	4184	250	29	2.4254	7.1181e-06	0.0004596
Turnover	Faster	CORUM Complexes	SRm160-SRm300 complex	87481	4184	489	57	2.4372	4.9548e-10	8.0317e-08
Turnover	Faster	CORUM Complexes	p54(nrb)-PSF-matrin3 complex	87481	4184	171	20	2.4454	0.00013956	0.0062842
Turnover	Faster	CORUM Complexes	TERF2-RAP1 complex	87481	4184	210	25	2.4891	1.8287e-05	0.0010587
Turnover	Faster	CORUM Complexes	26S proteasome	87481	4184	465	56	2.518	2.1045e-10	4.2244e-08
Turnover	Faster	UniProt Keywords	rRNA-binding	87481	4184	244	30	2.5707	1.6186e-06	4.4365e-05
Turnover	Faster	CORUM Complexes	PA28gamma-20S proteasome	87481	4184	231	29	2.6249	1.572e-06	0.00011583
Turnover	Faster	HPA Peptidase class	threonine-type peptidase	87481	4184	222	28	2.6371	2.13e-06	1.065e-05
Turnover	Faster	UniProt Keywords	Threonineprotease	87481	4184	222	28	2.6371	2.13e-06	5.1376e-05
Turnover	Faster	CORUM Complexes	20S proteasome	87481	4184	218	28	2.6855	1.504e-06	0.00011583
Turnover	Faster	UniProt Keywords	Plasminogenactivation	87481	4184	92	12	2.7272	0.0010246	0.0095722
Turnover	Faster	CORUM Complexes	Ku-ORC complex	87481	4184	160	21	2.7442	1.9416e-05	0.0010853
Turnover	Faster	CORUM Complexes	WRN-Ku70-Ku80-PARP1 complex	87481	4184	174	23	2.7638	7.3717e-06	0.0004596
Turnover	Faster	CORUM Complexes	RNA-induced silencing complex, RISC	87481	4184	127	17	2.7988	8.6008e-05	0.0042248
Turnover	Faster	UniProt Keywords	Systemiclupuserythematosus	87481	4184	175	24	2.8674	2.5618e-06	5.7213e-05
Turnover	Faster	HPA Protein class	Ribosomal proteins	87481	4184	1469	205	2.9178	5.4784e-43	5.7523e-42
Turnover	Faster	UniProt Keywords	Ribosomalprotein	87481	4184	1428	202	2.9576	2.9686e-43	8.9502e-41
Turnover	Faster	CORUM Complexes	TRBP containing complex (DICER, TRBP, AGO2, RPL7A, EIF6, MOV10)	87481	4184	105	15	2.9869	0.00010482	0.0049974
Turnover	Faster	CORUM Complexes	Ku antigen-NARG1 complex	87481	4184	160	23	3.0056	1.8441e-06	0.00012997
Turnover	Faster	Prosite name	ACTINS_ACT_LIKE	87481	4184	136	20	3.0748	5.7845e-06	0.00068205
Turnover	Faster	CORUM Complexes	40S ribosomal subunit, cytoplasmic	87481	4184	502	75	3.1238	2.3829e-18	7.7254e-16
Turnover	Faster	CORUM Complexes	Arp2/3 protein complex	87481	4184	118	18	3.1894	9.8322e-06	0.00059029
Turnover	Faster	CORUM Complexes	Ku antigen-YY1-alphaMyHC promoter complex	87481	4184	135	21	3.2524	1.4202e-06	0.00011583
Turnover	Faster	CORUM Complexes	PCNA-KU antigen complex	87481	4184	139	22	3.3093	6.0855e-07	5.8027e-05
Turnover	Faster	CORUM Complexes	TRF2-Ku complex	87481	4184	126	21	3.4847	4.5708e-07	4.9395e-05
Turnover	Faster	Prosite name	PROTEASOME_ALPHA_1	87481	4184	146	25	3.5802	2.351e-08	6.0986e-06
Turnover	Faster	Prosite name	PROTEASOME_ALPHA_2	87481	4184	146	25	3.5802	2.351e-08	6.0986e-06
Turnover	Faster	CORUM Complexes	Ku antigen complex	87481	4184	122	21	3.599	2.6538e-07	3.0727e-05
Turnover	Faster	CORUM Complexes	Ku70/Ku86 complex	87481	4184	122	21	3.599	2.6538e-07	3.0727e-05
Turnover	Faster	CORUM Complexes	Ku70/Ku86/Werner complex	87481	4184	122	21	3.599	2.6538e-07	3.0727e-05
Turnover	Faster	KEGG name	Ribosome	87481	4184	1124	196	3.646	5.4485e-56	1.4166e-53
Turnover	Faster	CORUM Complexes	Ribosome, cytoplasmic	87481	4184	1121	196	3.6557	3.5316e-56	5.7248e-53
Turnover	Faster	UniProt Keywords	Hormone	87481	4184	74	14	3.9557	7.8005e-06	0.00016799
Turnover	Faster	UniProt Keywords	Diamond-Blackfananemia	87481	4184	169	32	3.959	2.0612e-11	1.2429e-09
Turnover	Faster	CORUM Complexes	60S ribosomal subunit, cytoplasmic	87481	4184	619	121	4.0871	4.0877e-40	3.3131e-37
Turnover	Faster	Prosite name	S4	87481	4184	59	12	4.2526	1.5878e-05	0.0013729
Turnover	Faster	CORUM Complexes	TRBP containing complex (DICER, RPL7A, EIF6, MOV10 and subunits of the 60S ribosomal particle)	87481	4184	340	70	4.3047	3.028e-25	1.2271e-22
Turnover	Faster	CORUM Complexes	Ubiquitin E3 ligase (SKP1A, FBXW8, CUL7, RBX1)	87481	4184	42	9	4.4804	0.00011527	0.0053388
Turnover	Faster	Prosite name	S100_CABP	87481	4184	71	16	4.7118	1.5911e-07	3.4394e-05
Turnover	Faster	UniProt Keywords	Metachromaticleukodystrophy	87481	4184	26	6	4.825	0.0010318	0.0095722
Turnover	Faster	Prosite name	RIBOSOMAL_L7AE	87481	4184	45	14	6.5049	1.1779e-08	6.0986e-06
Turnover	Faster	Prosite name	RIBOSOMAL_L5	87481	4184	21	7	6.9695	3.3393e-05	0.0024062
Turnover	Faster	Prosite name	KH_TYPE_2	87481	4184	33	12	7.6031	1.7941e-08	6.0986e-06
Turnover	Faster	Prosite name	RIBOSOMAL_S3	87481	4184	33	12	7.6031	1.7941e-08	6.0986e-06
Turnover	Faster	Prosite name	RIBOSOMAL_L27E	87481	4184	12	6	10.454	8.2172e-06	0.00086413
Turnover	Slower	UniProt Keywords	Repressor	87481	5783	4174	345	1.2503	2.6209e-06	3.7629e-05
Turnover	Slower	HPA Protein class	Cancer-related genes	87481	5783	16297	1352	1.255	1.4894e-21	1.5639e-20
Turnover	Slower	HPA Protein class	Plasma proteins	87481	5783	41980	3489	1.2572	4.6842e-85	9.8368e-84
Turnover	Slower	CORUM Complexes	Spliceosome	87481	5783	3736	322	1.3038	1.8857e-07	2.6389e-05
Turnover	Slower	UniProt Keywords	RNA-binding	87481	5783	9568	825	1.3043	9.9428e-17	4.9962e-15
Turnover	Slower	UniProt Keywords	Cytoskeleton	87481	5783	13759	1187	1.305	2.1456e-24	1.8483e-22
Turnover	Slower	KEGG name	Spliceosome	87481	5783	2809	243	1.3086	3.3798e-06	0.00010984
Turnover	Slower	UniProt Keywords	Host-virusinteraction	87481	5783	5143	445	1.3089	8.3858e-10	1.9449e-08
Turnover	Slower	CORUM Complexes	Nop56p-associated pre-rRNA complex	87481	5783	2138	185	1.309	3.4581e-05	0.0018083
Turnover	Slower	UniProt Keywords	Calmodulin-binding	87481	5783	1827	159	1.3165	7.787e-05	0.00076976
Turnover	Slower	HPA Subcellular location	Nuclear speckles	87481	5783	3945	345	1.3229	1.9409e-08	1.0351e-07
Turnover	Slower	UniProt Keywords	Alternativeinitiation	87481	5783	960	84	1.3236	0.0017076	0.009997
Turnover	Slower	UniProt Keywords	Ublconjugation	87481	5783	12256	1084	1.338	9.9518e-26	1.0217e-23
Turnover	Slower	KEGG name	RNA transport	87481	5783	3252	288	1.3397	8.5379e-08	5.7749e-06
Turnover	Slower	UniProt Keywords	Multifunctionalenzyme	87481	5783	934	83	1.3443	0.0012574	0.0080663
Turnover	Slower	HPA Enzyme class	ligase	87481	5783	1832	164	1.3542	1.7454e-05	5.2362e-05
Turnover	Slower	UniProt Keywords	Directproteinsequencing	87481	5783	30367	2737	1.3634	2.1145e-93	1.2751e-90
Turnover	Slower	UniProt Keywords	Celljunction	87481	5783	5142	465	1.368	9.2063e-13	2.5234e-11
Turnover	Slower	KEGG name	RNA degradation	87481	5783	950	86	1.3694	0.00068487	0.0089033
Turnover	Slower	KEGG name	Focal adhesion	87481	5783	2358	215	1.3793	4.1818e-07	1.8121e-05
Turnover	Slower	UniProt Keywords	Proteinbiosynthesis	87481	5783	2518	231	1.3878	1.1061e-07	2.2998e-06
Turnover	Slower	UniProt Keywords	mRNAprocessing	87481	5783	5878	540	1.3897	8.9064e-16	3.3566e-14
Turnover	Slower	UniProt Keywords	Citrullination	87481	5783	1071	99	1.3983	0.00017911	0.0015653
Turnover	Slower	UniProt Keywords	LIMdomain	87481	5783	911	85	1.4114	0.00032852	0.002677
Turnover	Slower	UniProt Keywords	NAD	87481	5783	1209	113	1.4139	5.1446e-05	0.00055396
Turnover	Slower	Prosite name	RRM	87481	5783	3088	289	1.4157	5.9743e-10	1.2529e-07
Turnover	Slower	UniProt Keywords	Biologicalrhythms	87481	5783	1557	147	1.4282	3.6142e-06	4.8802e-05
Turnover	Slower	UniProt Keywords	mRNAsplicing	87481	5783	5201	492	1.431	1.3737e-16	5.9169e-15
Turnover	Slower	UniProt Keywords	Chaperone	87481	5783	2667	256	1.452	5.6118e-10	1.3536e-08
Turnover	Slower	UniProt Keywords	Isopeptidebond	87481	5783	6471	625	1.4611	7.3261e-23	4.9085e-21
Turnover	Slower	KEGG name	MAPK signaling pathway	87481	5783	1661	164	1.4936	8.8844e-08	5.7749e-06
Turnover	Slower	UniProt Keywords	Spliceosome	87481	5783	3062	304	1.5019	3.8927e-13	1.1177e-11
Turnover	Slower	UniProt Keywords	Cataract	87481	5783	574	57	1.5022	0.00061085	0.004385
Turnover	Slower	HPA Subcellular location	Actin filaments	87481	5783	3229	324	1.5179	1.838e-14	5.8815e-13
Turnover	Slower	UniProt Keywords	Amyotrophiclateralsclerosis	87481	5783	497	50	1.5219	0.00089508	0.0061333
Turnover	Slower	UniProt Keywords	Actin-binding	87481	5783	5227	540	1.5628	4.8618e-26	7.3291e-24
Turnover	Slower	UniProt Keywords	Cellshape	87481	5783	520	54	1.5709	0.00031661	0.002635
Turnover	Slower	UniProt Keywords	Myogenesis	87481	5783	508	53	1.5782	0.000319	0.002635
Turnover	Slower	UniProt Keywords	Lipidbiosynthesis	87481	5783	640	67	1.5836	6.4754e-05	0.00065078
Turnover	Slower	CORUM Complexes	C complex spliceosome	87481	5783	2552	270	1.6005	7.7811e-15	1.2613e-11
Turnover	Slower	KEGG name	Citrate cycle (TCA cycle)	87481	5783	453	48	1.6029	0.0004056	0.0062033
Turnover	Slower	HPA Subcellular location	Intermediate filaments	87481	5783	1759	187	1.6082	5.5938e-11	4.4751e-10
Turnover	Slower	UniProt Keywords	Glycogenstoragedisease	87481	5783	348	37	1.6084	0.0013891	0.0088173
Turnover	Slower	UniProt Keywords	Lyase	87481	5783	1003	107	1.6138	3.908e-07	6.5458e-06
Turnover	Slower	Prosite name	KH_TYPE_1	87481	5783	607	65	1.6199	4.3778e-05	0.0021029
Turnover	Slower	HPA Protein class	Citric acid cycle related proteins	87481	5783	445	48	1.6317	0.00028351	0.00083898
Turnover	Slower	HPA Peptidase class	threonine-type peptidase	87481	5783	222	24	1.6354	0.0057778	0.0096297
Turnover	Slower	UniProt Keywords	Stressresponse	87481	5783	951	104	1.6543	1.8201e-07	3.4297e-06
Turnover	Slower	UniProt Keywords	Actincapping	87481	5783	546	60	1.6623	4.0502e-05	0.00045227
Turnover	Slower	CORUM Complexes	Emerin architectural complex	87481	5783	454	50	1.666	0.00014149	0.0057338
Turnover	Slower	UniProt Keywords	Methylation	87481	5783	3793	419	1.6711	1.0166e-25	1.0217e-23
Turnover	Slower	UniProt Keywords	Tricarboxylicacidcycle	87481	5783	289	32	1.675	0.001456	0.0091455
Turnover	Slower	HPA Subcellular location	Focal adhesion sites	87481	5783	1789	200	1.6911	1.5376e-13	2.4602e-12
Turnover	Slower	KEGG name	Methane metabolism	87481	5783	419	47	1.6969	0.00014311	0.0028622
Turnover	Slower	KEGG name	Propanoate metabolism	87481	5783	369	42	1.7218	0.00021888	0.0037939
Turnover	Slower	UniProt Keywords	Spinocerebellarataxia	87481	5783	254	29	1.7271	0.0014822	0.0092138
Turnover	Slower	HPA Enzyme class	lyase	87481	5783	873	101	1.7501	1.9721e-08	1.1833e-07
Turnover	Slower	CORUM Complexes	Large Drosha complex	87481	5783	595	69	1.7543	2.3236e-06	0.00019824
Turnover	Slower	Prosite name	CH	87481	5783	2532	297	1.7744	2.8477e-22	1.2311e-19
Turnover	Slower	CORUM Complexes	Emerin complex 1	87481	5783	630	77	1.8489	9.2986e-08	1.6748e-05
Turnover	Slower	Prosite name	G_TR_2	87481	5783	450	55	1.8489	4.8434e-06	0.00048323
Turnover	Slower	UniProt Keywords	Leukodystrophy	87481	5783	286	35	1.8512	0.00018209	0.0015686
Turnover	Slower	KEGG name	Glycolysis / Gluconeogenesis	87481	5783	1017	126	1.8742	6.1083e-12	7.9407e-10
Turnover	Slower	KEGG name	Antigen processing and presentation	87481	5783	504	63	1.8909	5.5175e-07	2.0494e-05
Turnover	Slower	CORUM Complexes	TNF-alpha/NF-kappa B signaling complex 10	87481	5783	294	37	1.9038	7.364e-05	0.003435
Turnover	Slower	KEGG name	Plant-pathogen interaction	87481	5783	293	37	1.9103	6.8914e-05	0.0014931
Turnover	Slower	KEGG name	Pentose phosphate pathway	87481	5783	478	61	1.9305	4.1489e-07	1.8121e-05
Turnover	Slower	CORUM Complexes	Emerin complex 52	87481	5783	666	85	1.9307	3.2401e-09	8.7536e-07
Turnover	Slower	CORUM Complexes	CCT micro-complex	87481	5783	335	43	1.9417	1.4238e-05	0.00082425
Turnover	Slower	Prosite name	TCP1_1	87481	5783	335	43	1.9417	1.4238e-05	0.00092331
Turnover	Slower	Prosite name	TCP1_2	87481	5783	335	43	1.9417	1.4238e-05	0.00092331
Turnover	Slower	Prosite name	TCP1_3	87481	5783	335	43	1.9417	1.4238e-05	0.00092331
Turnover	Slower	UniProt Keywords	ADP-ribosylation	87481	5783	813	105	1.9537	2.9377e-11	7.7019e-10
Turnover	Slower	UniProt Keywords	Heparin-binding	87481	5783	270	35	1.9609	6.3182e-05	0.00064618
Turnover	Slower	UniProt Keywords	S-nitrosylation	87481	5783	1084	141	1.9677	9.4794e-15	3.1756e-13
Turnover	Slower	CORUM Complexes	H2AX complex, isolated from cells without IR exposure	87481	5783	406	53	1.9747	1.0989e-06	0.00011656
Turnover	Slower	CORUM Complexes	HCF-1 complex	87481	5783	446	59	2.0011	1.9535e-07	2.6389e-05
Turnover	Slower	CORUM Complexes	DGCR8 multiprotein complex	87481	5783	453	61	2.037	6.8038e-08	1.3786e-05
Turnover	Slower	Prosite name	ACTININ_1	87481	5783	1705	232	2.0584	8.8967e-26	5.7695e-23
Turnover	Slower	Prosite name	ACTININ_2	87481	5783	1705	232	2.0584	8.8967e-26	5.7695e-23
Turnover	Slower	Prosite name	HSP70_3	87481	5783	426	58	2.0596	9.4956e-08	1.3684e-05
Turnover	Slower	Prosite name	CRAL_TRIO	87481	5783	212	29	2.0693	9.7477e-05	0.0045153
Turnover	Slower	CORUM Complexes	H2AX complex II	87481	5783	190	26	2.07	0.00020519	0.0079192
Turnover	Slower	UniProt Keywords	Hereditaryhemolyticanemia	87481	5783	362	50	2.0894	4.265e-07	6.9508e-06
Turnover	Slower	CORUM Complexes	TNF-alpha/Nf-kappa B signaling complex (RPL6, RPL30, RPS13, CHUK, DDX3X, NFKB2, NFKBIB, REL, IKBKG, NFKB1, MAP3K8, RELB, GLG1, NFKBIA, RELA, TNIP2, GTF2I)	87481	5783	242	34	2.1253	1.6635e-05	0.00092986
Turnover	Slower	CORUM Complexes	WIP-WASp-actin-myosin-IIa complex	87481	5783	282	40	2.1457	2.7628e-06	0.00021326
Turnover	Slower	Prosite name	HSP90	87481	5783	211	30	2.1508	3.8576e-05	0.0019243
Turnover	Slower	UniProt Keywords	Elongationfactor	87481	5783	351	50	2.1549	1.7147e-07	3.3354e-06
Turnover	Slower	UniProt Keywords	Purinebiosynthesis	87481	5783	342	49	2.1674	1.8894e-07	3.4524e-06
Turnover	Slower	CORUM Complexes	ARF-Mule complex	87481	5783	188	27	2.1725	7.4168e-05	0.003435
Turnover	Slower	UniProt Keywords	Glycolysis	87481	5783	672	97	2.1835	3.04e-13	9.1657e-12
Turnover	Slower	CORUM Complexes	anti-BHC110 complex	87481	5783	200	29	2.1935	3.5928e-05	0.00182
Turnover	Slower	UniProt Keywords	Epidermolysisbullosa	87481	5783	652	96	2.2273	1.2362e-13	3.9234e-12
Turnover	Slower	Prosite name	G_TR_1	87481	5783	230	34	2.2362	5.8507e-06	0.00052271
Turnover	Slower	CORUM Complexes	BAG3-HSC70-HSPB8-CHIP complex	87481	5783	169	25	2.2378	8.2684e-05	0.0037231
Turnover	Slower	UniProt Keywords	Growthfactor	87481	5783	146	22	2.2795	0.00015785	0.0014206
Turnover	Slower	CORUM Complexes	Profilin 1 complex	87481	5783	298	45	2.2843	1.298e-07	2.1041e-05
Turnover	Slower	Prosite name	HSP70_2	87481	5783	330	50	2.292	2.56e-08	4.1504e-06
Turnover	Slower	Prosite name	FILAMIN_REPEAT	87481	5783	625	95	2.2993	2.4516e-14	6.3593e-12
Turnover	Slower	CORUM Complexes	SRm160/300 complex	87481	5783	563	86	2.3107	2.9139e-13	2.3617e-10
Turnover	Slower	CORUM Complexes	SMCC complex	87481	5783	222	34	2.3168	2.7469e-06	0.00021326
Turnover	Slower	UniProt Keywords	Alportsyndrome	87481	5783	259	40	2.3363	3.353e-07	5.7768e-06
Turnover	Slower	HPA Subcellular location	Rods & Rings	87481	5783	97	15	2.3393	0.0011355	0.0027353
Turnover	Slower	CORUM Complexes	P2X7 receptor signalling complex	87481	5783	447	70	2.3689	1.3182e-11	5.342e-09
Turnover	Slower	CORUM Complexes	TRAP complex	87481	5783	210	33	2.3771	2.1803e-06	0.00019635
Turnover	Slower	CORUM Complexes	SRm160-SRm300 complex	87481	5783	489	77	2.382	1.0279e-12	5.5543e-10
Turnover	Slower	CORUM Complexes	RNA-induced silencing complex, RISC	87481	5783	127	20	2.3822	0.0001683	0.0066541
Turnover	Slower	UniProt Keywords	GMPbiosynthesis	87481	5783	88	14	2.4066	0.0012346	0.0080663
Turnover	Slower	CORUM Complexes	Multiprotein complex (mRNA turnover)	87481	5783	182	29	2.4104	6.3636e-06	0.00039675
Turnover	Slower	CORUM Complexes	HMGB1-HMGB2-HSC70-ERP60-GAPDH complex	87481	5783	208	34	2.4727	6.4383e-07	7.4546e-05
Turnover	Slower	KEGG name	Carbon fixation in photosynthetic organisms	87481	5783	412	68	2.4967	2.3339e-12	6.0682e-10
Turnover	Slower	KEGG name	Biosynthesis of ansamycins	87481	5783	90	15	2.5212	0.00054198	0.0078286
Turnover	Slower	CORUM Complexes	LRRK2-CHIP-HSP90 complex	87481	5783	131	22	2.5405	3.3038e-05	0.0017851
Turnover	Slower	Prosite name	ENOLASE	87481	5783	113	19	2.5435	0.0001035	0.0046241
Turnover	Slower	UniProt Keywords	ATPsynthesis	87481	5783	89	15	2.5495	0.00048357	0.003691
Turnover	Slower	Prosite name	VINCULIN_1	87481	5783	142	24	2.5567	1.3816e-05	0.00092331
Turnover	Slower	CORUM Complexes	GAIT complex	87481	5783	176	30	2.5785	1.1505e-06	0.00011656
Turnover	Slower	UniProt Keywords	Limb-girdlemusculardystrophy	87481	5783	617	107	2.6234	4.6933e-20	2.83e-18
Turnover	Slower	CORUM Complexes	CPSF6-ITCH-NUDT21-POLR2A-UBAP2L complex	87481	5783	148	26	2.6575	3.1647e-06	0.00023318
Turnover	Slower	Prosite name	SUCCINYL_COA_LIG_3	87481	5783	91	16	2.6597	0.00020345	0.0079963
Turnover	Slower	Prosite name	PB1	87481	5783	113	20	2.6774	3.4358e-05	0.0017825
Turnover	Slower	CORUM Complexes	DNAJB2-HSPA8-PSMA3 complex	87481	5783	101	18	2.6959	7.3516e-05	0.003435
Turnover	Slower	CORUM Complexes	TRA2B1-SRp30c-SRp55 complex	87481	5783	84	15	2.7013	0.00026403	0.0099533
Turnover	Slower	CORUM Complexes	XFIM complex	87481	5783	132	24	2.7504	4.0095e-06	0.00025998
Turnover	Slower	CORUM Complexes	PC2 complex	87481	5783	141	26	2.7894	1.2786e-06	0.00012192
Turnover	Slower	Prosite name	HSP70_1	87481	5783	216	41	2.8714	6.7621e-10	1.2529e-07
Turnover	Slower	CORUM Complexes	PABPC1-HSPA8-HNRPD-EIF4G1 complex	87481	5783	246	47	2.8902	3.3404e-11	1.083e-08
Turnover	Slower	CORUM Complexes	CHIP-HSC70 complex	87481	5783	103	20	2.9373	8.8458e-06	0.00053108
Turnover	Slower	CORUM Complexes	Frataxin complex	87481	5783	139	27	2.9384	2.8743e-07	3.584e-05
Turnover	Slower	CORUM Complexes	CPSF6-EWSR1-ITCH-NUDT21-POLR2A-UBAP2L complex	87481	5783	161	32	3.0067	1.4527e-08	3.3641e-06
Turnover	Slower	CORUM Complexes	MAP2K5-PRKCI-SQSTM1 complex	87481	5783	70	14	3.0255	0.0001268	0.0052703
Turnover	Slower	Prosite name	SUCCINYL_COA_LIG_1	87481	5783	78	16	3.103	3.263e-05	0.0017634
Turnover	Slower	Prosite name	SUCCINYL_COA_LIG_2	87481	5783	78	16	3.103	3.263e-05	0.0017634
Turnover	Slower	UniProt Keywords	Plasminogenactivation	87481	5783	92	19	3.1241	5.8829e-06	7.3904e-05
Turnover	Slower	UniProt Keywords	Schiffbase	87481	5783	118	25	3.2049	1.4106e-07	2.8354e-06
Turnover	Slower	KEGG name	Type I diabetes mellitus	87481	5783	80	17	3.2145	1.1867e-05	0.00034282
Turnover	Slower	UniProt Keywords	Amelogenesisimperfecta	87481	5783	36	8	3.3616	0.0016223	0.0097838
Turnover	Slower	Prosite name	GTF2I	87481	5783	67	15	3.3867	1.9675e-05	0.0011646
Turnover	Slower	Prosite name	MAP1B_NEURAXIN	87481	5783	236	54	3.4613	5.5574e-16	1.802e-13
Turnover	Slower	CORUM Complexes	PIN1-AUF1 complex	87481	5783	52	12	3.4909	9.2667e-05	0.0040598
Turnover	Slower	Prosite name	ALDOLASE_CLASS_I	87481	5783	84	20	3.6017	3.365e-07	4.3645e-05
Turnover	Slower	CORUM Complexes	Ecsit complex (ECSIT, MT-CO2, GAPDH, TRAF6, NDUFAF1)	87481	5783	66	16	3.6672	3.6814e-06	0.00025946
Turnover	Slower	Prosite name	CHAPERONINS_CPN60	87481	5783	61	15	3.7198	6.0452e-06	0.00052271
Turnover	Slower	CORUM Complexes	p23 protein complex	87481	5783	59	15	3.8459	3.9191e-06	0.00025998
Turnover	Slower	Prosite name	SAICAR_SYNTHETASE_1	87481	5783	38	10	3.9809	0.00011052	0.0046241
Turnover	Slower	Prosite name	SAICAR_SYNTHETASE_2	87481	5783	38	10	3.9809	0.00011052	0.0046241
Turnover	Slower	UniProt Keywords	Metachromaticleukodystrophy	87481	5783	26	7	4.0727	0.00098754	0.0065438
Turnover	Slower	UniProt Keywords	Prostaglandinbiosynthesis	87481	5783	26	7	4.0727	0.00098754	0.0065438
Turnover	Slower	UniProt Keywords	Prostaglandinmetabolism	87481	5783	26	7	4.0727	0.00098754	0.0065438
Turnover	Slower	Prosite name	GAPDH	87481	5783	59	16	4.1023	7.6131e-07	8.9766e-05
Turnover	Slower	Prosite name	PGLYCERATE_KINASE	87481	5783	53	15	4.2813	9.2474e-07	9.9949e-05
Turnover	Slower	CORUM Complexes	Succinyl-CoA synthetase, GDP-forming	87481	5783	25	8	4.8407	0.00012294	0.0052444

## Sheet: Ac-Ubi Pairs 5% FDR
Selection column	Selection value	Database	Functional annotation	Total number of included site pairs	Selection size	Category size	Intersection size	Enrichment factor	p-value	Benj. Hoch. FDR
acglPair	TRUE	CORUM Complexes	P2X7 receptor signalling complex	2277	246	5	5	9.2561	1.4191e-05	0.0034029
acglPair	TRUE	UniProt Keywords	Keratin	2277	246	6	4	6.1707	0.0015962	0.025487
acglPair	TRUE	Prosite name	IF	2277	246	11	7	5.8902	3.363e-05	0.027341
acglPair	TRUE	CORUM Complexes	Emerin complex 52	2277	246	16	10	5.7851	7.5957e-07	0.00030358
acglPair	TRUE	UniProt Keywords	Intermediatefilament	2277	246	12	7	5.3994	7.2199e-05	0.0023428
acglPair	TRUE	UniProt Keywords	Elongationfactor	2277	246	7	4	5.2892	0.0033275	0.047864
acglPair	TRUE	UniProt Keywords	Glycolysis	2277	246	13	6	4.272	0.0011806	0.02129
acglPair	TRUE	UniProt Keywords	Diamond-Blackfananemia	2277	246	11	5	4.2073	0.0033428	0.047864
acglPair	TRUE	UniProt Keywords	Citrullination	2277	246	32	14	4.0495	1.4068e-06	5.3566e-05
acglPair	TRUE	UniProt Keywords	Muscleprotein	2277	246	14	6	3.9669	0.001847	0.028572
acglPair	TRUE	KEGG name	Systemic lupus erythematosus	2277	246	21	9	3.9669	0.00013686	0.015534
acglPair	TRUE	KEGG name	Glycolysis / Gluconeogenesis	2277	246	19	8	3.8973	0.00037307	0.028229
acglPair	TRUE	UniProt Keywords	Nucleosomecore	2277	246	17	7	3.8113	0.0010146	0.02009
acglPair	TRUE	CORUM Complexes	6S ribosomal subunit, cytoplasmic	2277	246	38	15	3.6537	2.7701e-06	0.00083032
acglPair	TRUE	CORUM Complexes	Ribosome, cytoplasmic	2277	246	68	23	3.1307	1.6091e-07	0.00019293
acglPair	TRUE	KEGG name	Ribosome	2277	246	68	23	3.1307	1.6091e-07	3.6526e-05
acglPair	TRUE	UniProt Keywords	Ribosomalprotein	2277	246	70	23	3.0413	2.9054e-07	1.3075e-05
acglPair	TRUE	HPA Protein class	Ribosomal proteins	2277	246	71	23	2.9985	3.8634e-07	2.7044e-06
acglPair	TRUE	UniProt Keywords	Methylation	2277	246	127	41	2.9882	8.026e-12	9.9322e-10
acglPair	TRUE	UniProt Keywords	Ribonucleoprotein	2277	246	119	36	2.8002	1.3251e-09	9.3705e-08
acglPair	TRUE	CORUM Complexes	Nop56p-associated pre-rRNA complex	2277	246	83	25	2.788	5.5688e-07	0.00030358
acglPair	TRUE	UniProt Keywords	Chaperone	2277	246	77	19	2.284	0.00022986	0.0063213
acglPair	TRUE	UniProt Keywords	Isopeptidebond	2277	246	185	44	2.2015	6.1198e-08	3.7866e-06
acglPair	TRUE	UniProt Keywords	Directproteinsequencing	2277	246	797	175	2.0324	1.3397e-34	6.6316e-32
acglPair	TRUE	UniProt Keywords	Actin-binding	2277	246	82	18	2.0318	0.0013258	0.021876
acglPair	TRUE	UniProt Keywords	Host-virusinteraction	2277	246	149	29	1.8015	0.00046835	0.010754
acglPair	TRUE	UniProt Keywords	Ublconjugation	2277	246	346	66	1.7656	2.2012e-07	1.0896e-05
acglPair	TRUE	UniProt Keywords	RNA-binding	2277	246	225	42	1.7278	7.5727e-05	0.0023428
acglPair	TRUE	HPA Protein class	Plasma proteins	2277	246	912	170	1.7254	1.2117e-22	2.5445e-21
acglPair	TRUE	HPA Protein class	Cancer-related genes	2277	246	379	69	1.6851	6.9712e-07	3.6599e-06
acglPair	TRUE	UniProt Keywords	DNA-binding	2277	246	256	42	1.5186	0.0010989	0.020921
acglPair	TRUE	UniProt Keywords	Acetylation	2277	246	1308	213	1.5073	1.7724e-25	4.3868e-23
acglPair	TRUE	UniProt Keywords	3D-structure	2277	246	1200	185	1.427	1.0515e-14	1.735e-12
acglPair	TRUE	UniProt Keywords	Cytoplasm	2277	246	987	136	1.2754	1.9719e-05	0.00069722
acglPair	TRUE	HPA Protein class	Enzymes	2277	246	525	41	0.72286	0.0024063	0.0084219
acglPair	TRUE	HPA Protein class	Potential drug targets	2277	246	196	13	0.61392	0.013166	0.034562
acglPair	TRUE	UniProt Keywords	Zinc	2277	246	341	20	0.54288	0.00028375	0.0073925
acglPair	TRUE	UniProt Keywords	Zinc-finger	2277	246	276	15	0.50305	0.00044264	0.010754
acglPair	TRUE	UniProt Keywords	Cellmembrane	2277	246	204	10	0.45373	0.00099428	0.02009
acglPair	TRUE	UniProt Keywords	Membrane	2277	246	478	23	0.44538	1.584e-07	8.7119e-06
acglPair	TRUE	HPA Protein class	Transcription factors	2277	246	109	5	0.42459	0.0107	0.0321
acglPair	TRUE	HPA Protein class	Predicted membrane proteins	2277	246	256	7	0.2531	3.4376e-07	2.7044e-06
acglPair	TRUE	HPA Subcellular location	Golgi apparatus	2277	246	101	2	0.18329	0.00059731	0.017919
acglPair	TRUE	UniProt Keywords	Signal	2277	246	67	1	0.13815	0.0035053	0.048199
acglPair	TRUE	UniProt Keywords	Endosome	2277	246	86	1	0.10763	0.00047794	0.010754
acglPair	TRUE	UniProt Keywords	Cytoplasmicvesicle	2277	246	62	0	0	0.0007533	0.016212
acglPair	TRUE	UniProt Keywords	Transmembranehelix	2277	246	182	0	0	3.6284e-10	2.9935e-08
acglPair	TRUE	UniProt Keywords	Transmembrane	2277	246	183	0	0	3.2024e-10	2.9935e-08

## Sheet: Significant sites 5% FDR
Selection column	Selection value	Category	Functional annotation	Total number of included sites	Selection size	Category size	Intersection size	Enrichment factor	p-value	Benj. Hoch. FDR
ac-K	faster	Regulatory site notes	hyperacetylation inhibits K20 trimethylation	1767	86	4	3	15.41	0.00042497	0.014449
ac-K	faster	Regulatory site function	methylation	1767	86	6	3	10.273	0.0019294	0.027012
ac-K	faster	KDAC regulated (Schölz et al.)	TRUE	1767	86	314	24	1.5704	0.0058388	0.0058388
ac-K	slower	Secondary structure	strand	1767	381	59	29	2.2796	1.2525e-06	6.2625e-06
ac-K	slower	Secondary structure	turn	1767	381	15	7	2.1643	0.01966	0.049151
ac-K	slower	Secondary structure	helix	1767	381	129	54	1.9414	3.3791e-08	3.3791e-07
ac-K	slower	Secondary structure	coiled-coil	1767	381	39	16	1.9027	0.0028489	0.0094962
GG-K	faster	domains	S4 R-binding	3852	787	6	6	4.8945	7.1635e-05	0.019413
GG-K	faster	domains	RLL	3852	787	9	9	4.8945	5.9803e-07	0.00097239
GG-K	faster	domains	Ribosomal_60s	3852	787	6	6	4.8945	7.1635e-05	0.019413
GG-K	faster	domains	Ku	3852	787	9	8	4.3507	2.1177e-05	0.0086083
GG-K	faster	domains	MCM	3852	787	12	10	4.0788	5.085e-06	0.0031183
GG-K	faster	domains	Cpn60_TCP1	3852	787	29	17	2.8692	5.7532e-06	0.0031183
GG-K	slower	Regulatory site	TRUE	3852	111	16	3	6.5068	0.0090089	0.018018
ph-STY	faster	LinearMotifs	BARD1 BRCT domain binding motif	13171	959	311	44	1.9431	8.6122e-06	0.00020885
ph-STY	faster	LinearMotifs	HMGCoA Reductase kinase substrate motif	13171	959	97	13	1.8407	0.012983	0.049728
ph-STY	faster	LinearMotifs	ATM kinase substrate motif	13171	959	258	29	1.5438	0.0055723	0.032759
ph-STY	faster	LinearMotifs	Akt kinase substrate motif	13171	959	560	62	1.5206	0.00023489	0.0029811
ph-STY	faster	compositionally biased region	Ser-rich	13171	959	608	67	1.5135	0.00016092	0.015127
ph-STY	faster	LinearMotifs	MAPKAPK1 kinase substrate motif	13171	959	619	68	1.5088	0.00015838	0.0024862
ph-STY	faster	LinearMotifs	Pyruvate dehydrogenase kinase substrate motif	13171	959	792	73	1.2659	0.0057458	0.032785
ph-STY	slower	LinearMotifs	HCP SH2 domain binding motif	13171	1476	2	2	8.9234	0.012551	0.049691
ph-STY	slower	region of interest	17 X 14 AA tandem repeats	13171	1476	6	5	7.4362	9.3631e-05	0.045973
ph-STY	slower	Regulatory site process	autophagy, inhibited	13171	1476	5	4	7.1388	0.00069789	0.033973
ph-STY	slower	domains	Spectrin	13171	1476	8	6	6.6926	4.337e-05	0.015765
ph-STY	slower	region of interest	C-terminal domain (CTD)| 52 X 7 AA approximate tandem repeats of Y-[ST]-P-[STQ]-[ST]-P-[SRTEVKGN]	13171	1476	12	8	5.949	7.5435e-06	0.0074077
ph-STY	slower	domains	RRM_1	13171	1476	14	8	5.0991	3.6122e-05	0.015765
ph-STY	slower	domains	R_pol_Rpb1_R	13171	1476	14	8	5.0991	3.6122e-05	0.015765
ph-STY	slower	domains	DLIC	13171	1476	14	8	5.0991	3.6122e-05	0.015765
ph-STY	slower	Regulatory site process	cell motility, induced	13171	1476	40	12	2.677	0.00077212	0.033973
ph-STY	slower	Regulatory site function	phosphorylation	13171	1476	73	17	2.0781	0.0015384	0.042341
ph-STY	slower	Regulatory site function	activity, induced	13171	1476	78	17	1.9449	0.0030243	0.042341
ph-STY	slower	Regulatory site function	molecular association, regulation	13171	1476	403	61	1.3507	0.0029444	0.042341
ph-STY	slower	LinearMotifs	BARD1 BRCT domain binding motif	13171	1476	311	46	1.3199	0.0097067	0.040937
