# Supplementary material for: Linking post-translational modifications and protein turnover by site-resolved protein turnover profiling
Source: Nat Commun. 2022 Jan 10;13:165. doi: 10.1038/s41467-021-27639-0 (PMC8748498; doi:10.1038/s41467-021-27639-0)
Supplement: Supplementary file 8 — Supplementary Dataset 5 [file 41467_2021_27639_MOESM8_ESM.xlsx]

## Sheet: Explanation
	Supplementary Data 5: Size exclusion experiments This table provides the results of the MS measurements of fractions from the size exclusion chromatography (SEC) of PRMI8226 and HeLa cells after proteasome inhibition with bortezomib (BTZ) or MG132, respectively. SEC fractions were measured in data-dependent acquisition (DDA) mode to obtain total protein abundances of proteasomal subunits. In addi…
	Column	Explanation
	UniProt ID(s)	UniProt Identifier(s); together these build a protein group
	Gene name(s)	Gene(s) in the protein group
	Protein names	Protein(s) in the protein group
	Experiment	Cell line and treatment
	Unique peptides	Number of peptides that map to only to this human protein group
	Unique sequence coverage [%]	Percentage of the protein sequence that is covered by all unique peptides
	Mol. weight [kDa]	Molecular weight of the protein
	Score	Andromeda score for the identification of the protein
	x Log2(treat/ctrl)	Binary logarithm of the ratio the protein abundance after proteasome inhibition (treat) compared to the control (ctrl) in SEC fraction 'x'
	x Log2(treat)	Binary logarithm of the protein abundance after proteasome inhibition (treat) in SEC fraction 'x'
	x Log2(ctrl)	Binary logarithm of the protein abundance in the control (ctrl) in SEC fraction 'x'
	Measurement	Whether the intensities were determined via DDA or PRM measurements
	Peptidoform	Peptidoform (precursor) that was targeted in the PRM assay; if empty then these rows contain information on the protein abundance
	SEC fraction	Pooled SEC fractions
	m/z Light Precursor (treat)	Mass-to-charge ratio of the K0R0-labelled peptidoform
	m/z Heavy Precursor (ctrl)	Mass-to-charge ratio of the K8R10-labelled precursor
	Precursor Charge	Charge state of the targeted precursor
	Transition Count	Number of fragment ions included for the calculation of the abundance of this peptidoform
	Light Library Dot Product (treat)	Dot product (spectral similarity measure) of the K0R0 labelled precursor to the library spectrum; if the dot product was below 0.6, corresponding intensities were removed
	Heavy Library Dot Product (ctrl)	Dot product (spectral similarity measure) of the K8R10 labelled precursor to the library spectrum; if the dot product was below 0.6, corresponding intensities were removed
	Light Area (treat)	Abundance of the K0R0 labelled precursor
	Heavy Area (ctrl)	Abundance of the K8R10 labelled precursor
	Treat intensity normalized	Normalized abundance of the K0R0 labelled precursor (corrected for SILAC mixing errors)
	Ctrl intensity normalized	Normalized abundance of the K8R10 labelled precursor (corrected for SILAC mixing errors)
	Treat relative intensity	Abundance of the K0R0 labelled precursor relative to the highest abundance of this peptidoform in all SEC fractions of the experiment
	Ctrl relative intensity	Abundance of the K8R10 labelled precursor relative to the highest abundance of this peptidoform in all SEC fractions of the experiment

## Sheet: DDA
UniProt IDs	Gene names	Protein names	Experiment	Unique peptides	Unique sequence coverage [%]	Mol. weight [kDa]	Score	01 Log2(treat/ctrl)	02 Log2(treat/ctrl)	03 Log2(treat/ctrl)	04 Log2(treat/ctrl)	05 Log2(treat/ctrl)	06 Log2(treat/ctrl)	07 Log2(treat/ctrl)	08 Log2(treat/ctrl)	09 Log2(treat/ctrl)	10 Log2(treat/ctrl)	11 Log2(treat/ctrl)	12 Log2(treat/ctrl)	13 Log2(treat/ctrl)	14 Log2(treat/ctrl)	15 Log2(treat/ctrl)	16 Log2(treat/ctrl)	17 Log2(treat/ctrl)	18 Log2(treat/ctrl)	19 Log2(treat/ctrl)	20 Log2(treat/ctrl)	21 Log2(treat/ctrl)	22 Log2(treat/ctrl)	23 Log2(treat/ctrl)	24 Log2(treat/ctrl)	25 Log2(treat/ctrl)	26 Log2(treat/ctrl)	27 Log2(treat/ctrl)	28 Log2(treat/ctrl)	29 Log2(treat/ctrl)	30 Log2(treat/ctrl)	31 Log2(treat/ctrl)	32 Log2(treat/ctrl)	33 Log2(treat/ctrl)	34 Log2(treat/ctrl)	35 Log2(treat/ctrl)	36 Log2(treat/ctrl)	37 Log2(treat/ctrl)	38 Log2(treat/ctrl)	39 Log2(treat/ctrl)	40 Log2(treat/ctrl)	41 Log2(treat/ctrl)	42 Log2(treat/ctrl)
P25786;P25786-2	PSMA1	Proteasome subunit alpha type-1	RPMI8226+BTZ	23	84.4	29.555	283.34	0.774379	0.919697	0.984474	0.825594	0.978037	0.910719	0.672864	0.444046	0.264253	0.102078	0.0350174	0.245591	0.607177	1.17566	0.947862	0.245523	-0.358734	-0.653885	-0.863463	-0.898324	-0.731791	-0.588996	-0.364348	-0.211884	-0.140648	-0.101381	0.00801477	0.0548568	-0.359859	-0.037312	-0.0924781	0.274023	0.669786	0.0418329	0.0343081	0.399445	-0.120086	0.337667	0.0577821	0.0198431	-0.143524	-0.0280033
P25787	PSMA2	Proteasome subunit alpha type-2	RPMI8226+BTZ	14	67.5	25.898	190.93	1.12378	1.06918	1.12778	1.028	1.04008	1.07112	0.757696	0.557348	0.370303	0.193552	0.130902	0.300111	0.753847	1.2028	1.10752	0.422462	-0.173383	-0.626392	-0.736648	-0.846554	-0.722379	-0.598175	-0.414785	-0.413702	-0.279887	-0.44869	-0.293724	-0.0370308	0.458961									-1.17089		0.0452826	0.627293	-1.37496
P25788-2;P25788	PSMA3	Proteasome subunit alpha type-3	RPMI8226+BTZ	13	54.4	27.647	68.808			0.498118	0.949561	0.814844	0.724874	0.453261	0.320144	0.117599	0.0147328	0.00753606	0.209095	0.57611	1.09013	0.964601	0.312008	-0.456386	-0.811553	-0.877666	-0.767994	-0.875308	-0.609755	-0.334454	-0.24987	0.0832024	-0.017922	0.141717										0.382419	0.0918634	0.43907	0.775515	0.297892	0.81975
P25789;P25789-2	PSMA4	Proteasome subunit alpha type-4	RPMI8226+BTZ	14	50.2	29.483	135.48	0.401082	0.548354	0.640884	-0.128029	1.00214	1.08813	0.636773	0.543047	0.234652	0.0577821	0.108005	0.197815	0.618141	0.922347	0.941919	0.119761	-0.445091	-0.816723	-0.915406	-0.809332	-0.673375	-0.560128	-0.182311	-0.262433	0.0214236	-0.20201	-0.0448837	0.159928	0.0056375	-0.642378		-0.241352		0.00813082	-0.0999011	1.58459	0.260774	0.511937	1.15685
P28066;P28066-2	PSMA5	Proteasome subunit alpha type-5	RPMI8226+BTZ	13	63.5	26.411	243.17	0.598501	0.462356	0.828639	0.713592	0.76874	0.88542	0.673785	0.424281	0.195087	0.122586	0.0635297	0.226156	0.674821	1.10983	0.992919	0.283562	-0.327112	-0.460585	-0.777704	-0.86995	-0.646163	-0.452279	-0.284988	-0.277509	-0.0988237	-0.0413831	-0.0354831	0.139887	0.247491	-0.090447	0.302582	0.0527753	-0.0344974	-0.246591	-0.416515	-0.155102	-0.332164	-0.392317	-0.439144	-0.273098	-0.0167816	-0.0405417
P60900;P60900-2;P60900-3	PSMA6	Proteasome subunit alpha type-6	RPMI8226+BTZ	18	72	27.399	136.51	0.10067	0.492647	0.695536	0.972053	0.7361	0.806443	0.628497	0.430004	0.128472	0.0677724	0.0655062	0.212651	0.637222	1.16498	0.985902	0.216954	-0.303927	-0.707436	-0.896311	-0.929942	-0.778209	-0.539233	-0.285343	-0.0932897	-0.041243	0.201294													1.06821	0.351995	0.673394
O14818;O14818-4;O14818-2;Q8TAA3-2;Q8TAA3-5;Q8TAA3	PSMA7	Proteasome subunit alpha type-7	RPMI8226+BTZ	17	64.5	27.887	174.93	0.947028	0.803997	0.81388	0.941032	1.06241	0.899641	0.800475	0.572716	0.325359	0.161024	0.0953734	0.232566	0.741734	1.21729	1.05547	0.321495	-0.325962	-0.590626	-0.808509	-0.837459	-0.62527	-0.494569	-0.295958	-0.302875	-0.110497	-0.0469799	-0.00460933	-0.040682	0.0108755	0.0529847	-0.0156403	-0.325386	0.0345593	-0.285698	-0.0126402	-0.0721745	-0.207893	-0.227125	-0.27453	-0.149129	0.00830491	-0.00633396
P20618	PSMB1	Proteasome subunit beta type-1	RPMI8226+BTZ	16	63.9	26.489	139.16	1.17495	-0.174151	-0.127369	0.0509806	0.535729	0.607573	0.445676	0.264062	-0.0772429	-0.136979	-0.139208	0.0219948	0.430353	0.870176	0.799697	0.0232697	-0.556405	-1.00115	-1.0256	-1.20427	-1.20764	-1.18225	-1.13389	-1.24099	-0.782492	-1.07485		0.242448				-0.0482362	-0.275961				0.398741		-0.213627	-0.0859685	-0.308477	0.667516
P49721	PSMB2	Proteasome subunit beta type-2	RPMI8226+BTZ	13	58.2	22.836	78.789	0.806115	0.398646	0.365388	0.455732	0.466616	0.472809	0.481968	0.207411	-0.0207689	-0.273695	-0.240497	-0.0766959	0.288206	0.632159	0.796761	-0.00273846	-0.51248	-0.758644	-0.838266	-1.00899	-0.62368	-0.863066	-0.554245	-0.198494	-0.389236	0.0938328	0.164561	0.147825	0.51614	0.416712	0.49482	0.362881	0.442595	0.340276	0.747415		0.775688	-0.159758	-0.171079	0.315648	-0.063779	-0.309176
P49720	PSMB3	Proteasome subunit beta type-3	RPMI8226+BTZ	9	46.3	22.949	61.426	1.32337	0.641334	0.814184	0.831076	0.780116	0.739878	0.577939	0.226611	0.0310761	-0.103263	-0.129876	0.0373695	0.372972	0.773344	0.622776	0.0640123	-0.529671	-0.902653	-1.22324	-1.36435	-1.78195	-1.31979	-0.436695	-0.311503	-0.0969364
P28070	PSMB4	Proteasome subunit beta type-4	RPMI8226+BTZ	8	41.3	29.204	85.615	0.978549	1.22186	0.518412	0.582987	0.957104	0.574283	0.330828	0.308609	-0.00158601	-0.0575542	-0.141433	0.0708604	0.38862	1.00622	0.569929	0.179188	-0.422986	-0.844305	-0.90049	-1.33216	-1.18206	-1.35558	-0.714487	0.399692
P28074;P28074-3;P28074-2	PSMB5	Proteasome subunit beta type-5	RPMI8226+BTZ	17	66.5	28.48	121.91	1.06094	0.504612	0.525974	-0.419862	0.444027	0.141366	0.609398	0.362102	0.0961751	-0.0287106	-0.00417777	0.097255	0.483763	0.865832	0.69598	0.112958	-0.325386	-0.573375	-0.940881	-1.19516	-0.392647	-0.842456	-0.390338	0.0756416	-1.1109	-1.08889								-1.76396
P28072	PSMB6	Proteasome subunit beta type-6	RPMI8226+BTZ	8	52.3	25.357	124.57	0.872869	0.676342	0.841223	0.625756	0.783092	0.708444	0.439892	0.239549	-0.104202	-0.14483	-0.174279	0.0236804	0.423313	0.932058	0.693668	0.0640877	-0.512783	-0.841893	-1.08182	-1.17875	-1.07581	-0.967685	-0.950468	-0.825134	-0.561986	-0.600745									0.499953	0.306805	0.254238	0.361472	0.667516	0.538178	0.811675	0.944554
Q99436;Q99436-2	PSMB7	Proteasome subunit beta type-7	RPMI8226+BTZ	8	42.2	29.965	61.737	0.703337	0.757209	0.903657	1.03993	1.25763	0.98756	0.45696	0.179939	0.00935006	-0.139208	-0.0877344	0.0469807	0.425656	0.833156	0.775441	0.134366	-0.692159	-1.09606	-1.24343	-1.10916	-0.792522	-0.591967	-0.295253	-0.394624	-0.470927	-0.293959	-0.289126														-0.186754
P28062-2;P28062	PSMB8	Proteasome subunit beta type-8	RPMI8226+BTZ	8	49.3	29.769	42.884		-0.108625	-0.0596321	0.0378582	-0.489029	0.422076	-0.0703893	-0.219215	-0.277152	-0.47176	-0.617957	-0.313246	0.120592	0.437701	0.323101	-0.285816	-0.853597	-1.60312	-1.2929	-1.57221	-1.51667	-1.47674	-1.31504	-1.26141
P28065-2;P28065	PSMB9	Proteasome subunit beta type-9	RPMI8226+BTZ	3	17.7	22.328	6.184															1.09764	-0.868055	-0.846393	-1.37312		-1.42481	-0.774587	-0.642193	-0.322274	-0.352758	-0.463936
P62191;P62191-2	PSMC1	26S protease regulatory subunit 4	RPMI8226+BTZ	32	67.7	49.184	323.31	0.400568	1.19611	1.0265	0.803871	0.795684	0.689334	0.536419	0.239123	0.116473	-0.0829751	-0.346304	-0.539233	-0.710525	-0.727528	-0.71642	-0.697418	-0.536451	-0.427606	-0.243182	-0.133037	-0.0866479	-0.306729	-0.324695	-0.335255	-0.23008	-0.0805212	-0.326882	-0.185613	-0.295723				0.666302				-0.151469	-0.680504
P35998;P35998-2	PSMC2	26S protease regulatory subunit 7	RPMI8226+BTZ	39	78.8	48.633	302	0.973412	1.10855	1.0418	0.936911	0.878587	0.724468	0.516718	0.249634	0.0669411	-0.0697021	-0.321466	-0.566182	-0.739243	-0.754203	-0.772815	-0.701505	-0.589668	-0.542109	-0.388465	-0.281075	-0.284751	-0.370164	-0.401958	-0.393526	-0.359971	-0.39846	-0.28238	-0.237931	0.16809									1.33986		-0.906506	2.56064
P17980	PSMC3	26S protease regulatory subunit 6A	RPMI8226+BTZ	31	68.6	49.203	323.31	0.856398	1.15656	1.10538	0.977014	0.86373	0.661867	0.50625	0.272768	0.146691	-0.0953169	-0.354114	-0.685537	-0.960586	-0.964731	-1.09956	-1.1137	-1.01821	-1.07642	-1.18663	-0.976364	-0.768248	-0.31034	-0.27608	0.0854202	0.349015	0.110386	0.262798	0.337029	0.486388	0.430626	0.330211	0.173807	-0.990374	-0.862352	0.0622187
P43686;P43686-2	PSMC4	26S protease regulatory subunit 6B	RPMI8226+BTZ	33	78.5	47.366	323.31	0.928155	1.01929	0.825364	0.754553	0.796836	0.614381	0.623532	0.337995	0.0590439	-0.063779	-0.300065	-0.581207	-0.654436	-0.720016	-0.733354	-0.658828	-0.544288	-0.482642	-0.320889	-0.285935	-0.0965318	-0.179766	0.110604	0.441634	0.280352	0.305949	0.462396	-0.0742315	0.636436										0.117052			0.190618
P62195;P62195-2	PSMC5	26S protease regulatory subunit 8	RPMI8226+BTZ	29	74.9	45.626	323.31	1.0986	1.01284	0.962576	0.925412	0.883742	0.730129	0.576368	0.311041	0.101196	-0.0930192	-0.336855	-0.572987	-0.682573	-0.676358	-0.667847	-0.624522	-0.522658	-0.395172	-0.362442	-0.220825	-0.0285691	0.0619476	0.300893	0.456168	0.479472	0.53887	0.475836	0.715652	0.879701	-0.892741										0.293854	0.3538	0.159766
P62333	PSMC6	26S protease regulatory subunit 10B	RPMI8226+BTZ	28	77.1	44.172	228.79	0.932389	0.921418	0.920489	0.821814	0.864702	0.723777	0.523442	0.248811	0.0731656	-0.140386	-0.436162	-0.747688	-0.965027	-1.04257	-1.13875	-1.1281	-0.923948	-1.04474	-1.03534	-0.928655	-0.712464	-0.560226	-0.290778	-0.0104934	-0.0429245	-0.00561564	-0.0571383	-0.0524158	-0.144438	0.100314	0.16351	0.199935	0.10799	0.133685						0.289351	0.661752	0.30171
Q99460;Q99460-2	PSMD1	26S proteasome non-ATPase regulatory subunit 1	RPMI8226+BTZ	45	57.8	105.84	323.31	1.11982	1.12036	0.826412	0.98054	0.842879	0.833285	0.595053	0.35452	0.183753	-0.087327	-0.312665	-0.625551	-0.703987	-0.742179	-0.711935	-0.662935	-0.557484	-0.382612	-0.253868	-0.0753272	0.00154454	0.146947	0.127321	0.178551	0.124157	0.424126	0.111337	0.0725435	-0.213503					0.0428431				-2.33534
O75832;O75832-2	PSMD10	26S proteasome non-ATPase regulatory subunit 10	RPMI8226+BTZ	13	65.9	24.428	142.75		-0.230818	-0.359296			0.184326	0.3538	-0.386921	-0.27858	-0.220825	-0.399663	-0.708673	-0.704783	-0.681764	-0.66175	-0.576184	-0.430927	-0.330444	-0.211386	-0.111966	-0.146394	0.0695579	-0.156267	0.567297	0.767978	0.360675	0.63794	0.131993	0.353856				0.301622	0.404496	0.193668	0.200349	0.21734	0.192249	0.304754	0.181558	0.203336	0.412885
O00231;O00231-2	PSMD11	26S proteasome non-ATPase regulatory subunit 11	RPMI8226+BTZ	33	69.2	47.463	210.95	1.17296	1.24986	1.07009	0.959795	0.887767	0.757038	0.577207	0.328725	0.065944	-0.0515809	-0.313478	-0.576861	-0.764771	-0.770364	-0.78266	-0.723602	-0.592923	-0.358959	-0.0710762	-0.0298416	0.00257025	0.0813848	0.133068	0.126203	0.253137	0.182115	0.551564		1.0986	0.394714	0.204782	0.726568	0.305467	0.351737		0.635585				-0.740884
O00232;O00232-2	PSMD12	26S proteasome non-ATPase regulatory subunit 12	RPMI8226+BTZ	34	68.6	52.904	249.51	0.632651	1.18014	0.740529	0.88598	0.864938	0.752243	0.475936	0.279616	0.0695881	-0.0961269	-0.321928	-0.59388	-0.746657	-0.797926	-0.7284	-0.720979	-0.628167	-0.415434	-0.0812032	-0.0433446	0.00550715	0.080576	0.0994017	0.0516234	-0.0199154	0.203734	0.151026	-0.120352								-0.701593		-0.799751	-0.103263	-0.0280033		-1.03443
Q9UNM6;Q9UNM6-2	PSMD13	26S proteasome non-ATPase regulatory subunit 13	RPMI8226+BTZ	31	71.3	42.945	226.13	1.06658	1.2684	1.2643	0.989679	0.857469	0.821916	0.538471	0.329558	0.155309	-0.0695647	-0.332278	-0.594549	-0.762136	-0.766383	-0.811718	-0.673918	-0.559247	-0.335712	-0.153416	-0.10916	-0.0368901	0.0667295	0.0852059	0.171937	0.0987527	0.243182	-0.00388999	-0.0870554							-0.44297	-2.05738	-1.35716	0.231109				0.269199
O00487	PSMD14	26S proteasome non-ATPase regulatory subunit 14	RPMI8226+BTZ	15	59.4	34.577	118.42	1.31603	1.3642	1.33453	1.26302	0.884674	0.690358	0.356698	0.246464	-0.0565835	-0.133827	-0.376513	-0.564817	-0.76901	-0.807685	-0.847115	-0.825297	-0.569686	-0.481092	-0.291721	-0.0801119	-0.00518438	0.0181035	0.0639068	-0.0113525	0.185983	-0.0990932	0.788714														0.702421
Q13200;Q13200-3;Q13200-2	PSMD2	26S proteasome non-ATPase regulatory subunit 2	RPMI8226+BTZ	40	49.8	100.2	267.53	1.23314	1.2123	1.23416	1.1303	0.91118	0.825312	0.570507	0.360638	0.135063	-0.00877379	-0.287236	-0.538439	-0.650029	-0.680054	-0.679514	-0.592828	-0.522558	-0.441484	-0.258217	-0.0299829	-0.215865	-0.241962	-0.163499	-0.304861	-0.235972	-0.128821	-0.299479	-0.347325	-0.138945	-0.268195	0.0367478	0.0377101	0.384471	-1.11936	-0.0701146	0.304594	-0.0261627	-0.862194	-0.120086	-0.40806		0.159944
O43242;O43242-2	PSMD3	26S proteasome non-ATPase regulatory subunit 3	RPMI8226+BTZ	43	69.5	60.977	323.31	1.24869	0.915963	0.865884	0.994183	0.876307	0.679203	0.485034	0.338415	0.0779696	-0.102053	-0.356482	-0.648373	-0.780058	-0.768671	-0.813032	-0.742696	-0.588421	-0.344828	-0.16954	-0.0930192	-0.00647761	0.0192288	0.06124	0.103875	0.0780001	0.115488	-0.0342158	-0.0184917	-0.224781	0.163882	0.727523	0.133622	0.471809	0.258442		-0.538339			1.32417
P55036;P55036-2;A2A3N6	PSMD4	26S proteasome non-ATPase regulatory subunit 4	RPMI8226+BTZ	17	48.3	40.736	266.29	0.664197	0.580267	0.987188	0.85692	0.843086	0.64557	0.50539	0.293164	0.0484421	-0.0781998	-0.32239	-0.675003	-0.77703	-0.85599	-0.946057	-0.846152	-0.797594	-0.50518	-0.511266	-0.462995	-0.330214	-0.0728604	-0.136323	-0.15782	0.0393104	0.322884	-0.351741	-0.222928	-0.333767	-0.243791	-0.983897		-0.54962		2.67411	2.25574			1.70637		0.348298	-0.0253123
Q16401-2;Q16401	PSMD5	26S proteasome non-ATPase regulatory subunit 5	RPMI8226+BTZ	22	59.7	51.311	198.03	-0.733354	0.812308					0.169664			0.0117479	0.140189	-0.133037	-0.130667	-0.139862	-0.113167	-0.128557	0.0437203	0.029647	-0.0945064	-0.315682	-0.339935	-0.296076	-0.432532	-0.365916	-0.358734	-0.348912	-0.351289	-0.0370308							1.65522
Q15008;Q15008-4;Q15008-3;Q15008-2	PSMD6	26S proteasome non-ATPase regulatory subunit 6	RPMI8226+BTZ	28	61.4	45.531	124.39		1.03919	0.896442	0.894966	0.791558	0.799973	0.467314	0.331627	0.0189365	-0.0492126	-0.364572	-0.578601	-0.653794	-0.792272	-0.750349	-0.815248	-0.602077	-0.287709	-0.16092	-0.0551957	-0.0380147	-0.0574155	0.00382825	-0.0448837	-0.0619835	0.0461612	-0.0848807	-0.29125	-0.835924	-0.389236											0.301515	-0.20063
P51665	PSMD7	26S proteasome non-ATPase regulatory subunit 7	RPMI8226+BTZ	15	53.4	37.025	138.6	1.02656	0.956291	0.824801	1.10498	0.78267	0.839622	0.60531	0.271635	0.073454	0.0185127	-0.295958	-0.595981	-0.746313	-0.776525	-0.799833	-0.777367	-0.503857	-0.413919	-0.115166	-0.0335111	-0.0139266	0.0228593	0.0638464	0.139442	0.177637	0.175762	0.154699											-1.96107
P48556	PSMD8	26S proteasome non-ATPase regulatory subunit 8	RPMI8226+BTZ	13	38.3	39.611	87.581	1.03602	1.1155	1.06531	0.922429	1.0365	0.783067	0.618783	0.379808	0.169842	0.0309582	-0.324465	-0.570754	-0.650213	-0.681764	-0.768248	-0.783666	-0.711407	-0.286171	-0.229957	-0.310805														-0.651867		-0.659194						0.590875
O00233;O00233-2;O00233-3	PSMD9	26S proteasome non-ATPase regulatory subunit 9	RPMI8226+BTZ	7	36.8	24.682	32.191			-0.165944				0.530447				0.763391		-0.144568		-0.494672		0.39994		-0.577731	-0.865919			0.992661	0.220816	0.361046	0.21734	0.168009	0.289827	0.415903	0.292175	-0.137897	-0.567643	-0.567156	-0.556993	-0.648281	-0.801904	-0.41792			-0.244035		1.11088
Q06323;Q06323-3;Q06323-2	PSME1	Proteasome activator complex subunit 1	RPMI8226+BTZ	18	70.7	28.723	206.82		1.86549		1.8984	2.2425	2.54675	2.50611	2.70774	2.69975	2.83867	2.89819	3.12633	3.50881	3.37252	3.10656	2.81137	2.58113	2.41635	1.75399	1.14372	0.331118	-0.308594	-0.523763	-0.615887	-0.760604	-0.797594	-0.844064	-0.794936	-0.725087	-0.681674	-0.550605	-0.623586	-0.457332	-0.677982	-0.513693	-0.623773	-0.58111	-0.257856	-0.486354	-0.0471196	-0.253747	-0.204266
Q9UL46	PSME2	Proteasome activator complex subunit 2	RPMI8226+BTZ	17	70.3	27.401	129.44	0.618252	1.04737	0.923085	1.48924	1.8559	2.11391	2.54574	2.65608	2.79376	2.61936	2.85705	3.19047	3.33077	3.33806	3.04442	2.7539	2.56542	2.22681	1.58619	0.903414	0.2572	-0.160662	-0.438186	-0.662205	-0.763242	-0.793938	-0.852718	-0.837217	-0.802069	-0.751464	-0.661202	-0.724126	-0.679334	-0.68921	-0.717912	-0.503349	-0.742179	-0.638584	-0.324004	-0.201759	-0.339023	-0.187134
P61289;P61289-2;P61289-3	PSME3	Proteasome activator complex subunit 3	RPMI8226+BTZ	18	60.2	29.506	163.02	2.13581		1.39874	1.23324	1.4493	1.80783	2.26847	2.24578	2.39229	2.65263	2.60929	2.51079	2.33148	2.20703	1.72028	1.37673	1.03901	0.584566	0.279827	0.0596453	-0.177216	-0.275245	-0.275007	-0.311271	-0.411643	-0.533663	-0.609377	-0.67075	-0.539829	-0.303342	-0.678523		-1.09721	-0.0677764	-0.900336		-0.551885		-0.329526	-0.380951		0.0623694
Q14997;Q14997-3;Q14997-2	PSME4	Proteasome activator complex subunit 4	RPMI8226+BTZ	9	8	211.33	31.676					-0.481712	0.958925	1.07829	0.731614	0.933518	0.502137	1.14685	0.975936	1.23572	1.21083	0.641491	0.531448	0.345418	0.239515	-0.00504059	0.187247	-0.639325		-0.78073	-0.865365	-1.1034	-1.18859		-1.15023	-0.148348
O95456;O95456-2	PSMG1	Proteasome assembly chaperone 1	RPMI8226+BTZ	14	51	32.854	77.517		-1.94407	-1.9133									2.12494	1.93672	2.18167	2.23725	1.97511	1.77937	1.83991	1.20903	0.875143	0.26807	0.052102	0.103798	0.0821787	0.0472191	-0.120219	-0.0897694	-0.118493	-0.184598	-0.225152	-0.320658	-0.29772	-0.413161	-0.269751	-0.19711	-0.141433	0.00401631	-0.141825	-0.113834	0.131708	0.112444	0.620778
Q969U7-2;Q969U7	PSMG2	Proteasome assembly chaperone 2	RPMI8226+BTZ	5	20.6	26.321	11.496			0.439344											2.68464	2.58745	1.25956	1.93022	1.67807	1.36234	0.572415	0.271583	0.0389249	-0.0433446	-0.0532504	-0.0411028	-0.0556121	-0.0176369	0.000808115	0.21739	-0.310922	-0.0954519		-0.356707	-0.451857	-0.508023	-0.480989	-0.585828	0.230364			0.630952	-0.351402
Q9BT73	PSMG3	Proteasome assembly chaperone 3	RPMI8226+BTZ	3	42.6	13.104	28.867																	-0.0604624				-0.0728604	0.22233	0.470069	0.0443152	-0.0250289	-0.117429	0.069785	0.0909412	0.0118789	0.223761	0.0148931	0.248776	0.0843338	-0.185105	-0.107018	0.0956662	-0.040121	-0.0361869	-0.127765	0.212033	-0.0742315
Q5JS54;Q5JS54-2;Q5JS54-3	PSMG4	Proteasome assembly chaperone 4	RPMI8226+BTZ	7	94.3	13.775	95.018		0.365537					-1.11829															0.467972	0.0737121	-0.231924	0.0619928	0.0550816	0.0466677	0.00301835	-0.239398	0.268278	-0.412185	-0.324465	-0.447844	-0.121811	-0.0272956	-0.0404014	-0.00633396	-0.0475383	-0.167615	-0.183582	-0.248899	-0.434775
P25786;P25786-2	PSMA1	Proteasome subunit alpha type-1	HeLa+MG132	23	84.4	29.555	283.34	1.57304	2.15284	1.92166	2.23576	2.27656	2.12627	1.79086	1.46291	1.18899	1.02882	0.929418	1.0346	1.0901	1.09354	0.754602	-0.0820213	-0.841329	-1.04068	-1.23223	-1.17798	-1.39999	-1.30731	-1.32728	-1.20383	-1.18979	-0.915406	-0.443713	-0.555031	-0.360533	-0.390668	0.0460718	-0.342441	0.113848	0.281772	0.259634	0.557879	0.254565	0.422598	0.310826	0.119056	0.253395	0.146483
P25787	PSMA2	Proteasome subunit alpha type-2	HeLa+MG132	14	67.5	25.898	190.93	1.73851	1.93699	2.2707	2.31315	2.17332	2.29591	1.78309	1.47734	1.14229	0.998327	0.92544	0.954725	1.05913	1.13581	0.856267	-0.0344974	-0.659468	-1.06233	-1.12948	-1.10642	-1.30912	-1.30702	-1.302	-1.0842	-0.954196	-0.874915	-0.0600474											0.47903	-0.0621218		0.635988	-0.0169242
P25788-2;P25788	PSMA3	Proteasome subunit alpha type-3	HeLa+MG132	13	54.4	27.647	68.808		1.84301	1.38805	2.40736	2.48294	2.05152	1.72123	1.47802	1.12986	0.980426	0.859038	0.984502	0.947028	1.09163	0.711299	-0.132906	-0.774924	-1.14163	-1.17626	-1.16015	-1.2294	-1.38769	-1.59154	-0.19862	0.0789599	-0.605968		4.08036		2.6453	5.32464		0.286128		-0.226385	0.675074	0.616171	0.333716	0.311095			0.0887456
P25789;P25789-2	PSMA4	Proteasome subunit alpha type-4	HeLa+MG132	14	50.2	29.483	135.48	0.847648		0.984702	2.01072	2.25918	2.17788	1.79852	1.45577	1.17004	1.01619	0.838332	1.05137	0.992489	0.991915	0.718593	-0.136848	-0.827575	-1.02496	-1.25641	-1.2112	-1.42013	-1.14574	-1.17722	-1.20552	-1.0453	-0.0176369	-0.172872	-0.112633			0.294809		0.725184		0.612439	0.549282	0.532199	0.462177	0.372823	0.353985	0.221691	0.0796915
P28066;P28066-2	PSMA5	Proteasome subunit alpha type-5	HeLa+MG132	13	63.5	26.411	243.17	1.29825	1.9796	2.18515	1.09943	2.19866	1.71425	1.71061	1.39043	1.10293	1.02245	0.925714	0.826489	1.05628	1.05158	0.756672	-0.051024	-0.780814	-1.0383	-1.14163	-1.1273	-1.30065	-1.16434	-1.25948	-0.831067	-0.946207	-0.556797	-0.319502	-0.39594	-0.657274	0.436842	-0.194465	-0.306262	-0.0184917	0.00258472	0.089605	0.0963601	0.0709968	0.147266	0.0454761	0.112599	0.322325	0.0751096
P60900;P60900-2;P60900-3	PSMA6	Proteasome subunit alpha type-6	HeLa+MG132	18	72	27.399	136.51	-0.244156	0.881135	1.68154	1.97319	2.05661	2.19159	1.79516	1.45534	1.16275	1.02339	0.913705	0.933518	1.04934	1.10197	0.802009	-0.0803847	-0.761626	-1.07827	-1.12393	-1.14012	-1.35327	-0.955759	-1.24519	-1.10782	-0.871055	-0.783918	-1.01049	1.18965		0.601059							1.06118	1.16194	1.13733	0.907333	0.775441	0.910339
O14818;O14818-4;O14818-2;Q8TAA3-2;Q8TAA3-5;Q8TAA3	PSMA7	Proteasome subunit alpha type-7	HeLa+MG132	17	64.5	27.887	174.93	1.15181	1.78046	2.2453	2.27662	2.19734	2.10706	1.80914	1.45906	1.19988	1.00807	0.913841	1.02694	1.02673	1.0905	0.793082	-0.0487942	-0.761966	-0.994	-1.14359	-1.07128	-1.23756	-1.1129	-1.11197	-0.900026	-0.7122	-0.336626	-0.0440444	-0.0329472	0.296598	0.157319	0.279669	0.117146	0.245027	0.114145	0.156498	0.231718	0.281246	0.260377	0.261327	0.242209	0.245848	0.259547
P20618	PSMB1	Proteasome subunit beta type-1	HeLa+MG132	16	63.9	26.489	139.16	1.23155	1.09755	0.690381	1.23776	1.80894	1.94553	0.801506	1.32308	1.10939	0.978719	0.911506	0.929418	0.960188	1.06443	0.69087	-0.267716	-0.93191	-1.04949	-1.22793	-0.969086	-1.46707	-1.19975	-1.0285	-0.717386	-0.704075	0.11182	-0.0777899	0.421264	0.922566		0.544414	-0.837378				-0.811882	-0.0447438		-0.0363276	-0.067501	0.828153	0.785925
P49721	PSMB2	Proteasome subunit beta type-2	HeLa+MG132	13	58.2	22.836	78.789	0.598981		1.33515	1.25974	1.88705	1.38082	1.67743	1.3094	1.06664	0.879781	1.06742	0.959907	0.781975	1.01756	0.566143	-0.0797024	-0.711407	-1.03252	-1.06956	-1.02793	-1.16659	-1.13284	-1.08862	-0.74028	-0.477263	0.0448657	0.143787	0.267132	0.0409421	-0.0859685	0.217122	0.144473	0.232142	0.284757	0.152997	0.32191	0.37458	0.347509	0.474773	0.830049	-0.0201999	0.10841
P49720	PSMB3	Proteasome subunit beta type-3	HeLa+MG132	9	46.3	22.949	61.426	1.47931	1.48467	1.81807	2.02556	1.98176	1.3272	0.7768	1.40576	1.15685	0.941448	0.876837	0.945471	0.898888	0.898135	0.623754	-0.0928839	-0.853756	-1.10158	-1.2	-1.3017	-1.28327	-1.22823	-1.40648	-0.656908	-0.264717	-0.269512												1.10609
P28070	PSMB4	Proteasome subunit beta type-4	HeLa+MG132	8	41.3	29.204	85.615	1.31592	1.18797	2.25333	1.98319	2.11098	1.92692	1.7726	1.436	1.16485	0.924837	0.86226	1.00136	1.34968	1.15168	0.784955	0.0366295	-0.646255	-0.853197	-1.02871	-1.16781	-1.26039	-0.978342	-1.23481	-0.737254	-0.214	-0.469365															0.333371	0.66358
P28074;P28074-3;P28074-2	PSMB5	Proteasome subunit beta type-5	HeLa+MG132	17	66.5	28.48	121.91	0.426218	1.49985	1.01234	1.9916	1.71824	1.49277	1.6435	1.31915	1.15772	1.07424	0.890305	0.923715	1.04463	1.07385	0.786273	-0.0173518	-0.716245	-1.14958	-1.19516	-1.26207	-1.43376	-1.34574	-1.1036	-1.10293	-0.786764	0.000432859	-0.639603						0.584934		-1.60587				0.379451		-0.0392789
P28072	PSMB6	Proteasome subunit beta type-6	HeLa+MG132	8	52.3	25.357	124.57	1.39059	1.9497	1.93755	2.00376	2.11641	2.14388	1.82536	1.34553	1.13543	1.05592	0.882624	0.980483	1.01894	0.941614	0.726735	-0.0792927	-0.815084	-1.0756	-1.1475	-1.29878	-1.35811	-1.26945	-1.33508	-1.17734	-1.09754	-0.513996									1.1803	1.05385	1.83856	1.45494	1.08311	0.654853	1.15669	0.947389
Q99436;Q99436-2	PSMB7	Proteasome subunit beta type-7	HeLa+MG132	8	42.2	29.965	61.737	1.73793		2.60279	2.35211	2.51556	2.094	1.77408	1.42457	1.13746	0.930353	0.865963	1.00295	0.987875	1.08024	0.649367	-0.182438	-0.882839	-1.19617	-1.17989	-1.17836	-1.26213	-1.30358	-1.21338	-1.05762	-1.44885	-1.12994											0.904359	0.304095	0.333316	0.0642537		0.279231
P28062-2;P28062	PSMB8	Proteasome subunit beta type-8	HeLa+MG132	8	49.3	29.769	42.884	0.0340126				0.478587		1.37053	0.912374	0.179858	0.701412	0.322758	0.783142	0.546498	0.781008	-0.0413831	0.908036	-1.15342	-1.48579	-1.27393	-1.62504	-1.24987	-1.39347		-1.41251
P28065-2;P28065	PSMB9	Proteasome subunit beta type-9	HeLa+MG132	3	17.7	22.328	6.184																																				0.27687		0.0164974	0.635517
P62191;P62191-2	PSMC1	26S protease regulatory subunit 4	HeLa+MG132	32	67.7	49.184	323.31	1.25384	1.84845	1.86134	2.12986	2.11335	1.92857	1.68994	1.27883	0.984931	0.631869	0.148497	-0.319155	-0.640714	-0.752149	-0.862749	-0.831391	-0.729531	-0.580145	-0.437654	-0.232538	-0.35321	0.0109773	-0.42374	-0.608809	-0.474462	-0.508429	-0.636358	-0.198746	0.100979	-0.0224743	0.65674										0.699537	0.835832
P35998;P35998-2	PSMC2	26S protease regulatory subunit 7	HeLa+MG132	39	78.8	48.633	302	1.20726	1.83887	1.92024	2.11354	2.02797	1.93987	1.60819	1.22149	0.98573	0.599309	0.104744	-0.313942	-0.66029	-0.777956	-0.830661	-0.784085	-0.731183	-0.591775	-0.432318	-0.290306	-0.182947	-0.158596	-0.380619	-0.364909	-0.345851	-0.234256	-0.0728604	0.0217604	0.0416101	0.205879	0.622732										0.997031
P17980	PSMC3	26S protease regulatory subunit 6A	HeLa+MG132	31	68.6	49.203	323.31	1.25598	1.61118	1.88763	2.12759	2.03599	1.79116	1.59754	1.30141	0.953411	0.629612	0.184031	-0.227741	-0.546462	-0.732834	-0.733962	-0.69724	-0.663663	-0.653427	-0.335598	-0.20389	-0.142871	-0.0147838	0.385318	0.0618271	-0.155102	-0.29443	-0.127633	0.112771	0.178714	0.245574	0.282	0.273919	0.217608	0.378457	0.209395	-0.458802						-0.226508
P43686;P43686-2	PSMC4	26S protease regulatory subunit 6B	HeLa+MG132	33	78.5	47.366	323.31	0.605266	1.25563	1.86875	1.58719	2.10005	1.9521	1.48463	1.25171	0.925275	0.616415	0.0740917	-0.39594	-0.750092	-0.812704	-0.925088	-0.984626	-0.900567	-0.925012	-0.796681	-0.673195	-0.481196	-0.253263	-0.141956	-0.153157	0.201593	0.255736	0.0418626	0.0535086	0.400663		-0.325156						0.0858182	-0.247198		0.250062		-0.462157
P62195;P62195-2	PSMC5	26S protease regulatory subunit 8	HeLa+MG132	29	74.9	45.626	323.31	1.03372	1.64097	2.27146	2.18994	2.15573	1.97307	1.64012	1.28916	0.957944	0.593006	0.145206	-0.312201	-0.624896	-0.795268	-0.890719	-0.884168	-0.767401	-0.754374	-0.674822	-0.322274	-0.103263	0.120184	0.160121	0.665798	0.443811	0.548565	0.526265	0.540862												-0.814017	-0.210264	0.515192
P62333	PSMC6	26S protease regulatory subunit 10B	HeLa+MG132	28	77.1	44.172	228.79	0.941309	1.85251	2.06842	2.15258	2.18017	1.93965	1.64467	1.28979	1.00393	0.619559	0.169323	-0.253505	-0.564134	-0.727093	-0.825053	-0.768417	-0.756425	-0.706022	-0.558757	-0.573278	-0.413161	-0.386701	-0.412294	-0.561399	-0.737427	-0.940129	-0.767824	-0.868845	-0.804384	-0.699107	-0.657914	-0.095587	0.00309065		-6.86022		0.808993		0.361361	0.0176945	-0.0716254	-0.267835
Q99460;Q99460-2	PSMD1	26S proteasome non-ATPase regulatory subunit 1	HeLa+MG132	45	57.8	105.84	323.31	1.32576	1.54671	2.0095	2.20876	2.08657	2.02615	1.62224	1.25598	0.988218	0.643496	0.107866	-0.372506	-0.685806	-0.862828	-0.966135	-0.930472	-0.895923	-0.878686	-0.655352	-0.635429	-0.316378	-0.337882	-0.352871	0.697757	-0.217479	-0.119821		0.064329						0.331336	-0.63385	-0.131721		-0.24184	-1.22694	-0.0600474
O75832;O75832-2	PSMD10	26S proteasome non-ATPase regulatory subunit 10	HeLa+MG132	13	65.9	24.428	142.75	0.730105		-0.420833	-0.0392789	0.0168476	0.553977	0.260532	0.441909	-0.307195	-0.592923	-0.664301	-1.02998	-1.09498	-1.13993	-1.10239	-1.01371	-0.965618	-0.969086	-0.852079	-0.96266	-0.293606		0.0735299	0.262209	0.338834	0.345363	0.434637	0.245232	0.50707					0.450597	0.683298	0.97517	0.956404	0.64636	0.70941	0.828076	0.817155	0.580159
O00231;O00231-2	PSMD11	26S proteasome non-ATPase regulatory subunit 11	HeLa+MG132	33	69.2	47.463	210.95	1.27837	2.11885	1.78488	2.08779	2.1565	1.95792	1.668	1.25912	0.971063	0.581734	0.121439	-0.265917	-0.71079	-0.903115	-1.01264	-1.01757	-1.05894	-0.76137	-0.667665	-0.410775	-0.31904	-0.0915306	-0.0865121	0.0167164	0.21414	0.157834	0.65111	-1.3894	0.441615				1.03425		0.339254	0.791907	-0.146786	0.0666238	-0.0450235	-0.165172		1.2776
O00232;O00232-2	PSMD12	26S proteasome non-ATPase regulatory subunit 12	HeLa+MG132	34	68.6	52.904	249.51	0.506414	0.666691	0.531052	1.86486	2.0686	1.76734	1.57828	1.20367	0.957664	0.598282	0.107741	-0.367371	-0.696884	-0.885731	-0.987248	-1.0333	-0.992261	-0.84559	-0.690194	-0.382612	-0.23842	-0.0854246	-0.0717627	-0.313826	0.711016	0.531344						-0.181548				-0.42417	-0.623586	-0.693855	-1.11497			0.830049
Q9UNM6;Q9UNM6-2	PSMD13	26S proteasome non-ATPase regulatory subunit 13	HeLa+MG132	31	71.3	42.945	226.13	1.23606	1.18889	1.9619	2.16482	1.9448	1.78518	1.60419	1.2192	0.948781	0.568687	0.0842726	-0.385818	-0.705491	-0.888227	-0.989793	-1.01171	-1.02048	-0.875623	-0.765789	-0.410667	-0.212881	-0.142609	-0.00834347	-0.232415	0.0987218	-0.040121	-0.198117	0.172246	-0.0900404							0.567939					-0.117296
O00487	PSMD14	26S proteasome non-ATPase regulatory subunit 14	HeLa+MG132	15	59.4	34.577	118.42	0.342488	0.798843	1.99954	1.50516	1.9763	1.72137	1.2623	1.13841	0.800651	0.576325	0.086584	-0.354678	-0.690015	-0.860685	-1.00007	-0.913952	-0.989357	-0.873498	-0.561204	-0.557778	-0.153027	-0.264837	-0.0132121	-1.30854	0.166794	-0.792356		-0.390888						0.388374							0.413557	0.822299
Q13200;Q13200-3;Q13200-2	PSMD2	26S proteasome non-ATPase regulatory subunit 2	HeLa+MG132	40	49.8	100.2	267.53	1.16751	1.95249	2.02691	2.12589	2.1393	1.97256	1.67038	1.24794	0.943555	0.604674	0.146068	-0.333767	-0.612117	-0.745969	-0.785425	-0.760434	-0.76528	-0.626112	-0.581207	-0.408277	-0.170438	-0.321004	-0.330214	-0.507211	-0.577828	-0.468635	-0.338111	-0.359971	-0.275603	0.0905418	-0.0619835	0.000606022	-0.131853	-0.43957	-0.109829	0.106343	-0.0057592	-0.0716254	0.166875	0.153928	0.717904	0.330755
O43242;O43242-2	PSMD3	26S proteasome non-ATPase regulatory subunit 3	HeLa+MG132	43	69.5	60.977	323.31	0.146419	1.43281	1.73884	2.07893	2.15663	2.00092	1.51194	1.25829	0.96725	0.612351	0.0531344	-0.38228	-0.729966	-0.930851	-1.00705	-1.00497	-0.998412	-0.971884	-0.603881	-0.328032	-0.258579	-0.0765591	-0.133169	0.115644	0.114035	0.374094	0.261293	0.345271	0.166292	1.13103	0.614558		0.852589	0.34639	0.669097	0.736076				-0.916935
P55036;P55036-2;A2A3N6	PSMD4	26S proteasome non-ATPase regulatory subunit 4	HeLa+MG132	17	48.3	40.736	266.29	0.728455	1.62362	2.07911	2.0771	2.00058	1.71544	1.51091	1.17948	0.883928	0.546856	0.0319461	-0.417164	-0.725087	-0.857026	-1.0018	-0.977536	-0.875387	-0.859413	-0.616358	-0.508632	0.0688768	-0.202888	-0.13606	-0.0499095	0.479895	-0.178237	0.203552	-0.20964	-0.390117	-0.679604	-0.437334	-0.350497										0.107524
Q16401-2;Q16401	PSMD5	26S proteasome non-ATPase regulatory subunit 5	HeLa+MG132	22	59.7	51.311	198.03	0.621222	0.353155	0.756843	0.994384	0.734347	0.101799	0.769723	-0.143263	0.537131	0.105396	-0.439357	-0.803888	-0.820649	-0.853517	-0.828713	-0.731965	-0.652601	-0.397365	-0.0709388	-0.170438	0.154072	0.013975	-0.139862	-0.350384	-0.287354	-0.0961269	0.0811559	0.229298	0.345051	0.689357		1.08822		1.15788		1.18547	-1.70682				-0.11929
Q15008;Q15008-4;Q15008-3;Q15008-2	PSMD6	26S proteasome non-ATPase regulatory subunit 6	HeLa+MG132	28	61.4	45.531	124.39	-0.164014	0.0335105	0.519673	1.59933	2.08461	1.68047	1.48362	1.16786	0.919424	0.571279	0.0498153	-0.460585	-0.695192	-0.900104	-1.02205	-1.07382	-1.00303	-0.835035	-0.707702	-0.457542	-0.291368	-0.19711	-0.0540844	-0.58938	-0.366812	-0.219091	0.0282633	-0.0236102	0.145366		-0.872317	-1.21915			-0.356144						-0.394075
P51665	PSMD7	26S proteasome non-ATPase regulatory subunit 7	HeLa+MG132	15	53.4	37.025	138.6	1.14605	1.19258	1.69933	2.09993	2.07175	2.06812	1.62282	1.31563	0.984702	0.608628	0.071679	-0.399663	-0.650581	-0.904966	-0.992261	-1.04628	-0.988412	-0.869319	-0.619084	-0.399007	-0.323658	-0.0996318	-0.281194		0.326498												-0.0569996		0.264443
P48556	PSMD8	26S proteasome non-ATPase regulatory subunit 8	HeLa+MG132	13	38.3	39.611	87.581		2.13708	1.79136	1.96607	2.00202	1.92637	1.63473	1.30718	0.962323	0.647332	0.100685	-0.373063	-0.673737	-0.798009	-0.916553	-0.81295	-0.76757	-0.916859	-1.04998	0.669075	-0.345396	-0.395831	0.81165																			0.416173
O00233;O00233-2;O00233-3	PSMD9	26S proteasome non-ATPase regulatory subunit 9	HeLa+MG132	7	36.8	24.682	32.191												0.31371									-0.0837921	0.0814917	0.429906	-0.0333701	-0.304628	-0.343692	-0.183963	0.104821	0.172035	0.0987218	0.135935	0.412155	0.0914176		-2.44103
Q06323;Q06323-3;Q06323-2	PSME1	Proteasome activator complex subunit 1	HeLa+MG132	18	70.7	28.723	206.82	0.041432						0.376246	1.80571	2.04573	2.91224	1.44426	1.13464	3.63948	3.05661	2.86975	2.54759	2.47521	2.41488	1.87282	1.67305	0.849025	0.0341455	-0.49682	-0.993493	-1.62148	-1.73769	-1.81394	-1.747	-1.74119	-1.26009	-1.26706	-1.39259	-0.129481	-0.954196	-0.225398	0.0418923	0.687753	1.14899			0.46923
Q9UL46	PSME2	Proteasome activator complex subunit 2	HeLa+MG132	17	70.3	27.401	129.44	-0.518233		1.16172	1.57055	0.545972	2.34777	0.398094	2.12029	2.01859	3.03091	2.79296	1.70755	3.0474	3.00162	2.63944	2.59501	2.41704	2.11522	1.3237	1.32547	0.495329	0.119056	-0.455018	-1.00101	-1.45849	-1.6509	-1.77997	-1.73244	-1.448	-1.58559	-1.31051	-1.31406	-1.06053	-1.20839	-0.100574	-1.37379	-0.587845	-1.0993	-0.99675	-0.574731	0.201394	-0.787098
P61289;P61289-2;P61289-3	PSME3	Proteasome activator complex subunit 3	HeLa+MG132	18	60.2	29.506	163.02	-0.174279	0.495471	0.306431	0.622288	1.99022	2.27049	2.77992	2.79887	3.25333	3.03659	3.10147	3.04788	3.02562	2.81421	2.52558	2.18561	1.58135	0.995477	0.436588	-0.0885487	-0.442545	-0.588037	-0.616075	-0.703987	-0.616452	-0.630405	-0.621337	-0.564915	-0.593019	-0.53665	-0.609755	-0.130799	-0.502636	-0.605494	-0.0950467	-0.584578	0.0439285			-0.183963	-0.197865	-0.774249
Q14997;Q14997-3;Q14997-2	PSME4	Proteasome activator complex subunit 4	HeLa+MG132	9	8	211.33	31.676						-0.958509			1.07875	0.653718		0.868095		0.725303	0.0361856	0.247251	-0.0309717	-0.139077	-0.00187425
O95456;O95456-2	PSMG1	Proteasome assembly chaperone 1	HeLa+MG132	14	51	32.854	77.517					-3.0781		-0.000721115							1.11622	2.66758	2.27991	1.87864	1.90002	1.12328	1.16175	0.367639	-0.095587	-0.611645	-0.606442	-0.674461	-0.797843	-0.52296	-0.647361	-0.73014	-0.280125	-0.787683	-0.474877	-0.459641	-0.425782	-0.434775	-0.332393	-0.223299	-0.344942	0.0175777	-0.209017	0.224772	-0.00273846
Q969U7-2;Q969U7	PSMG2	Proteasome assembly chaperone 2	HeLa+MG132	5	20.6	26.321	11.496								0.0979032				1.53872					1.92873	1.83465	1.54465	1.44906	0.867199	0.278549	-0.176833		-0.785592	-0.340277				-0.0710762	-0.166458	-0.61504	-0.466758	-0.415542	-0.337654	0.87742	-0.0717627	-1.00877	-0.892818	-1.54444		-0.674822
Q9BT73	PSMG3	Proteasome assembly chaperone 3	HeLa+MG132	3	42.6	13.104	28.867	-1.6832																							-0.694836	-0.676628	-0.375846	-0.544387	-0.498557	-0.125916	0.305022	-0.666938			0.00865324	-0.105544	0.141048	0.102775	-0.00532815	0.102667	0.121173	0.0874728
Q5JS54;Q5JS54-2;Q5JS54-3	PSMG4	Proteasome assembly chaperone 4	HeLa+MG132	7	94.3	13.775	95.018	0.812486	0.919069														0.119275							-0.337654	-0.615605	-1.08413	-1.00043	-0.568324	-0.582363	-0.601031	-0.344828	0.518804	-0.0487942	-0.349705	-0.0641931	-0.0122111	0.168852	0.057707	0.239004	0.134683	0.182442	-0.324235	-0.281194
[truncated: 102 more columns]

## Sheet: PRM
UniProt Identifier	Gene name	Measurement	Peptidoform	Experiment	SEC fraction	m/z Light Precursor (treat)	m/z Heavy Precursor (ctrl)	Precursor Charge	Transition Count	Light Library Dot Product (treat)	Heavy Library Dot Product (ctrl)	Light Area (treat)	Heavy Area (ctrl)	Treat intensity normalized	Ctrl intensity normalized	Treat relative intensity	Ctrl relative intensity
P28066	PSMA5	PRM		RPMI8226+BTZ	E01-03									1.60855e+08	8.80869e+07	0.104154	0.0570367
P28066	PSMA5	PRM		RPMI8226+BTZ	E04-06									3.39605e+08	1.6475e+08	0.219896	0.106676
P28066	PSMA5	PRM		RPMI8226+BTZ	E07-09									8.78526e+08	5.55373e+08	0.56885	0.359606
P28066	PSMA5	PRM		RPMI8226+BTZ	E10-12									1358592188	1204682175	0.879695	0.780037
P28066	PSMA5	PRM		RPMI8226+BTZ	E13-15									1544390223	7.95356e+08	1	0.514997
P28066	PSMA5	PRM		RPMI8226+BTZ	E16-18									1285235967	1401582950	0.832196	0.907532
P28066	PSMA5	PRM		RPMI8226+BTZ	E19-21									6.01233e+08	1129752490	0.389301	0.73152
P28066	PSMA5	PRM		RPMI8226+BTZ	E22-24									7.1209e+08	9.98988e+08	0.461082	0.646849
P28066	PSMA5	PRM		RPMI8226+BTZ	E25-27									6.39125e+08	7.31963e+08	0.413837	0.473949
P28066	PSMA5	PRM		RPMI8226+BTZ	E28-30									2.485e+08	2.73081e+08	0.160905	0.176822
P28066	PSMA5	PRM		RPMI8226+BTZ	E31-33									1.71974e+08	1.6364e+08	0.111354	0.105957
P28066	PSMA5	PRM		RPMI8226+BTZ	E34-36									3.82028e+08	558602112	0.247365	0.361698
P28066	PSMA5	PRM		RPMI8226+BTZ	E37-39									9.36974e+07	1.23837e+08	0.0606695	0.0801849
P28066	PSMA5	PRM		RPMI8226+BTZ	E40-42									6.77521e+06	1.40067e+07	0.00438698	0.0090694
P28066	PSMA5	PRM		RPMI8226+BTZ	E43-45									8.9117e+07	9.63843e+07	0.0577037	0.0624093
P28066	PSMA5	PRM		RPMI8226+BTZ	E46-48									6.6471e+06	7.12898e+06	0.00430403	0.00461605
P28066	PSMA5	PRM	ITS(ph)PLMEPSSIEK	RPMI8226+BTZ	E01-03	756.357	760.364	2	6	0.7785	0.4734	157209		162354	0	0.0926816	0
P28066	PSMA5	PRM	ITS(ph)PLMEPSSIEK	RPMI8226+BTZ	E04-06	756.357	760.364	2	6	0.6789	0.5202	114254		117993	0	0.0673577	0
P28066	PSMA5	PRM	ITS(ph)PLMEPSSIEK	RPMI8226+BTZ	E07-09	756.357	760.364	2	6	0.7354	0.5547	191673		197946	0	0.113	0
P28066	PSMA5	PRM	ITS(ph)PLMEPSSIEK	RPMI8226+BTZ	E10-12	756.357	760.364	2	6	0.678	0.8342	221340	312459	228584	302861	0.13049	0.172892
P28066	PSMA5	PRM	ITS(ph)PLMEPSSIEK	RPMI8226+BTZ	E13-15	756.357	760.364	2	6	0.6937	0.7217	262408	244989	270996	237464	0.154701	0.135559
P28066	PSMA5	PRM	ITS(ph)PLMEPSSIEK	RPMI8226+BTZ	E16-18	756.357	760.364	2	6	0.5669	0.7791		233691	0	226513	0	0.129307
P28066	PSMA5	PRM	ITS(ph)PLMEPSSIEK	RPMI8226+BTZ	E19-21	756.357	760.364	2	6	0.3868	0.5104			0	0	0	0
P28066	PSMA5	PRM	ITS(ph)PLMEPSSIEK	RPMI8226+BTZ	E22-24	756.357	760.364	2	6	0.3868	0.6559		73131	0	70884.6	0	0.0404653
P28066	PSMA5	PRM	ITS(ph)PLMEPSSIEK	RPMI8226+BTZ	E25-27	756.357	760.364	2	6	0.4961	0.4829			0	0	0	0
P28066	PSMA5	PRM	ITS(ph)PLMEPSSIEK	RPMI8226+BTZ	E28-30	756.357	760.364	2	6	0.613	0.4871	433986		448189	0	0.255854	0
P28066	PSMA5	PRM	ITS(ph)PLMEPSSIEK	RPMI8226+BTZ	E31-33	756.357	760.364	2	6	0.7947	0.7533	1033520	571675	1.06734e+06	554115	0.609305	0.316322
P28066	PSMA5	PRM	ITS(ph)PLMEPSSIEK	RPMI8226+BTZ	E34-36	756.357	760.364	2	6	0.8946	0.7994	1696227	760866	1.75174e+06	737494	1	0.421007
P28066	PSMA5	PRM	ITS(ph)PLMEPSSIEK	RPMI8226+BTZ	E37-39	756.357	760.364	2	6	0.8113	0.6256	677703	734959	699883	712383	0.399536	0.406672
P28066	PSMA5	PRM	ITS(ph)PLMEPSSIEK	RPMI8226+BTZ	E40-42	756.357	760.364	2	6	0.5521	0			0	0	0	0
P28066	PSMA5	PRM	ITS(ph)PLMEPSSIEK	RPMI8226+BTZ	E43-45	756.357	760.364	2	6	0.3868	0			0	0	0	0
P28066	PSMA5	PRM	ITS(ph)PLMEPSSIEK	RPMI8226+BTZ	E46-48	756.357	760.364	2	6	0	0			0	0	0	0
P28066	PSMA5	PRM	ITSPLMEPSSIEK	RPMI8226+BTZ	E01-03	716.374	720.381	2	6	0.8929	0.8887	46376120	20571608	4.78939e+07	1.99397e+07	0.159318	0.066329
P28066	PSMA5	PRM	ITSPLMEPSSIEK	RPMI8226+BTZ	E04-06	716.374	720.381	2	6	0.8855	0.8862	90771808	44221768	9.37426e+07	4.28634e+07	0.311832	0.142584
P28066	PSMA5	PRM	ITSPLMEPSSIEK	RPMI8226+BTZ	E07-09	716.374	720.381	2	6	0.883	0.8842	155778288	108480760	1.60877e+08	1.05149e+08	0.535152	0.349774
P28066	PSMA5	PRM	ITSPLMEPSSIEK	RPMI8226+BTZ	E10-12	716.374	720.381	2	6	0.8871	0.8911	230926384	211423840	2.38484e+08	2.0493e+08	0.793312	0.681693
P28066	PSMA5	PRM	ITSPLMEPSSIEK	RPMI8226+BTZ	E13-15	716.374	720.381	2	6	0.8925	0.8932	280737792	152023840	2.89926e+08	1.47354e+08	0.964431	0.49017
P28066	PSMA5	PRM	ITSPLMEPSSIEK	RPMI8226+BTZ	E16-18	716.374	720.381	2	6	0.8947	0.9004	215993536	310145120	2.23063e+08	3.00618e+08	0.742012	1
P28066	PSMA5	PRM	ITSPLMEPSSIEK	RPMI8226+BTZ	E19-21	716.374	720.381	2	6	0.8865	0.901	98860784	226148800	1.02096e+08	2.19202e+08	0.339621	0.729171
P28066	PSMA5	PRM	ITSPLMEPSSIEK	RPMI8226+BTZ	E22-24	716.374	720.381	2	6	0.8883	0.9028	139925152	228830816	1.44505e+08	2.21802e+08	0.480691	0.737819
P28066	PSMA5	PRM	ITSPLMEPSSIEK	RPMI8226+BTZ	E25-27	716.374	720.381	2	6	0.8943	0.9012	109338264	128703584	1.12917e+08	1.2475e+08	0.375615	0.414979
P28066	PSMA5	PRM	ITSPLMEPSSIEK	RPMI8226+BTZ	E28-30	716.374	720.381	2	6	0.9023	0.917	33452080	35611112	3.45469e+07	3.45172e+07	0.114919	0.114821
P28066	PSMA5	PRM	ITSPLMEPSSIEK	RPMI8226+BTZ	E31-33	716.374	720.381	2	6	0.9214	0.9331	20667338	30295432	2.13437e+07	2.93648e+07	0.0709994	0.0976815
P28066	PSMA5	PRM	ITSPLMEPSSIEK	RPMI8226+BTZ	E34-36	716.374	720.381	2	6	0.9157	0.9236	43279388	59080144	4.46958e+07	5.72654e+07	0.14868	0.190492
P28066	PSMA5	PRM	ITSPLMEPSSIEK	RPMI8226+BTZ	E37-39	716.374	720.381	2	6	0.8908	0.8967	25274672	33437292	2.61019e+07	3.24102e+07	0.0868272	0.107812
P28066	PSMA5	PRM	ITSPLMEPSSIEK	RPMI8226+BTZ	E40-42	716.374	720.381	2	6	0.8832	0.901	3911115	4916115	4.03912e+06	4.76511e+06	0.013436	0.015851
P28066	PSMA5	PRM	ITSPLMEPSSIEK	RPMI8226+BTZ	E43-45	716.374	720.381	2	6	0.8919	0.8679	853957	633933	881905	614460	0.00293364	0.00204399
P28066	PSMA5	PRM	ITSPLMEPSSIEK	RPMI8226+BTZ	E46-48	716.374	720.381	2	6	0.8925	0.9062	761409	898444	786328	870846	0.0026157	0.00289685
Q99460	PSMD1	DDA		RPMI8226+BTZ	E01-03									2.41122e+08	1.40967e+08	0.0494722	0.0289229
Q99460	PSMD1	DDA		RPMI8226+BTZ	E04-06									9.71543e+08	4.71683e+08	0.199337	0.0967776
Q99460	PSMD1	DDA		RPMI8226+BTZ	E07-09									2155026746	1560955656	0.442158	0.320269
Q99460	PSMD1	DDA		RPMI8226+BTZ	E10-12									2646338522	3346885186	0.542963	0.686698
Q99460	PSMD1	DDA		RPMI8226+BTZ	E13-15									2855141398	4873882706	0.585804	1
Q99460	PSMD1	DDA		RPMI8226+BTZ	E16-18									1531838387	2406241873	0.314295	0.493701
Q99460	PSMD1	DDA		RPMI8226+BTZ	E19-21									3.67784e+08	5.23195e+08	0.0754602	0.107347
Q99460	PSMD1	DDA		RPMI8226+BTZ	E22-24									1.66068e+08	1.94034e+08	0.034073	0.039811
Q99460	PSMD1	DDA		RPMI8226+BTZ	E25-27									6.28929e+07	6.33813e+07	0.0129041	0.0130043
Q99460	PSMD1	DDA		RPMI8226+BTZ	E28-30									3.42074e+06	3.95123e+06	0.00070185	0.000810694
Q99460	PSMD1	DDA		RPMI8226+BTZ	E31-33									0	0	0	0
Q99460	PSMD1	DDA		RPMI8226+BTZ	E34-36									1.01158e+07	1.14316e+07	0.0020755	0.00234547
Q99460	PSMD1	DDA		RPMI8226+BTZ	E37-39									942746	4.05863e+06	0.000193428	0.000832731
Q99460	PSMD1	DDA		RPMI8226+BTZ	E40-42									0	0	0	0
Q99460	PSMD1	DDA		RPMI8226+BTZ	E43-45									0	0	0	0
Q99460	PSMD1	DDA		RPMI8226+BTZ	E46-48									923445	751281	0.527158	0.428877
Q99460	PSMD1	PRM	TPEASPEPK	RPMI8226+BTZ	E01-03	478.24	482.247	2	5	0.9624	0.9151	385426	155254	398040	150485	0.0497754	0.0188183
Q99460	PSMD1	PRM	TPEASPEPK	RPMI8226+BTZ	E04-06	478.24	482.247	2	5	0.9727	0.9754	661565	312766	683216	303159	0.085437	0.0379104
Q99460	PSMD1	PRM	TPEASPEPK	RPMI8226+BTZ	E07-09	478.24	482.247	2	5	0.9737	0.9766	2333133	1689630	2.40949e+06	1.63773e+06	0.30131	0.2048
Q99460	PSMD1	PRM	TPEASPEPK	RPMI8226+BTZ	E10-12	478.24	482.247	2	5	0.9754	0.9756	2700376	3420858	2.78875e+06	3.31578e+06	0.348737	0.414642
Q99460	PSMD1	PRM	TPEASPEPK	RPMI8226+BTZ	E13-15	478.24	482.247	2	5	0.9755	0.9734	4721923	8250144	4.87646e+06	7.99672e+06	0.609807	1
Q99460	PSMD1	PRM	TPEASPEPK	RPMI8226+BTZ	E16-18	478.24	482.247	2	5	0.9721	0.9736	2474140	3800118	2.55511e+06	3.68339e+06	0.31952	0.460612
Q99460	PSMD1	PRM	TPEASPEPK	RPMI8226+BTZ	E19-21	478.24	482.247	2	5	0.9665	0.9773	875434	1011227	904085	980165	0.113057	0.122571
Q99460	PSMD1	PRM	TPEASPEPK	RPMI8226+BTZ	E22-24	478.24	482.247	2	5	0.9654	0.9727	358125	331142	369846	320970	0.0462496	0.0401377
Q99460	PSMD1	PRM	TPEASPEPK	RPMI8226+BTZ	E25-27	478.24	482.247	2	5	0.9146	0.9023	151776	124707	156743	120876	0.0196009	0.0151157
Q99460	PSMD1	PRM	TPEASPEPK	RPMI8226+BTZ	E28-30	478.24	482.247	2	5	0	0			0	0	0	0
Q99460	PSMD1	PRM	TPEASPEPK	RPMI8226+BTZ	E31-33	478.24	482.247	2	5	0	0			0	0	0	0
Q99460	PSMD1	PRM	TPEASPEPK	RPMI8226+BTZ	E34-36	478.24	482.247	2	5	0.555	0			0	0	0	0
Q99460	PSMD1	PRM	TPEASPEPK	RPMI8226+BTZ	E37-39	478.24	482.247	2	5	0.7421	0.555	27213		28103.6	0	0.00351439	0
Q99460	PSMD1	PRM	TPEASPEPK	RPMI8226+BTZ	E40-42	478.24	482.247	2	5	0.833	0.7093	43539	23637	44963.9	22910.9	0.00562279	0.00286504
Q99460	PSMD1	PRM	TPEASPEPK	RPMI8226+BTZ	E43-45	478.24	482.247	2	5	0.8475	0.7477	30909	31665	31920.6	30692.3	0.00399171	0.00383811
Q99460	PSMD1	PRM	TPEASPEPK	RPMI8226+BTZ	E46-48	478.24	482.247	2	5	0.7473	0.555	2296		2371.14	0	0.000296514	0
Q99460	PSMD1	PRM	TSSAFVGKT(ph)PEAS(ph)PEPK	RPMI8226+BTZ	E01-03	946.908	954.922	2	6	0.6451	0.6127	85889	21420	88699.9	20762	0.116323	0.0272278
Q99460	PSMD1	PRM	TSSAFVGKT(ph)PEAS(ph)PEPK	RPMI8226+BTZ	E04-06	946.908	954.922	2	6	0.846	0.7103	201260	77814	207847	75423.8	0.272575	0.0989125
Q99460	PSMD1	PRM	TSSAFVGKT(ph)PEAS(ph)PEPK	RPMI8226+BTZ	E07-09	946.908	954.922	2	6	0.8855	0.8535	317817	221787	328218	214974	0.430433	0.281922
Q99460	PSMD1	PRM	TSSAFVGKT(ph)PEAS(ph)PEPK	RPMI8226+BTZ	E10-12	946.908	954.922	2	6	0.8763	0.8629	235635	276383	243347	267893	0.319131	0.351322
Q99460	PSMD1	PRM	TSSAFVGKT(ph)PEAS(ph)PEPK	RPMI8226+BTZ	E13-15	946.908	954.922	2	6	0.8988	0.9016	470602	786695	486004	762530	0.637357	1
Q99460	PSMD1	PRM	TSSAFVGKT(ph)PEAS(ph)PEPK	RPMI8226+BTZ	E16-18	946.908	954.922	2	6	0.832	0.8665	217830	347020	224959	336361	0.295017	0.441111
Q99460	PSMD1	PRM	TSSAFVGKT(ph)PEAS(ph)PEPK	RPMI8226+BTZ	E19-21	946.908	954.922	2	6	0.7247	0.6459	73964	68820	76384.7	66706.1	0.100173	0.0874799
Q99460	PSMD1	PRM	TSSAFVGKT(ph)PEAS(ph)PEPK	RPMI8226+BTZ	E22-24	946.908	954.922	2	6	0.4452	0.5187			0	0	0	0
Q99460	PSMD1	PRM	TSSAFVGKT(ph)PEAS(ph)PEPK	RPMI8226+BTZ	E25-27	946.908	954.922	2	6	0.4452	0			0	0	0	0
Q99460	PSMD1	PRM	TSSAFVGKT(ph)PEAS(ph)PEPK	RPMI8226+BTZ	E28-30	946.908	954.922	2	6	0	0			0	0	0	0
Q99460	PSMD1	PRM	TSSAFVGKT(ph)PEAS(ph)PEPK	RPMI8226+BTZ	E31-33	946.908	954.922	2	6	0	0			0	0	0	0
Q99460	PSMD1	PRM	TSSAFVGKT(ph)PEAS(ph)PEPK	RPMI8226+BTZ	E34-36	946.908	954.922	2	6	0	0			0	0	0	0
Q99460	PSMD1	PRM	TSSAFVGKT(ph)PEAS(ph)PEPK	RPMI8226+BTZ	E37-39	946.908	954.922	2	6	0.4452	0			0	0	0	0
Q99460	PSMD1	PRM	TSSAFVGKT(ph)PEAS(ph)PEPK	RPMI8226+BTZ	E40-42	946.908	954.922	2	6	0	0			0	0	0	0
Q99460	PSMD1	PRM	TSSAFVGKT(ph)PEAS(ph)PEPK	RPMI8226+BTZ	E43-45	946.908	954.922	2	6	0	0			0	0	0	0
Q99460	PSMD1	PRM	TSSAFVGKT(ph)PEAS(ph)PEPK	RPMI8226+BTZ	E46-48	946.908	954.922	2	6	0	0			0	0	0	0
Q99460	PSMD1	PRM	VSTAVLSITAK	RPMI8226+BTZ	E01-03	545.329	549.336	2	6	0.9523	0.9575	53961128	25867000	5.57272e+07	2.50724e+07	0.12964	0.0583269
Q99460	PSMD1	PRM	VSTAVLSITAK	RPMI8226+BTZ	E04-06	545.329	549.336	2	6	0.9635	0.9597	140790864	75497080	1.45399e+08	7.3178e+07	0.338246	0.170237
Q99460	PSMD1	PRM	VSTAVLSITAK	RPMI8226+BTZ	E07-09	545.329	549.336	2	6	0.97	0.9739	174215760	163907136	1.79917e+08	1.58872e+08	0.418549	0.369591
Q99460	PSMD1	PRM	VSTAVLSITAK	RPMI8226+BTZ	E10-12	545.329	549.336	2	6	0.9697	0.9707	179301344	264768192	1.85169e+08	2.56635e+08	0.430766	0.59702
Q99460	PSMD1	PRM	VSTAVLSITAK	RPMI8226+BTZ	E13-15	545.329	549.336	2	6	0.9703	0.973	229754912	443482912	2.37274e+08	4.2986e+08	0.55198	1
Q99460	PSMD1	PRM	VSTAVLSITAK	RPMI8226+BTZ	E16-18	545.329	549.336	2	6	0.9583	0.9646	101445576	175954592	1.04766e+08	1.7055e+08	0.24372	0.396756
Q99460	PSMD1	PRM	VSTAVLSITAK	RPMI8226+BTZ	E19-21	545.329	549.336	2	6	0.9426	0.9447	42330560	53013812	4.37159e+07	5.13854e+07	0.101698	0.11954
Q99460	PSMD1	PRM	VSTAVLSITAK	RPMI8226+BTZ	E22-24	545.329	549.336	2	6	0.9308	0.9365	24009424	25497402	2.47952e+07	2.47142e+07	0.057682	0.0574935
Q99460	PSMD1	PRM	VSTAVLSITAK	RPMI8226+BTZ	E25-27	545.329	549.336	2	6	0.9451	0.9455	14568926	12679284	1.50457e+07	1.22898e+07	0.0350014	0.0285902
Q99460	PSMD1	PRM	VSTAVLSITAK	RPMI8226+BTZ	E28-30	545.329	549.336	2	6	0.912	0.9322	3720023	4066416	3.84177e+06	3.94151e+06	0.00893725	0.00916927
Q99460	PSMD1	PRM	VSTAVLSITAK	RPMI8226+BTZ	E31-33	545.329	549.336	2	6	0.8432	0.8225	255910	785891	264285	761751	0.000614817	0.00177209
Q99460	PSMD1	PRM	VSTAVLSITAK	RPMI8226+BTZ	E34-36	545.329	549.336	2	6	0.8349	0.8884	476296	1269718	491884	1.23072e+06	0.00114429	0.00286306
Q99460	PSMD1	PRM	VSTAVLSITAK	RPMI8226+BTZ	E37-39	545.329	549.336	2	6	0.9161	0.9419	1323265	1587021	1.36657e+06	1.53827e+06	0.00317911	0.00357854
Q99460	PSMD1	PRM	VSTAVLSITAK	RPMI8226+BTZ	E40-42	545.329	549.336	2	6	0.9727	0.9549	1750506	1913410	1.8078e+06	1.85464e+06	0.00420554	0.00431451
Q99460	PSMD1	PRM	VSTAVLSITAK	RPMI8226+BTZ	E43-45	545.329	549.336	2	6	0.9826	0.9802	1853454	2321663	1.91411e+06	2.25035e+06	0.00445287	0.00523507
Q99460	PSMD1	PRM	VSTAVLSITAK	RPMI8226+BTZ	E46-48	545.329	549.336	2	6	0.9712	0.9672	1335507	1490661	1.37922e+06	1.44487e+06	0.00320852	0.00336126
Q99460	PSMD1	PRM	VSTAVLSITAK(ac)AK	RPMI8226+BTZ	E01-03	665.901	673.915	2	5	0.8895	0.2152	2052635		2.11981e+06	0	1	0
Q99460	PSMD1	PRM	VSTAVLSITAK(ac)AK	RPMI8226+BTZ	E04-06	665.901	673.915	2	5	0.7957	0.2321	870066		898541	0	0.423878	0
Q99460	PSMD1	PRM	VSTAVLSITAK(ac)AK	RPMI8226+BTZ	E07-09	665.901	673.915	2	5	0.7727	0.1553	629258		649852	0	0.306561	0
Q99460	PSMD1	PRM	VSTAVLSITAK(ac)AK	RPMI8226+BTZ	E10-12	665.901	673.915	2	5	0.7252	0.1553	278749		287872	0	0.135801	0
Q99460	PSMD1	PRM	VSTAVLSITAK(ac)AK	RPMI8226+BTZ	E13-15	665.901	673.915	2	5	0.8022	0	471041		486457	0	0.229481	0
Q99460	PSMD1	PRM	VSTAVLSITAK(ac)AK	RPMI8226+BTZ	E16-18	665.901	673.915	2	5	0.7704	0	248846		256990	0	0.121232	0
Q99460	PSMD1	PRM	VSTAVLSITAK(ac)AK	RPMI8226+BTZ	E19-21	665.901	673.915	2	5	0.6471	0	155885		160987	0	0.0759438	0
Q99460	PSMD1	PRM	VSTAVLSITAK(ac)AK	RPMI8226+BTZ	E22-24	665.901	673.915	2	5	0.7874	0	191124		197379	0	0.0931115	0
Q99460	PSMD1	PRM	VSTAVLSITAK(ac)AK	RPMI8226+BTZ	E25-27	665.901	673.915	2	5	0.698	0	201155		207738	0	0.0979984	0
Q99460	PSMD1	PRM	VSTAVLSITAK(ac)AK	RPMI8226+BTZ	E28-30	665.901	673.915	2	5	0.7985	0	182413		188383	0	0.0888677	0
Q99460	PSMD1	PRM	VSTAVLSITAK(ac)AK	RPMI8226+BTZ	E31-33	665.901	673.915	2	5	0.7759	0	172278		177916	0	0.0839302	0
Q99460	PSMD1	PRM	VSTAVLSITAK(ac)AK	RPMI8226+BTZ	E34-36	665.901	673.915	2	5	0.6961	0.1828	111727		115384	0	0.054431	0
Q99460	PSMD1	PRM	VSTAVLSITAK(ac)AK	RPMI8226+BTZ	E37-39	665.901	673.915	2	5	0.6449	0	180809		186726	0	0.0880863	0
Q99460	PSMD1	PRM	VSTAVLSITAK(ac)AK	RPMI8226+BTZ	E40-42	665.901	673.915	2	5	0.7385	0	261401		269956	0	0.127349	0
Q99460	PSMD1	PRM	VSTAVLSITAK(ac)AK	RPMI8226+BTZ	E43-45	665.901	673.915	2	5	0.749	0	431551		445675	0	0.210242	0
Q99460	PSMD1	PRM	VSTAVLSITAK(ac)AK	RPMI8226+BTZ	E46-48	665.901	673.915	2	5	0.7507	0	351364		362863	0	0.171177	0
P28066	PSMA5	DDA		HeLa+MG132	E01-03									1.12639e+08	1.58727e+08	0.0338401	0.0476863
P28066	PSMA5	DDA		HeLa+MG132	E04-06									5.97779e+08	1281185078	0.17959	0.384905
P28066	PSMA5	DDA		HeLa+MG132	E07-09									1522667537	3122311925	0.457454	0.938033
P28066	PSMA5	DDA		HeLa+MG132	E10-12									1487037864	3307887385	0.446749	0.993786
P28066	PSMA5	DDA		HeLa+MG132	E13-15									1753349008	3328572294	0.526757	1
P28066	PSMA5	DDA		HeLa+MG132	E16-18									1514040333	1299390517	0.454862	0.390375
P28066	PSMA5	DDA		HeLa+MG132	E19-21									8.3257e+08	2.88255e+08	0.250128	0.0866002
P28066	PSMA5	DDA		HeLa+MG132	E22-24									3.15952e+08	1.00848e+08	0.094921	0.0302977
P28066	PSMA5	DDA		HeLa+MG132	E25-27									3.34167e+08	3.21539e+07	0.100394	0.00965996
P28066	PSMA5	DDA		HeLa+MG132	E28-30									1.15191e+08	1.73348e+06	0.0346067	0.000520788
P28066	PSMA5	DDA		HeLa+MG132	E31-33									395322715	0	0.118766	0
P28066	PSMA5	DDA		HeLa+MG132	E34-36									1195807460	4.86284e+07	0.359255	0.0146094
P28066	PSMA5	DDA		HeLa+MG132	E37-39									4.49947e+08	2.49554e+07	0.135177	0.00749732
P28066	PSMA5	DDA		HeLa+MG132	E40-42									9.05336e+07	1.60645e+08	0.0271989	0.0482624
P28066	PSMA5	DDA		HeLa+MG132	E43-45									1.12436e+08	2.38464e+06	0.0337791	0.000716415
P28066	PSMA5	DDA		HeLa+MG132	E46-48									1.19576e+08	1.14486e+06	0.0359242	0.000343949
P28066	PSMA5	PRM	ITS(ph)PLMEPSSIEK	HeLa+MG132	E01-03	756.357	760.364	2	7	0.2031	0.267			0	0	0	0
P28066	PSMA5	PRM	ITS(ph)PLMEPSSIEK	HeLa+MG132	E04-06	756.357	760.364	2	7	0	0.2842			0	0	0	0
P28066	PSMA5	PRM	ITS(ph)PLMEPSSIEK	HeLa+MG132	E07-09	756.357	760.364	2	7	0.4255	0.2044			0	0	0	0
P28066	PSMA5	PRM	ITS(ph)PLMEPSSIEK	HeLa+MG132	E10-12	756.357	760.364	2	7	0.4022	0.3086			0	0	0	0
P28066	PSMA5	PRM	ITS(ph)PLMEPSSIEK	HeLa+MG132	E13-15	756.357	760.364	2	7	0	0.1753			0	0	0	0
P28066	PSMA5	PRM	ITS(ph)PLMEPSSIEK	HeLa+MG132	E16-18	756.357	760.364	2	7	0.1415	0.1652			0	0	0	0
P28066	PSMA5	PRM	ITS(ph)PLMEPSSIEK	HeLa+MG132	E19-21	756.357	760.364	2	7	0.1415	0.1754			0	0	0	0
P28066	PSMA5	PRM	ITS(ph)PLMEPSSIEK	HeLa+MG132	E22-24	756.357	760.364	2	7	0.1415	0.1793			0	0	0	0
P28066	PSMA5	PRM	ITS(ph)PLMEPSSIEK	HeLa+MG132	E25-27	756.357	760.364	2	7	0.5118	0.2312			0	0	0	0
P28066	PSMA5	PRM	ITS(ph)PLMEPSSIEK	HeLa+MG132	E28-30	756.357	760.364	2	7	0.5958	0.3249			0	0	0	0
P28066	PSMA5	PRM	ITS(ph)PLMEPSSIEK	HeLa+MG132	E31-33	756.357	760.364	2	7	0.6844	0.6332	365780	131688	416989	117202	0.164379	0.0462017
P28066	PSMA5	PRM	ITS(ph)PLMEPSSIEK	HeLa+MG132	E34-36	756.357	760.364	2	7	0.9	0.8225	2225221	646059	2.53675e+06	574993	1	0.226665
P28066	PSMA5	PRM	ITS(ph)PLMEPSSIEK	HeLa+MG132	E37-39	756.357	760.364	2	7	0.8785	0.6927	1335420	561043	1.52238e+06	499328	0.600129	0.196838
P28066	PSMA5	PRM	ITS(ph)PLMEPSSIEK	HeLa+MG132	E40-42	756.357	760.364	2	7	0.6843	0.5049	133974		152730	0	0.0602071	0
P28066	PSMA5	PRM	ITS(ph)PLMEPSSIEK	HeLa+MG132	E43-45	756.357	760.364	2	7	0.3759	0			0	0	0	0
P28066	PSMA5	PRM	ITS(ph)PLMEPSSIEK	HeLa+MG132	E46-48	756.357	760.364	2	7	0.3759	0			0	0	0	0
P28066	PSMA5	PRM	ITSPLMEPSSIEK	HeLa+MG132	E01-03	716.374	720.381	2	6	0.9172	0.9073	54276776	12005388	6.18755e+07	1.06848e+07	0.132748	0.0229232
P28066	PSMA5	PRM	ITSPLMEPSSIEK	HeLa+MG132	E04-06	716.374	720.381	2	6	0.9078	0.911	97650640	25096012	1.11322e+08	2.23355e+07	0.23883	0.0479186
P28066	PSMA5	PRM	ITSPLMEPSSIEK	HeLa+MG132	E07-09	716.374	720.381	2	6	0.9192	0.9125	224912224	93186208	2.564e+08	8.29357e+07	0.550081	0.177931
P28066	PSMA5	PRM	ITSPLMEPSSIEK	HeLa+MG132	E10-12	716.374	720.381	2	6	0.9172	0.9171	225339200	131403152	2.56887e+08	1.16949e+08	0.551126	0.250902
P28066	PSMA5	PRM	ITSPLMEPSSIEK	HeLa+MG132	E13-15	716.374	720.381	2	6	0.9116	0.9234	148672400	139236528	169486536	1.23921e+08	0.363617	0.26586
P28066	PSMA5	PRM	ITSPLMEPSSIEK	HeLa+MG132	E16-18	716.374	720.381	2	6	0.9305	0.9311	230217024	523722176	2.62447e+08	4.66113e+08	0.563056	1
P28066	PSMA5	PRM	ITSPLMEPSSIEK	HeLa+MG132	E19-21	716.374	720.381	2	6	0.9287	0.9373	131542616	411283648	1.49959e+08	3.66042e+08	0.321722	0.785309
P28066	PSMA5	PRM	ITSPLMEPSSIEK	HeLa+MG132	E22-24	716.374	720.381	2	6	0.9085	0.929	46765688	186604112	5.33129e+07	1.66078e+08	0.114378	0.356304
P28066	PSMA5	PRM	ITSPLMEPSSIEK	HeLa+MG132	E25-27	716.374	720.381	2	6	0.9117	0.9167	33146998	78076448	3.77876e+07	6.9488e+07	0.0810696	0.14908
P28066	PSMA5	PRM	ITSPLMEPSSIEK	HeLa+MG132	E28-30	716.374	720.381	2	6	0.9277	0.9317	16294243	25677212	1.85754e+07	2.28527e+07	0.0398518	0.0490283
P28066	PSMA5	PRM	ITSPLMEPSSIEK	HeLa+MG132	E31-33	716.374	720.381	2	6	0.9442	0.9458	26896740	37973904	3.06623e+07	3.37968e+07	0.065783	0.0725077
P28066	PSMA5	PRM	ITSPLMEPSSIEK	HeLa+MG132	E34-36	716.374	720.381	2	6	0.9336	0.9397	94939248	137228096	1.08231e+08	1.22133e+08	0.232199	0.262025
P28066	PSMA5	PRM	ITSPLMEPSSIEK	HeLa+MG132	E37-39	716.374	720.381	2	6	0.9156	0.9201	45422680	62289712	5.17819e+07	5.54378e+07	0.111093	0.118937
P28066	PSMA5	PRM	ITSPLMEPSSIEK	HeLa+MG132	E40-42	716.374	720.381	2	6	0.9259	0.9295	7834045	10925393	8.93081e+06	9.7236e+06	0.0191602	0.020861
P28066	PSMA5	PRM	ITSPLMEPSSIEK	HeLa+MG132	E43-45	716.374	720.381	2	6	0.9441	0.9285	1447627	1951219	1.65029e+06	1.73658e+06	0.00354055	0.00372568
P28066	PSMA5	PRM	ITSPLMEPSSIEK	HeLa+MG132	E46-48	716.374	720.381	2	6	0.8777	0.8723	187294	321729	213515	286339	0.000458076	0.000614312
Q99460	PSMD1	DDA		HeLa+MG132	E01-03									1.58727e+08	3.83574e+07	0.026494	0.00640244
Q99460	PSMD1	DDA		HeLa+MG132	E04-06									1281185078	2.00427e+08	0.213849	0.0334543
Q99460	PSMD1	DDA		HeLa+MG132	E07-09									3122311925	1141654968	0.521162	0.19056
Q99460	PSMD1	DDA		HeLa+MG132	E10-12									3307887385	2627514958	0.552137	0.438573
Q99460	PSMD1	DDA		HeLa+MG132	E13-15									3328572294	5991060411	0.55559	1
Q99460	PSMD1	DDA		HeLa+MG132	E16-18									1299390517	2601501910	0.216888	0.434231
Q99460	PSMD1	DDA		HeLa+MG132	E19-21									2.88255e+08	513667726	0.0481142	0.085739
Q99460	PSMD1	DDA		HeLa+MG132	E22-24									1.00848e+08	114737157	0.0168331	0.0191514
Q99460	PSMD1	DDA		HeLa+MG132	E25-27									3.21539e+07	4.00744e+07	0.00536698	0.00668904
Q99460	PSMD1	DDA		HeLa+MG132	E28-30									1.73348e+06	1.57314e+06	0.000289344	0.000262581
Q99460	PSMD1	DDA		HeLa+MG132	E31-33									0	0	0	0
Q99460	PSMD1	DDA		HeLa+MG132	E34-36									4.86284e+07	5.88928e+07	0.00811683	0.00983012
Q99460	PSMD1	DDA		HeLa+MG132	E37-39									2.49554e+07	2.99387e+07	0.00416544	0.00499723
Q99460	PSMD1	DDA		HeLa+MG132	E40-42									1.60645e+08	1.6968e+08	0.0268141	0.0283222
Q99460	PSMD1	DDA		HeLa+MG132	E43-45									2.38464e+06	1.63383e+06	0.000398033	0.000272712
Q99460	PSMD1	DDA		HeLa+MG132	E46-48									1.14486e+06	1.26887e+06	0.000191095	0.000211794
Q99460	PSMD1	PRM	VSTAVLSITAK	HeLa+MG132	E01-03	545.329	549.336	2	6	0.9876	0.9675	39620636	10290534	4.51675e+07	9.15858e+06	0.197075	0.0399607
Q99460	PSMD1	PRM	VSTAVLSITAK	HeLa+MG132	E04-06	545.329	549.336	2	6	0.9893	0.9905	80699440	25530156	9.19974e+07	2.27218e+07	0.401403	0.0991399
Q99460	PSMD1	PRM	VSTAVLSITAK	HeLa+MG132	E07-09	545.329	549.336	2	6	0.9911	0.9899	158466608	85432304	1.80652e+08	7.60348e+07	0.788221	0.331755
Q99460	PSMD1	PRM	VSTAVLSITAK	HeLa+MG132	E10-12	545.329	549.336	2	6	0.9902	0.9888	168345376	191656496	1.91914e+08	1.70574e+08	0.837358	0.74425
Q99460	PSMD1	PRM	VSTAVLSITAK	HeLa+MG132	E13-15	545.329	549.336	2	6	0.9879	0.9893	116461072	257516336	1.32766e+08	2.2919e+08	0.579283	1
Q99460	PSMD1	PRM	VSTAVLSITAK	HeLa+MG132	E16-18	545.329	549.336	2	6	0.9771	0.9905	66550524	191130384	7.58676e+07	1.70106e+08	0.331026	0.742207
Q99460	PSMD1	PRM	VSTAVLSITAK	HeLa+MG132	E19-21	545.329	549.336	2	6	0.9641	0.9808	24555882	63010284	2.79937e+07	5.60792e+07	0.122142	0.244685
Q99460	PSMD1	PRM	VSTAVLSITAK	HeLa+MG132	E22-24	545.329	549.336	2	6	0.9663	0.9751	13254153	24710444	1.51097e+07	2.19923e+07	0.0659268	0.0959568
Q99460	PSMD1	PRM	VSTAVLSITAK	HeLa+MG132	E25-27	545.329	549.336	2	6	0.9753	0.9577	8775057	10655275	1.00036e+07	9.48319e+06	0.0436476	0.0413771
Q99460	PSMD1	PRM	VSTAVLSITAK	HeLa+MG132	E28-30	545.329	549.336	2	6	0.9548	0.98	2450705	3989983	2.7938e+06	3.55108e+06	0.0121899	0.0154941
Q99460	PSMD1	PRM	VSTAVLSITAK	HeLa+MG132	E31-33	545.329	549.336	2	6	0.9472	0.9493	965205	2031274	1.10033e+06	1.80783e+06	0.00480098	0.00788794
Q99460	PSMD1	PRM	VSTAVLSITAK	HeLa+MG132	E34-36	545.329	549.336	2	6	0.9581	0.9681	973274	2431383	1.10953e+06	2.16393e+06	0.00484111	0.00944167
Q99460	PSMD1	PRM	VSTAVLSITAK	HeLa+MG132	E37-39	545.329	549.336	2	6	0.9661	0.9059	792163	1049565	903066	934113	0.00394026	0.00407572
Q99460	PSMD1	PRM	VSTAVLSITAK	HeLa+MG132	E40-42	545.329	549.336	2	6	0.9772	0.9729	959162	1226477	1.09344e+06	1.09156e+06	0.00477092	0.00476272
Q99460	PSMD1	PRM	VSTAVLSITAK	HeLa+MG132	E43-45	545.329	549.336	2	6	0.9732	0.9736	770576	1135726	878457	1.0108e+06	0.00383288	0.00441031
Q99460	PSMD1	PRM	VSTAVLSITAK	HeLa+MG132	E46-48	545.329	549.336	2	6	0.9694	0.9758	655883	820128	747707	729914	0.00326239	0.00318476
Q99460	PSMD1	PRM	VSTAVLSITAK(ac)AK	HeLa+MG132	E01-03	665.901	673.915	2	6	0.8881	0.1983	848671		967485	0	1	0
Q99460	PSMD1	PRM	VSTAVLSITAK(ac)AK	HeLa+MG132	E04-06	665.901	673.915	2	6	0.7869	0.1457	327961		373876	0	0.386441	0
Q99460	PSMD1	PRM	VSTAVLSITAK(ac)AK	HeLa+MG132	E07-09	665.901	673.915	2	6	0.7186	0.1457	163912		186860	0	0.19314	0
Q99460	PSMD1	PRM	VSTAVLSITAK(ac)AK	HeLa+MG132	E10-12	665.901	673.915	2	6	0.6133	0.1457	173304		197567	0	0.204206	0
Q99460	PSMD1	PRM	VSTAVLSITAK(ac)AK	HeLa+MG132	E13-15	665.901	673.915	2	6	0.669	0	76971		87746.9	0	0.0906959	0
Q99460	PSMD1	PRM	VSTAVLSITAK(ac)AK	HeLa+MG132	E16-18	665.901	673.915	2	6	0.6166	0	86703		98841.4	0	0.102163	0
Q99460	PSMD1	PRM	VSTAVLSITAK(ac)AK	HeLa+MG132	E19-21	665.901	673.915	2	6	0.6179	0	51324		58509.4	0	0.0604757	0
Q99460	PSMD1	PRM	VSTAVLSITAK(ac)AK	HeLa+MG132	E22-24	665.901	673.915	2	6	0.5751	0			0	0	0	0
Q99460	PSMD1	PRM	VSTAVLSITAK(ac)AK	HeLa+MG132	E25-27	665.901	673.915	2	6	0.5876	0			0	0	0	0
Q99460	PSMD1	PRM	VSTAVLSITAK(ac)AK	HeLa+MG132	E28-30	665.901	673.915	2	6	0.6236	0	36821		41975.9	0	0.0433867	0
Q99460	PSMD1	PRM	VSTAVLSITAK(ac)AK	HeLa+MG132	E31-33	665.901	673.915	2	6	0.4006	0			0	0	0	0
Q99460	PSMD1	PRM	VSTAVLSITAK(ac)AK	HeLa+MG132	E34-36	665.901	673.915	2	6	0.4684	0			0	0	0	0
Q99460	PSMD1	PRM	VSTAVLSITAK(ac)AK	HeLa+MG132	E37-39	665.901	673.915	2	6	0.5729	0			0	0	0	0
Q99460	PSMD1	PRM	VSTAVLSITAK(ac)AK	HeLa+MG132	E40-42	665.901	673.915	2	6	0.5655	0			0	0	0	0
Q99460	PSMD1	PRM	VSTAVLSITAK(ac)AK	HeLa+MG132	E43-45	665.901	673.915	2	6	0.7361	0	93706		106825	0	0.110415	0
Q99460	PSMD1	PRM	VSTAVLSITAK(ac)AK	HeLa+MG132	E46-48	665.901	673.915	2	6	0.6987	0	70303		80145.4	0	0.0828389	0
