# Supplementary material for: Linking post-translational modifications and protein turnover by site-resolved protein turnover profiling
Source: Nat Commun. 2022 Jan 10;13:165. doi: 10.1038/s41467-021-27639-0 (PMC8748498; doi:10.1038/s41467-021-27639-0)
Supplement: Supplementary file 9 — Supplementary Dataset 6 [file 41467_2021_27639_MOESM9_ESM.xlsx]

## Sheet: Explanation
	Supplementary Data 6: Ac-GG-K pairs This table contains all lysine residues for which turnover (as N/P ratio) was determined in an acetylated, di-Gly (ubiquitin-remnant), and unmodified state. Median fold changes between modified and unmodified sites are indicated as well as their statistical significance. Further, this table contains functional annotations from UniProt, KEGG (Kyoto Encyclopedia …
	Column	Explanation
	Unmodified Site	UniProt identifier and position of lysine residue
	Uniprot IDs	Human UniProt Identifiers that contain this lysine residue; together these build a protein group
	Gene names	Human genes in the protein group
	Protein names	Human proteins in the protein group
	Dataset_acK	Datasets in which the acetylated site was quantified
	Dataset_GGK	Datasets in which the ubiquitinated site was quantified
	Differences log2(acK/counter)	Binary logarithm of the ratio of the acetylated peptidoform's N/P ratio to the counterpart peptide's N/P ratio; if several acetylated or counterpart peptides existed, the median of the binary logarithms of the ratio was taken
	Differences log2(GGK/counter)	Binary logarithm of the ratio of the di-Gly peptidoform's N/P ratio to the counterpart peptide's N/P ratio; if several acetylated or counterpart peptides existed, the median of the binary logarithms of the ratio was taken
	Significant global.acK	Binary logarithm of the ratio of the modified peptidoform's N/P ratio to the counterpart peptide's N/P ratio; if several counterpart peptides existed, the median of the binary logarithms of the ratio was taken; if several modified peptidoforms span a modified site, the ratios for each are separated by a semicolon
	Significant global.GGK	Binary logarithm of the ratio of the modified peptidoform's turnover rate K to the counterpart peptide's protein turnover K; if several counterpart peptides existed, the median of the binary logarithms of the ratio was taken; if several modified peptidoforms span a modified site, the ratios for each are separated by a semicolon
	Mapped peptidoforms_acK	All acetylated peptidoforms that span the acetylated site
	Mapped peptidoforms_GGK	All di-Gly peptidoforms that span the di-Gly site
	Differences xh log2(acK/counter)	Binary logarithm of the ratio of the acetylated peptidoform's N/P ratio to the counterpart peptide's N/P ratio after the 'x' h pulse; if several counterpart peptides existed, the median of the binary logarithms of the ratio was taken; if several modified peptidoforms span the modified site, the ratios for each are separated by a semicolon
	Differences xh log2(GGK/counter)	Binary logarithm of the ratio of the di-Gly peptidoform's N/P ratio to the counterpart peptide's N/P ratio after the 'x' h pulse; if several counterpart peptides existed, the median of the binary logarithms of the ratio was taken; if several modified peptidoforms span the modified site, the ratios for each are separated by a semicolon

## Sheet: ac-ubi-unmod K pairs
Unmodified Site	Uniprot IDs	Gene names	Protein names	Dataset_acK	Dataset_GGK	Differences log2(acK/counter)	MedianDifferences log2(GGK/counter)	Significant global.acK	Significant global.GGK	Mapped peptidoforms_acK	Mapped peptidoforms_GGK	Differences 6h log2(acK/counter)	Differences 24h log2(acK/counter)	Differences 40h log2(acK/counter)	Differences 6h log2(GGK/counter)	Differences 24h log2(GGK/counter)	Differences 40h log2(GGK/counter)	Secondary structure	UniProt Keywords	CORUM complexes	Prosite name	KEGG name	HPA Protein class	HPA Subcellular location
Q99547_K150	Q99547	MPHOSPH6	M-phase phosphoprotein 6	6h;24h;40h	6h;24h;40h	-0.0271743	-0.0945153	FALSE	FALSE	DHANYEEDENGDITPIK(ac)AK	DHANYEEDENGDITPIK(gl)AK	-0.533912	0.0677686	-0.0271743	-0.0945153	0.0524125	-0.208172		Completeproteome;Cytoplasm;Nucleus;Phosphoprotein;Polymorphism;Referenceproteome;RNA-binding;rRNAprocessing			RNA degradation	Predicted intracellular proteins	Nucleoplasm;Nucleoli
P05455_K397	P05455	SSB	Lupus La protein	6h;24h;40h;TMT	6h;24h;40h	-1.83491	-0.0767192	FALSE	FALSE	AREETDKEEPASK(ac)QQK;EETDKEEPASK(ac)QQK	EETDKEEPASK(gl)QQK	N/A;-2.181665018	N/A;-1.834906057	N/A;-0.874315739	-0.182263	-0.0767192	0.0411139		3D-structure;Acetylation;Completeproteome;Nucleus;Phosphoprotein;Polymorphism;Referenceproteome;RNA-binding;Systemiclupuserythematosus	Emerin complex 25;H2AX complex, isolated from cells without IR exposure	HTH_LA;RRM	Systemic lupus erythematosus	Predicted intracellular proteins	Nucleoplasm
P05455_K328	P05455	SSB	Lupus La protein	24h;40h	6h;24h;40h	-0.107719	-0.160097	FALSE	FALSE	IIEDQQESLNK(ac)WK	IIEDQQESLNK(gl)WK	N/A	-0.168028	-0.0474101	0.550001	-0.425131	-0.160097		3D-structure;Acetylation;Completeproteome;Nucleus;Phosphoprotein;Polymorphism;Referenceproteome;RNA-binding;Systemiclupuserythematosus	Emerin complex 25;H2AX complex, isolated from cells without IR exposure	HTH_LA;RRM	Systemic lupus erythematosus	Predicted intracellular proteins	Nucleoplasm
P14866_K269	P14866;P14866-2	HNRNPL	Heterogeneous nuclear ribonucleoprotein L	6h;24h;40h	6h;24h;40h	-0.134365	-0.000838965	slower	FALSE	IEYAK(ac)PTR	IEYAK(gl)PTR	0.796038	-0.134365	-1.34552	-0.216583	0.0321178	-0.000838965		3D-structure;Acetylation;Alternativesplicing;Completeproteome;Cytoplasm;Directproteinsequencing;Nucleus;Phosphoprotein;Referenceproteome;Repeat;Ribonucleoprotein;RNA-binding	Emerin complex 52	RRM		Plasma proteins;Predicted intracellular proteins	Nucleoplasm
P14866_K97	P14866	HNRNPL	Heterogeneous nuclear ribonucleoprotein L	24h;40h;TMT	6h;24h;40h	-0.473173	-0.123584	FALSE	FALSE	TDNAGDQHGGGGGGGGGAGAAGGGGGGENYDDPHK(ac)TPASPVVHIR;LKTDNAGDQHGGGGGGGGGAGAAGGGGGGENYDDPHK(ac)TPASPVVHIR	TDNAGDQHGGGGGGGGGAGAAGGGGGGENYDDPHK(gl)TPASPVVHIR	N/A;N/A	-0.920367927;0.083174415	-1.590947313;-0.025978509	0.805991	-0.124951	-0.123584		3D-structure;Acetylation;Alternativesplicing;Completeproteome;Cytoplasm;Directproteinsequencing;Nucleus;Phosphoprotein;Referenceproteome;Repeat;Ribonucleoprotein;RNA-binding	Emerin complex 52	RRM		Plasma proteins;Predicted intracellular proteins	Nucleoplasm
P51991_K126	P51991;P51991-2	HNRNPA3	Heterogeneous nuclear ribonucleoprotein A3	6h;24h;40h	6h;24h;40h	-0.301265	-0.0274775	FALSE	FALSE	EDSVKPGAHLTVK(ac)K	EDSVKPGAHLTVK(gl)K	1.29151	-0.495022	-0.301265	0.186479	-0.235114	-0.0274775		Acetylation;Alternativesplicing;Completeproteome;Directproteinsequencing;Methylation;mRNAprocessing;mRNAsplicing;Nucleus;Phosphoprotein;Referenceproteome;Repeat;Ribonucleoprotein;RNA-binding;Spliceosome	C complex spliceosome	RRM	Spliceosome	Plasma proteins;Predicted intracellular proteins	Nucleoplasm
O75937_K135	O75937	DNAJC8	DnaJ homolog subfamily C member 8	6h;24h;40h	24h;40h	0.00741082	-0.509078	FALSE	FALSE	EYVEHTVK(ac)ER	EYVEHTVK(gl)ER	0.973922	-0.952112	0.00741082	N/A	0.173187	-1.19134		Acetylation;Chaperone;Completeproteome;Phosphoprotein;Referenceproteome	17S U2 snRNP;Spliceosome	DNAJ_2		Predicted intracellular proteins	Nucleoplasm
Q15651_K33	Q15651;Q15651-2;P05204	HMGN3;HMGN2	High mobility group nucleosome-binding domain-containing protein 3;Non-histone chromosomal protein HMG-17	24h;40h	6h;24h;40h	-2.00298	0.127196	slower	FALSE	LSAK(ac)PAPPKPEPK	LSAK(gl)PAPPKPEPK	N/A	-2.15385	-1.85212	0.25191	0.127196	0.0130016		Alternativesplicing;Chromatinregulator;Completeproteome;DNA-binding;Nucleus;Phosphoprotein;Referenceproteome		HMG14_17		Predicted intracellular proteins	Nucleoplasm;Cytosol
Q05682_K273	Q05682;Q05682-3;Q05682-2;Q05682-6;Q05682-5;Q05682-4	CALD1	Caldesmon	24h;40h	6h;24h;40h	-0.238747	-0.320896	FALSE	FALSE	EAEGAPQVEAGK(ac)R	EAEGAPQVEAGK(gl)R	N/A	-0.400063	-0.0774318	0.970466	-0.320896	-0.705911		Actin-binding;Alternativesplicing;Calmodulin-binding;Completeproteome;Cytoplasm;Cytoskeleton;Muscleprotein;Phosphoprotein;Polymorphism;Referenceproteome;Repeat			Vascular smooth muscle contraction	Plasma proteins;Predicted intracellular proteins	Plasma membrane;Actin filaments
P34932_K557	P34932	HSPA4	Heat shock 70 kDa protein 4	6h;24h;40h	6h;24h;40h	-0.414977	-0.220994	slower	FALSE	AESEEMETSQAGSK(ac)DKK	AESEEMETSQAGSK(gl)DKK;AESEEMETSQAGSK(gl)DK	-1.12976	-0.414977	-0.338578	-0.294194877;N/A	-0.220994298;-0.083089271	-0.422590283;-0.153701067		Acetylation;Alternativesplicing;ATP-binding;Completeproteome;Cytoplasm;Directproteinsequencing;Nucleotide-binding;Phosphoprotein;Referenceproteome;Stressresponse	HCF-1 complex;Kinase maturation complex 1;MLL1-WDR5 complex;TLE1 corepressor complex (MASH1 promoter-corepressor complex)	HSP70_2;HSP70_3	Antigen processing and presentation	Cancer-related genes;Plasma proteins;Predicted intracellular proteins	Nucleoplasm;Cytosol
P34932_K559	P34932	HSPA4	Heat shock 70 kDa protein 4	6h;24h;40h	24h;40h	-0.155729	-0.203794	FALSE	FALSE	AESEEMETSQAGSKDK(ac)K	AESEEMETSQAGSKDK(gl)	N/A	-0.155729	N/A	N/A	-0.203794	N/A		Acetylation;Alternativesplicing;ATP-binding;Completeproteome;Cytoplasm;Directproteinsequencing;Nucleotide-binding;Phosphoprotein;Referenceproteome;Stressresponse	HCF-1 complex;Kinase maturation complex 1;MLL1-WDR5 complex;TLE1 corepressor complex (MASH1 promoter-corepressor complex)	HSP70_2;HSP70_3	Antigen processing and presentation	Cancer-related genes;Plasma proteins;Predicted intracellular proteins	Nucleoplasm;Cytosol
O75347_K51	O75347;O75347-2	TBCA	Tubulin-specific chaperone A	40h;TMT	6h;24h;40h	0.119863	-0.0662622	FALSE	FALSE	AEDGENYDIK(ac)K	AEDGENYDIK(gl)K;MRAEDGENYDIK(gl)K	N/A	N/A	0.119863	-0.066262166;N/A	-0.095973775;-0.086821759	0.128606459;0.065909366	helix	3D-structure;Acetylation;Alternativesplicing;Chaperone;Completeproteome;Cytoplasm;Cytoskeleton;Microtubule;Referenceproteome				Predicted intracellular proteins	Nucleoli;Microtubules
P68363_K60	P68363;P68363-2;Q13748;Q13748-2;Q6PEY2;Q71U36;Q71U36-2;Q9BQE3	TUBA1B;TUBA3C;TUBA3E;TUBA1A;TUBA1C	Tubulin alpha-1B chain;Tubulin alpha-3C/D chain;Tubulin alpha-3E chain;Tubulin alpha-1A chain;Tubulin alpha-1C chain	24h;TMT	6h;24h;40h	-0.282154	-0.0958444	FALSE	faster	TIGGGDDSFNTFFSETGAGK(ac)HVPR	TIGGGDDSFNTFFSETGAGK(gl)HVPR	N/A	-0.282154	N/A	2.4759	-0.231077	-0.0958444		3D-structure;Acetylation;Alternativesplicing;Completeproteome;Cytoplasm;Cytoskeleton;Directproteinsequencing;GTP-binding;Isopeptidebond;Methylation;Microtubule;Nitration;Nucleotide-binding;Phosphoprotein;Referenceproteome;Ublconjugation	60S APC containing complex;Parvulin-associated pre-rRNP complex	TUBULIN	Gap junction;Pathogenic Escherichia coli infection;Phagosome	Predicted intracellular proteins	Microtubules
Q9GZZ1_K34	Q9GZZ1	NAA50	N-alpha-acetyltransferase 50	6h;24h;40h	6h;24h;40h	-2.93336	-0.114008	slower	FALSE	LNQVIFPVSYNDK(ac)FYKDVLEVGELAK;LNQVIFPVSYNDK(ac)FYK	LNQVIFPVSYNDK(gl)FYK;LNQVIFPVSYNDK(gl)FYKDVLEVGELAK	N/A;N/A	-2.315302804;-2.325559288	-3.632357438;-3.541160339	N/A;N/A	0.170230314;N/A	-0.398246577;N/A	helix	3D-structure;Acetylation;Acyltransferase;Alternativesplicing;Completeproteome;Cytoplasm;Phosphoprotein;Referenceproteome;Transferase		GNAT		Enzymes;Predicted intracellular proteins
Q9GZZ1_K37	Q9GZZ1	NAA50	N-alpha-acetyltransferase 50	6h;24h;40h;TMT	6h;24h	-2.671	-0.684417	slower	FALSE	FYK(ac)DVLEVGELAK;LNQVIFPVSYNDKFYK(ac)DVLEVGELAK	FYK(gl)DVLEVGELAK	-2.808479463;-0.332064513	-2.53351514;-2.528991461	-3.763973487;-3.855983228	0.447345	-1.81618	N/A	helix	3D-structure;Acetylation;Acyltransferase;Alternativesplicing;Completeproteome;Cytoplasm;Phosphoprotein;Referenceproteome;Transferase		GNAT		Enzymes;Predicted intracellular proteins
Q08J23_K28	Q08J23;Q08J23-2	NSUN2	tRNA (cytosine(34)-C(5))-methyltransferase	6h;24h;40h	6h;24h;40h	0.0171218	0.149594	FALSE	FALSE	LQQQQRPEDAEDGAEGGGK(ac)R	LQQQQRPEDAEDGAEGGGK(gl)R	-0.381549	0.0171218	0.0767456	0.332339	0.149594	-0.0201435		Acetylation;Alternativesplicing;Cellcycle;Celldivision;Completeproteome;Cytoplasm;Cytoskeleton;Directproteinsequencing;Diseasemutation;Mentalretardation;Methyltransferase;Mitosis;Nucleus;Phosphoprotein;Polymorphism;Referenceproteome;RNA-binding;S-adenosyl-L-methionine;Transferase;tRNA-binding;tRNAprocessing		SAM_MT_RSMB_NOP		Disease related genes;Enzymes;Potential drug targets;Predicted intracellular proteins	Nucleoplasm
P15170-2_K333	P15170-2;P15170-3;P15170;Q8IYD1	GSPT1;GSPT2	Eukaryotic peptide chain release factor GTP-binding subunit ERF3A;Eukaryotic peptide chain release factor GTP-binding subunit ERF3B	24h;40h;TMT	6h;24h;40h	-0.309838	0.00640361	FALSE	FALSE	KGEFETGFEK(ac);KGEFETGFEK(ac)GGQTR	KGEFETGFEK(gl)GGQTR	N/A;N/A	N/A;-0.514549676	N/A;-0.105126433	0.560432	0.00640361	-0.236392		3D-structure;Alternativesplicing;Completeproteome;GTP-binding;Nonsense-mediatedmRNAdecay;Nucleotide-binding;Proteinbiosynthesis;Referenceproteome		G_TR_1;G_TR_2	mRNA surveillance pathway	Plasma proteins;Predicted intracellular proteins	Vesicles;Cytosol
P07195_K7	P07195	LDHB	L-lactate dehydrogenase B chain	6h;24h;40h;TMT	6h;24h;40h	-0.79327	2.00647	slower	faster	EK(ac)LIAPVAEEEATVPNNK	EK(gl)LIAPVAEEEATVPNNK	-1.87563	-0.659306	-0.79327	2.33931	2.00647	1.26613	helix	3D-structure;Acetylation;Completeproteome;Cytoplasm;Directproteinsequencing;Diseasemutation;NAD;Oxidoreductase;Phosphoprotein;Polymorphism;Referenceproteome		L_LDH	Cysteine and methionine metabolism;Glycolysis / Gluconeogenesis;Propanoate metabolism;Pyruvate metabolism	Disease related genes;Enzymes;FDA approved drug targets;Plasma proteins;Predicted intracellular proteins	Cytosol
P06454-2_K102	P06454-2;P06454	PTMA	Prothymosin alpha;Prothymosin alpha, N-terminally processed;Thymosin alpha-1	6h;24h;40h	6h;24h;40h	-0.168523	-0.107646	FALSE	FALSE	AAEDDEDDDVDTK(ac)K;RAAEDDEDDDVDTK(ac)K	AAEDDEDDDVDTK(gl)K;RAAEDDEDDDVDTK(gl)K	1.724623412;0.554472754	-0.433518491;-0.498230132	-0.160817347;-0.176229335	-0.045179695;-0.245283614	-0.129082357;-0.146647185	-0.079286478;-0.086208887		3D-structure;Acetylation;Alternativesplicing;Completeproteome;Directproteinsequencing;Nucleus;Phosphoprotein;Referenceproteome				Plasma proteins;Predicted intracellular proteins	Nucleoplasm;Cytosol
P84103_K85	P84103;P84103-2	SRSF3	Serine/arginine-rich splicing factor 3	6h;24h;40h	6h;24h;40h	-0.183195	-0.0803866	faster	FALSE	VELSNGEK(ac)R	VELSNGEK(gl)R;VRVELSNGEK(gl)R	1.87263	-0.183195	-0.298371	0.11020264;-0.137841135	-0.017235135;-0.2112221	-0.022932068;-0.180983134		3D-structure;Acetylation;Alternativesplicing;Completeproteome;Cytoplasm;Directproteinsequencing;mRNAprocessing;mRNAsplicing;mRNAtransport;Nucleus;Phosphoprotein;Referenceproteome;Repeat;RNA-binding;Transport	Spliceosome	RRM	Spliceosome	Cancer-related genes;Plasma proteins;Predicted intracellular proteins	Nucleoplasm
P20962_K15	P20962	PTMS	Parathymosin	6h;24h;40h	6h;24h;40h	-1.08442	-0.207536	slower	FALSE	SVEAAAELSAK(ac)DLK	SVEAAAELSAK(gl)DLK	0.88314	-1.2094	-1.08442	-1.17046	-0.207536	-0.171702		Acetylation;Completeproteome;Directproteinsequencing;Immunity;Phosphoprotein;Referenceproteome				Predicted intracellular proteins	Nucleoplasm;Nucleoli
P20962_K92	P20962	PTMS	Parathymosin	24h;40h	6h;24h;40h	-0.404895	-0.205848	FALSE	FALSE	AAEEEDEADPK(ac)R	AAEEEDEADPK(gl)R;RAAEEEDEADPK(gl)R	N/A	-0.474647	-0.335143	0.709116921;N/A	-0.198472945;-0.205848208	-0.247156728;-2.765240566		Acetylation;Completeproteome;Directproteinsequencing;Immunity;Phosphoprotein;Referenceproteome				Predicted intracellular proteins	Nucleoplasm;Nucleoli
P18621_K167	P18621;P18621-3;P18621-2	RPL17	60S ribosomal protein L17	6h;24h	6h;24h	2.19255	4.0919	faster	faster	EQIVPKPEEEVAQK(ac)K	EQIVPKPEEEVAQK(gl)K	2.88097	1.50413	N/A	4.88877	3.29503	N/A		3D-structure;Alternativesplicing;Completeproteome;Directproteinsequencing;Phosphoprotein;Referenceproteome;Ribonucleoprotein;Ribosomalprotein	60S ribosomal subunit, cytoplasmic;Nop56p-associated pre-rRNA complex;Ribosome, cytoplasmic	RIBOSOMAL_L22	Ribosome	Plasma proteins;Predicted intracellular proteins;Ribosomal proteins	Endoplasmic reticulum;Cytosol
P05387_K21	P05387	RPLP2	60S acidic ribosomal protein P2	24h;40h	6h;24h;40h	-0.249244	1.00696	FALSE	faster	YVASYLLAALGGNSSPSAK(ac)DIK	YVASYLLAALGGNSSPSAK(gl)DIKK;YVASYLLAALGGNSSPSAK(gl)DIK	N/A	-0.371061	-0.127428	2.46686808;2.551155285	0.894509126;1.119409356	0.423205383;0.698398776	helix	3D-structure;Acetylation;Alternativesplicing;Completeproteome;Directproteinsequencing;Phosphoprotein;Referenceproteome;Ribonucleoprotein;Ribosomalprotein	60S ribosomal subunit, cytoplasmic;Nop56p-associated pre-rRNA complex;Ribosome, cytoplasmic;TRBP containing complex (DICER, RPL7A, EIF6, MOV10 and subunits of the 60S ribosomal particle)		Ribosome	Plasma proteins;Predicted intracellular proteins;Ribosomal proteins	Mitochondria
Q02543_K136	Q02543	RPL18A	60S ribosomal protein L18a	6h;24h;40h	6h;24h;40h	-0.0291078	3.13652	FALSE	faster	VEEIAASK(ac)CR	VEEIAASK(gl)CR	N/A	-0.204184	0.145969	N/A	3.44975	2.8233		3D-structure;Completeproteome;Phosphoprotein;Referenceproteome;Ribonucleoprotein;Ribosomalprotein	60S ribosomal subunit, cytoplasmic;Nop56p-associated pre-rRNA complex;Ribosome, cytoplasmic;TRBP containing complex (DICER, RPL7A, EIF6, MOV10 and subunits of the 60S ribosomal particle)		Ribosome	Plasma proteins;Predicted intracellular proteins;Ribosomal proteins	Nucleoli;Cytosol
P62241_K37	P62241	RPS8	40S ribosomal protein S8	6h;24h;40h	6h;24h;40h	0.521658	3.90391	FALSE	faster	YELGRPAANTK(ac)IGPR	PAANTK(gl)IGPR;YELGRPAANTK(gl)IGPR	0.521658	0.608892	0.0503647	4.772840261;5.416644007	3.03498696;N/A	2.079898625;N/A		3D-structure;Acetylation;Completeproteome;Cytoplasm;Directproteinsequencing;Polymorphism;Referenceproteome;Ribonucleoprotein;Ribosomalprotein	40S ribosomal subunit, cytoplasmic;Nop56p-associated pre-rRNA complex;Ribosome, cytoplasmic	RIBOSOMAL_S8E	Ribosome	Plasma proteins;Predicted intracellular proteins;Ribosomal proteins	Endoplasmic reticulum;Cytosol
P46783_K138	P46783	RPS10	40S ribosomal protein S10	24h	6h;24h;40h	1.63743	0.111675	FALSE	slower	SAVPPGADK(ac)K	SAVPPGADK(gl)K(gl)AEAGAGSATEFQFR;RSAVPPGADK(gl)K;SAVPPGADK(gl)K	N/A	1.63743	N/A	-0.813143939;N/A;N/A	0.114542999;0.111674669;0.341631808	-0.017964728;N/A;N/A		3D-structure;Completeproteome;Cytoplasm;Diamond-Blackfananemia;Directproteinsequencing;Methylation;Nucleus;Phosphoprotein;Referenceproteome;Ribonucleoprotein;Ribosomalprotein	40S ribosomal subunit, cytoplasmic;Ribosome, cytoplasmic		Ribosome	Disease related genes;Plasma proteins;Predicted intracellular proteins;Predicted membrane proteins;Ribosomal proteins	Cytosol
P60866_K8	P60866;P60866-2	RPS20	40S ribosomal protein S20	6h;24h;40h;TMT	6h;24h;40h	-0.093957	0.0339427	FALSE	FALSE	DTGK(ac)TPVEPEVAIHR	DTGK(gl)TPVEPEVAIHR;(ac)AFK(gl)DTGK;(ac)AFK(gl)DTGK(gl)TPVEPEVAIHR;AFK(gl)DTGK(gl)TPVEPEVAIHR	0.111941	-0.164368	-0.093957	-0.051268001;2.605188767;0.261290203;N/A	-0.001145655;0.029041475;-0.93029538;0.100954481	0.105378958;0.075909336;0.033942737;-0.007280358		3D-structure;Acetylation;Alternativesplicing;Completeproteome;Cytoplasm;Directproteinsequencing;Isopeptidebond;Phosphoprotein;Referenceproteome;Ribonucleoprotein;Ribosomalprotein;Ublconjugation	40S ribosomal subunit, cytoplasmic;Ribosome, cytoplasmic	RIBOSOMAL_S10	Ribosome	Plasma proteins;Predicted intracellular proteins;Ribosomal proteins	Endoplasmic reticulum;Cytosol
P62424_K97	P62424	RPL7A	60S ribosomal protein L7a	24h;40h	6h	-2.87395	4.52335	slower	faster	QTATQLLK(ac)LAHK	QTATQLLK(gl)LAHK	N/A	-2.99669	-2.75121	4.52335	N/A	N/A		3D-structure;Acetylation;Chromosomalrearrangement;Completeproteome;Polymorphism;Referenceproteome;Ribonucleoprotein;Ribosomalprotein	60S ribosomal subunit, cytoplasmic;Nop56p-associated pre-rRNA complex;Ribosome, cytoplasmic;TRBP containing complex (DICER, RPL7A, EIF6, MOV10 and subunits of the 60S ribosomal particle);TRBP containing complex (DICER, TRBP, AGO2, RPL7A, EIF6, MOV10)	RIBOSOMAL_L7AE	Ribosome	Disease related genes;Plasma proteins;Predicted intracellular proteins;Ribosomal proteins	Nucleoli;Vesicles
P62913_K85	P62913;P62913-2	RPL11	60S ribosomal protein L11	6h;24h;40h	6h;24h;40h	-0.632947	2.32773	slower	faster	AEEILEK(ac)GLK	AEEILEK(gl)GLK	-0.632947	-0.566788	-0.697922	3.43565	2.32773	0.42744		3D-structure;Acetylation;Alternativesplicing;Completeproteome;Diamond-Blackfananemia;Directproteinsequencing;Diseasemutation;Nucleus;Phosphoprotein;Referenceproteome;Ribonucleoprotein;Ribosomalprotein;RNA-binding;rRNA-binding	60S ribosomal subunit, cytoplasmic;Nop56p-associated pre-rRNA complex;Ribosome, cytoplasmic;TRBP containing complex (DICER, RPL7A, EIF6, MOV10 and subunits of the 60S ribosomal particle)	RIBOSOMAL_L5	Ribosome	Disease related genes;Plasma proteins;Predicted intracellular proteins;Ribosomal proteins	Vesicles
P61254_K142	P61254	RPL26	60S ribosomal protein L26	6h;24h;40h	6h;24h;40h	-0.50815	0.878343	FALSE	faster	YKEETIEK(ac)MQE	YKEETIEK(gl)MQE;EETIEK(gl)MQE	-1.45484	0.366784	-0.50815	2.220421008;2.244188666	0.878201428;0.878484312	0.685098435;0.258565002		3D-structure;Completeproteome;Diamond-Blackfananemia;Phosphoprotein;Referenceproteome;Ribonucleoprotein;Ribosomalprotein	60S ribosomal subunit, cytoplasmic;Nop56p-associated pre-rRNA complex;Ribosome, cytoplasmic	RIBOSOMAL_L24	Ribosome	Disease related genes;Predicted intracellular proteins;Ribosomal proteins	Nucleoli;Endoplasmic reticulum;Cytosol
P62913_K52	P62913;P62913-2	RPL11	60S ribosomal protein L11	6h;24h;40h	6h;24h	-0.116888	3.29165	FALSE	faster	VLEQLTGQTPVFSK(ac)AR	VLEQLTGQTPVFSK(gl)AR	0.479741	-0.116888	-0.413717	6.63756	-0.0542606	N/A		3D-structure;Acetylation;Alternativesplicing;Completeproteome;Diamond-Blackfananemia;Directproteinsequencing;Diseasemutation;Nucleus;Phosphoprotein;Referenceproteome;Ribonucleoprotein;Ribosomalprotein;RNA-binding;rRNA-binding	60S ribosomal subunit, cytoplasmic;Nop56p-associated pre-rRNA complex;Ribosome, cytoplasmic;TRBP containing complex (DICER, RPL7A, EIF6, MOV10 and subunits of the 60S ribosomal particle)	RIBOSOMAL_L5	Ribosome	Disease related genes;Plasma proteins;Predicted intracellular proteins;Ribosomal proteins	Vesicles
P46777_K178	P46777	RPL5	60S ribosomal protein L5	6h;24h;40h	24h	0.122809	2.91798	FALSE	N/A	GAVDGGLSIPHSTK(ac)R	GAVDGGLSIPHSTK(gl)R	0.122809	-0.505304	0.626748	N/A	2.91798	N/A		3D-structure;Acetylation;Completeproteome;Cytoplasm;Diamond-Blackfananemia;Directproteinsequencing;Diseasemutation;Nucleus;Phosphoprotein;Polymorphism;Referenceproteome;Ribonucleoprotein;Ribosomalprotein;RNA-binding;rRNA-binding	60S ribosomal subunit, cytoplasmic;Nop56p-associated pre-rRNA complex;Ribosome, cytoplasmic		Ribosome	Cancer-related genes;Disease related genes;Plasma proteins;Predicted intracellular proteins;Ribosomal proteins	Nucleoli;Endoplasmic reticulum;Cytosol
Q96HC4_K97	Q96HC4	PDLIM5	PDZ and LIM domain protein 5	6h;24h;40h	24h;40h	-0.250091	-0.498025	FALSE	FALSE	ASAAPKPEPVPVQK(ac)GEPK	ASAAPKPEPVPVQK(gl)GEPK	-0.884747	-0.250091	-0.0656563	N/A	-0.324603	-0.671448		3D-structure;Acetylation;Alternativesplicing;Celljunction;Cellmembrane;Completeproteome;Cytoplasm;Directproteinsequencing;LIMdomain;Membrane;Metal-binding;Phosphoprotein;Polymorphism;Postsynapticcellmembrane;Referenceproteome;Repeat;Synapse;Synaptosome;Zinc		LIM_DOMAIN_1;LIM_DOMAIN_2;PDZ		Plasma proteins;Predicted intracellular proteins;Predicted membrane proteins	Nucleoplasm;Plasma membrane;Focal adhesion sites
Q14847_K121	Q14847;Q14847-3;Q14847-2	LASP1	LIM and SH3 domain protein 1	6h;24h;40h	6h;24h;40h	-0.0464259	0.121966	FALSE	FALSE	TQDQISNIK(ac)YHEEFEK	TQDQISNIK(gl)YHEEFEK	-0.254098	-0.0464259	0.0765986	-0.866506	0.231129	0.121966		3D-structure;Acetylation;Actin-binding;Alternativesplicing;Completeproteome;Cytoplasm;Cytoskeleton;Directproteinsequencing;Iontransport;LIMdomain;Metal-binding;Phosphoprotein;Referenceproteome;Repeat;SH3domain;Transport;Zinc		LIM_DOMAIN_1;LIM_DOMAIN_2;NEBULIN;SH3		Cancer-related genes;Plasma proteins;Predicted intracellular proteins	Plasma membrane;Focal adhesion sites;Cytosol
P53999_K68	P53999	SUB1	Activated RNA polymerase II transcriptional coactivator p15	6h;24h;40h	6h;24h;40h	-0.414457	-0.0384646	FALSE	FALSE	DDNMFQIGK(ac)MR	DDNMFQIGK(gl)MR	-1.59675	-0.241764	-0.414457	-0.95664	-0.0384646	0.126681		3D-structure;Acetylation;Activator;Completeproteome;Directproteinsequencing;DNA-binding;Nucleus;Phosphoprotein;Polymorphism;Referenceproteome;Transcription;Transcriptionregulation	HNF4A-SUB1 complex;TFIIIC containing-TOP1-SUB1 complex			Plasma proteins;Predicted intracellular proteins	Nucleoplasm;Nucleoli
P31949_K55	P31949	S100A11	Protein S100-A11;Protein S100-A11, N-terminally processed	6h;24h;40h	6h;24h;40h	-0.0830668	0.786228	FALSE	faster	NQK(ac)DPGVLDR	NQK(gl)DPGVLDR;TEFLSFMNTELAAFTKNQK(gl)	-0.422748	-0.0830668	0.0732764	1.265178561;1.144998916	0.419315653;N/A	0.427457361;N/A		3D-structure;Acetylation;Calcium;Completeproteome;Cytoplasm;Directproteinsequencing;Disulfidebond;Metal-binding;Nucleus;Phosphoprotein;Referenceproteome;Repeat		EF_HAND_1;EF_HAND_2;S100_CABP		Plasma proteins;Predicted intracellular proteins
P43487-2_K182	P43487-2;P43487	RANBP1	Ran-specific GTPase-activating protein	6h;24h;40h;TMT	6h;24h;40h	-0.841995	-0.229678	slower	FALSE	VAEK(ac)LEALSVK	VAEK(gl)LEALSVK	-2.97931	-0.841995	-0.74258	-0.808237	0.00124437	-0.229678		3D-structure;Acetylation;Alternativesplicing;Completeproteome;Directproteinsequencing;GTPaseactivation;Phosphoprotein;Polymorphism;Referenceproteome	RANBMP-CD39 complex;RANBP1-RAN-KPNB1 complex	RANBD1		Plasma proteins;Predicted intracellular proteins	Cytosol
O60884_K39	O60884	DNAJA2	DnaJ homolog subfamily A member 2	6h;40h	6h;24h;40h	0.088975	0.45221	N/A	faster	EYHPDK(ac)NPNAGDKFK	EYHPDK(gl)NPNAGDK;EYHPDK(gl)NPNAGDKFK	0.981683	N/A	-0.803733	0.571306848;1.361449933	0.127105607;0.398329392	0.506089766;-1.401730695		Acetylation;Chaperone;Completeproteome;Lipoprotein;Membrane;Metal-binding;Methylation;Phosphoprotein;Prenylation;Referenceproteome;Repeat;Zinc;Zinc-finger		DNAJ_1;DNAJ_2;ZF_CR	Protein processing in endoplasmic reticulum	Predicted intracellular proteins	Nucleoli;Intermediate filaments;Cytosol
Q9UBE0_K195	Q9UBE0;Q9UBE0-2;Q9UBE0-3	SAE1	SUMO-activating enzyme subunit 1;SUMO-activating enzyme subunit 1, N-terminally processed	24h;40h	6h;24h;40h	0.182677	1.22912	FALSE	faster	VSQGVEDGPDTK(ac)R	VSQGVEDGPDTK(gl)R	N/A	0.291319	0.0740349	1.96506	1.22912	0.741322		3D-structure;Acetylation;Alternativesplicing;Completeproteome;Directproteinsequencing;Ligase;Nucleus;Referenceproteome;Ublconjugationpathway	SUA1-UBA2 complex;SUMO1-SUA1-UBA2 complex		Ubiquitin mediated proteolysis	Predicted intracellular proteins
P61956-2_K33	P61956-2;P61956;Q6EEV6;P55854;P55854-2	SUMO2;SUMO4;SUMO3	Small ubiquitin-related modifier 2;Small ubiquitin-related modifier 4;Small ubiquitin-related modifier 3	24h;40h	6h;40h	-1.75179	-0.304144	FALSE	N/A	VAGQDGSVVQFK(ac)IK	VAGQDGSVVQFK(gl)IK	N/A	-2.19018	-1.3134	-0.11711	N/A	-0.491179		3D-structure;Acetylation;Alternativesplicing;Completeproteome;Isopeptidebond;Nucleus;Polymorphism;Referenceproteome;Ublconjugation;Ublconjugationpathway		UBIQUITIN_2	RNA transport	Predicted intracellular proteins	Nucleoplasm;Nuclear bodies
P61956-2_K11	P61956-2;P61956	SUMO2	Small ubiquitin-related modifier 2	6h;24h;40h	6h;24h;40h	-0.0722503	-0.140832	FALSE	FALSE	EGVK(ac)TENNDHINLK	EGVK(gl)TENNDHINLK;(ac)ADEK(gl)PK(gl)EGVK;(ac)ADEKPK(gl)EGVK	-0.0722503	0.0355181	-0.51287	0.123674214;-0.140832186;-0.122709036	0.032003343;-0.232305285;-0.311590824	-3.32693787;-0.732102938;0.269946789	strand	3D-structure;Acetylation;Alternativesplicing;Completeproteome;Isopeptidebond;Nucleus;Polymorphism;Referenceproteome;Ublconjugation;Ublconjugationpathway		UBIQUITIN_2	RNA transport	Predicted intracellular proteins	Nucleoplasm;Nuclear bodies
Q8NC51_K68	Q8NC51;Q8NC51-2;Q8NC51-3	SERBP1	Plasminogen activator inhibitor 1 RNA-binding protein	6h;24h;40h;TMT	6h;24h;40h	-0.261355	0.0545041	ambigious	FALSE	SAAQAAAQTNSNAAGK(ac)QLR	SAAQAAAQTNSNAAGK(gl)QLR	-0.996592	-0.261355	-0.0239722	-0.0553187	0.0970437	0.0545041		3D-structure;Acetylation;Alternativesplicing;Completeproteome;Cytoplasm;Directproteinsequencing;Nucleus;Phosphoprotein;Referenceproteome;RNA-binding				Plasma proteins;Predicted intracellular proteins	Cytosol
Q8NC51_K102	Q8NC51;Q8NC51-2;Q8NC51-3	SERBP1	Plasminogen activator inhibitor 1 RNA-binding protein	6h	6h;24h;40h	-1.13791	0.257725	N/A	FALSE	EETQPPVALK(ac)K	EETQPPVALK(gl)K	-1.13791	N/A	N/A	0.878377	0.257725	-0.479512		3D-structure;Acetylation;Alternativesplicing;Completeproteome;Cytoplasm;Directproteinsequencing;Nucleus;Phosphoprotein;Referenceproteome;RNA-binding				Plasma proteins;Predicted intracellular proteins	Cytosol
P31943_K167	P31943;P55795	HNRNPH1;HNRNPH2	Heterogeneous nuclear ribonucleoprotein H;Heterogeneous nuclear ribonucleoprotein H, N-terminally processed;Heterogeneous nuclear ribonucleoprotein H2	6h;24h;40h	6h;24h;40h	-1.33791	-0.306202	slower	slower	STGEAFVQFASQEIAEK(ac)ALKK;STGEAFVQFASQEIAEK(ac)ALK	STGEAFVQFASQEIAEK(gl)ALKK;STGEAFVQFASQEIAEK(gl)ALK	0.838285178;0.796979695	-1.599649383;-1.648550851	-1.419716308;-1.256102189	N/A;0.952362262	-1.293146176;-0.265743267	-0.799376882;-0.306201689	helix	3D-structure;Acetylation;Completeproteome;Directproteinsequencing;Methylation;mRNAprocessing;mRNAsplicing;Nucleus;Phosphoprotein;Referenceproteome;Repeat;Ribonucleoprotein;RNA-binding;Spliceosome	C complex spliceosome;DCS complex (PTBP1, PTBP2, HNRPH1, HNRPF);DGCR8 multiprotein complex;HNRPF-HNRPH1 complex;Large Drosha complex	RRM		Plasma proteins;Predicted intracellular proteins	Nucleoplasm
P22626_K112	P22626;P22626-2	HNRNPA2B1	Heterogeneous nuclear ribonucleoproteins A2/B1	6h;24h;40h	24h	-0.497874	-0.146484	slower	N/A	EESGKPGAHVTVK(ac)K	EESGKPGAHVTVK(gl)K	-1.8322	-0.497874	-0.303692	N/A	-0.146484	N/A		3D-structure;Acetylation;Alternativesplicing;Completeproteome;Cytoplasm;Directproteinsequencing;Diseasemutation;Methylation;mRNAprocessing;mRNAsplicing;Nucleus;Phosphoprotein;Referenceproteome;Repeat;Ribonucleoprotein;RNA-binding;Spliceosome	C complex spliceosome;p23 protein complex	RRM		Cancer-related genes;Disease related genes;Plasma proteins;Predicted intracellular proteins	Nucleoplasm
P22626_K104	P22626;P22626-2	HNRNPA2B1	Heterogeneous nuclear ribonucleoproteins A2/B1	24h;40h	6h;24h;40h	-1.78526	-0.355826	slower	FALSE	EESGK(ac)PGAHVTVK	EESGK(gl)PGAHVTVK	N/A	-1.98239	-1.58813	0.292583	-0.355826	-0.557855		3D-structure;Acetylation;Alternativesplicing;Completeproteome;Cytoplasm;Directproteinsequencing;Diseasemutation;Methylation;mRNAprocessing;mRNAsplicing;Nucleus;Phosphoprotein;Referenceproteome;Repeat;Ribonucleoprotein;RNA-binding;Spliceosome	C complex spliceosome;p23 protein complex	RRM		Cancer-related genes;Disease related genes;Plasma proteins;Predicted intracellular proteins	Nucleoplasm
P22626_K168	P22626;P22626-2	HNRNPA2B1	Heterogeneous nuclear ribonucleoproteins A2/B1	24h;40h	6h;24h;40h	-1.71935	-0.179315	slower	FALSE	GFGFVTFDDHDPVDK(ac)IVLQK	GFGFVTFDDHDPVDK(gl)IVLQK	N/A	-2.06705	-1.37166	0.294744	-0.179315	-0.240866		3D-structure;Acetylation;Alternativesplicing;Completeproteome;Cytoplasm;Directproteinsequencing;Diseasemutation;Methylation;mRNAprocessing;mRNAsplicing;Nucleus;Phosphoprotein;Referenceproteome;Repeat;Ribonucleoprotein;RNA-binding;Spliceosome	C complex spliceosome;p23 protein complex	RRM		Cancer-related genes;Disease related genes;Plasma proteins;Predicted intracellular proteins	Nucleoplasm
P22626_K173	P22626;P22626-2	HNRNPA2B1	Heterogeneous nuclear ribonucleoproteins A2/B1	6h;24h;40h	6h;24h;40h	-0.372282	-0.764883	FALSE	FALSE	IVLQK(ac)YHTINGHNAEVR	IVLQK(gl)YHTINGHNAEVR	-0.778837	-0.372282	-0.258921	-1.17932	-0.616342	-0.764883		3D-structure;Acetylation;Alternativesplicing;Completeproteome;Cytoplasm;Directproteinsequencing;Diseasemutation;Methylation;mRNAprocessing;mRNAsplicing;Nucleus;Phosphoprotein;Referenceproteome;Repeat;Ribonucleoprotein;RNA-binding;Spliceosome	C complex spliceosome;p23 protein complex	RRM		Cancer-related genes;Disease related genes;Plasma proteins;Predicted intracellular proteins	Nucleoplasm
P61978_K139	P61978;P61978-3	HNRNPK	Heterogeneous nuclear ribonucleoprotein K	6h;24h;40h	24h;40h	-1.57649	-0.348615	slower	FALSE	LLIHQSLAGGIIGVK(ac)GAK	LLIHQSLAGGIIGVK(gl)GAK	1.06941	-1.72726	-1.57649	N/A	-0.46088	-0.23635		3D-structure;Acetylation;Activator;Alternativesplicing;Celljunction;Cellprojection;Completeproteome;Cytoplasm;Directproteinsequencing;DNA-binding;Glycoprotein;Host-virusinteraction;Isopeptidebond;mRNAprocessing;mRNAsplicing;Nucleus;Phosphoprotein;Referenceproteome;Repeat;Repressor;Ribonucleoprotein;RNA-binding;Spliceosome;Transcription;Transcriptionregulation;Ublconjugation	C complex spliceosome;Emerin complex 25;Emerin complex 52	KH_TYPE_1	Spliceosome	Disease related genes;Plasma proteins;Predicted intracellular proteins	Nucleoplasm
P61978_K34	P61978;P61978-3	HNRNPK	Heterogeneous nuclear ribonucleoprotein K	6h;24h;40h;TMT	6h;24h;40h	-0.497529	-0.093605	slower	FALSE	RPAEDMEEEQAFK(ac)R	RPAEDMEEEQAFK(gl)R	-1.40196	-0.497529	-0.311205	-0.0067589	-0.117473	-0.093605		3D-structure;Acetylation;Activator;Alternativesplicing;Celljunction;Cellprojection;Completeproteome;Cytoplasm;Directproteinsequencing;DNA-binding;Glycoprotein;Host-virusinteraction;Isopeptidebond;mRNAprocessing;mRNAsplicing;Nucleus;Phosphoprotein;Referenceproteome;Repeat;Repressor;Ribonucleoprotein;RNA-binding;Spliceosome;Transcription;Transcriptionregulation;Ublconjugation	C complex spliceosome;Emerin complex 25;Emerin complex 52	KH_TYPE_1	Spliceosome	Disease related genes;Plasma proteins;Predicted intracellular proteins	Nucleoplasm
P55854_K11	P55854;P55854-2	SUMO3	Small ubiquitin-related modifier 3	6h;24h	6h;24h;40h	-0.310078	-0.35663	FALSE	FALSE	EGVK(ac)TENDHINLK	(ac)SEEK(gl)PK(gl)EGVK;(ac)SEEKPK(gl)EGVK;EGVK(gl)TENDHINLK	-0.581426	-0.0387312	N/A	-0.373639792;-0.427343726;-0.530443311	-0.310043652;-0.27696909;N/A	-0.356629739;-0.088906048;N/A		3D-structure;Alternativesplicing;Completeproteome;Cytoplasm;Isopeptidebond;Nucleus;Polymorphism;Referenceproteome;Ublconjugation;Ublconjugationpathway		UBIQUITIN_2	RNA transport	Plasma proteins;Predicted intracellular proteins	Nucleoplasm;Nuclear bodies
P40855_K52	P40855	PEX19	Peroxisomal biogenesis factor 19	24h	6h;24h;40h	-0.046745	0.0591659	FALSE	FALSE	AKPSPAPPSTTTAPDASGPQK(ac)R	AKPSPAPPSTTTAPDASGPQK(gl)R	N/A	-0.046745	N/A	0.166197	0.0591659	-0.396502		3D-structure;Acetylation;Alternativesplicing;Completeproteome;Cytoplasm;Lipoprotein;Membrane;Methylation;Peroxisome;Peroxisomebiogenesis;Peroxisomebiogenesisdisorder;Phosphoprotein;Prenylation;Referenceproteome;Zellwegersyndrome			Peroxisome	Disease related genes;Potential drug targets;Predicted intracellular proteins;Transporters	Peroxisomes
P51858_K39	P51858	HDGF	Hepatoma-derived growth factor	6h;24h;40h	6h;24h;40h	0.0684903	0.345984	FALSE	faster	IDEMPEAAVK(ac)STANK	IDEMPEAAVK(gl)STANK	0.944237	0.0684903	0.0493881	1.91076	0.345984	0.136872		3D-structure;Acetylation;Alternativesplicing;Completeproteome;Cytoplasm;Directproteinsequencing;DNA-binding;Growthfactor;Heparin-binding;Isopeptidebond;Nucleotide-binding;Nucleus;Phosphoprotein;Polymorphism;Referenceproteome;Repressor;Transcription;Transcriptionregulation;Ublconjugation	Emerin complex 52	PWWP		Plasma proteins;Predicted intracellular proteins	Nucleoplasm
P51858_K125	P51858;P51858-2;P51858-3	HDGF	Hepatoma-derived growth factor	24h;40h	6h;24h;40h	-1.47833	-0.0547526	slower	slower	SCVEEPEPEPEAAEGDGDK(ac)K	SCVEEPEPEPEAAEGDGDK(gl)K	N/A	-1.53333	-1.42333	-0.324391	-0.0489773	-0.0547526		3D-structure;Acetylation;Alternativesplicing;Completeproteome;Cytoplasm;Directproteinsequencing;DNA-binding;Growthfactor;Heparin-binding;Isopeptidebond;Nucleotide-binding;Nucleus;Phosphoprotein;Polymorphism;Referenceproteome;Repressor;Transcription;Transcriptionregulation;Ublconjugation	Emerin complex 52	PWWP		Plasma proteins;Predicted intracellular proteins	Nucleoplasm
Q00839_K524	Q00839;Q00839-2	HNRNPU	Heterogeneous nuclear ribonucleoprotein U	24h;40h	6h;24h;40h	-0.540656	-0.162823	FALSE	FALSE	HAAENPGK(ac)YNILGTNTIMDK	HAAENPGK(gl)YNILGTNTIMDK	N/A	-0.540656	N/A	N/A	-0.162823	N/A		3D-structure;Acetylation;Alternativesplicing;ATP-binding;Biologicalrhythms;Citrullination;Completeproteome;Cytoplasm;Directproteinsequencing;DNA-binding;Methylation;mRNAprocessing;mRNAsplicing;Nucleotide-binding;Nucleus;Phosphoprotein;Polymorphism;Referenceproteome;Ribonucleoprotein;RNA-binding;Spliceosome	Actin-ribonucleoprotein complex (POLR2A, GTF2F1, HNRNPU);C complex spliceosome;DGCR8 multiprotein complex;Emerin complex 24;Emerin complex 52;GR-hnRNP U complex;Large Drosha complex;Nop56p-associated pre-rRNA complex;SNW1 complex	B302_SPRY;SAP	Spliceosome	Disease related genes;Plasma proteins;Predicted intracellular proteins	Nucleoplasm
P07437_K58	P07437	TUBB	Tubulin beta chain	6h;24h;40h;TMT	6h;24h;40h	-0.00585029	0.570359	FALSE	faster	ISVYYNEATGGK(ac)YVPR	ISVYYNEATGGK(gl)YVPR	-0.1893	-0.00585029	0.0230876	1.89653	0.570359	0.210907		3D-structure;Acetylation;Completeproteome;Cytoplasm;Cytoskeleton;Directproteinsequencing;Diseasemutation;GTP-binding;Isopeptidebond;Methylation;Microtubule;Nucleotide-binding;Phosphoprotein;Referenceproteome;Ublconjugation	ASCOM complex;SNW1 complex	TUBULIN;TUBULIN_B_AUTOREG	Gap junction;Pathogenic Escherichia coli infection;Phagosome	Disease related genes;FDA approved drug targets;Plasma proteins;Predicted intracellular proteins	Microtubules
O15355_K519	O15355	PPM1G	Protein phosphatase 1G	6h;24h;40h;TMT	6h;24h;40h	-0.0786292	0.0982206	FALSE	slower	NTAELQPESGK(ac)R	NTAELQPESGK(gl)R	-0.024928	-0.0786292	-1.869	0.985516	0.0982206	-0.73352		Acetylation;Completeproteome;Cytoplasm;Hydrolase;Magnesium;Manganese;Metal-binding;Phosphoprotein;Proteinphosphatase;Referenceproteome;Repeat	Spliceosome	PPM_1;PPM_2		Enzymes;Predicted intracellular proteins	Nucleoplasm
Q15365_K31	Q15365;Q15366;P57721-2;P57721-3;Q15366-2;Q15366-3;P57721-5;P57721-4;P57721;Q15366-5;Q15366-8;P57723-2;P57723	PCBP1;PCBP2;PCBP3;PCBP4	Poly(rC)-binding protein 1;Poly(rC)-binding protein 2;Poly(rC)-binding protein 3;Poly(rC)-binding protein 4	6h;24h;40h	6h;24h;40h	-0.96843	0.0542764	slower	FALSE	EVGSIIGK(ac)K	EVGSIIGK(gl)K	-1.99632	-0.96843	-0.637482	-0.289074	0.0910823	0.0542764		3D-structure;Alternativesplicing;Antiviraldefense;Completeproteome;Cytoplasm;Directproteinsequencing;DNA-binding;Immunity;Innateimmunity;Nucleus;Phosphoprotein;Referenceproteome;Repeat;Ribonucleoprotein;RNA-binding		KH_TYPE_1		Cancer-related genes;Plasma proteins;Predicted intracellular proteins	Nuclear speckles;Cytoplasmic bodies
P54727_K151	P54727;P54727-2	RAD23B	UV excision repair protein RAD23 homolog B	24h;40h	6h;24h;40h	-2.22471	-0.00585574	FALSE	FALSE	QEKPAEK(ac)PAETPVATSPTATDSTSGDSSR	QEKPAEK(gl)PAETPVATSPTATDSTSGDSSR;PAEK(gl)PAETPVATSPTATDSTSGDSSR	N/A	-2.50529	-1.94413	-0.005855739;N/A	0.004752599;0.081871235	-0.226331145;-0.055967681		3D-structure;Alternativesplicing;Completeproteome;Cytoplasm;Directproteinsequencing;DNAdamage;DNArepair;Nucleus;Phosphoprotein;Polymorphism;Proteasome;Referenceproteome;Repeat;Ublconjugationpathway		UBA;UBIQUITIN_2	Nucleotide excision repair;Protein processing in endoplasmic reticulum	Cancer-related genes;Plasma proteins;Predicted intracellular proteins	Nucleoplasm;Cytosol
P54727_K45	P54727;P54725-2;P54725-3;P54725	RAD23B;RAD23A	UV excision repair protein RAD23 homolog B;UV excision repair protein RAD23 homolog A	24h;40h	6h;24h;40h	-0.751589	0.134715	FALSE	FALSE	DAFPVAGQK(ac)LIYAGK	DAFPVAGQK(gl)LIYAGK;GKDAFPVAGQK(gl)LIYAGK	N/A	-1.21117	-0.292006	0.619855861;-0.090265078	0.22181111;0.047619281	0.280154139;-0.273199941		3D-structure;Alternativesplicing;Completeproteome;Cytoplasm;Directproteinsequencing;DNAdamage;DNArepair;Nucleus;Phosphoprotein;Polymorphism;Proteasome;Referenceproteome;Repeat;Ublconjugationpathway		UBA;UBIQUITIN_2	Nucleotide excision repair;Protein processing in endoplasmic reticulum	Cancer-related genes;Plasma proteins;Predicted intracellular proteins	Nucleoplasm;Cytosol
Q9BQ04_K139	Q9BQ04;Q9BWF3	RBM4B;RBM4	RNA-binding protein 4B;RNA-binding protein 4	6h;24h;40h	6h;24h	-0.661976	0.928254	N/A	FALSE	GLDNTEFQGK(ac)R	GLDNTEFQGK(gl)R	N/A	-0.661976	N/A	N/A	0.928254	N/A		3D-structure;Activator;Alternativesplicing;Completeproteome;Cytoplasm;Differentiation;Metal-binding;mRNAprocessing;mRNAsplicing;Nucleus;Phosphoprotein;Referenceproteome;Repeat;RNA-binding;RNA-mediatedgenesilencing;Zinc;Zinc-finger		RRM;ZF_CCHC		Predicted intracellular proteins	Nucleoplasm;Cytosol
P08758_K76	P08758	ANXA5	Annexin A5	24h;40h	6h;24h;40h	-0.311299	-0.10244	FALSE	FALSE	SELTGK(ac)FEK	DLLDDLKSELTGK(gl)FEK	N/A	-0.118413	-0.504185	0.647302	-0.10244	-0.324149	helix	3D-structure;Acetylation;Annexin;Bloodcoagulation;Calcium;Calcium/phospholipid-binding;Completeproteome;Directproteinsequencing;Hemostasis;Referenceproteome;Repeat;S-nitrosylation		ANNEXIN		Disease related genes;Plasma proteins;Potential drug targets;Predicted intracellular proteins;Transporters	Nuclear membrane
P49458_K52	P49458	SRP9	Signal recognition particle 9 kDa protein	24h;40h;TMT	6h;24h;40h	-1.76695	0.519876	slower	FALSE	VTDDLVCLVYK(ac)TDQAQDVK	VTDDLVCLVYK(gl)TDQAQDVK	N/A	-1.87514	-1.65876	1.54215	0.275234	0.519876	strand	3D-structure;Acetylation;Alternativesplicing;Completeproteome;Cytoplasm;Directproteinsequencing;Referenceproteome;Ribonucleoprotein;RNA-binding;Signalrecognitionparticle			Protein export	Predicted intracellular proteins;Transporters
Q96AE4_K64	Q96AE4;Q96AE4-2	FUBP1	Far upstream element-binding protein 1	6h;24h;40h	6h;24h;40h	-0.130382	0.115701	FALSE	FALSE	IGGDAGTSLNSNDYGYGGQK(ac)RPLEDGDQPDAK	IGGDAGTSLNSNDYGYGGQK(gl)RPLEDGDQPDAK	-0.320889	-0.130382	-0.000447869	0.345447	-0.114102	0.115701		3D-structure;Acetylation;Alternativesplicing;Completeproteome;Directproteinsequencing;DNA-binding;Nucleus;Phosphoprotein;Polymorphism;Referenceproteome;Repeat;Transcription;Transcriptionregulation;Ublconjugation		KH_TYPE_1		Cancer-related genes;Plasma proteins;Predicted intracellular proteins	Nucleoplasm
Q96AE4_K76	Q96AE4;Q96AE4-2	FUBP1	Far upstream element-binding protein 1	24h;40h	6h;24h;40h	-0.0171792	0.294365	FALSE	FALSE	RPLEDGDQPDAK(ac)K	RPLEDGDQPDAK(gl)K	N/A	-0.143295	0.108937	1.26727	0.294365	-0.40828		3D-structure;Acetylation;Alternativesplicing;Completeproteome;Directproteinsequencing;DNA-binding;Nucleus;Phosphoprotein;Polymorphism;Referenceproteome;Repeat;Transcription;Transcriptionregulation;Ublconjugation		KH_TYPE_1		Cancer-related genes;Plasma proteins;Predicted intracellular proteins	Nucleoplasm
P68104_K179	P68104;Q5VTE0;P68104-2	EEF1A1;EEF1A1P5	Elongation factor 1-alpha 1;Putative elongation factor 1-alpha-like 3	6h;24h;40h;TMT	6h;24h;40h	-2.79221	0.0351564	slower	FALSE	EVSTYIK(ac)K	EVSTYIK(gl)K	-3.66066	-2.79221	-2.21488	0.247172	-0.0716657	0.0351564		3D-structure;Acetylation;Alternativesplicing;Completeproteome;Cytoplasm;Directproteinsequencing;Elongationfactor;GTP-binding;Methylation;Nucleotide-binding;Nucleus;Phosphoprotein;Proteinbiosynthesis;Referenceproteome;Transcription;Transcriptionregulation;Ublconjugation	Nop56p-associated pre-rRNA complex;SNW1 complex	G_TR_1;G_TR_2	RNA transport	Cancer-related genes;Plasma proteins;Predicted intracellular proteins	Cytosol
P68104_K146	P68104;Q5VTE0;Q05639	EEF1A1;EEF1A1P5;EEF1A2	Elongation factor 1-alpha 1;Putative elongation factor 1-alpha-like 3;Elongation factor 1-alpha 2	24h;40h	6h;24h;40h	-2.32421	-0.21823	slower	FALSE	EHALLAYTLGVK(ac)QLIVGVNK	EHALLAYTLGVK(gl)QLIVGVNK	N/A	-2.45856	-2.18985	-0.245002	-0.21823	-0.122236		3D-structure;Acetylation;Alternativesplicing;Completeproteome;Cytoplasm;Directproteinsequencing;Elongationfactor;GTP-binding;Methylation;Nucleotide-binding;Nucleus;Phosphoprotein;Proteinbiosynthesis;Referenceproteome;Transcription;Transcriptionregulation;Ublconjugation	Nop56p-associated pre-rRNA complex;SNW1 complex	G_TR_1;G_TR_2	RNA transport	Cancer-related genes;Plasma proteins;Predicted intracellular proteins	Cytosol
P68104_K255	P68104;Q5VTE0;P68104-2;Q05639	EEF1A1;EEF1A1P5;EEF1A2	Elongation factor 1-alpha 1;Putative elongation factor 1-alpha-like 3;Elongation factor 1-alpha 2	24h;40h;TMT	6h;24h;40h	-1.94198	0.441091	slower	FALSE	LPLQDVYK(ac)IGGIGTVPVGR	LPLQDVYK(gl)IGGIGTVPVGR	N/A	-2.30375	-1.5802	0.569216	0.392744	0.441091		3D-structure;Acetylation;Alternativesplicing;Completeproteome;Cytoplasm;Directproteinsequencing;Elongationfactor;GTP-binding;Methylation;Nucleotide-binding;Nucleus;Phosphoprotein;Proteinbiosynthesis;Referenceproteome;Transcription;Transcriptionregulation;Ublconjugation	Nop56p-associated pre-rRNA complex;SNW1 complex	G_TR_1;G_TR_2	RNA transport	Cancer-related genes;Plasma proteins;Predicted intracellular proteins	Cytosol
Q15233_K198	Q15233;Q15233-2	NONO	Non-POU domain-containing octamer-binding protein	6h;24h;40h	6h;24h;40h	-1.53698	-0.464236	slower	FALSE	GIVEFSGK(ac)PAAR	GIVEFSGK(gl)PAAR	-1.53698	-1.66342	-1.27096	0.0794953	-0.464236	-0.553547	helix	3D-structure;Acetylation;Activator;Alternativesplicing;Biologicalrhythms;Chromosomalrearrangement;Coiledcoil;Completeproteome;Directproteinsequencing;DNA-binding;DNAdamage;DNArecombination;DNArepair;mRNAprocessing;mRNAsplicing;Nucleus;Phosphoprotein;Referenceproteome;Repeat;Repressor;RNA-binding;Transcription;Transcriptionregulation	CAMK2-delta-MASH1 promoter-coactivator complex;MASH1 promoter-coactivator complex;p54(nrb)-PSF-matrin3 complex;PSF-p54(nrb) complex;snRNP-free U1A (SF-A) complex;TLE1 corepressor complex (MASH1 promoter-corepressor complex);TOP1-PSF-P54 complex	RRM		Cancer-related genes;Disease related genes;Plasma proteins;Predicted intracellular proteins;Transcription factors	Nucleoplasm;Nucleoli fibrillar center;Nuclear speckles
P68104_K392	P68104;Q5VTE0;P68104-2	EEF1A1;EEF1A1P5	Elongation factor 1-alpha 1;Putative elongation factor 1-alpha-like 3	6h;24h;40h	6h;24h;40h	-1.24179	0.0435924	slower	FALSE	KLEDGPK(ac)FLK	KLEDGPK(gl)FLK;LEDGPK(gl)FLK	-1.78618	-0.764034	-1.24179	-0.198077905;-0.201503353	0.035585766;0.090181755	0.051599018;0.141678326		3D-structure;Acetylation;Alternativesplicing;Completeproteome;Cytoplasm;Directproteinsequencing;Elongationfactor;GTP-binding;Methylation;Nucleotide-binding;Nucleus;Phosphoprotein;Proteinbiosynthesis;Referenceproteome;Transcription;Transcriptionregulation;Ublconjugation	Nop56p-associated pre-rRNA complex;SNW1 complex	G_TR_1;G_TR_2	RNA transport	Cancer-related genes;Plasma proteins;Predicted intracellular proteins	Cytosol
P68104_K44	P68104;Q5VTE0;P68104-2;Q05639	EEF1A1;EEF1A1P5;EEF1A2	Elongation factor 1-alpha 1;Putative elongation factor 1-alpha-like 3;Elongation factor 1-alpha 2	6h;24h;40h;TMT	6h;24h;40h	-0.993367	0.18855	slower	FALSE	FEK(ac)EAAEMGK	FEK(gl)EAAEMGK	-1.79362	-0.308723	-0.993367	0.388673	0.077633	0.18855		3D-structure;Acetylation;Alternativesplicing;Completeproteome;Cytoplasm;Directproteinsequencing;Elongationfactor;GTP-binding;Methylation;Nucleotide-binding;Nucleus;Phosphoprotein;Proteinbiosynthesis;Referenceproteome;Transcription;Transcriptionregulation;Ublconjugation	Nop56p-associated pre-rRNA complex;SNW1 complex	G_TR_1;G_TR_2	RNA transport	Cancer-related genes;Plasma proteins;Predicted intracellular proteins	Cytosol
Q15233_K68	Q15233	NONO	Non-POU domain-containing octamer-binding protein	6h;24h;40h	6h;24h;40h	1.08145	0.87978	FALSE	FALSE	KPGEK(ac)TFTQR	KPGEK(gl)TFTQR	N/A	1.08145	N/A	N/A	0.87978	N/A		3D-structure;Acetylation;Activator;Alternativesplicing;Biologicalrhythms;Chromosomalrearrangement;Coiledcoil;Completeproteome;Directproteinsequencing;DNA-binding;DNAdamage;DNArecombination;DNArepair;mRNAprocessing;mRNAsplicing;Nucleus;Phosphoprotein;Referenceproteome;Repeat;Repressor;RNA-binding;Transcription;Transcriptionregulation	CAMK2-delta-MASH1 promoter-coactivator complex;MASH1 promoter-coactivator complex;p54(nrb)-PSF-matrin3 complex;PSF-p54(nrb) complex;snRNP-free U1A (SF-A) complex;TLE1 corepressor complex (MASH1 promoter-corepressor complex);TOP1-PSF-P54 complex	RRM		Cancer-related genes;Disease related genes;Plasma proteins;Predicted intracellular proteins;Transcription factors	Nucleoplasm;Nucleoli fibrillar center;Nuclear speckles
P82970_K95	P82970	HMGN5	High mobility group nucleosome-binding domain-containing protein 5	6h;24h;40h	6h;24h;40h	-0.726454	0.217869	FALSE	FALSE	ITEAPASEK(ac)EIVEVKEENIEDATEK;ITEAPASEK(ac)EIVEVK	ITEAPASEK(gl)EIVEVK	N/A;N/A	-0.93608889;0.447779457	-0.73996833;-0.712938799	N/A	0.171087	0.264651		Chromatinregulator;Completeproteome;DNA-binding;Nucleus;Phosphoprotein;Referenceproteome;Transcription;Transcriptionregulation		HMG14_17		Plasma proteins;Predicted intracellular proteins	Nucleoplasm;Mitochondria
O75475_K509	O75475	PSIP1	PC4 and SFRS1-interacting protein	24h;40h	6h	0.147982	-0.223634	FALSE	N/A	TLNGGSDAQDGNQPQHNGESNEDSKDNHEASTK(ac)K	TLNGGSDAQDGNQPQHNGESNEDSKDNHEASTK(gl)	N/A	-0.156612	0.452577	-0.223634	N/A	N/A		3D-structure;Alternativesplicing;Chromosomalrearrangement;Citrullination;Coiledcoil;Completeproteome;Directproteinsequencing;DNA-binding;Host-virusinteraction;Nucleus;Phosphoprotein;Referenceproteome;Transcription;Transcriptionregulation		PWWP		Cancer-related genes;Disease related genes;Plasma proteins;Predicted intracellular proteins	Nucleoplasm
P13639_K272	P13639	EEF2	Elongation factor 2	24h;40h	6h;24h;40h	-2.11938	0.715571	slower	faster	YFDPANGK(ac)FSK	YFDPANGK(gl)FSK	N/A	-2.24913	-1.98962	0.973233	0.715571	0.625095		3D-structure;Acetylation;Completeproteome;Cytoplasm;Directproteinsequencing;Diseasemutation;Elongationfactor;GTP-binding;Isopeptidebond;Methylation;Neurodegeneration;Nucleotide-binding;Nucleus;Phosphoprotein;Proteinbiosynthesis;Referenceproteome;Spinocerebellarataxia;Ublconjugation	Nop56p-associated pre-rRNA complex	G_TR_1;G_TR_2		Cancer-related genes;Disease related genes;Plasma proteins;Predicted intracellular proteins	Plasma membrane;Cytosol
O60869_K143	O60869	EDF1	Endothelial differentiation-related factor 1	24h	6h;24h;40h	-0.479916	-0.00250743	FALSE	FALSE	DIGKPIEK(ac)GPR	DIGKPIEK(gl)GPR	N/A	-0.479916	N/A	0.480442	-0.00250743	-1.11165	strand	3D-structure;Acetylation;Activator;Alternativesplicing;Calmodulin-binding;Completeproteome;Cytoplasm;Developmentalprotein;Differentiation;Directproteinsequencing;DNA-binding;Nucleus;Phosphoprotein;Referenceproteome;Transcription;Transcriptionregulation		HTH_CROC1		Predicted intracellular proteins	Nucleoplasm;Cytosol
P11387_K148	P11387	TOP1	DNA topoisomerase 1	24h;40h	24h;40h	-2.24116	-0.214183	slower	FALSE	DEDDADYK(ac)PK	DEDDADYK(gl)PK	N/A	-2.44889	-2.03343	N/A	-0.425271	-0.00309477		3D-structure;Acetylation;Alternativesplicing;Biologicalrhythms;Chromosomalrearrangement;Completeproteome;Directproteinsequencing;DNA-binding;Host-virusinteraction;Isomerase;Isopeptidebond;Mitochondrion;Nucleus;Phosphoprotein;Polymorphism;Proto-oncogene;Referenceproteome;Topoisomerase;Transitpeptide;Ublconjugation	DNA synthesome complex (13 subunits);DNA synthesome complex (17 subunits);Nop56p-associated pre-rRNA complex;PCNA complex;RC complex during G2/M-phase of cell cycle;RC complex during S-phase of cell cycle;TFIIIC containing-TOP1-SUB1 complex;TOP1-PSF-P54 complex	TOPOISOMERASE_I_EUK		Cancer-related genes;Disease related genes;Enzymes;FDA approved drug targets;Predicted intracellular proteins	Nucleoplasm;Nucleoli fibrillar center
Q01105_K55	Q01105;Q01105-4;Q01105-2;Q01105-3	SET	Protein SET	24h;40h	6h;24h;40h	-2.17266	-0.028011	slower	faster	LNEQASEEILK(ac)VEQK	LNEQASEEILK(gl)VEQK	N/A	-2.4112	-1.93411	0.93329	-0.028011	-0.704499		3D-structure;Acetylation;Alternativesplicing;Chaperone;Chromosomalrearrangement;Completeproteome;Cytoplasm;Directproteinsequencing;DNA-binding;Endoplasmicreticulum;Host-virusinteraction;Isopeptidebond;Methylation;Nucleus;Phosphoprotein;Polymorphism;Proto-oncogene;Referenceproteome;Ublconjugation	CTFC-TAF1 complex			Cancer-related genes;Disease related genes;Plasma proteins;Predicted intracellular proteins	Nucleoplasm;Lipid droplets
Q01105-2_K11	Q01105-2	SET	Protein SET	6h;24h;40h	6h;24h;40h	-0.430945	-1.29639	FALSE	slower	(ac)SAPAAK(ac)VSK	K(gl)ELNSNHDGADETSEK;(ac)SAPAAK(gl)VSK	0.971738	-0.430945	-0.456402	1.192976959;-1.314510614	N/A;-1.314222095	-0.414471829;-1.296386236		3D-structure;Acetylation;Alternativesplicing;Chaperone;Chromosomalrearrangement;Completeproteome;Cytoplasm;Directproteinsequencing;DNA-binding;Endoplasmicreticulum;Host-virusinteraction;Isopeptidebond;Methylation;Nucleus;Phosphoprotein;Polymorphism;Proto-oncogene;Referenceproteome;Ublconjugation	CTFC-TAF1 complex			Cancer-related genes;Disease related genes;Plasma proteins;Predicted intracellular proteins	Nucleoplasm;Lipid droplets
Q92945_K121	Q92945	KHSRP	Far upstream element-binding protein 2	24h	6h;24h;40h	-0.724629	-0.1559	FALSE	FALSE	QLEDGDQPESK(ac)K	QLEDGDQPESK(gl)K	N/A	-0.724629	N/A	-0.595849	-0.1559	0.618843		3D-structure;Acetylation;Completeproteome;Cytoplasm;Directproteinsequencing;DNA-binding;mRNAprocessing;mRNAsplicing;mRNAtransport;Nucleus;Phosphoprotein;Referenceproteome;Repeat;RNA-binding;Transcription;Transcriptionregulation;Transport		KH_TYPE_1		Plasma proteins;Predicted intracellular proteins	Nucleoplasm
Q92945_K109	Q92945	KHSRP	Far upstream element-binding protein 2	6h;24h;40h;TMT	24h;40h	-0.173347	-0.0185893	FALSE	FALSE	IGGDAATTVNNSTPDFGFGGQK(ac)R	IGGDAATTVNNSTPDFGFGGQK(gl)R	-0.173347	0.07268	-0.184596	N/A	0.199795	-0.236974		3D-structure;Acetylation;Completeproteome;Cytoplasm;Directproteinsequencing;DNA-binding;mRNAprocessing;mRNAsplicing;mRNAtransport;Nucleus;Phosphoprotein;Referenceproteome;Repeat;RNA-binding;Transcription;Transcriptionregulation;Transport		KH_TYPE_1		Plasma proteins;Predicted intracellular proteins	Nucleoplasm
P08708_K32	P08708	RPS17	40S ribosomal protein S17	6h;24h	6h	2.24508	6.35912	faster	N/A	LGNDFHTNK(ac)R	LGNDFHTNK(gl)R	3.11355	1.3766	N/A	6.35912	N/A	N/A		3D-structure;Completeproteome;Diamond-Blackfananemia;Directproteinsequencing;Phosphoprotein;Polymorphism;Referenceproteome;Ribonucleoprotein;Ribosomalprotein	40S ribosomal subunit, cytoplasmic;Nop56p-associated pre-rRNA complex;Ribosome, cytoplasmic	RIBOSOMAL_S17E	Ribosome	Disease related genes;Predicted intracellular proteins;Ribosomal proteins	Nucleoli;Endoplasmic reticulum;Cytosol
Q04637-5_K581	Q04637-5;Q04637-4;Q04637-3;Q04637;Q04637-8;Q04637-9;Q04637-6;Q04637-7	EIF4G1	Eukaryotic translation initiation factor 4 gamma 1	24h;40h	24h;40h	-0.49856	-0.137537	FALSE	FALSE	TAADK(ac)DRGEEDADGSK	TAADK(gl)DRGEEDADGSK	N/A	-0.298107	-0.699014	N/A	0.0431849	-0.318259		3D-structure;Acetylation;Alternativeinitiation;Alternativesplicing;Completeproteome;Diseasemutation;Host-virusinteraction;Initiationfactor;Neurodegeneration;Parkinsondisease;Parkinsonism;Phosphoprotein;Polymorphism;Proteinbiosynthesis;Referenceproteome;RNA-binding;Translationregulation	PABPC1-HSPA8-HNRPD-EIF4G1 complex	MI;W2	RNA transport;Viral myocarditis	Cancer-related genes;Disease related genes;Plasma proteins;Predicted intracellular proteins	Cytosol
P62937_K125	P62937;P62937-2	PPIA	Peptidyl-prolyl cis-trans isomerase A;Peptidyl-prolyl cis-trans isomerase A, N-terminally processed	24h;40h	6h;24h;40h	-1.82642	0.379986	slower	FALSE	TEWLDGK(ac)HVVFGK	TEWLDGK(gl)HVVFGK	N/A	-1.84672	-1.80613	0.754476	0.379986	0.341465	turn	3D-structure;Acetylation;Alternativesplicing;Completeproteome;Cyclosporin;Cytoplasm;Directproteinsequencing;Glycoprotein;Host-virusinteraction;Isomerase;Isopeptidebond;Phosphoprotein;Referenceproteome;Rotamase;Secreted;Ublconjugation	AIF-CYPA-DNA complex	CSA_PPIASE_1;CSA_PPIASE_2		Enzymes;Plasma proteins;Predicted intracellular proteins;Predicted secreted proteins
P62937_K28	P62937	PPIA	Peptidyl-prolyl cis-trans isomerase A;Peptidyl-prolyl cis-trans isomerase A, N-terminally processed	6h;24h;40h;TMT	6h;24h;40h	-1.79512	-0.0517073	slower	FALSE	VSFELFADK(ac)VPK	VSFELFADK(gl)VPK	-1.79047	-1.87824	-1.79512	-0.156883	-0.0517073	0.0925018	turn	3D-structure;Acetylation;Alternativesplicing;Completeproteome;Cyclosporin;Cytoplasm;Directproteinsequencing;Glycoprotein;Host-virusinteraction;Isomerase;Isopeptidebond;Phosphoprotein;Referenceproteome;Rotamase;Secreted;Ublconjugation	AIF-CYPA-DNA complex	CSA_PPIASE_1;CSA_PPIASE_2		Enzymes;Plasma proteins;Predicted intracellular proteins;Predicted secreted proteins
P62937_K82	P62937;P62937-2	PPIA	Peptidyl-prolyl cis-trans isomerase A;Peptidyl-prolyl cis-trans isomerase A, N-terminally processed	6h;24h;40h	6h;24h;40h	-1.60957	0.0604284	slower	FALSE	SIYGEK(ac)FEDENFILK	SIYGEK(gl)FEDENFILK	-1.30688	-1.69608	-1.60957	-0.464974	0.0604284	0.0729497		3D-structure;Acetylation;Alternativesplicing;Completeproteome;Cyclosporin;Cytoplasm;Directproteinsequencing;Glycoprotein;Host-virusinteraction;Isomerase;Isopeptidebond;Phosphoprotein;Referenceproteome;Rotamase;Secreted;Ublconjugation	AIF-CYPA-DNA complex	CSA_PPIASE_1;CSA_PPIASE_2		Enzymes;Plasma proteins;Predicted intracellular proteins;Predicted secreted proteins
P62937_K44	P62937	PPIA	Peptidyl-prolyl cis-trans isomerase A;Peptidyl-prolyl cis-trans isomerase A, N-terminally processed	6h;24h;40h;TMT	6h;24h;40h	-0.315089	0.750393	FALSE	FALSE	ALSTGEK(ac)GFGYK	ALSTGEK(gl)GFGYK	N/A	0.095975	-0.726153	N/A	0.856647	0.644138	turn	3D-structure;Acetylation;Alternativesplicing;Completeproteome;Cyclosporin;Cytoplasm;Directproteinsequencing;Glycoprotein;Host-virusinteraction;Isomerase;Isopeptidebond;Phosphoprotein;Referenceproteome;Rotamase;Secreted;Ublconjugation	AIF-CYPA-DNA complex	CSA_PPIASE_1;CSA_PPIASE_2		Enzymes;Plasma proteins;Predicted intracellular proteins;Predicted secreted proteins
P21291_K168	P21291	CSRP1	Cysteine and glycine-rich protein 1	24h;40h	6h;24h;40h	-1.89912	-0.177446	slower	faster	GLESTTLADKDGEIYCK(ac)GCYAK	GLESTTLADKDGEIYCK(gl)GCYAK	N/A	-1.93945	-1.85879	1.15568	-0.177446	-0.240678		Acetylation;Completeproteome;LIMdomain;Metal-binding;Nucleus;Phosphoprotein;Polymorphism;Referenceproteome;Repeat;Zinc		LIM_DOMAIN_1;LIM_DOMAIN_2		Plasma proteins;Predicted intracellular proteins
P21291_K108	P21291	CSRP1	Cysteine and glycine-rich protein 1	6h;24h;40h	6h;24h;40h	-0.0683519	0.00901419	FALSE	FALSE	HEEAPGHRPTTNPNASK(ac)FAQK	HEEAPGHRPTTNPNASK(gl)FAQK	-0.0683519	-0.109376	0.0276353	0.202537	-0.0965122	0.00901419		Acetylation;Completeproteome;LIMdomain;Metal-binding;Nucleus;Phosphoprotein;Polymorphism;Referenceproteome;Repeat;Zinc		LIM_DOMAIN_1;LIM_DOMAIN_2		Plasma proteins;Predicted intracellular proteins
P21291_K84	P21291	CSRP1	Cysteine and glycine-rich protein 1	6h;24h;40h	24h;40h	-0.056566	0.107373	FALSE	FALSE	GYGYGQGAGTLSTDK(ac)GESLGIK	GYGYGQGAGTLSTDK(gl)GESLGIK	-0.385482	-0.056566	0.0750026	N/A	-0.0100115	0.224757		Acetylation;Completeproteome;LIMdomain;Metal-binding;Nucleus;Phosphoprotein;Polymorphism;Referenceproteome;Repeat;Zinc		LIM_DOMAIN_1;LIM_DOMAIN_2		Plasma proteins;Predicted intracellular proteins
P22392_K239	P22392;P22392-2;O60361	NME2;NME2P1	Nucleoside diphosphate kinase B;Putative nucleoside diphosphate kinase	6h;24h;40h	6h;24h;40h	-2.65342	0.38289	slower	faster	NIIHGSDSVK(ac)SAEK	NIIHGSDSVK(gl);NIIHGSDSVK(gl)SAEK	-3.71992	-2.65342	-1.88896	0.746222019;0.785376072	0.369177597;0.351004232	0.379767368;0.386012405		3D-structure;Acetylation;Activator;Alternativesplicing;ATP-binding;Cellprojection;Completeproteome;Cytoplasm;Directproteinsequencing;DNA-binding;Kinase;Magnesium;Metal-binding;Nucleotide-binding;Nucleotidemetabolism;Nucleus;Referenceproteome;Transcription;Transcriptionregulation;Transferase		NDP_KINASES	Purine metabolism;Pyrimidine metabolism	Cancer-related genes;Enzymes;Predicted intracellular proteins	Nucleoplasm;Cytosol
P22392_K164	P22392;P22392-2	NME2	Nucleoside diphosphate kinase B	24h;40h	6h;24h;40h	-1.56557	1.13862	slower	faster	ASEEHLK(ac)QHYIDLK	ASEEHLK(gl)QHYIDLK	N/A	-1.52063	-1.61052	1.61454	1.13862	1.02218		3D-structure;Acetylation;Activator;Alternativesplicing;ATP-binding;Cellprojection;Completeproteome;Cytoplasm;Directproteinsequencing;DNA-binding;Kinase;Magnesium;Metal-binding;Nucleotide-binding;Nucleotidemetabolism;Nucleus;Referenceproteome;Transcription;Transcriptionregulation;Transferase		NDP_KINASES	Purine metabolism;Pyrimidine metabolism	Cancer-related genes;Enzymes;Predicted intracellular proteins	Nucleoplasm;Cytosol
P40227_K377	P40227;P40227-2	CCT6A	T-complex protein 1 subunit zeta	24h;40h	24h;40h	-2.50479	0.254199	slower	FALSE	SVTLLIK(ac)GPNK	SVTLLIK(gl)GPNK	N/A	-2.79441	-2.21517	N/A	0.20398	0.304417		Acetylation;Alternativesplicing;ATP-binding;Chaperone;Completeproteome;Cytoplasm;Directproteinsequencing;Nucleotide-binding;Polymorphism;Referenceproteome	CCT micro-complex	TCP1_1;TCP1_2;TCP1_3		Plasma proteins;Predicted intracellular proteins	Cytosol
P50991_K319	P50991;P50991-2	CCT4	T-complex protein 1 subunit delta	40h	6h;24h;40h	-2.21502	0.329457	slower	FALSE	DALSDLALHFLNK(ac)MK	DALSDLALHFLNK(gl)MK	N/A	N/A	-2.21502	0.189608	0.448329	0.329457		Acetylation;Alternativesplicing;ATP-binding;Chaperone;Completeproteome;Cytoplasm;Cytoskeleton;Directproteinsequencing;Nucleotide-binding;Polymorphism;Referenceproteome	CCT micro-complex	TCP1_1;TCP1_2;TCP1_3		Plasma proteins;Predicted intracellular proteins	Nucleoplasm;Cytosol
P50990_K400	P50990;P50990-2;P50990-3	CCT8	T-complex protein 1 subunit theta	6h;24h;40h	24h;40h	-1.50683	0.305751	ambigious	FALSE	AVDDGVNTFK(ac)VLTR	AVDDGVNTFK(gl)VLTR	1.1675	-1.50683	-1.96412	N/A	0.38437	0.227131		Acetylation;Alternativesplicing;ATP-binding;Chaperone;Completeproteome;Cytoplasm;Cytoskeleton;Directproteinsequencing;Isopeptidebond;Nucleotide-binding;Phosphoprotein;Polymorphism;Referenceproteome;Ublconjugation	CCT micro-complex	TCP1_1;TCP1_2;TCP1_3		Plasma proteins;Predicted intracellular proteins	Nucleoplasm;Intermediate filaments;Cytosol
P50990_K539	P50990;P50990-2;P50990-3	CCT8	T-complex protein 1 subunit theta	6h;24h;40h	6h;24h;40h	0.35411	-0.0796953	FALSE	FALSE	PAGGPKPPSGK(ac)K	PAGGPKPPSGK(gl)K	0.376568	0.28738	0.35411	1.09149	-0.27813	-0.0796953		Acetylation;Alternativesplicing;ATP-binding;Chaperone;Completeproteome;Cytoplasm;Cytoskeleton;Directproteinsequencing;Isopeptidebond;Nucleotide-binding;Phosphoprotein;Polymorphism;Referenceproteome;Ublconjugation	CCT micro-complex	TCP1_1;TCP1_2;TCP1_3		Plasma proteins;Predicted intracellular proteins	Nucleoplasm;Intermediate filaments;Cytosol
P17987_K541	P17987	TCP1	T-complex protein 1 subunit alpha	24h;40h	6h;24h;40h	-1.84381	-0.27853	slower	slower	DDK(ac)HGSYEDAVHSGALND	DDK(gl)HGSYEDAVHSGALND;LHPESKDDK(gl)HGSYEDAVHSGALND	N/A	-1.91029	-1.77733	-1.175510347;N/A	-0.417270284;-0.242105212	-0.278529726;-0.212259568		Acetylation;ATP-binding;Chaperone;Completeproteome;Cytoplasm;Cytoskeleton;Directproteinsequencing;Nucleotide-binding;Phosphoprotein;Polymorphism;Referenceproteome	CCT micro-complex	TCP1_1;TCP1_2;TCP1_3		Plasma proteins;Predicted intracellular proteins
P22307-7_K409	P22307-7;P22307-8;P22307;P22307-4;P22307-6;P22307-2	SCP2	Non-specific lipid-transfer protein	24h;40h	6h;24h;40h	-1.23279	1.38304	slower	faster	KLEEEGEQFVK(ac)K	KLEEEGEQFVK(gl)K;LEEEGEQFVK(gl)K	N/A	-0.521531	-1.94404	1.231066803;1.945859071	1.535011751;1.009798221	1.94549002;-0.344016464	helix	3D-structure;Acetylation;Acyltransferase;Alternativeinitiation;Alternativepromoterusage;Alternativesplicing;Completeproteome;Cytoplasm;Directproteinsequencing;Lipid-binding;Lipidtransport;Mitochondrion;Peroxisome;Phosphoprotein;Polymorphism;Referenceproteome;Transferase;Transport		THIOLASE_1;THIOLASE_2	Peroxisome;PPAR signaling pathway;Primary bile acid biosynthesis	Disease related genes;Enzymes;Plasma proteins;Potential drug targets;Predicted intracellular proteins	Peroxisomes
P11142_K597	P11142	HSPA8	Heat shock cognate 71 kDa protein	24h;40h	6h;24h;40h	-2.19221	-0.438685	slower	FALSE	NQTAEKEEFEHQQK(ac)ELEK	NQTAEKEEFEHQQK(gl)ELEK;EEFEHQQK(gl)ELEK	N/A	-2.23936	-2.14505	-1.240125537;-0.801660131	-0.075709122;-1.333217597	-0.054896856;0.947697985	helix	3D-structure;Acetylation;Alternativesplicing;ATP-binding;Cellmembrane;Chaperone;Completeproteome;Cytoplasm;Directproteinsequencing;Host-virusinteraction;Membrane;Methylation;mRNAprocessing;mRNAsplicing;Nucleotide-binding;Nucleus;Phosphoprotein;Polymorphism;Referenceproteome;Repressor;Spliceosome;Stressresponse;Transcription;Transcriptionregulation;Ublconjugation	BAG3-HSC70-HSPB8-CHIP complex;BCOR complex;CDC5L complex;CDC5L core complex;CEN complex;CHIP-HSC70 complex;DNAJB2-HSPA8-PSMA3 complex;HCF-1 complex;HMGB1-HMGB2-HSC70-ERP60-GAPDH complex;P2X7 receptor signalling complex;PABPC1-HSPA8-HNRPD-EIF4G1 complex;Profilin 1 complex;Profilin 2 complex	HSP70_1;HSP70_2;HSP70_3	Antigen processing and presentation;Endocytosis;MAPK signaling pathway;Measles;Protein processing in endoplasmic reticulum;Spliceosome;Toxoplasmosis	Cancer-related genes;Plasma proteins;Predicted intracellular proteins	Nucleoplasm;Vesicles
P11142_K524	P11142;P0DMV9;P0DMV8;P0DMV8-2	HSPA8;HSPA1B;HSPA1A	Heat shock cognate 71 kDa protein;Heat shock 70 kDa protein 1B;Heat shock 70 kDa protein 1A	6h;24h;40h	6h;24h;40h	-1.79286	0.00362593	slower	FALSE	MVQEAEK(ac)YK	MVQEAEK(gl)YK;MVQEAEK(gl)YKAEDEK	-0.600348	-1.79286	-1.79909	-0.610795021;N/A	0.33662577;N/A	0.003625929;N/A		3D-structure;Acetylation;Alternativesplicing;ATP-binding;Cellmembrane;Chaperone;Completeproteome;Cytoplasm;Directproteinsequencing;Host-virusinteraction;Membrane;Methylation;mRNAprocessing;mRNAsplicing;Nucleotide-binding;Nucleus;Phosphoprotein;Polymorphism;Referenceproteome;Repressor;Spliceosome;Stressresponse;Transcription;Transcriptionregulation;Ublconjugation	BAG3-HSC70-HSPB8-CHIP complex;BCOR complex;CDC5L complex;CDC5L core complex;CEN complex;CHIP-HSC70 complex;DNAJB2-HSPA8-PSMA3 complex;HCF-1 complex;HMGB1-HMGB2-HSC70-ERP60-GAPDH complex;P2X7 receptor signalling complex;PABPC1-HSPA8-HNRPD-EIF4G1 complex;Profilin 1 complex;Profilin 2 complex	HSP70_1;HSP70_2;HSP70_3	Antigen processing and presentation;Endocytosis;MAPK signaling pathway;Measles;Protein processing in endoplasmic reticulum;Spliceosome;Toxoplasmosis	Cancer-related genes;Plasma proteins;Predicted intracellular proteins	Nucleoplasm;Vesicles
P11142_K507	P11142;P0DMV9;P0DMV8;P0DMV8-2;P54652;P17066;P34931	HSPA8;HSPA1B;HSPA1A;HSPA2;HSPA6;HSPA1L	Heat shock cognate 71 kDa protein;Heat shock 70 kDa protein 1B;Heat shock 70 kDa protein 1A;Heat shock-related 70 kDa protein 2;Heat shock 70 kDa protein 6;Heat shock 70 kDa protein 1-like	24h;40h;TMT	6h;24h;40h	-1.39188	0.00541772	slower	FALSE	ITITNDK(ac)GR	ITITNDK(gl)GR;ENK(gl)ITITNDK(gl)GR	N/A	-1.64975	-1.13401	-0.293507218;N/A	0.005417719;N/A	0.007939093;N/A		3D-structure;Acetylation;Alternativesplicing;ATP-binding;Cellmembrane;Chaperone;Completeproteome;Cytoplasm;Directproteinsequencing;Host-virusinteraction;Membrane;Methylation;mRNAprocessing;mRNAsplicing;Nucleotide-binding;Nucleus;Phosphoprotein;Polymorphism;Referenceproteome;Repressor;Spliceosome;Stressresponse;Transcription;Transcriptionregulation;Ublconjugation	BAG3-HSC70-HSPB8-CHIP complex;BCOR complex;CDC5L complex;CDC5L core complex;CEN complex;CHIP-HSC70 complex;DNAJB2-HSPA8-PSMA3 complex;HCF-1 complex;HMGB1-HMGB2-HSC70-ERP60-GAPDH complex;P2X7 receptor signalling complex;PABPC1-HSPA8-HNRPD-EIF4G1 complex;Profilin 1 complex;Profilin 2 complex	HSP70_1;HSP70_2;HSP70_3	Antigen processing and presentation;Endocytosis;MAPK signaling pathway;Measles;Protein processing in endoplasmic reticulum;Spliceosome;Toxoplasmosis	Cancer-related genes;Plasma proteins;Predicted intracellular proteins	Nucleoplasm;Vesicles
P11142_K589	P11142	HSPA8	Heat shock cognate 71 kDa protein	24h;40h;TMT	6h;24h;40h	-1.23001	0.0473015	slower	FALSE	NQTAEK(ac)EEFEHQQK	NQTAEK(gl)EEFEHQQK	N/A	-1.06073	-1.39929	-0.448336	0.078529	0.0473015		3D-structure;Acetylation;Alternativesplicing;ATP-binding;Cellmembrane;Chaperone;Completeproteome;Cytoplasm;Directproteinsequencing;Host-virusinteraction;Membrane;Methylation;mRNAprocessing;mRNAsplicing;Nucleotide-binding;Nucleus;Phosphoprotein;Polymorphism;Referenceproteome;Repressor;Spliceosome;Stressresponse;Transcription;Transcriptionregulation;Ublconjugation	BAG3-HSC70-HSPB8-CHIP complex;BCOR complex;CDC5L complex;CDC5L core complex;CEN complex;CHIP-HSC70 complex;DNAJB2-HSPA8-PSMA3 complex;HCF-1 complex;HMGB1-HMGB2-HSC70-ERP60-GAPDH complex;P2X7 receptor signalling complex;PABPC1-HSPA8-HNRPD-EIF4G1 complex;Profilin 1 complex;Profilin 2 complex	HSP70_1;HSP70_2;HSP70_3	Antigen processing and presentation;Endocytosis;MAPK signaling pathway;Measles;Protein processing in endoplasmic reticulum;Spliceosome;Toxoplasmosis	Cancer-related genes;Plasma proteins;Predicted intracellular proteins	Nucleoplasm;Vesicles
Q9UNZ2_K172	Q9UNZ2;Q9UNZ2-5;Q9UNZ2-6	NSFL1C	NSFL1 cofactor p47	24h;40h	6h;24h;40h	-0.0134426	0.0476905	FALSE	FALSE	LGAAPEEESAYVAGEK(ac)R	LGAAPEEESAYVAGEK(gl)R	N/A	-0.0910123	0.064127	0.0322932	0.0476905	0.120172	strand	3D-structure;Alternativesplicing;Chromosome;Completeproteome;Directproteinsequencing;Golgiapparatus;Lipid-binding;Nucleus;Phosphoprotein;Polymorphism;Referenceproteome		SEP;UBX	Protein processing in endoplasmic reticulum	Plasma proteins;Predicted intracellular proteins	Nucleoplasm;Plasma membrane;Cytosol
P23527_K121	P23527;Q96A08;P58876;P62807;Q16778;Q5QNW6;Q5QNW6-2;Q8N257;Q99877;Q99880;Q99879	HIST1H2BO;HIST1H2BA;HIST1H2BD;HIST1H2BC;HIST2H2BE;HIST2H2BF;HIST3H2BB;HIST1H2BN;HIST1H2BL;HIST1H2BM	Histone H2B type 1-O;Histone H2B type 1-A;Histone H2B type 1-D;Histone H2B type 1-C/E/F/G/I;Histone H2B type 2-E;Histone H2B type 2-F;Histone H2B type 3-B;Histone H2B type 1-N;Histone H2B type 1-L;Histone H2B type 1-M	6h;24h;40h	6h	1.1278	1.0566	FALSE	N/A	AVTK(ac)YTSSK	AVTK(gl)YTSSK;HAVSEGTKAVTK(gl)YTSSK	1.1278	N/A	N/A	0.820193703;1.292996868	N/A;N/A	N/A;N/A		3D-structure;Acetylation;Chromosome;Completeproteome;Directproteinsequencing;DNA-binding;Glycoprotein;Isopeptidebond;Methylation;Nucleosomecore;Nucleus;Phosphoprotein;Referenceproteome;Ublconjugation		HISTONE_H2B	Systemic lupus erythematosus	Predicted intracellular proteins	Nucleoplasm;Cytosol
P23527_K6	P23527;Q5QNW6;Q5QNW6-2	HIST1H2BO;HIST2H2BF	Histone H2B type 1-O;Histone H2B type 2-F	6h;24h;40h;TMT	24h;40h	0.364569	0.213845	FALSE	FALSE	(ac)PDPAK(ac)SAPAPK;PDPAK(ac)SAPAPK;PDPAK(ac)SAPAPK(ac)K	PDPAK(gl)SAPAPK	N/A;-1.511630545;-1.535742114	N/A;0.370824076;0.358313641	N/A;0.443117417;0.640546262	N/A	0.287498	0.140192		3D-structure;Acetylation;Chromosome;Completeproteome;Directproteinsequencing;DNA-binding;Glycoprotein;Isopeptidebond;Methylation;Nucleosomecore;Nucleus;Phosphoprotein;Referenceproteome;Ublconjugation		HISTONE_H2B	Systemic lupus erythematosus	Predicted intracellular proteins	Nucleoplasm;Cytosol
P20700_K271	P20700	LMNB1	Lamin-B1	24h;40h;TMT	6h;24h;40h	-1.89075	0.082761	slower	FALSE	LYKEELEQTYHAK(ac)LENAR	LYKEELEQTYHAK(gl)LENAR;EELEQTYHAK(gl)LENAR	N/A	-2.23067	-1.55084	0.044309256;N/A	-0.268831065;0.100179867	0.08276101;0.555367876		3D-structure;Acetylation;Chromosomalrearrangement;Coiledcoil;Completeproteome;Directproteinsequencing;Disulfidebond;Intermediatefilament;Leukodystrophy;Lipoprotein;Membrane;Methylation;Nucleus;Phosphoprotein;Polymorphism;Prenylation;Referenceproteome	Emerin architectural complex;Emerin complex 24;Emerin complex 25;Emerin complex 32;Emerin complex 52	IF		Disease related genes;Plasma proteins;Predicted intracellular proteins	Nuclear membrane
Q9NYF8-2_K330	Q9NYF8-2;Q9NYF8;Q9NYF8-3;Q9NYF8-4	BCLAF1	Bcl-2-associated transcription factor 1	6h;24h;40h;TMT	6h;24h;40h	-2.08324	-1.30215	slower	FALSE	SSFYPDGGDQETAK(ac)TGK	SSFYPDGGDQETAK(gl)TGK	-2.98589	-2.08324	-0.267825	-1.30215	-2.1034	-0.279544		Acetylation;Alternativesplicing;Citrullination;Completeproteome;Cytoplasm;Directproteinsequencing;DNA-binding;Nucleus;Phosphoprotein;Polymorphism;Referenceproteome;Repressor;Transcription;Transcriptionregulation				Cancer-related genes;Plasma proteins;Predicted intracellular proteins	Nuclear speckles
P06899_K47	P06899;P23527;Q96A08;P58876;P62807;Q16778;Q5QNW6;Q5QNW6-2;Q8N257;Q99877;Q99880;Q99879	HIST1H2BJ;HIST1H2BO;HIST1H2BA;HIST1H2BD;HIST1H2BC;HIST2H2BE;HIST2H2BF;HIST3H2BB;HIST1H2BN;HIST1H2BL;HIST1H2BM	Histone H2B type 1-J;Histone H2B type 1-O;Histone H2B type 1-A;Histone H2B type 1-D;Histone H2B type 1-C/E/F/G/I;Histone H2B type 2-E;Histone H2B type 2-F;Histone H2B type 3-B;Histone H2B type 1-N;Histone H2B type 1-L;Histone H2B type 1-M	6h;24h;40h	6h;24h;40h	-0.0921778	0.52383	FALSE	faster	VLK(ac)QVHPDTGISSK	VLK(gl)QVHPDTGISSK	-1.21255	0.061988	-0.0921778	0.251722	0.619302	0.52383		3D-structure;Acetylation;Antibiotic;Antimicrobial;Chromosome;Completeproteome;Directproteinsequencing;DNA-binding;Glycoprotein;Isopeptidebond;Methylation;Nucleosomecore;Nucleus;Phosphoprotein;Referenceproteome;Ublconjugation		HISTONE_H2B	Systemic lupus erythematosus	Predicted intracellular proteins	Nucleoplasm;Cytosol
P06899_K117	P06899;P23527;Q96A08;P58876;P62807;Q16778;Q5QNW6;Q5QNW6-2;Q8N257;Q99877;Q99880;Q99879	HIST1H2BJ;HIST1H2BO;HIST1H2BA;HIST1H2BD;HIST1H2BC;HIST2H2BE;HIST2H2BF;HIST3H2BB;HIST1H2BN;HIST1H2BL;HIST1H2BM	Histone H2B type 1-J;Histone H2B type 1-O;Histone H2B type 1-A;Histone H2B type 1-D;Histone H2B type 1-C/E/F/G/I;Histone H2B type 2-E;Histone H2B type 2-F;Histone H2B type 3-B;Histone H2B type 1-N;Histone H2B type 1-L;Histone H2B type 1-M	6h;24h;40h	6h;24h;40h	-1.16363	-0.00405927	slower	slower	HAVSEGTK(ac)AVTK	HAVSEGTK(gl)AVTK	-3.45239	-1.16363	-0.770518	-2.68241	-0.00405927	0.121221		3D-structure;Acetylation;Antibiotic;Antimicrobial;Chromosome;Completeproteome;Directproteinsequencing;DNA-binding;Glycoprotein;Isopeptidebond;Methylation;Nucleosomecore;Nucleus;Phosphoprotein;Referenceproteome;Ublconjugation		HISTONE_H2B	Systemic lupus erythematosus	Predicted intracellular proteins	Nucleoplasm;Cytosol
P06899_K109	P06899;P23527;Q96A08;P58876;P62807;Q16778;Q5QNW6;Q5QNW6-2;Q8N257;Q99877;Q99880;Q99879	HIST1H2BJ;HIST1H2BO;HIST1H2BA;HIST1H2BD;HIST1H2BC;HIST2H2BE;HIST2H2BF;HIST3H2BB;HIST1H2BN;HIST1H2BL;HIST1H2BM	Histone H2B type 1-J;Histone H2B type 1-O;Histone H2B type 1-A;Histone H2B type 1-D;Histone H2B type 1-C/E/F/G/I;Histone H2B type 2-E;Histone H2B type 2-F;Histone H2B type 3-B;Histone H2B type 1-N;Histone H2B type 1-L;Histone H2B type 1-M	6h;24h;40h	6h;24h;40h	-1.82567	0.261331	slower	FALSE	LLLPGELAK(ac)HAVSEGTK	LLLPGELAK(gl)HAVSEGTK	-2.53324	-1.82567	-1.56637	0.272571	0.237935	0.261331		3D-structure;Acetylation;Antibiotic;Antimicrobial;Chromosome;Completeproteome;Directproteinsequencing;DNA-binding;Glycoprotein;Isopeptidebond;Methylation;Nucleosomecore;Nucleus;Phosphoprotein;Referenceproteome;Ublconjugation		HISTONE_H2B	Systemic lupus erythematosus	Predicted intracellular proteins	Nucleoplasm;Cytosol
P06899_K6	P06899;P62807;Q16778	HIST1H2BJ;HIST1H2BC;HIST2H2BE	Histone H2B type 1-J;Histone H2B type 1-C/E/F/G/I;Histone H2B type 2-E	6h;24h;40h;TMT	6h;24h;40h	1.05014	0.907895	FALSE	FALSE	(ac)PEPAK(ac)SAPAPK;PEPAK(ac)SAPAPK(ac)K;PEPAK(ac)SAPAPK	PEPAK(gl)SAPAPK	N/A;N/A;N/A	N/A;1.050140542;N/A	N/A;N/A;N/A	N/A	0.907895	N/A		3D-structure;Acetylation;Antibiotic;Antimicrobial;Chromosome;Completeproteome;Directproteinsequencing;DNA-binding;Glycoprotein;Isopeptidebond;Methylation;Nucleosomecore;Nucleus;Phosphoprotein;Referenceproteome;Ublconjugation		HISTONE_H2B	Systemic lupus erythematosus	Predicted intracellular proteins	Nucleoplasm;Cytosol
O75533_K333	O75533	SF3B1	Splicing factor 3B subunit 1	6h;24h;40h	6h;24h;40h	0.153832	0.227125	FALSE	FALSE	GGDSIGETPTPGASK(ac)R	GGDSIGETPTPGASK(gl)R	-0.541626	1.00536	0.153832	0.227125	1.04098	-0.0864325		3D-structure;Acetylation;Alternativesplicing;Citrullination;Completeproteome;mRNAprocessing;mRNAsplicing;Nucleus;Phosphoprotein;Referenceproteome;Repeat;Spliceosome	17S U2 snRNP;18S U11/U12 snRNP;C complex spliceosome;CDC5L complex;SF3b complex;Spliceosome		Spliceosome	Cancer-related genes;Plasma proteins;Predicted intracellular proteins;Predicted membrane proteins	Nuclear speckles
P31689_K44	P31689;P31689-2	DNAJA1	DnaJ homolog subfamily A member 1	24h;40h	6h;24h;40h	-2.22787	-0.391118	slower	FALSE	YHPDKNPNEGEK(ac)FK	YHPDKNPNEGEK(gl)FK	N/A	-1.79847	-2.65728	-0.263639	-0.391118	-3.42194	helix	3D-structure;Acetylation;Alternativesplicing;Chaperone;Completeproteome;Cytoplasm;Endoplasmicreticulum;Lipoprotein;Membrane;Metal-binding;Methylation;Microsome;Mitochondrion;Nucleus;Phosphoprotein;Prenylation;Referenceproteome;Repeat;Zinc;Zinc-finger		DNAJ_1;DNAJ_2;ZF_CR	Protein processing in endoplasmic reticulum	Predicted intracellular proteins	Microtubules;Cytosol
P31689_K37	P31689;P31689-2	DNAJA1	DnaJ homolog subfamily A member 1	6h;24h;40h	6h;24h;40h	-0.935065	-0.297982	FALSE	FALSE	YHPDK(ac)NPNEGEK	YHPDK(gl)NPNEGEK;LALK(gl)YHPDK(gl)NPNEGEK;YHPDK(gl)NPNEGEKFK(gl)	-0.935065	-0.598107	-1.30014	-0.079136807;0.073931132;-0.297982033	-2.618329585;0.567927659;-1.680676818	-3.39162609;N/A;N/A	helix	3D-structure;Acetylation;Alternativesplicing;Chaperone;Completeproteome;Cytoplasm;Endoplasmicreticulum;Lipoprotein;Membrane;Metal-binding;Methylation;Microsome;Mitochondrion;Nucleus;Phosphoprotein;Prenylation;Referenceproteome;Repeat;Zinc;Zinc-finger		DNAJ_1;DNAJ_2;ZF_CR	Protein processing in endoplasmic reticulum	Predicted intracellular proteins	Microtubules;Cytosol
P26447_K48	P26447	S100A4	Protein S100-A4	24h;40h	6h;24h	-1.00033	0.874127	FALSE	faster	ELPSFLGK(ac)R	ELPSFLGK(gl)R	N/A	-0.466242	-1.53442	1.16687	0.581389	N/A		3D-structure;Acetylation;Calcium;Completeproteome;Directproteinsequencing;Metal-binding;Referenceproteome;Repeat		EF_HAND_1;EF_HAND_2;S100_CABP		Cancer-related genes;Plasma proteins;Predicted intracellular proteins	Plasma membrane
P05783_K426	P05783	KRT18	Keratin, type I cytoskeletal 18	24h;40h	6h;24h;40h	-0.0912861	0.0172045	FALSE	FALSE	VVSETNDTK(ac)VLR	VVSETNDTK(gl)VLR	N/A	-0.306074	0.123502	0.687377	0.0172045	-0.0587583		Acetylation;Cellcycle;Coiledcoil;Completeproteome;Cytoplasm;Directproteinsequencing;Diseasemutation;Glycoprotein;Host-virusinteraction;Intermediatefilament;Keratin;Nucleus;Phosphoprotein;Polymorphism;Referenceproteome		IF		Cancer-related genes;Disease related genes;Predicted intracellular proteins	Cytosol
Q13263_K469	Q13263;Q13263-2	TRIM28	Transcription intermediary factor 1-beta	6h;24h;40h	6h;24h;40h	0.0440411	-0.00726546	FALSE	FALSE	QGSGSSQPMEVQEGYGFGSGDDPYSSAEPHVSGVK(ac)R	QGSGSSQPMEVQEGYGFGSGDDPYSSAEPHVSGVK(gl)R	-0.747999	0.392436	0.0440411	-0.119521	0.361995	-0.00726546		3D-structure;Acetylation;Alternativesplicing;Citrullination;Completeproteome;Directproteinsequencing;Isopeptidebond;Ligase;Metal-binding;Nucleus;Phosphoprotein;Polymorphism;Referenceproteome;Repeat;Repressor;Transcription;Transcriptionregulation;Ublconjugation;Ublconjugationpathway;Zinc;Zinc-finger	Emerin complex 32;NCOR1 complex	ZF_BBOX;ZF_PHD_1;ZF_PHD_2;ZF_RING_2		Enzymes;Plasma proteins;Predicted intracellular proteins	Nucleoplasm
P60842_K309	P60842;P60842-2	EIF4A1	Eukaryotic initiation factor 4A-I	24h;40h	6h;24h;40h	-2.26343	-0.0650015	slower	FALSE	DFTVSAMHGDMDQK(ac)ER	DFTVSAMHGDMDQK(gl)ER	N/A	-2.62912	-1.89773	0.260426	-0.0650015	-0.0706429		3D-structure;Acetylation;Alternativesplicing;ATP-binding;Completeproteome;Helicase;Host-virusinteraction;Hydrolase;Initiationfactor;Nucleotide-binding;Phosphoprotein;Proteinbiosynthesis;Referenceproteome;RNA-binding	MNK1-eIF4F complex;PPP2R1A-PPP2R1B-PPP2CA-PPME1-EIF4A1 complex	DEAD_ATP_HELICASE;HELICASE_ATP_BIND_1;HELICASE_CTER;Q_MOTIF	RNA transport	Enzymes;Plasma proteins;Predicted intracellular proteins	Cytosol
P06703_K40	P06703	S100A6	Protein S100-A6	24h;40h;TMT	6h;24h;40h	-2.12785	0.576542	slower	faster	ELIQK(ac)ELTIGSK	ELIQK(gl)ELTIGSK(gl)LQDAEIAR;ELIQK(gl)ELTIGSK	N/A	-2.30122	-1.95449	0.809205714;N/A	0.500945184;N/A	0.652139096;0.362759402	helix	3D-structure;Acetylation;Calcium;Cellmembrane;Completeproteome;Cytoplasm;Directproteinsequencing;Membrane;Metal-binding;Nucleus;Polymorphism;Referenceproteome;Repeat	CACY homodimer complex	EF_HAND_1;EF_HAND_2;S100_CABP		Cancer-related genes;Plasma proteins;Predicted intracellular proteins	Plasma membrane;Cytosol
P06703_K47	P06703	S100A6	Protein S100-A6	6h;24h;40h;TMT	6h;24h;40h	-0.706719	0.471037	slower	faster	ELTIGSK(ac)LQDAEIAR	ELTIGSK(gl)LQDAEIAR;ELIQK(gl)ELTIGSK(gl)LQDAEIAR	-1.61918	-0.706719	-0.298571	0.312575102;0.809205714	0.336869714;0.500945184	0.441128993;0.652139096	helix	3D-structure;Acetylation;Calcium;Cellmembrane;Completeproteome;Cytoplasm;Directproteinsequencing;Membrane;Metal-binding;Nucleus;Polymorphism;Referenceproteome;Repeat	CACY homodimer complex	EF_HAND_1;EF_HAND_2;S100_CABP		Cancer-related genes;Plasma proteins;Predicted intracellular proteins	Plasma membrane;Cytosol
P68431_K80	P68431;Q16695;Q71DI3;P84243	HIST1H3A;HIST3H3;HIST2H3A;H3F3A	Histone H3.1;Histone H3.1t;Histone H3.2;Histone H3.3	6h;24h;40h	6h;24h;40h	0.457333	1.42233	faster	faster	EIAQDFK(ac)TDLR	EIAQDFK(gl)TDLR	2.10512	0.457333	-0.240023	3.55248	1.3479	1.42233		3D-structure;Acetylation;Chromosome;Citrullination;Completeproteome;Directproteinsequencing;DNA-binding;Methylation;Nucleosomecore;Nucleus;Phosphoprotein;Polymorphism;Referenceproteome;Ublconjugation	ASF1-histone containing complex;ASF1-interacting protein complex;Emerin complex 24;Emerin complex 32;Emerin regulatory complex;Histone H3.1 complex;MASH1 promoter-coactivator complex;TLE-Histone H3 complex	HISTONE_H3_1;HISTONE_H3_2	Systemic lupus erythematosus	Disease related genes;Predicted intracellular proteins
P04792_K123	P04792	HSPB1	Heat shock protein beta-1	6h;24h;40h;TMT	6h;24h;40h	-2.14687	-0.0402254	slower	faster	TKDGVVEITGK(ac)HEER;DGVVEITGK(ac)HEER	TKDGVVEITGK(gl)HEER;DGVVEITGK(gl)HEER	-2.618115366;N/A	-2.246178348;N/A	-2.04755307;-2.030293502	3.711942494;-0.046741188	-0.306074031;-0.033709655	-1.644512794;0.023498945	strand	3D-structure;Acetylation;Chaperone;Charcot-Marie-Toothdisease;Completeproteome;Cytoplasm;Cytoskeleton;Directproteinsequencing;Diseasemutation;Neurodegeneration;Neuropathy;Nucleus;Phosphoprotein;Referenceproteome;Stressresponse		HSP20	Amoebiasis;MAPK signaling pathway;VEGF signaling pathway	Cancer-related genes;Disease related genes;Plasma proteins;Predicted intracellular proteins	Plasma membrane;Cytosol
P62805_K78	P62805	HIST1H4A	Histone H4	6h;24h;40h	6h;24h;40h	-0.306069	2.48902	FALSE	faster	DAVTYTEHAK(ac)R	DAVTYTEHAK(gl)R	-1.27858	-0.306069	-0.130919	2.90035	0.43567	2.48902		3D-structure;Acetylation;Chromosomalrearrangement;Chromosome;Citrullination;Completeproteome;Directproteinsequencing;DNA-binding;Isopeptidebond;Methylation;Nucleosomecore;Nucleus;Phosphoprotein;Polymorphism;Referenceproteome;Ublconjugation	H2AX complex II;H2AX complex, isolated from cells without IR exposure;Histone H3.1 complex;Histone H3.3 complex;MASH1 promoter-coactivator complex	HISTONE_H4	Systemic lupus erythematosus	Disease related genes;Predicted intracellular proteins
Q15185-4_K33	Q15185-4;Q15185;Q15185-3;Q15185-2	PTGES3	Prostaglandin E synthase 3	6h;24h;40h	24h;40h	-2.55033	-0.0706376	slower	FALSE	DVNVNFEK(ac)SK	DVNVNFEK(gl)SK	-2.61991	-2.55033	-2.1735	N/A	-0.0754168	-0.0658584		3D-structure;Acetylation;Alternativesplicing;Chaperone;Completeproteome;Cytoplasm;Directproteinsequencing;Fattyacidbiosynthesis;Fattyacidmetabolism;Isomerase;Lipidbiosynthesis;Lipidmetabolism;Phosphoprotein;Prostaglandinbiosynthesis;Prostaglandinmetabolism;Referenceproteome	p23 protein complex	CS		Enzymes;Plasma proteins;Predicted intracellular proteins	Nucleoplasm;Cytosol
P07355_K47	P07355;P07355-2;A6NMY6	ANXA2;ANXA2P2	Annexin A2;Putative annexin A2-like protein	40h	6h;24h;40h	-1.35972	0.388259	N/A	FALSE	DALNIETAIK(ac)TK	DALNIETAIK(gl)TK	N/A	N/A	-1.35972	0.388259	0.573009	-0.116331	helix	3D-structure;Acetylation;Alternativesplicing;Annexin;Basementmembrane;Calcium;Calcium/phospholipid-binding;Completeproteome;Directproteinsequencing;Extracellularmatrix;Phosphoprotein;Polymorphism;Referenceproteome;Repeat;Secreted;Ublconjugation		ANNEXIN		Cancer-related genes;Plasma proteins;Predicted intracellular proteins;Predicted secreted proteins;Transporters	Plasma membrane;Cytosol
P07355_K104	P07355;P07355-2;A6NMY6	ANXA2;ANXA2P2	Annexin A2;Putative annexin A2-like protein	24h;40h	6h;24h;40h	-0.925539	-0.425277	N/A	FALSE	SALSGHLETVILGLLK(ac)TPAQYDASELK	SALSGHLETVILGLLK(gl)TPAQYDASELK	N/A	-0.333263	-1.51782	-0.425277	-0.349843	-0.988451		3D-structure;Acetylation;Alternativesplicing;Annexin;Basementmembrane;Calcium;Calcium/phospholipid-binding;Completeproteome;Directproteinsequencing;Extracellularmatrix;Phosphoprotein;Polymorphism;Referenceproteome;Repeat;Secreted;Ublconjugation		ANNEXIN		Cancer-related genes;Plasma proteins;Predicted intracellular proteins;Predicted secreted proteins;Transporters	Plasma membrane;Cytosol
P13797_K297	P13797;P13797-3	PLS3	Plastin-3	24h;40h	6h;24h;40h	-1.21032	0.178091	FALSE	FALSE	INNFSADIK(ac)DSK	INNFSADIK(gl)DSK	N/A	-0.297965	-2.12268	0.788278	0.169921	0.178091	turn	3D-structure;Acetylation;Actin-binding;Alternativesplicing;Calcium;Completeproteome;Cytoplasm;Directproteinsequencing;Diseasemutation;Isopeptidebond;Metal-binding;Phosphoprotein;Polymorphism;Referenceproteome;Repeat;Ublconjugation		ACTININ_1;ACTININ_2;CH;EF_HAND_1;EF_HAND_2		Disease related genes;Plasma proteins;Predicted intracellular proteins	Plasma membrane;Cytosol
P26038_K254	P26038;P35241;P35241-5;P35241-4;P15311	MSN;RDX;EZR	Moesin;Radixin;Ezrin	24h;40h	6h;24h;40h	-2.4981	-0.051016	slower	FALSE	K(ac)FVIKPIDK	NISFNDKK(gl)	N/A	-2.5108	-2.4854	-0.268807	-0.051016	-0.0337858		3D-structure;Acetylation;Cellmembrane;Cellprojection;Completeproteome;Cytoplasm;Cytoskeleton;Directproteinsequencing;Membrane;Phosphoprotein;Referenceproteome;S-nitrosylation		FERM_1;FERM_2;FERM_3	Leukocyte transendothelial migration;Measles;Regulation of actin cytoskeleton	Cancer-related genes;Disease related genes;Plasma proteins;Predicted intracellular proteins	Plasma membrane
P26038_K253	P26038;P35241;P35241-5;P35241-4;P15311	MSN;RDX;EZR	Moesin;Radixin;Ezrin	24h;40h;TMT	24h;40h	-2.40751	0.00564461	slower	FALSE	NISFNDK(ac)K	NISFNDK(gl)K	N/A	-2.40724	-2.40778	N/A	0.0103958	0.000893435		3D-structure;Acetylation;Cellmembrane;Cellprojection;Completeproteome;Cytoplasm;Cytoskeleton;Directproteinsequencing;Membrane;Phosphoprotein;Referenceproteome;S-nitrosylation		FERM_1;FERM_2;FERM_3	Leukocyte transendothelial migration;Measles;Regulation of actin cytoskeleton	Cancer-related genes;Disease related genes;Plasma proteins;Predicted intracellular proteins	Plasma membrane
P26038_K262	P26038;P35241;P35241-5;P35241-4;P15311	MSN;RDX;EZR	Moesin;Radixin;Ezrin	24h;40h	6h;24h;40h	-2.17548	0.0820823	slower	FALSE	FVIKPIDK(ac)K	FVIKPIDK(gl)K	N/A	-2.437	-1.91396	-0.0969256	0.0820823	0.181374		3D-structure;Acetylation;Cellmembrane;Cellprojection;Completeproteome;Cytoplasm;Cytoskeleton;Directproteinsequencing;Membrane;Phosphoprotein;Referenceproteome;S-nitrosylation		FERM_1;FERM_2;FERM_3	Leukocyte transendothelial migration;Measles;Regulation of actin cytoskeleton	Cancer-related genes;Disease related genes;Plasma proteins;Predicted intracellular proteins	Plasma membrane
P08238_K284	P08238;Q58FF8;P07900;P07900-2;Q14568	HSP90AB1;HSP90AB2P;HSP90AA1;HSP90AA2P	Heat shock protein HSP 90-beta;Putative heat shock protein HSP 90-beta 2;Heat shock protein HSP 90-alpha;Heat shock protein HSP 90-alpha A2	24h;40h	6h;24h;40h	-1.95947	0.048646	slower	faster	YIDQEELNK(ac)TKPIWTR	YIDQEELNK(gl)TKPIWTR	N/A	-1.98793	-1.93101	0.96652	0.048646	-0.17649		3D-structure;Acetylation;ATP-binding;Chaperone;Coiledcoil;Completeproteome;Cytoplasm;Directproteinsequencing;Glycoprotein;Nucleotide-binding;Phosphoprotein;Polymorphism;Referenceproteome;S-nitrosylation;Stressresponse;Ublconjugation	CDC37-HSP90AA1-HSP90AB1-MAP3K11 complex;HSP90-CDC37-LRRK2 complex;IKBKB-CDC37-KIAA1967-HSP90AB1-HSP90AA1 complex;Kinase maturation complex 1;Kinase maturation complex 2;LRRK2-CHIP-HSP90 complex;P2X7 receptor signalling complex;RNA-induced silencing complex, RISC;TNF-alpha/NF-kappa B signaling complex 10;TNF-alpha/NF-kappa B signaling complex 6;TNF-alpha/NF-kappa B signaling complex 7;TNF-alpha/NF…	HSP90	Antigen processing and presentation;NOD-like receptor signaling pathway;Pathways in cancer;Plant-pathogen interaction;Progesterone-mediated oocyte maturation;Prostate cancer;Protein processing in endoplasmic reticulum	Cancer-related genes;Plasma proteins;Predicted intracellular proteins	Cytosol
P08238_K399	P08238;Q58FF7;P07900;P07900-2	HSP90AB1;HSP90AB3P;HSP90AA1	Heat shock protein HSP 90-beta;Putative heat shock protein HSP 90-beta-3;Heat shock protein HSP 90-alpha	24h;40h;TMT	6h;24h;40h	-2.47139	0.264351	slower	FALSE	EMLQQSK(ac)ILK	EMLQQSK(gl)ILK	N/A	-2.4303	-2.51248	-0.756741	0.264351	0.328559		3D-structure;Acetylation;ATP-binding;Chaperone;Coiledcoil;Completeproteome;Cytoplasm;Directproteinsequencing;Glycoprotein;Nucleotide-binding;Phosphoprotein;Polymorphism;Referenceproteome;S-nitrosylation;Stressresponse;Ublconjugation	CDC37-HSP90AA1-HSP90AB1-MAP3K11 complex;HSP90-CDC37-LRRK2 complex;IKBKB-CDC37-KIAA1967-HSP90AB1-HSP90AA1 complex;Kinase maturation complex 1;Kinase maturation complex 2;LRRK2-CHIP-HSP90 complex;P2X7 receptor signalling complex;RNA-induced silencing complex, RISC;TNF-alpha/NF-kappa B signaling complex 10;TNF-alpha/NF-kappa B signaling complex 6;TNF-alpha/NF-kappa B signaling complex 7;TNF-alpha/NF…	HSP90	Antigen processing and presentation;NOD-like receptor signaling pathway;Pathways in cancer;Plant-pathogen interaction;Progesterone-mediated oocyte maturation;Prostate cancer;Protein processing in endoplasmic reticulum	Cancer-related genes;Plasma proteins;Predicted intracellular proteins	Cytosol
P08238_K275	P08238;Q58FF8;P07900;P07900-2	HSP90AB1;HSP90AB2P;HSP90AA1	Heat shock protein HSP 90-beta;Putative heat shock protein HSP 90-beta 2;Heat shock protein HSP 90-alpha	6h;24h;40h;TMT	6h;24h;40h	-0.778952	0.0575465	slower	FALSE	IKEK(ac)YIDQEELNK;EK(ac)YIDQEELNK	EK(gl)YIDQEELNK;IKEK(gl)YIDQEELNK	-1.276602312;N/A	N/A;-0.77895241	N/A;-0.506856652	0.383704543;0.890067607	-0.054245495;0.1693384	-0.163121961;-0.688901094		3D-structure;Acetylation;ATP-binding;Chaperone;Coiledcoil;Completeproteome;Cytoplasm;Directproteinsequencing;Glycoprotein;Nucleotide-binding;Phosphoprotein;Polymorphism;Referenceproteome;S-nitrosylation;Stressresponse;Ublconjugation	CDC37-HSP90AA1-HSP90AB1-MAP3K11 complex;HSP90-CDC37-LRRK2 complex;IKBKB-CDC37-KIAA1967-HSP90AB1-HSP90AA1 complex;Kinase maturation complex 1;Kinase maturation complex 2;LRRK2-CHIP-HSP90 complex;P2X7 receptor signalling complex;RNA-induced silencing complex, RISC;TNF-alpha/NF-kappa B signaling complex 10;TNF-alpha/NF-kappa B signaling complex 6;TNF-alpha/NF-kappa B signaling complex 7;TNF-alpha/NF…	HSP90	Antigen processing and presentation;NOD-like receptor signaling pathway;Pathways in cancer;Plant-pathogen interaction;Progesterone-mediated oocyte maturation;Prostate cancer;Protein processing in endoplasmic reticulum	Cancer-related genes;Plasma proteins;Predicted intracellular proteins	Cytosol
P02545_K311	P02545;P02545-3;P02545-6;P02545-5;P02545-4;P02545-2	LMNA	Prelamin-A/C;Lamin-A/C	24h;40h	6h;24h;40h	-2.74329	0.0409415	slower	FALSE	IDSLSAQLSQLQK(ac)QLAAK	IDSLSAQLSQLQK(gl)QLAAK	N/A	-3.05956	-2.42701	0.205709	-0.0277819	0.0409415		3D-structure;Acetylation;Alternativesplicing;Cardiomyopathy;Charcot-Marie-Toothdisease;Coiledcoil;Completeproteome;Congenitalmusculardystrophy;Directproteinsequencing;Diseasemutation;Emery-Dreifussmusculardystrophy;Intermediatefilament;Isopeptidebond;Limb-girdlemusculardystrophy;Lipoprotein;Methylation;Neurodegeneration;Neuropathy;Nucleus;Phosphoprotein;Polymorphism;Prenylation;Referenceproteome;…	CTCF-nucleophosmin-PARP-HIS-KPNA-LMNA-TOP complex;Emerin architectural complex;Emerin complex 24	IF	Arrhythmogenic right ventricular cardiomyopathy (ARVC);Dilated cardiomyopathy;Hypertrophic cardiomyopathy (HCM)	Cancer-related genes;Disease related genes;Plasma proteins;Predicted intracellular proteins	Nucleoplasm;Nuclear bodies;Cytosol
P02545_K155	P02545;P02545-3;P02545-6;P02545-5;P02545-4;P02545-2	LMNA	Prelamin-A/C;Lamin-A/C	40h;TMT	6h;24h;40h	-2.36242	0.200807	slower	FALSE	EAALSTALSEK(ac)R	EAALSTALSEK(gl)R	N/A	N/A	-2.36242	1.10186	0.200807	-0.136558		3D-structure;Acetylation;Alternativesplicing;Cardiomyopathy;Charcot-Marie-Toothdisease;Coiledcoil;Completeproteome;Congenitalmusculardystrophy;Directproteinsequencing;Diseasemutation;Emery-Dreifussmusculardystrophy;Intermediatefilament;Isopeptidebond;Limb-girdlemusculardystrophy;Lipoprotein;Methylation;Neurodegeneration;Neuropathy;Nucleus;Phosphoprotein;Polymorphism;Prenylation;Referenceproteome;…	CTCF-nucleophosmin-PARP-HIS-KPNA-LMNA-TOP complex;Emerin architectural complex;Emerin complex 24	IF	Arrhythmogenic right ventricular cardiomyopathy (ARVC);Dilated cardiomyopathy;Hypertrophic cardiomyopathy (HCM)	Cancer-related genes;Disease related genes;Plasma proteins;Predicted intracellular proteins	Nucleoplasm;Nuclear bodies;Cytosol
P02545_K180	P02545;P02545-3;P02545-6;P02545-5;P02545-4;P02545-2	LMNA	Prelamin-A/C;Lamin-A/C	6h;24h;40h;TMT	6h;24h;40h	-0.338547	0.0369451	FALSE	FALSE	LEAALGEAK(ac)K	LEAALGEAK(gl)K	3.66532	-0.338547	-0.584226	1.35015	-0.0286174	0.0369451		3D-structure;Acetylation;Alternativesplicing;Cardiomyopathy;Charcot-Marie-Toothdisease;Coiledcoil;Completeproteome;Congenitalmusculardystrophy;Directproteinsequencing;Diseasemutation;Emery-Dreifussmusculardystrophy;Intermediatefilament;Isopeptidebond;Limb-girdlemusculardystrophy;Lipoprotein;Methylation;Neurodegeneration;Neuropathy;Nucleus;Phosphoprotein;Polymorphism;Prenylation;Referenceproteome;…	CTCF-nucleophosmin-PARP-HIS-KPNA-LMNA-TOP complex;Emerin architectural complex;Emerin complex 24	IF	Arrhythmogenic right ventricular cardiomyopathy (ARVC);Dilated cardiomyopathy;Hypertrophic cardiomyopathy (HCM)	Cancer-related genes;Disease related genes;Plasma proteins;Predicted intracellular proteins	Nucleoplasm;Nuclear bodies;Cytosol
P62258_K50	P62258;P62258-2	YWHAE	14-3-3 protein epsilon	24h;40h	6h;24h;40h	-1.96618	-1.07589	FALSE	slower	NLLSVAYK(ac)NVIGAR	NLLSVAYK(gl)NVIGAR	N/A	-1.78368	-2.14868	-2.81119	-1.07589	-0.81319	helix	3D-structure;Acetylation;Alternativesplicing;Completeproteome;Cytoplasm;Directproteinsequencing;Host-virusinteraction;Phosphoprotein;Referenceproteome	BRAF-MAP2K1-MAP2K2-YWHAE complex;BRAF-RAF1-14-3-3 complex;Emerin complex 25;Emerin complex 52;HSF1-YWHAE complex;Kinase maturation complex 1;MAP2K1-BRAF-RAF1-YWHAE-KSR1 complex;RAF1-MAP2K1-YWHAE complex	1433_1;1433_2	Cell cycle;Neurotrophin signaling pathway;Oocyte meiosis	Cancer-related genes;Plasma proteins;Predicted intracellular proteins	Nucleoplasm;Nucleoli;Cytosol
Q13765_K108	Q13765;E9PAV3-2;E9PAV3;Q9BZK3	NACA;NACAP1	Nascent polypeptide-associated complex subunit alpha;Nascent polypeptide-associated complex subunit alpha, muscle-specific form;Putative nascent polypeptide-associated complex subunit alpha-like protein	6h;24h;40h;TMT	6h;24h;40h	-0.365202	1.23623	FALSE	faster	NILFVITK(ac)PDVYK	NILFVITK(gl)PDVYK	-0.365202	-0.535646	-0.30013	1.21077	1.23623	1.31816	strand	3D-structure;Acetylation;Activator;Allergen;Alternativesplicing;Chaperone;Completeproteome;Cytoplasm;Directproteinsequencing;DNA-binding;Host-virusinteraction;Nucleus;Phosphoprotein;Polymorphism;Proteintransport;Referenceproteome;Repeat;Transcription;Transcriptionregulation;Transport		NAC_AB		Plasma proteins;Predicted intracellular proteins	Cytosol
Q13765_K142	Q13765;E9PAV3-2;E9PAV3	NACA	Nascent polypeptide-associated complex subunit alpha;Nascent polypeptide-associated complex subunit alpha, muscle-specific form	6h;24h;40h;TMT	6h;24h;40h	-0.211284	0.27573	slower	FALSE	IEDLSQQAQLAAAEK(ac)FK	IEDLSQQAQLAAAEK(gl)FK	-0.847023	-0.211284	0.0763571	0.27573	0.314734	0.0409785		3D-structure;Acetylation;Activator;Allergen;Alternativesplicing;Chaperone;Completeproteome;Cytoplasm;Directproteinsequencing;DNA-binding;Host-virusinteraction;Nucleus;Phosphoprotein;Polymorphism;Proteintransport;Referenceproteome;Repeat;Transcription;Transcriptionregulation;Transport		NAC_AB		Plasma proteins;Predicted intracellular proteins	Cytosol
P16949_K52	P16949;P16949-2;Q93045;Q93045-2	STMN1;STMN2	Stathmin;Stathmin-2	6h;24h;40h	6h;24h;40h	-0.620706	-0.0760037	faster	FALSE	DLSLEEIQK(ac)K	DLSLEEIQK(gl)K	1.58636	-0.620706	-1.94308	-0.349709	-0.0760037	0.164986	coiled-coil	Acetylation;Alternativesplicing;Cellprojection;Coiledcoil;Completeproteome;Cytoplasm;Cytoskeleton;Developmentalprotein;Differentiation;Directproteinsequencing;Golgiapparatus;Lipoprotein;Microtubule;Neurogenesis;Palmitate;Phosphoprotein;Referenceproteome		STATHMIN_1;STATHMIN_2;STATHMIN_3	MAPK signaling pathway	Cancer-related genes;Predicted intracellular proteins	Cytosol
Q04695_K297	Q04695;P02533	KRT17;KRT14	Keratin, type I cytoskeletal 17;Keratin, type I cytoskeletal 14	6h;24h;40h	6h;24h;40h	-0.827579	0.994622	slower	faster	EVATNSELVQSGK(ac)SEISELRR	EVATNSELVQSGK(gl)SEISELR;EVATNSELVQSGK(gl)SEISELRR	-0.542544	-0.827579	-0.847577	1.288287612;2.7577314	1.026387825;0.962856481	-0.201199286;0.007039182		Alternativesplicing;Apoptosis;Coiledcoil;Completeproteome;Cytoplasm;Directproteinsequencing;Diseasemutation;Ectodermaldysplasia;Intermediatefilament;Keratin;Palmoplantarkeratoderma;Phosphoprotein;Polymorphism;Referenceproteome		IF		Cancer-related genes;Disease related genes;Plasma proteins;Predicted intracellular proteins	Intermediate filaments
Q04695_K15	Q04695	KRT17	Keratin, type I cytoskeletal 17	6h;24h;40h	6h;24h	0.0491944	0.790342	FALSE	faster	QFTSSSSIK(ac)GSSGLGGGSSR	QFTSSSSIK(gl)GSSGLGGGSSR	-0.0559688	0.230171	0.0491944	1.14582	0.434861	N/A		Alternativesplicing;Apoptosis;Coiledcoil;Completeproteome;Cytoplasm;Directproteinsequencing;Diseasemutation;Ectodermaldysplasia;Intermediatefilament;Keratin;Palmoplantarkeratoderma;Phosphoprotein;Polymorphism;Referenceproteome		IF		Cancer-related genes;Disease related genes;Plasma proteins;Predicted intracellular proteins	Intermediate filaments
Q04695_K399	Q04695	KRT17	Keratin, type I cytoskeletal 17	6h;24h;40h;TMT	6h;24h;40h	-0.00224039	0.205417	slower	FALSE	LLEGEDAHLTQYK(ac)KEPVTTR;RLLEGEDAHLTQYK(ac)K;LLEGEDAHLTQYK(ac);LLEGEDAHLTQYK(ac)K	LLEGEDAHLTQYK(gl);RLLEGEDAHLTQYK(gl);LLEGEDAHLTQYK(gl)K;RLLEGEDAHLTQYK(gl)K;LLEGEDAHLTQYK(gl)K(gl)EPVTTR	N/A;N/A;N/A;-0.604089081	N/A;N/A;N/A;-0.002240387	N/A;N/A;N/A;0.368946057	0.226937324;N/A;1.264423708;1.015447438;0.181499213	0.011760698;0.194614773;0.295105859;0.168581842;0.168917344	0.216220063;0.249737876;0.985003952;0.038404245;0.126917887		Alternativesplicing;Apoptosis;Coiledcoil;Completeproteome;Cytoplasm;Directproteinsequencing;Diseasemutation;Ectodermaldysplasia;Intermediatefilament;Keratin;Palmoplantarkeratoderma;Phosphoprotein;Polymorphism;Referenceproteome		IF		Cancer-related genes;Disease related genes;Plasma proteins;Predicted intracellular proteins	Intermediate filaments
Q04695_K419	Q04695	KRT17	Keratin, type I cytoskeletal 17	6h;24h;40h;TMT	6h;24h;40h	0.110818	0.103381	FALSE	FALSE	TIVEEVQDGK(ac)VISSR	TIVEEVQDGK(gl)VISSR	-0.601041	0.226796	0.110818	-0.731694	0.23651	0.103381		Alternativesplicing;Apoptosis;Coiledcoil;Completeproteome;Cytoplasm;Directproteinsequencing;Diseasemutation;Ectodermaldysplasia;Intermediatefilament;Keratin;Palmoplantarkeratoderma;Phosphoprotein;Polymorphism;Referenceproteome		IF		Cancer-related genes;Disease related genes;Plasma proteins;Predicted intracellular proteins	Intermediate filaments
P80723_K18	P80723;P80723-2	BASP1	Brain acid soluble protein 1	6h;24h;40h	6h;24h;40h	1.14549	0.313818	FALSE	FALSE	GYNVNDEK(ac)AK	KGYNVNDEK(gl)AK;GYNVNDEK(gl)AK	2.58984	1.14549	-0.104214	1.256288659;1.096844002	0.165173504;0.16777724	0.168143665;0.459491975		Alternativesplicing;Cellmembrane;Cellprojection;Completeproteome;Directproteinsequencing;Lipoprotein;Membrane;Myristate;Phosphoprotein;Polymorphism;Referenceproteome				Plasma proteins;Predicted intracellular proteins;Transporters	Plasma membrane
Q06830_K185	Q06830	PRDX1	Peroxiredoxin-1	40h	6h;24h;40h	-1.95164	0.277042	N/A	FALSE	HGEVCPAGWKPGSDTIK(ac)PDVQK	HGEVCPAGWKPGSDTIK(gl)PDVQK	N/A	N/A	-1.95164	0.490438	0.277042	0.243949		3D-structure;Acetylation;Antioxidant;Completeproteome;Cytoplasm;Directproteinsequencing;Disulfidebond;Oxidoreductase;Peroxidase;Phosphoprotein;Polymorphism;Redox-activecenter;Referenceproteome	Sulphiredoxin-peroxiredoxin complex	THIOREDOXIN_2	Peroxisome	Enzymes;Plasma proteins;Predicted intracellular proteins	Mitochondria
Q06830_K16	Q06830	PRDX1	Peroxiredoxin-1	6h;24h;40h	6h;24h;40h	-0.767098	0.670602	slower	FALSE	IGHPAPNFK(ac)ATAVMPDGQFK	IGHPAPNFK(gl)ATAVMPDGQFK	0.105683	-0.767098	-0.983962	0.933688	0.416823	0.670602	strand	3D-structure;Acetylation;Antioxidant;Completeproteome;Cytoplasm;Directproteinsequencing;Disulfidebond;Oxidoreductase;Peroxidase;Phosphoprotein;Polymorphism;Redox-activecenter;Referenceproteome	Sulphiredoxin-peroxiredoxin complex	THIOREDOXIN_2	Peroxisome	Enzymes;Plasma proteins;Predicted intracellular proteins	Mitochondria
P13010_K565	P13010	XRCC5	X-ray repair cross-complementing protein 5	6h;24h;40h;TMT	6h;24h	-0.0041053	0.707035	FALSE	faster	DQVTAQEIFQDNHEDGPTAK(ac)K	DQVTAQEIFQDNHEDGPTAK(gl)K	2.05902	-0.154647	-0.0041053	1.03828	0.375792	N/A		3D-structure;Acetylation;Activator;ATP-binding;Chromosome;Completeproteome;Directproteinsequencing;DNA-binding;DNAdamage;DNArecombination;DNArepair;Helicase;Hydrolase;Nucleotide-binding;Nucleus;Phosphoprotein;Polymorphism;Referenceproteome;Systemiclupuserythematosus;Transcription;Transcriptionregulation;Ublconjugation	53BP1-containing complex;DHX9-ADAR-vigilin-DNA-PK-Ku antigen complex;DNA double-strand break end-joining complex;DNA-PK-Ku antigen complex;DNA-PK-Ku complex;DNA-PK-Ku-eIF2-NF90-NF45 complex;Ku antigen complex;Ku antigen-NARG1 complex;Ku antigen-YY1-alphaMyHC promoter complex;Ku70/Ku86 complex;Ku70/Ku86/Werner complex;Ku-ORC complex;MGC1-DNA-PKcs-Ku complex;NCOA6-DNA-PK-Ku-PARP1 complex;PCNA-KU an…		Non-homologous end-joining	Cancer-related genes;Plasma proteins;Predicted intracellular proteins	Nucleoplasm
P13010_K702	P13010	XRCC5	X-ray repair cross-complementing protein 5	6h;24h;40h;TMT	6h;24h;40h	-1.40444	0.08414	slower	FALSE	EEASGSSVTAEEAK(ac)K	EEASGSSVTAEEAK(gl)K;EEASGSSVTAEEAK(gl)	-2.58256	-1.40444	-0.96902	-0.520172508;N/A	-0.025899624;0.084139982	0.14172625;0.10338578	turn	3D-structure;Acetylation;Activator;ATP-binding;Chromosome;Completeproteome;Directproteinsequencing;DNA-binding;DNAdamage;DNArecombination;DNArepair;Helicase;Hydrolase;Nucleotide-binding;Nucleus;Phosphoprotein;Polymorphism;Referenceproteome;Systemiclupuserythematosus;Transcription;Transcriptionregulation;Ublconjugation	53BP1-containing complex;DHX9-ADAR-vigilin-DNA-PK-Ku antigen complex;DNA double-strand break end-joining complex;DNA-PK-Ku antigen complex;DNA-PK-Ku complex;DNA-PK-Ku-eIF2-NF90-NF45 complex;Ku antigen complex;Ku antigen-NARG1 complex;Ku antigen-YY1-alphaMyHC promoter complex;Ku70/Ku86 complex;Ku70/Ku86/Werner complex;Ku-ORC complex;MGC1-DNA-PKcs-Ku complex;NCOA6-DNA-PK-Ku-PARP1 complex;PCNA-KU an…		Non-homologous end-joining	Cancer-related genes;Plasma proteins;Predicted intracellular proteins	Nucleoplasm
P26639_K26	P26639;P26639-2	TARS	Threonine--tRNA ligase, cytoplasmic	24h;40h;TMT	6h;24h;40h	-0.17392	0.367166	FALSE	faster	MGGEEKPIGAGEEK(ac);MGGEEKPIGAGEEK(ac)QK	MGGEEKPIGAGEEK(gl)QK	N/A;N/A	N/A;-0.164687488	N/A;-0.183153026	0.683615	0.367166	0.174368		3D-structure;Acetylation;Alternativesplicing;Aminoacyl-tRNAsynthetase;ATP-binding;Completeproteome;Cytoplasm;Isopeptidebond;Ligase;Nucleotide-binding;Phosphoprotein;Polymorphism;Proteinbiosynthesis;Referenceproteome;Ublconjugation		AA_TRNA_LIGASE_II	Aminoacyl-tRNA biosynthesis	Enzymes;Plasma proteins;Predicted intracellular proteins	Actin filaments;Cytosol
P0DN79_K72	P0DN79;P35520;P35520-2	CBS	Cystathionine beta-synthase	6h;24h;40h	24h;40h	-0.0981697	-0.0581599	FALSE	FALSE	PASESPHHHTAPAK(ac)SPK	PASESPHHHTAPAK(gl)SPK	-0.0981697	-0.19574	0.0944357	N/A	0.215886	-0.332206		3D-structure;Allostericenzyme;Alternativesplicing;Amino-acidbiosynthesis;CBSdomain;Completeproteome;Cysteinebiosynthesis;Cytoplasm;Diseasemutation;Heme;Iron;Isopeptidebond;Lyase;Metal-binding;Nucleus;Phosphoprotein;Polymorphism;Pyridoxalphosphate;Referenceproteome;Ublconjugation		CBS;CYS_SYNTHASE	Cysteine and methionine metabolism;Glycine, serine and threonine metabolism	Disease related genes;Enzymes;Plasma proteins;Potential drug targets;Predicted intracellular proteins	Nucleoli;Vesicles
P52272-2_K48	P52272-2;P52272	HNRNPM	Heterogeneous nuclear ribonucleoprotein M	6h;24h;40h	24h;40h	-0.0774342	0.559821	FALSE	FALSE	GEGERPAQNEK(ac)R	MEEESGAPGVPSGNGAPGPKGEGERPAQNEK(gl)	0.502497	-0.0774342	-0.161052	N/A	0.0500094	1.06963		3D-structure;Acetylation;Alternativesplicing;Completeproteome;Directproteinsequencing;mRNAprocessing;mRNAsplicing;Nucleus;Phosphoprotein;Referenceproteome;Repeat;Ribonucleoprotein;RNA-binding;Spliceosome;Ublconjugation	C complex spliceosome;Large Drosha complex;Nop56p-associated pre-rRNA complex	RRM	Spliceosome	Plasma proteins;Predicted intracellular proteins	Nucleoplasm
P26599_K266	P26599;P26599-2;P26599-3;O95758-1;O95758-6;O95758-2;O95758;O95758-5;O95758-4;O95758-7	PTBP1;PTBP3	Polypyrimidine tract-binding protein 1;Polypyrimidine tract-binding protein 3	40h	6h;24h;40h	-1.14269	-0.273089	N/A	FALSE	LTSLNVK(ac)YNNDK	LTSLNVK(gl)YNNDK	N/A	N/A	-1.14269	-0.320501	-0.197463	-0.273089		3D-structure;Acetylation;Activator;Alternativesplicing;Completeproteome;Directproteinsequencing;mRNAprocessing;mRNAsplicing;Nucleus;Phosphoprotein;Referenceproteome;Repeat;Repressor;RNA-binding	CF IIAm complex (Cleavage factor IIAm complex);DCS complex (PTBP1, PTBP2, HNRPH1, HNRPF)	RRM		Plasma proteins;Predicted intracellular proteins	Nucleoplasm
P14618_K89	P14618;P14618-2	PKM	Pyruvate kinase PKM	6h;24h;40h	6h;24h;40h	-1.7199	0.968804	slower	faster	LNFSHGTHEYHAETIK(ac)NVR	LNFSHGTHEYHAETIK(gl)NVR	-2.06865	-1.7199	-1.62396	0.968804	0.936004	1.10845	helix	3D-structure;Acetylation;Allostericenzyme;Alternativesplicing;ATP-binding;Completeproteome;Cytoplasm;Directproteinsequencing;Glycolysis;Hydroxylation;Kinase;Magnesium;Metal-binding;Nucleotide-binding;Nucleus;Phosphoprotein;Polymorphism;Potassium;Pyruvate;Referenceproteome;Transferase;Ublconjugation		PYRUVATE_KINASE	Carbon fixation in photosynthetic organisms;Glycolysis / Gluconeogenesis;Purine metabolism;Pyruvate metabolism;Type II diabetes mellitus	Cancer-related genes;Enzymes;Plasma proteins;Predicted intracellular proteins	Cytosol
P14618_K135	P14618;P14618-3;P14618-2	PKM	Pyruvate kinase PKM	6h;24h;40h;TMT	6h;24h;40h	-2.5437	0.0989457	ambigious	FALSE	GSGTAEVELK(ac)K	GSGTAEVELK(gl)K	-1.68423	-2.5437	-2.90937	-0.0122944	0.0989457	0.122569		3D-structure;Acetylation;Allostericenzyme;Alternativesplicing;ATP-binding;Completeproteome;Cytoplasm;Directproteinsequencing;Glycolysis;Hydroxylation;Kinase;Magnesium;Metal-binding;Nucleotide-binding;Nucleus;Phosphoprotein;Polymorphism;Potassium;Pyruvate;Referenceproteome;Transferase;Ublconjugation		PYRUVATE_KINASE	Carbon fixation in photosynthetic organisms;Glycolysis / Gluconeogenesis;Purine metabolism;Pyruvate metabolism;Type II diabetes mellitus	Cancer-related genes;Enzymes;Plasma proteins;Predicted intracellular proteins	Cytosol
P14618_K206	P14618;P14618-3;P14618-2	PKM	Pyruvate kinase PKM	24h;40h;TMT	6h;24h;40h	-2.5005	-0.161429	slower	FALSE	GADFLVTEVENGGSLGSK(ac)K	GADFLVTEVENGGSLGSK(gl)K	N/A	-2.60045	-2.40056	-0.0496891	-0.182799	-0.161429	strand	3D-structure;Acetylation;Allostericenzyme;Alternativesplicing;ATP-binding;Completeproteome;Cytoplasm;Directproteinsequencing;Glycolysis;Hydroxylation;Kinase;Magnesium;Metal-binding;Nucleotide-binding;Nucleus;Phosphoprotein;Polymorphism;Potassium;Pyruvate;Referenceproteome;Transferase;Ublconjugation		PYRUVATE_KINASE	Carbon fixation in photosynthetic organisms;Glycolysis / Gluconeogenesis;Purine metabolism;Pyruvate metabolism;Type II diabetes mellitus	Cancer-related genes;Enzymes;Plasma proteins;Predicted intracellular proteins	Cytosol
P00338_K126	P00338;P00338-3;P00338-5;P00338-2	LDHA	L-lactate dehydrogenase A chain	24h;40h	6h;24h;40h	-2.23216	1.23987	slower	faster	FIIPNVVK(ac)YSPNCK	FIIPNVVK(gl)YSPNCK	N/A	-2.31745	-2.14688	3.29943	1.21734	1.23987	helix	3D-structure;Acetylation;Alternativesplicing;Completeproteome;Cytoplasm;Directproteinsequencing;Diseasemutation;Glycogenstoragedisease;NAD;Oxidoreductase;Phosphoprotein;Polymorphism;Referenceproteome;Ublconjugation		L_LDH	Cysteine and methionine metabolism;Glycolysis / Gluconeogenesis;Propanoate metabolism;Pyruvate metabolism	Cancer-related genes;Disease related genes;Enzymes;FDA approved drug targets;Plasma proteins;Predicted intracellular proteins	Vesicles;Cytosol
P00338_K222	P00338;P00338-3;P00338-4;P00338-5;P00338-2	LDHA	L-lactate dehydrogenase A chain	24h;40h	6h;24h;40h	-1.92616	0.726308	slower	faster	TLHPDLGTDK(ac)DKEQWK	TLHPDLGTDK(gl)DKEQWK;TLHPDLGTDK(gl)DK	N/A	-2.11996	-1.73236	1.824820176;2.261773496	0.747193106;-2.294584833	0.517987195;0.705422265	strand	3D-structure;Acetylation;Alternativesplicing;Completeproteome;Cytoplasm;Directproteinsequencing;Diseasemutation;Glycogenstoragedisease;NAD;Oxidoreductase;Phosphoprotein;Polymorphism;Referenceproteome;Ublconjugation		L_LDH	Cysteine and methionine metabolism;Glycolysis / Gluconeogenesis;Propanoate metabolism;Pyruvate metabolism	Cancer-related genes;Disease related genes;Enzymes;FDA approved drug targets;Plasma proteins;Predicted intracellular proteins	Vesicles;Cytosol
P00338_K224	P00338;P00338-3;P00338-4;P00338-5;P00338-2	LDHA	L-lactate dehydrogenase A chain	24h;40h	6h;24h	-1.41153	1.3274	slower	faster	TLHPDLGTDKDK(ac)EQWK	TLHPDLGTDKDK(gl)EQWK	N/A	-1.3473	-1.47576	1.97082	0.683992	N/A		3D-structure;Acetylation;Alternativesplicing;Completeproteome;Cytoplasm;Directproteinsequencing;Diseasemutation;Glycogenstoragedisease;NAD;Oxidoreductase;Phosphoprotein;Polymorphism;Referenceproteome;Ublconjugation		L_LDH	Cysteine and methionine metabolism;Glycolysis / Gluconeogenesis;Propanoate metabolism;Pyruvate metabolism	Cancer-related genes;Disease related genes;Enzymes;FDA approved drug targets;Plasma proteins;Predicted intracellular proteins	Vesicles;Cytosol
P00338_K232	P00338;P00338-3;P00338-4	LDHA	L-lactate dehydrogenase A chain	24h;40h	6h;24h;40h	-1.53041	1.8498	FALSE	faster	EVHK(ac)QVVESAYEVIK	EVHK(gl)QVVESAYEVIK	N/A	-1.42696	-1.63386	N/A	1.93983	1.75978	helix	3D-structure;Acetylation;Alternativesplicing;Completeproteome;Cytoplasm;Directproteinsequencing;Diseasemutation;Glycogenstoragedisease;NAD;Oxidoreductase;Phosphoprotein;Polymorphism;Referenceproteome;Ublconjugation		L_LDH	Cysteine and methionine metabolism;Glycolysis / Gluconeogenesis;Propanoate metabolism;Pyruvate metabolism	Cancer-related genes;Disease related genes;Enzymes;FDA approved drug targets;Plasma proteins;Predicted intracellular proteins	Vesicles;Cytosol
P00338_K243	P00338;P00338-3;P00338-4	LDHA	L-lactate dehydrogenase A chain	40h	6h	-1.00263	4.05334	FALSE	N/A	QVVESAYEVIK(ac)LK	QVVESAYEVIK(gl)LK	N/A	N/A	-1.00263	4.05334	N/A	N/A	helix	3D-structure;Acetylation;Alternativesplicing;Completeproteome;Cytoplasm;Directproteinsequencing;Diseasemutation;Glycogenstoragedisease;NAD;Oxidoreductase;Phosphoprotein;Polymorphism;Referenceproteome;Ublconjugation		L_LDH	Cysteine and methionine metabolism;Glycolysis / Gluconeogenesis;Propanoate metabolism;Pyruvate metabolism	Cancer-related genes;Disease related genes;Enzymes;FDA approved drug targets;Plasma proteins;Predicted intracellular proteins	Vesicles;Cytosol
P42330_K270	P42330;P17516;P42330-2;Q04828;P52895	AKR1C3;AKR1C4;AKR1C1;AKR1C2	Aldo-keto reductase family 1 member C3;Aldo-keto reductase family 1 member C4;Aldo-keto reductase family 1 member C1;Aldo-keto reductase family 1 member C2	40h	6h;24h;40h	-0.913046	0.69598	slower	FALSE	GVVVLAK(ac)SYNEQR	GVVVLAK(gl)SYNEQR	N/A	N/A	-0.913046	2.1804	0.69598	0.417442		3D-structure;Alternativesplicing;Completeproteome;Cytoplasm;Directproteinsequencing;NAD;NADP;Oxidoreductase;Polymorphism;Referenceproteome		ALDOKETO_REDUCTASE_1;ALDOKETO_REDUCTASE_2;ALDOKETO_REDUCTASE_3	Metabolism of xenobiotics by cytochrome P450;Steroid hormone biosynthesis	Enzymes;Plasma proteins;Predicted intracellular proteins	Nucleoplasm;Nucleoli fibrillar center;Endoplasmic reticulum;Cytosol
P14324-2_K57	P14324-2;P14324	FDPS	Farnesyl pyrophosphate synthase	24h;40h;TMT	6h;24h;40h	-2.35126	1.88977	slower	faster	EVLEYNAIGGK(ac)YNR	EVLEYNAIGGK(gl)YNR	N/A	-2.50194	-2.20058	3.91461	1.88977	1.73653		3D-structure;Acetylation;Alternativesplicing;Cholesterolbiosynthesis;Cholesterolmetabolism;Completeproteome;Cytoplasm;Host-virusinteraction;Isoprenebiosynthesis;Lipidbiosynthesis;Lipidmetabolism;Magnesium;Metal-binding;Polymorphism;Referenceproteome;Steroidbiosynthesis;Steroidmetabolism;Sterolbiosynthesis;Sterolmetabolism;Transferase		POLYPRENYL_SYNTHASE_1;POLYPRENYL_SYNTHASE_2	Terpenoid backbone biosynthesis	Disease related genes;Enzymes;FDA approved drug targets;Plasma proteins;Predicted intracellular proteins	Nucleoplasm;Cytosol
P00558_K131	P00558;P00558-2	PGK1	Phosphoglycerate kinase 1	6h;24h;40h;TMT	6h;24h;40h	-2.33118	-0.113306	slower	FALSE	FHVEEEGK(ac)GK	FHVEEEGK(gl)GK	1.06631	-2.59047	-2.33118	0.594584	-0.113306	-0.126894	strand	3D-structure;Acetylation;Alternativesplicing;ATP-binding;Completeproteome;Cytoplasm;Directproteinsequencing;Diseasemutation;Glycolysis;Hereditaryhemolyticanemia;Kinase;Nucleotide-binding;Phosphoprotein;Polymorphism;Referenceproteome;Transferase		PGLYCERATE_KINASE	Carbon fixation in photosynthetic organisms;Glycolysis / Gluconeogenesis	Disease related genes;Enzymes;Plasma proteins;Potential drug targets;Predicted intracellular proteins
P06733_K193	P06733;P06733-2	ENO1	Alpha-enolase	6h;24h;40h	6h;24h;40h	-2.08897	1.03959	slower	faster	IGAEVYHNLK(ac)NVIK	IGAEVYHNLK(gl)NVIK	-2.08897	-2.25291	-2.00636	0.285399	1.03959	1.35682	helix	3D-structure;Acetylation;Alternativeinitiation;Cellmembrane;Completeproteome;Cytoplasm;Directproteinsequencing;DNA-binding;Glycolysis;Lyase;Magnesium;Membrane;Metal-binding;Nucleus;Phosphoprotein;Plasminogenactivation;Polymorphism;Referenceproteome;Repressor;Transcription;Transcriptionregulation;Ublconjugation		ENOLASE	Glycolysis / Gluconeogenesis;Methane metabolism;RNA degradation	Cancer-related genes;Enzymes;Plasma proteins;Predicted intracellular proteins	Plasma membrane;Cytosol
P06733_K256	P06733;P06733-2	ENO1	Alpha-enolase	24h;40h	6h;24h;40h	-1.54933	0.466707	slower	faster	SGK(ac)YDLDFK	SGK(gl)YDLDFK	N/A	-1.50849	-1.59016	1.01278	0.466707	0.407295		3D-structure;Acetylation;Alternativeinitiation;Cellmembrane;Completeproteome;Cytoplasm;Directproteinsequencing;DNA-binding;Glycolysis;Lyase;Magnesium;Membrane;Metal-binding;Nucleus;Phosphoprotein;Plasminogenactivation;Polymorphism;Referenceproteome;Repressor;Transcription;Transcriptionregulation;Ublconjugation		ENOLASE	Glycolysis / Gluconeogenesis;Methane metabolism;RNA degradation	Cancer-related genes;Enzymes;Plasma proteins;Predicted intracellular proteins	Plasma membrane;Cytosol
P06733_K228	P06733;P06733-2	ENO1	Alpha-enolase	40h	24h	-1.90192	0.376037	slower	N/A	EGLELLK(ac)TAIGK	EGLELLK(gl)TAIGK	N/A	N/A	-1.90192	N/A	0.376037	N/A	helix	3D-structure;Acetylation;Alternativeinitiation;Cellmembrane;Completeproteome;Cytoplasm;Directproteinsequencing;DNA-binding;Glycolysis;Lyase;Magnesium;Membrane;Metal-binding;Nucleus;Phosphoprotein;Plasminogenactivation;Polymorphism;Referenceproteome;Repressor;Transcription;Transcriptionregulation;Ublconjugation		ENOLASE	Glycolysis / Gluconeogenesis;Methane metabolism;RNA degradation	Cancer-related genes;Enzymes;Plasma proteins;Predicted intracellular proteins	Plasma membrane;Cytosol
P06733_K89	P06733	ENO1	Alpha-enolase	24h;40h;TMT	6h;24h;40h	-2.42723	-0.0573096	slower	FALSE	KLNVTEQEK(ac)IDK;LNVTEQEK(ac)IDK	KLNVTEQEK(gl)IDK;LNVTEQEK(gl)IDK	N/A;N/A	-2.425347893;N/A	-2.429117366;N/A	-0.141957372;-0.116769403	-0.091315551;-0.006326852	-0.023303597;0.387458769	helix	3D-structure;Acetylation;Alternativeinitiation;Cellmembrane;Completeproteome;Cytoplasm;Directproteinsequencing;DNA-binding;Glycolysis;Lyase;Magnesium;Membrane;Metal-binding;Nucleus;Phosphoprotein;Plasminogenactivation;Polymorphism;Referenceproteome;Repressor;Transcription;Transcriptionregulation;Ublconjugation		ENOLASE	Glycolysis / Gluconeogenesis;Methane metabolism;RNA degradation	Cancer-related genes;Enzymes;Plasma proteins;Predicted intracellular proteins	Plasma membrane;Cytosol
P06733_K71	P06733	ENO1	Alpha-enolase	24h;40h	6h;24h;40h	-1.9397	0.165822	slower	FALSE	AVEHINK(ac)TIAPALVSK	AVEHINK(gl)TIAPALVSK	N/A	-1.9425	-1.9369	-0.315645	0.165822	0.4014	helix	3D-structure;Acetylation;Alternativeinitiation;Cellmembrane;Completeproteome;Cytoplasm;Directproteinsequencing;DNA-binding;Glycolysis;Lyase;Magnesium;Membrane;Metal-binding;Nucleus;Phosphoprotein;Plasminogenactivation;Polymorphism;Referenceproteome;Repressor;Transcription;Transcriptionregulation;Ublconjugation		ENOLASE	Glycolysis / Gluconeogenesis;Methane metabolism;RNA degradation	Cancer-related genes;Enzymes;Plasma proteins;Predicted intracellular proteins	Plasma membrane;Cytosol
P06733_K80	P06733	ENO1	Alpha-enolase	6h;24h;40h	6h;24h;40h	-1.65835	0.277688	slower	FALSE	TIAPALVSK(ac)K	TIAPALVSK(gl)K	-1.13003	-1.65835	-1.6899	-0.149695	0.277688	0.742825		3D-structure;Acetylation;Alternativeinitiation;Cellmembrane;Completeproteome;Cytoplasm;Directproteinsequencing;DNA-binding;Glycolysis;Lyase;Magnesium;Membrane;Metal-binding;Nucleus;Phosphoprotein;Plasminogenactivation;Polymorphism;Referenceproteome;Repressor;Transcription;Transcriptionregulation;Ublconjugation		ENOLASE	Glycolysis / Gluconeogenesis;Methane metabolism;RNA degradation	Cancer-related genes;Enzymes;Plasma proteins;Predicted intracellular proteins	Plasma membrane;Cytosol
P04406_K139	P04406;P04406-2	GAPDH	Glyceraldehyde-3-phosphate dehydrogenase	6h;24h;40h;TMT	6h;24h;40h	-1.26072	0.448088	slower	faster	RVIISAPSADAPMFVMGVNHEK(ac)YDNSLK;VIISAPSADAPMFVMGVNHEK(ac);VIISAPSADAPMFVMGVNHEK(ac)YDNSLK	VIISAPSADAPMFVMGVNHEK(gl)YDNSLK	N/A;N/A;-0.411135077	N/A;N/A;-1.260720529	N/A;N/A;-1.611662053	1.24672	0.418152	0.448088		3D-structure;Acetylation;ADP-ribosylation;Alternativesplicing;Apoptosis;Completeproteome;Cytoplasm;Cytoskeleton;Directproteinsequencing;Glycolysis;Membrane;Methylation;NAD;Nucleus;Oxidoreductase;Phosphoprotein;Polymorphism;Referenceproteome;S-nitrosylation;Transferase;Translationregulation;Ublconjugation	Ecsit complex (ECSIT, MT-CO2, GAPDH, TRAF6, NDUFAF1);GAIT complex;HMGB1-HMGB2-HSC70-ERP60-GAPDH complex	GAPDH	Alzheimer's disease;Glycolysis / Gluconeogenesis	Enzymes;FDA approved drug targets;Plasma proteins;Predicted intracellular proteins	Nuclear membrane;Vesicles;Plasma membrane;Cytosol
P04406_K194	P04406;P04406-2	GAPDH	Glyceraldehyde-3-phosphate dehydrogenase	6h;24h;40h	6h;24h;40h	-0.862911	0.631464	slower	faster	TVDGPSGK(ac)LWR	TVDGPSGK(gl)LWR	1.42402	-1.01243	-0.862911	0.167863	0.631464	0.794924		3D-structure;Acetylation;ADP-ribosylation;Alternativesplicing;Apoptosis;Completeproteome;Cytoplasm;Cytoskeleton;Directproteinsequencing;Glycolysis;Membrane;Methylation;NAD;Nucleus;Oxidoreductase;Phosphoprotein;Polymorphism;Referenceproteome;S-nitrosylation;Transferase;Translationregulation;Ublconjugation	Ecsit complex (ECSIT, MT-CO2, GAPDH, TRAF6, NDUFAF1);GAIT complex;HMGB1-HMGB2-HSC70-ERP60-GAPDH complex	GAPDH	Alzheimer's disease;Glycolysis / Gluconeogenesis	Enzymes;FDA approved drug targets;Plasma proteins;Predicted intracellular proteins	Nuclear membrane;Vesicles;Plasma membrane;Cytosol
P04406_K107	P04406;P04406-2	GAPDH	Glyceraldehyde-3-phosphate dehydrogenase	6h;24h;40h	24h;40h	-1.9535	-0.00803893	slower	N/A	IKWGDAGAEYVVESTGVFTTMEK(ac)AGAHLQGGAK;WGDAGAEYVVESTGVFTTMEK(ac)AGAHLQGGAK	WGDAGAEYVVESTGVFTTMEK(gl)AGAHLQGGAK	-0.191109152;-1.318069	-1.936710635;-2.356610576	-1.970298532;-2.225210968	N/A	-0.365084	0.349006	helix	3D-structure;Acetylation;ADP-ribosylation;Alternativesplicing;Apoptosis;Completeproteome;Cytoplasm;Cytoskeleton;Directproteinsequencing;Glycolysis;Membrane;Methylation;NAD;Nucleus;Oxidoreductase;Phosphoprotein;Polymorphism;Referenceproteome;S-nitrosylation;Transferase;Translationregulation;Ublconjugation	Ecsit complex (ECSIT, MT-CO2, GAPDH, TRAF6, NDUFAF1);GAIT complex;HMGB1-HMGB2-HSC70-ERP60-GAPDH complex	GAPDH	Alzheimer's disease;Glycolysis / Gluconeogenesis	Enzymes;FDA approved drug targets;Plasma proteins;Predicted intracellular proteins	Nuclear membrane;Vesicles;Plasma membrane;Cytosol
P04406_K117	P04406;P04406-2	GAPDH	Glyceraldehyde-3-phosphate dehydrogenase	6h;24h;40h;TMT	24h	-0.631982	0.0706873	FALSE	N/A	AGAHLQGGAK(ac)R	WGDAGAEYVVESTGVFTTMEKAGAHLQGGAK(gl)	-0.476283	-0.799593	-0.631982	N/A	0.0706873	N/A	strand	3D-structure;Acetylation;ADP-ribosylation;Alternativesplicing;Apoptosis;Completeproteome;Cytoplasm;Cytoskeleton;Directproteinsequencing;Glycolysis;Membrane;Methylation;NAD;Nucleus;Oxidoreductase;Phosphoprotein;Polymorphism;Referenceproteome;S-nitrosylation;Transferase;Translationregulation;Ublconjugation	Ecsit complex (ECSIT, MT-CO2, GAPDH, TRAF6, NDUFAF1);GAIT complex;HMGB1-HMGB2-HSC70-ERP60-GAPDH complex	GAPDH	Alzheimer's disease;Glycolysis / Gluconeogenesis	Enzymes;FDA approved drug targets;Plasma proteins;Predicted intracellular proteins	Nuclear membrane;Vesicles;Plasma membrane;Cytosol
P04406_K215	P04406;P04406-2	GAPDH	Glyceraldehyde-3-phosphate dehydrogenase	6h;24h;40h	6h;24h;40h	-2.20063	0.280404	slower	FALSE	GALQNIIPASTGAAK(ac)AVGK	GALQNIIPASTGAAK(gl)AVGK	-3.58153	-0.990822	-2.20063	-0.196453	0.280404	0.410891	turn	3D-structure;Acetylation;ADP-ribosylation;Alternativesplicing;Apoptosis;Completeproteome;Cytoplasm;Cytoskeleton;Directproteinsequencing;Glycolysis;Membrane;Methylation;NAD;Nucleus;Oxidoreductase;Phosphoprotein;Polymorphism;Referenceproteome;S-nitrosylation;Transferase;Translationregulation;Ublconjugation	Ecsit complex (ECSIT, MT-CO2, GAPDH, TRAF6, NDUFAF1);GAIT complex;HMGB1-HMGB2-HSC70-ERP60-GAPDH complex	GAPDH	Alzheimer's disease;Glycolysis / Gluconeogenesis	Enzymes;FDA approved drug targets;Plasma proteins;Predicted intracellular proteins	Nuclear membrane;Vesicles;Plasma membrane;Cytosol
P04406_K186	P04406;P04406-2	GAPDH	Glyceraldehyde-3-phosphate dehydrogenase	24h;40h	6h;24h;40h	-2.13692	0.381331	slower	FALSE	VIHDNFGIVEGLMTTVHAITATQK(ac)TVDGPSGK	VIHDNFGIVEGLMTTVHAITATQK(gl)TVDGPSGK	N/A	-2.03692	-2.23692	1.7512	0.381331	0.24535	strand	3D-structure;Acetylation;ADP-ribosylation;Alternativesplicing;Apoptosis;Completeproteome;Cytoplasm;Cytoskeleton;Directproteinsequencing;Glycolysis;Membrane;Methylation;NAD;Nucleus;Oxidoreductase;Phosphoprotein;Polymorphism;Referenceproteome;S-nitrosylation;Transferase;Translationregulation;Ublconjugation	Ecsit complex (ECSIT, MT-CO2, GAPDH, TRAF6, NDUFAF1);GAIT complex;HMGB1-HMGB2-HSC70-ERP60-GAPDH complex	GAPDH	Alzheimer's disease;Glycolysis / Gluconeogenesis	Enzymes;FDA approved drug targets;Plasma proteins;Predicted intracellular proteins	Nuclear membrane;Vesicles;Plasma membrane;Cytosol
P04406_K254	P04406;P04406-2	GAPDH	Glyceraldehyde-3-phosphate dehydrogenase	6h;24h;40h	6h;24h;40h	-1.85144	0.0968725	slower	FALSE	LEKPAK(ac)YDDIK	LEKPAK(gl)YDDIK	-1.8407	-1.85144	-1.96769	0.0968725	0.149636	-0.00234427		3D-structure;Acetylation;ADP-ribosylation;Alternativesplicing;Apoptosis;Completeproteome;Cytoplasm;Cytoskeleton;Directproteinsequencing;Glycolysis;Membrane;Methylation;NAD;Nucleus;Oxidoreductase;Phosphoprotein;Polymorphism;Referenceproteome;S-nitrosylation;Transferase;Translationregulation;Ublconjugation	Ecsit complex (ECSIT, MT-CO2, GAPDH, TRAF6, NDUFAF1);GAIT complex;HMGB1-HMGB2-HSC70-ERP60-GAPDH complex	GAPDH	Alzheimer's disease;Glycolysis / Gluconeogenesis	Enzymes;FDA approved drug targets;Plasma proteins;Predicted intracellular proteins	Nuclear membrane;Vesicles;Plasma membrane;Cytosol
P04406_K251	P04406;P04406-2	GAPDH	Glyceraldehyde-3-phosphate dehydrogenase	24h;40h	6h;24h;40h	-0.866119	0.6172	slower	FALSE	LEK(ac)PAKYDDIK	LEK(gl)PAKYDDIK	N/A	-0.610035	-1.1222	0.6172	0.263291	0.793391	strand	3D-structure;Acetylation;ADP-ribosylation;Alternativesplicing;Apoptosis;Completeproteome;Cytoplasm;Cytoskeleton;Directproteinsequencing;Glycolysis;Membrane;Methylation;NAD;Nucleus;Oxidoreductase;Phosphoprotein;Polymorphism;Referenceproteome;S-nitrosylation;Transferase;Translationregulation;Ublconjugation	Ecsit complex (ECSIT, MT-CO2, GAPDH, TRAF6, NDUFAF1);GAIT complex;HMGB1-HMGB2-HSC70-ERP60-GAPDH complex	GAPDH	Alzheimer's disease;Glycolysis / Gluconeogenesis	Enzymes;FDA approved drug targets;Plasma proteins;Predicted intracellular proteins	Nuclear membrane;Vesicles;Plasma membrane;Cytosol
P04406_K263	P04406;P04406-2	GAPDH	Glyceraldehyde-3-phosphate dehydrogenase	40h	6h;24h;40h	-1.17806	0.429501	FALSE	FALSE	KVVK(ac)QASEGPLK	KVVK(gl)QASEGPLK;VVK(gl)QASEGPLK	N/A	N/A	-1.17806	N/A;N/A	0.223630205;0.258201092	0.600800807;0.656093302	helix	3D-structure;Acetylation;ADP-ribosylation;Alternativesplicing;Apoptosis;Completeproteome;Cytoplasm;Cytoskeleton;Directproteinsequencing;Glycolysis;Membrane;Methylation;NAD;Nucleus;Oxidoreductase;Phosphoprotein;Polymorphism;Referenceproteome;S-nitrosylation;Transferase;Translationregulation;Ublconjugation	Ecsit complex (ECSIT, MT-CO2, GAPDH, TRAF6, NDUFAF1);GAIT complex;HMGB1-HMGB2-HSC70-ERP60-GAPDH complex	GAPDH	Alzheimer's disease;Glycolysis / Gluconeogenesis	Enzymes;FDA approved drug targets;Plasma proteins;Predicted intracellular proteins	Nuclear membrane;Vesicles;Plasma membrane;Cytosol
P18669_K251	P18669;P15259	PGAM1;PGAM2	Phosphoglycerate mutase 1;Phosphoglycerate mutase 2	24h;40h	6h;24h;40h	-0.491643	0.0687216	FALSE	faster	AMEAVAAQGK(ac)AK	AMEAVAAQGK(gl)AK	N/A	-0.71882	-0.264465	1.87321	-0.472953	0.0687216		3D-structure;Acetylation;Completeproteome;Directproteinsequencing;Diseasemutation;Glycogenstoragedisease;Glycolysis;Hydrolase;Isomerase;Isopeptidebond;Phosphoprotein;Referenceproteome;Ublconjugation		PG_MUTASE	Glycolysis / Gluconeogenesis;Methane metabolism	Candidate cardiovascular disease genes;Enzymes;Plasma proteins;Predicted intracellular proteins	Nucleoplasm
P29401_K16	P29401;P29401-2	TKT	Transketolase	24h;40h	6h;40h	-0.924749	1.82928	slower	faster	LQALK(ac)DTANR	LQALK(gl)DTANR	N/A	-0.73062	-1.11888	3.18595	N/A	0.472612	helix	3D-structure;Acetylation;Alternativesplicing;Calcium;Completeproteome;Cytoplasm;Directproteinsequencing;Magnesium;Metal-binding;Nucleus;Phosphoprotein;Polymorphism;Referenceproteome;Thiaminepyrophosphate;Transferase		TRANSKETOLASE_1;TRANSKETOLASE_2	Biosynthesis of ansamycins;Carbon fixation in photosynthetic organisms;Pentose phosphate pathway	Disease related genes;Enzymes;Plasma proteins;Potential drug targets;Predicted intracellular proteins	Nucleoplasm
P29401_K232	P29401;P29401-2	TKT	Transketolase	24h;40h	6h;24h;40h	-1.78875	0.505887	slower	FALSE	AFGQAK(ac)HQPTAIIAK	AFGQAK(gl)HQPTAIIAK	N/A	-1.75376	-1.82375	0.584248	0.505887	0.322505		3D-structure;Acetylation;Alternativesplicing;Calcium;Completeproteome;Cytoplasm;Directproteinsequencing;Magnesium;Metal-binding;Nucleus;Phosphoprotein;Polymorphism;Referenceproteome;Thiaminepyrophosphate;Transferase		TRANSKETOLASE_1;TRANSKETOLASE_2	Biosynthesis of ansamycins;Carbon fixation in photosynthetic organisms;Pentose phosphate pathway	Disease related genes;Enzymes;Plasma proteins;Potential drug targets;Predicted intracellular proteins	Nucleoplasm
P29401_K310	P29401;P29401-2	TKT	Transketolase	24h;40h	6h;24h;40h	-1.09709	0.462576	slower	FALSE	MPSLPSYK(ac)VGDK	MPSLPSYK(gl)VGDK	N/A	-0.619238	-1.57495	0.74678	0.462576	0.0974845		3D-structure;Acetylation;Alternativesplicing;Calcium;Completeproteome;Cytoplasm;Directproteinsequencing;Magnesium;Metal-binding;Nucleus;Phosphoprotein;Polymorphism;Referenceproteome;Thiaminepyrophosphate;Transferase		TRANSKETOLASE_1;TRANSKETOLASE_2	Biosynthesis of ansamycins;Carbon fixation in photosynthetic organisms;Pentose phosphate pathway	Disease related genes;Enzymes;Plasma proteins;Potential drug targets;Predicted intracellular proteins	Nucleoplasm
Q9HB71_K178	Q9HB71;Q9HB71-3	CACYBP	Calcyclin-binding protein	40h	24h;40h	0.138948	0.467731	FALSE	FALSE	EKEK(ac)PSYDTETDPSEGLMNVLK	EK(gl)PSYDTETDPSEGLMNVLK	N/A	N/A	0.138948	N/A	-0.160039	1.0955		3D-structure;Acetylation;Alternativesplicing;Completeproteome;Cytoplasm;Directproteinsequencing;Nucleus;Phosphoprotein;Referenceproteome;Ublconjugationpathway	Ubiquitin E3 ligase (SIAH1, SIP, SKP1A, TBL1X)	CS;SGS	Wnt signaling pathway	Plasma proteins;Predicted intracellular proteins	Nucleoplasm;Cytosol
P15559-2_K217	P15559-2;P15559;P15559-3	NQO1	NAD(P)H dehydrogenase [quinone] 1	24h;40h	6h;24h;40h	-1.84888	1.68765	slower	faster	K(ac)FGLSVGHHLGK	K(gl)FGLSVGHHLGK	N/A	-1.92776	-1.77	2.61001	1.34249	1.68765		3D-structure;Alternativesplicing;Completeproteome;Cytoplasm;FAD;Flavoprotein;NAD;NADP;Oxidoreductase;Polymorphism;Referenceproteome				Cancer-related genes;Enzymes;Predicted intracellular proteins	Cytosol
P06748_K248	P06748;P06748-3;P06748-2	NPM1	Nucleophosmin	6h;24h;40h	6h;24h	-0.0638641	0.0188295	N/A	N/A	GPSSVEDIK(ac)AK	GPSSVEDIK(gl)AK	-0.291604	0.364605	-0.0638641	0.148278	-0.110619	N/A	helix	3D-structure;Acetylation;ADP-ribosylation;Alternativesplicing;Chaperone;Chromosomalrearrangement;Completeproteome;Cytoplasm;Cytoskeleton;Directproteinsequencing;Disulfidebond;Host-virusinteraction;Isopeptidebond;Nucleus;Phosphoprotein;Proto-oncogene;Referenceproteome;RNA-binding;Ublconjugation	ARF-Mule complex;CTCF-nucleophosmin complex;CTCF-nucleophosmin-PARP-HIS-KPNA-LMNA-TOP complex;H2AX complex I;H2AX complex II;H2AX complex, isolated from cells without IR exposure;Nop56p-associated pre-rRNA complex;TLE1 corepressor complex (MASH1 promoter-corepressor complex)			Cancer-related genes;Disease related genes;Predicted intracellular proteins	Nucleoplasm;Nucleoli
P06748_K32	P06748;P06748-3;P06748-2	NPM1	Nucleophosmin	6h;24h;40h	6h;24h;40h	-2.17402	0.262926	slower	FALSE	ADKDYHFK(ac)VDNDENEHQLSLR	ADKDYHFK(gl)VDNDENEHQLSLR;DYHFK(gl)VDNDENEHQLSLR	-2.99517	-2.17402	-2.00917	0.274740388;0.251112183	0.211350374;0.379696794	-0.156650513;0.603471289		3D-structure;Acetylation;ADP-ribosylation;Alternativesplicing;Chaperone;Chromosomalrearrangement;Completeproteome;Cytoplasm;Cytoskeleton;Directproteinsequencing;Disulfidebond;Host-virusinteraction;Isopeptidebond;Nucleus;Phosphoprotein;Proto-oncogene;Referenceproteome;RNA-binding;Ublconjugation	ARF-Mule complex;CTCF-nucleophosmin complex;CTCF-nucleophosmin-PARP-HIS-KPNA-LMNA-TOP complex;H2AX complex I;H2AX complex II;H2AX complex, isolated from cells without IR exposure;Nop56p-associated pre-rRNA complex;TLE1 corepressor complex (MASH1 promoter-corepressor complex)			Cancer-related genes;Disease related genes;Predicted intracellular proteins	Nucleoplasm;Nucleoli
P06748_K27	P06748;P06748-3;P06748-2	NPM1	Nucleophosmin	6h;24h;40h	6h;24h;40h	-0.952571	-0.0159548	FALSE	FALSE	ADK(ac)DYHFK	ADK(gl)DYHFKVDNDENEHQLSLR;ADK(gl)DYHFK	-1.01764	-0.952571	-0.021592	N/A;-0.011653433	N/A;-0.060183287	0.474927903;-0.020256256		3D-structure;Acetylation;ADP-ribosylation;Alternativesplicing;Chaperone;Chromosomalrearrangement;Completeproteome;Cytoplasm;Cytoskeleton;Directproteinsequencing;Disulfidebond;Host-virusinteraction;Isopeptidebond;Nucleus;Phosphoprotein;Proto-oncogene;Referenceproteome;RNA-binding;Ublconjugation	ARF-Mule complex;CTCF-nucleophosmin complex;CTCF-nucleophosmin-PARP-HIS-KPNA-LMNA-TOP complex;H2AX complex I;H2AX complex II;H2AX complex, isolated from cells without IR exposure;Nop56p-associated pre-rRNA complex;TLE1 corepressor complex (MASH1 promoter-corepressor complex)			Cancer-related genes;Disease related genes;Predicted intracellular proteins	Nucleoplasm;Nucleoli
P06748_K257	P06748;P06748-2	NPM1	Nucleophosmin	24h;40h	6h;24h;40h	-0.133415	-0.0414106	FALSE	FALSE	MQASIEK(ac)GGSLPK	MQASIEK(gl)GGSLPK	N/A	-0.923587	0.656756	-1.74716	-0.0414106	1.03889	helix	3D-structure;Acetylation;ADP-ribosylation;Alternativesplicing;Chaperone;Chromosomalrearrangement;Completeproteome;Cytoplasm;Cytoskeleton;Directproteinsequencing;Disulfidebond;Host-virusinteraction;Isopeptidebond;Nucleus;Phosphoprotein;Proto-oncogene;Referenceproteome;RNA-binding;Ublconjugation	ARF-Mule complex;CTCF-nucleophosmin complex;CTCF-nucleophosmin-PARP-HIS-KPNA-LMNA-TOP complex;H2AX complex I;H2AX complex II;H2AX complex, isolated from cells without IR exposure;Nop56p-associated pre-rRNA complex;TLE1 corepressor complex (MASH1 promoter-corepressor complex)			Cancer-related genes;Disease related genes;Predicted intracellular proteins	Nucleoplasm;Nucleoli
P06748_K141	P06748;P06748-3;P06748-2	NPM1	Nucleophosmin	6h;24h;40h;TMT	6h;24h;40h	-0.00964505	0.224313	FALSE	FALSE	LLSISGK(ac)R	LLSISGK(gl)R	-0.209738	-0.00644981	-0.00964505	0.0845238	0.224313	0.516873		3D-structure;Acetylation;ADP-ribosylation;Alternativesplicing;Chaperone;Chromosomalrearrangement;Completeproteome;Cytoplasm;Cytoskeleton;Directproteinsequencing;Disulfidebond;Host-virusinteraction;Isopeptidebond;Nucleus;Phosphoprotein;Proto-oncogene;Referenceproteome;RNA-binding;Ublconjugation	ARF-Mule complex;CTCF-nucleophosmin complex;CTCF-nucleophosmin-PARP-HIS-KPNA-LMNA-TOP complex;H2AX complex I;H2AX complex II;H2AX complex, isolated from cells without IR exposure;Nop56p-associated pre-rRNA complex;TLE1 corepressor complex (MASH1 promoter-corepressor complex)			Cancer-related genes;Disease related genes;Predicted intracellular proteins	Nucleoplasm;Nucleoli
O76070_K21	O76070	SNCG	Gamma-synuclein	6h;24h;40h	6h	-0.12489	-0.566158	FALSE	N/A	EGVVGAVEK(ac)TK	EGVVGAVEK(gl)TK	-0.326203	-0.12489	0.00590812	-0.566158	N/A	N/A		Completeproteome;Cytoplasm;Cytoskeleton;Phosphoprotein;Polymorphism;Referenceproteome;Repeat				Predicted intracellular proteins;Transporters	Nuclear bodies;Centrosome
P60709_K326	P60709;P63261;P68032;P68133;P62736;P63267;P63267-2	ACTB;ACTG1;ACTC1;ACTA1;ACTA2;ACTG2	Actin, cytoplasmic 1;Actin, cytoplasmic 1, N-terminally processed;Actin, cytoplasmic 2;Actin, cytoplasmic 2, N-terminally processed;Actin, alpha cardiac muscle 1;Actin, alpha skeletal muscle;Actin, aortic smooth muscle;Actin, gamma-enteric smooth muscle	6h;24h;40h	6h;24h;40h	-1.31134	0.15979	slower	faster	EITALAPSTMK(ac)IK	EITALAPSTMK(gl)IK	0.0440223	-1.31134	-1.83839	-0.0824521	0.881544	0.15979		3D-structure;Acetylation;ATP-binding;Completeproteome;Cytoplasm;Cytoskeleton;Deafness;Directproteinsequencing;Diseasemutation;Dystonia;Mentalretardation;Methylation;Nucleotide-binding;Oxidation;Polymorphism;Referenceproteome;Ublconjugation	BAF complex;Cofilin-actin-CAP1 complex;Emerin architectural complex;Emerin complex 1;Emerin complex 25;Emerin complex 32;Emerin complex 52;Emerin regulatory complex;Emerin-actin-NMI complex;Emerin-actin-NMI-(alphaII)spectrin complex;LARC complex (LCR-associated remodeling complex);NUMAC complex (nucleosomal methylation activator complex);P2X7 receptor signalling complex;p400-associated complex;Pr…	ACTINS_1;ACTINS_2;ACTINS_ACT_LIKE	Adherens junction;Arrhythmogenic right ventricular cardiomyopathy (ARVC);Bacterial invasion of epithelial cells;Dilated cardiomyopathy;Focal adhesion;Hypertrophic cardiomyopathy (HCM);Leukocyte transendothelial migration;Pathogenic Escherichia coli infection;Phagosome;Phototransduction - fly;Regulation of actin cytoskeleton;Shigellosis;Tight junction;Vibrio cholerae infection;Viral myocarditis	Disease related genes;Plasma proteins;Predicted intracellular proteins
P60709_K328	P60709;P63261;P68032;P68133;P62736;P63267;P63267-2;Q562R1	ACTB;ACTG1;ACTC1;ACTA1;ACTA2;ACTG2;ACTBL2	Actin, cytoplasmic 1;Actin, cytoplasmic 1, N-terminally processed;Actin, cytoplasmic 2;Actin, cytoplasmic 2, N-terminally processed;Actin, alpha cardiac muscle 1;Actin, alpha skeletal muscle;Actin, aortic smooth muscle;Actin, gamma-enteric smooth muscle;Beta-actin-like protein 2	24h;40h;TMT	6h;24h;40h	-1.78815	0.382766	FALSE	faster	IK(ac)IIAPPER	IK(gl)IIAPPER;IK(gl)IIAPPERK;EITALAPSTMKIK(gl)	N/A	-2.0442	-1.53209	0.38276577;0.138382913;N/A	0.025800228;N/A;1.734976498	0.208115742;1.359734585;0.468786099		3D-structure;Acetylation;ATP-binding;Completeproteome;Cytoplasm;Cytoskeleton;Deafness;Directproteinsequencing;Diseasemutation;Dystonia;Mentalretardation;Methylation;Nucleotide-binding;Oxidation;Polymorphism;Referenceproteome;Ublconjugation	BAF complex;Cofilin-actin-CAP1 complex;Emerin architectural complex;Emerin complex 1;Emerin complex 25;Emerin complex 32;Emerin complex 52;Emerin regulatory complex;Emerin-actin-NMI complex;Emerin-actin-NMI-(alphaII)spectrin complex;LARC complex (LCR-associated remodeling complex);NUMAC complex (nucleosomal methylation activator complex);P2X7 receptor signalling complex;p400-associated complex;Pr…	ACTINS_1;ACTINS_2;ACTINS_ACT_LIKE	Adherens junction;Arrhythmogenic right ventricular cardiomyopathy (ARVC);Bacterial invasion of epithelial cells;Dilated cardiomyopathy;Focal adhesion;Hypertrophic cardiomyopathy (HCM);Leukocyte transendothelial migration;Pathogenic Escherichia coli infection;Phagosome;Phototransduction - fly;Regulation of actin cytoskeleton;Shigellosis;Tight junction;Vibrio cholerae infection;Viral myocarditis	Disease related genes;Plasma proteins;Predicted intracellular proteins
P60709_K61	P60709;P62736;P63267;P63261;P68032;P68133	ACTB;ACTA2;ACTG2;ACTG1;ACTC1;ACTA1	Actin, cytoplasmic 1;Actin, cytoplasmic 1, N-terminally processed;Actin, aortic smooth muscle;Actin, gamma-enteric smooth muscle;Actin, cytoplasmic 2;Actin, cytoplasmic 2, N-terminally processed;Actin, alpha cardiac muscle 1;Actin, alpha skeletal muscle	6h;24h;40h;TMT	6h;24h;40h	-1.38499	0.248401	slower	FALSE	DSYVGDEAQSK(ac);DSYVGDEAQSK(ac)R	DSYVGDEAQSK(gl);DSYVGDEAQSK(gl)R;HQGVMVGMGQK(gl)DSYVGDEAQSK(gl)R	N/A;-0.760586371	N/A;-1.620436168	N/A;-1.384993032	N/A;0.473234134;0.521253026	0.012167772;0.230156329;0.24023331	0.093546552;0.268427193;0.256569639		3D-structure;Acetylation;ATP-binding;Completeproteome;Cytoplasm;Cytoskeleton;Deafness;Directproteinsequencing;Diseasemutation;Dystonia;Mentalretardation;Methylation;Nucleotide-binding;Oxidation;Polymorphism;Referenceproteome;Ublconjugation	BAF complex;Cofilin-actin-CAP1 complex;Emerin architectural complex;Emerin complex 1;Emerin complex 25;Emerin complex 32;Emerin complex 52;Emerin regulatory complex;Emerin-actin-NMI complex;Emerin-actin-NMI-(alphaII)spectrin complex;LARC complex (LCR-associated remodeling complex);NUMAC complex (nucleosomal methylation activator complex);P2X7 receptor signalling complex;p400-associated complex;Pr…	ACTINS_1;ACTINS_2;ACTINS_ACT_LIKE	Adherens junction;Arrhythmogenic right ventricular cardiomyopathy (ARVC);Bacterial invasion of epithelial cells;Cardiac muscle contraction;Dilated cardiomyopathy;Focal adhesion;Hypertrophic cardiomyopathy (HCM);Leukocyte transendothelial migration;Pathogenic Escherichia coli infection;Phagosome;Phototransduction - fly;Regulation of actin cytoskeleton;Shigellosis;Tight junction;Vascular smooth mus…	Disease related genes;Plasma proteins;Predicted intracellular proteins
P60709_K50	P60709;P62736;P63267;P63261;P68032;P68133;Q562R1	ACTB;ACTA2;ACTG2;ACTG1;ACTC1;ACTA1;ACTBL2	Actin, cytoplasmic 1;Actin, cytoplasmic 1, N-terminally processed;Actin, aortic smooth muscle;Actin, gamma-enteric smooth muscle;Actin, cytoplasmic 2;Actin, cytoplasmic 2, N-terminally processed;Actin, alpha cardiac muscle 1;Actin, alpha skeletal muscle;Beta-actin-like protein 2	6h;24h;40h;TMT	6h;24h;40h	0.076677	0.521253	FALSE	FALSE	HQGVMVGMGQK(ac);HQGVMVGMGQK(ac)DSYVGDEAQSK	HQGVMVGMGQK(gl)DSYVGDEAQSK(gl)R;HQGVMVGMGQK(gl)DSYVGDEAQSKR;HQGVMVGMGQK(gl)DSYVGDEAQSK	N/A;-1.226362359	N/A;0.076677027	N/A;0.218933343	0.521253026;-0.079109803;-0.043896146	0.24023331;0.960691271;1.053280744	0.256569639;0.83718196;0.939223425		3D-structure;Acetylation;ATP-binding;Completeproteome;Cytoplasm;Cytoskeleton;Deafness;Directproteinsequencing;Diseasemutation;Dystonia;Mentalretardation;Methylation;Nucleotide-binding;Oxidation;Polymorphism;Referenceproteome;Ublconjugation	BAF complex;Cofilin-actin-CAP1 complex;Emerin architectural complex;Emerin complex 1;Emerin complex 25;Emerin complex 32;Emerin complex 52;Emerin regulatory complex;Emerin-actin-NMI complex;Emerin-actin-NMI-(alphaII)spectrin complex;LARC complex (LCR-associated remodeling complex);NUMAC complex (nucleosomal methylation activator complex);P2X7 receptor signalling complex;p400-associated complex;Pr…	ACTINS_1;ACTINS_2;ACTINS_ACT_LIKE	Adherens junction;Arrhythmogenic right ventricular cardiomyopathy (ARVC);Bacterial invasion of epithelial cells;Cardiac muscle contraction;Dilated cardiomyopathy;Focal adhesion;Hypertrophic cardiomyopathy (HCM);Leukocyte transendothelial migration;Pathogenic Escherichia coli infection;Phagosome;Phototransduction - fly;Regulation of actin cytoskeleton;Shigellosis;Tight junction;Vascular smooth mus…	Disease related genes;Plasma proteins;Predicted intracellular proteins
P07108_K19	P07108;P07108-3;P07108-2;P07108-5;P07108-4;P07108-6	DBI	Acyl-CoA-binding protein	24h;TMT	24h;40h	-0.94816	0.0866393	N/A	FALSE	TK(ac)PSDEEMLFIYGHYK;HLKTK(ac)PSDEEMLFIYGHYK	TK(gl)PSDEEMLFIYGHYK	N/A;N/A	N/A;-0.948160291	N/A;N/A	N/A	0.179321	-0.00604214		3D-structure;Acetylation;Alternativepromoterusage;Alternativesplicing;Completeproteome;Directproteinsequencing;Endoplasmicreticulum;Golgiapparatus;Lipid-binding;Phosphoprotein;Polymorphism;Referenceproteome;Transport		ACB_1;ACB_2	PPAR signaling pathway	Cancer-related genes;Plasma proteins;Predicted intracellular proteins
P31946_K50	P31946;P31946-2;P61981;P63104;Q04917	YWHAB;YWHAG;YWHAZ;YWHAH	14-3-3 protein beta/alpha;14-3-3 protein beta/alpha, N-terminally processed;14-3-3 protein gamma;14-3-3 protein gamma, N-terminally processed;14-3-3 protein zeta/delta;14-3-3 protein eta	24h;40h	6h;24h;40h	-1.54028	-0.162312	FALSE	FALSE	NLLSVAYK(ac)NVVGAR	NLLSVAYK(gl)NVVGAR	N/A	N/A	-1.54028	N/A	N/A	-0.162312		3D-structure;Acetylation;Alternativeinitiation;Completeproteome;Cytoplasm;Directproteinsequencing;Host-virusinteraction;Nitration;Phosphoprotein;Polymorphism;Referenceproteome	BRAF-RAF1-14-3-3 complex;Emerin complex 25;Kinase maturation complex 1	1433_1;1433_2	Cell cycle;Neurotrophin signaling pathway;Oocyte meiosis	Cancer-related genes;Plasma proteins;Predicted intracellular proteins	Nucleoplasm;Nucleoli;Cytosol
O14818_K52	O14818;O14818-4;Q8TAA3-5;Q8TAA3	PSMA7;PSMA8	Proteasome subunit alpha type-7;Proteasome subunit alpha type-7-like	40h	6h	1.41771	4.13679	N/A	faster	SVAK(ac)LQDER	SVAK(gl)LQDER	N/A	N/A	1.41771	4.13679	N/A	N/A		3D-structure;Acetylation;Alternativesplicing;Completeproteome;Cytoplasm;Directproteinsequencing;Glycoprotein;Host-virusinteraction;Hydrolase;Nucleus;Phosphoprotein;Protease;Proteasome;Referenceproteome;Threonineprotease	20S proteasome;26S proteasome;PA28-20S proteasome;PA28gamma-20S proteasome;PA700-20S-PA28 complex	PROTEASOME_ALPHA_1;PROTEASOME_ALPHA_2	Proteasome	Enzymes;Plasma proteins;Predicted intracellular proteins
P25789_K127	P25789;P25789-2	PSMA4	Proteasome subunit alpha type-4	24h	24h	-1.32797	-0.401242	FALSE	N/A	QAYTQFGGK(ac)R	QAYTQFGGK(gl)R	N/A	-1.32797	N/A	N/A	-0.401242	N/A		3D-structure;Acetylation;Alternativesplicing;Completeproteome;Cytoplasm;Directproteinsequencing;Host-virusinteraction;Hydrolase;Nucleus;Phosphoprotein;Protease;Proteasome;Referenceproteome;Threonineprotease	20S proteasome;26S proteasome;PA28-20S proteasome;PA28gamma-20S proteasome;PA700-20S-PA28 complex	PROTEASOME_ALPHA_1;PROTEASOME_ALPHA_2	Proteasome	Enzymes;Plasma proteins;Predicted intracellular proteins	Nucleoplasm;Vesicles;Cytosol
P55036_K365	P55036	PSMD4	26S proteasome non-ATPase regulatory subunit 4	24h;40h	6h;24h;40h	-0.692844	-0.425818	FALSE	FALSE	NAMGSLASQATK(ac)DGK	NAMGSLASQATK(gl)DGKK;NAMGSLASQATK(gl)DGK	N/A	-0.603145	-0.782542	-1.043072946;N/A	-0.126120856;-0.276190953	-0.575445255;N/A		3D-structure;Alternativesplicing;Completeproteome;Directproteinsequencing;Phosphoprotein;Proteasome;Referenceproteome;Repeat	26S proteasome;PA700 complex;PA700-20S-PA28 complex	UIM;VWFA	Proteasome	Cancer-related genes;Predicted intracellular proteins	Nucleoplasm;Cytosol
P17980_K211	P17980	PSMC3	26S protease regulatory subunit 6A	40h	6h;24h;40h	-0.511384	0.0160001	N/A	FALSE	EK(ac)FENLGIQPPK	QIQELVEAIVLPMNHKEK(gl)	N/A	N/A	-0.511384	0.0160001	-0.0893234	0.256588		Acetylation;ATP-binding;Completeproteome;Cytoplasm;Directproteinsequencing;Host-virusinteraction;Nucleotide-binding;Nucleus;Phosphoprotein;Proteasome;Referenceproteome;Ublconjugation	26S proteasome;BP-SMAD complex;PA700 complex;PA700-20S-PA28 complex;VHL-TBP1-HIF1A complex	AAA	Proteasome	Plasma proteins;Predicted intracellular proteins	Nucleoplasm;Cytosol
P29590_K476	P29590;P29590-5;P29590-9;P29590-2;P29590-3;P29590-8;P29590-4	PML	Protein PML	24h;40h	6h;24h;40h	0.150587	0.380238	FALSE	FALSE	GPSYGEDVSNTTTAQK(ac)R	GPSYGEDVSNTTTAQK(gl)R	N/A	-0.14523	0.446405	0.394958	0.134552	0.380238		3D-structure;Acetylation;Activator;Alternativesplicing;Antiviraldefense;Apoptosis;Biologicalrhythms;Chromosomalrearrangement;Coiledcoil;Completeproteome;Cytoplasm;DNA-binding;Endoplasmicreticulum;Endosome;Host-virusinteraction;Immunity;Innateimmunity;Isopeptidebond;Membrane;Metal-binding;Nucleus;Phosphoprotein;Polymorphism;Proto-oncogene;Referenceproteome;Repeat;Transcription;Transcriptionregulat…	PML-SMAD2/3-SARA complex;ZNF198-PML complex	ZF_BBOX;ZF_RING_1;ZF_RING_2	Acute myeloid leukemia;Endocytosis;Pathways in cancer;Ubiquitin mediated proteolysis	Cancer-related genes;Disease related genes;Plasma proteins;Predicted intracellular proteins	Nuclear bodies
P08670_K104	P08670;P17661	VIM;DES	Vimentin;Desmin	24h;40h;TMT	6h;24h;40h	-0.989314	0.418984	slower	faster	TNEK(ac)VELQELNDR	TNEK(gl)VELQELNDR	N/A	-1.17864	-0.799989	1.62802	0.418984	0.114577	coiled-coil;helix	3D-structure;Acetylation;Cataract;Coiledcoil;Completeproteome;Cytoplasm;Directproteinsequencing;Diseasemutation;Glycoprotein;Host-virusinteraction;Intermediatefilament;Phosphoprotein;Referenceproteome;S-nitrosylation		IF		Disease related genes;Plasma proteins;Predicted intracellular proteins	Intermediate filaments
P08670_K294	P08670	VIM	Vimentin	24h;40h	6h;24h;40h	-1.09572	0.589662	FALSE	faster	SK(ac)FADLSEAANR	SK(gl)FADLSEAANR	N/A	-1.09572	N/A	N/A	0.589662	N/A	helix	3D-structure;Acetylation;Cataract;Coiledcoil;Completeproteome;Cytoplasm;Directproteinsequencing;Diseasemutation;Glycoprotein;Host-virusinteraction;Intermediatefilament;Phosphoprotein;Referenceproteome;S-nitrosylation		IF		Disease related genes;Plasma proteins;Predicted intracellular proteins	Intermediate filaments
P08670_K168	P08670	VIM	Vimentin	24h;40h	6h;40h	-2.63657	-3.124	slower	N/A	QVDQLTNDK(ac)AR	QVDQLTNDK(gl)AR	N/A	-3.003	-2.27014	-1.93176	N/A	-4.31624	coiled-coil;helix	3D-structure;Acetylation;Cataract;Coiledcoil;Completeproteome;Cytoplasm;Directproteinsequencing;Diseasemutation;Glycoprotein;Host-virusinteraction;Intermediatefilament;Phosphoprotein;Referenceproteome;S-nitrosylation		IF		Disease related genes;Plasma proteins;Predicted intracellular proteins	Intermediate filaments
P08670_K139	P08670	VIM	Vimentin	40h	6h;24h;40h	-1.36171	0.186678	N/A	FALSE	ILLAELEQLK(ac)GQGK	ILLAELEQLK(gl)GQGK	N/A	N/A	-1.36171	0.306629	0.186678	0.101812		3D-structure;Acetylation;Cataract;Coiledcoil;Completeproteome;Cytoplasm;Directproteinsequencing;Diseasemutation;Glycoprotein;Host-virusinteraction;Intermediatefilament;Phosphoprotein;Referenceproteome;S-nitrosylation		IF		Disease related genes;Plasma proteins;Predicted intracellular proteins	Intermediate filaments
P08670_K235	P08670	VIM	Vimentin	24h;40h;TMT	6h;24h;40h	-2.19161	1.12586	slower	FALSE	KVESLQEEIAFLK(ac)K	KVESLQEEIAFLK(gl)K	N/A	-2.34083	-2.0424	2.23355	1.12586	0.461317	coiled-coil	3D-structure;Acetylation;Cataract;Coiledcoil;Completeproteome;Cytoplasm;Directproteinsequencing;Diseasemutation;Glycoprotein;Host-virusinteraction;Intermediatefilament;Phosphoprotein;Referenceproteome;S-nitrosylation		IF		Disease related genes;Plasma proteins;Predicted intracellular proteins	Intermediate filaments
P08670_K439	P08670	VIM	Vimentin	6h;24h;40h;TMT	6h;24h;40h	-0.242968	-0.0666892	FALSE	FALSE	ETNLDSLPLVDTHSK(ac)R	ETNLDSLPLVDTHSK(gl)R	0.88242	-0.242968	-0.346807	1.30023	-0.0666892	-0.165071		3D-structure;Acetylation;Cataract;Coiledcoil;Completeproteome;Cytoplasm;Directproteinsequencing;Diseasemutation;Glycoprotein;Host-virusinteraction;Intermediatefilament;Phosphoprotein;Referenceproteome;S-nitrosylation		IF		Disease related genes;Plasma proteins;Predicted intracellular proteins	Intermediate filaments
P07737_K126	P07737	PFN1	Profilin-1	6h;24h;40h;TMT	6h;24h;40h	-0.951212	-0.110349	ambigious	FALSE	EGVHGGLINK(ac)K	EGVHGGLINK(gl)K	1.32314	-0.951212	-1.22282	-0.376092	-0.110349	0.0296123	helix	3D-structure;Acetylation;Actin-binding;Amyotrophiclateralsclerosis;Completeproteome;Cytoplasm;Cytoskeleton;Directproteinsequencing;Diseasemutation;Isopeptidebond;Neurodegeneration;Phosphoprotein;Referenceproteome;Ublconjugation	Profilin 1 complex;RIAM-profilin complex;RIAM-Rap1-GTP-profilin complex	PROFILIN	Regulation of actin cytoskeleton;Shigellosis	Disease related genes;Plasma proteins;Predicted intracellular proteins	Cytosol
P07737_K105	P07737	PFN1	Profilin-1	6h;24h;40h	6h;24h;40h	-2.2575	0.219194	slower	FALSE	STGGAPTFNVTVTK(ac)TDK	STGGAPTFNVTVTK(gl)TDK	0.0729902	-2.53206	-2.2575	0.397169	0.219194	0.17844	strand	3D-structure;Acetylation;Actin-binding;Amyotrophiclateralsclerosis;Completeproteome;Cytoplasm;Cytoskeleton;Directproteinsequencing;Diseasemutation;Isopeptidebond;Neurodegeneration;Phosphoprotein;Referenceproteome;Ublconjugation	Profilin 1 complex;RIAM-profilin complex;RIAM-Rap1-GTP-profilin complex	PROFILIN	Regulation of actin cytoskeleton;Shigellosis	Disease related genes;Plasma proteins;Predicted intracellular proteins	Cytosol
P07737_K54	P07737	PFN1	Profilin-1	24h;40h	6h;24h;40h	-0.791498	0.0418171	FALSE	FALSE	TFVNITPAEVGVLVGK(ac)DR	TFVNITPAEVGVLVGK(gl)DR	N/A	-0.871995	-0.711002	1.26962	-0.0473098	0.0418171		3D-structure;Acetylation;Actin-binding;Amyotrophiclateralsclerosis;Completeproteome;Cytoplasm;Cytoskeleton;Directproteinsequencing;Diseasemutation;Isopeptidebond;Neurodegeneration;Phosphoprotein;Referenceproteome;Ublconjugation	Profilin 1 complex;RIAM-profilin complex;RIAM-Rap1-GTP-profilin complex	PROFILIN	Regulation of actin cytoskeleton;Shigellosis	Disease related genes;Plasma proteins;Predicted intracellular proteins	Cytosol
Q13643_K235	Q13643	FHL3	Four and a half LIM domains protein 3	24h;40h	6h;24h;40h	-1.09589	0.0582684	FALSE	FALSE	RPIVGLGGGK(ac)YVSFEDR	RPIVGLGGGK(gl)YVSFEDR	N/A	-1.3605	-0.831284	0.398399	0.0582684	-0.155614		3D-structure;Acetylation;Completeproteome;LIMdomain;Metal-binding;Referenceproteome;Repeat;Zinc;Zinc-finger	FHL2-FHL3 complex;FHL3 homodimer complex;FHL3-CREB complex	LIM_DOMAIN_1;LIM_DOMAIN_2		Predicted intracellular proteins	Nucleoplasm
P62826_K60	P62826	RAN	GTP-binding nuclear protein Ran	24h;40h	6h;24h;40h	-0.401635	0.793971	FALSE	faster	GPIK(ac)FNVWDTAGQEK	GPIK(gl)FNVWDTAGQEK	N/A	-0.415774	-0.387497	1.36053	0.793971	0.748086	strand	3D-structure;Acetylation;Cellcycle;Celldivision;Completeproteome;Cytoplasm;Directproteinsequencing;GTP-binding;Host-virusinteraction;Isopeptidebond;Mitosis;Nucleotide-binding;Nucleus;Polymorphism;Proteintransport;Referenceproteome;Transport;Ublconjugation	ALL-1 supercomplex;CRM1-RAN-PHAX-CBC complex (cap binding complex);IPO13-RAN-EIF1AX complex;RANBP1-RAN-KPNB1 complex;Snurportin-CRM1-RanGTP complex;TNPO2-RAN-NXF1 complex	RAN	Ribosome biogenesis in eukaryotes;RNA transport	Plasma proteins;Predicted intracellular proteins;Transporters	Nucleoplasm
P05787_K325	P05787;P05787-2	KRT8	Keratin, type II cytoskeletal 8	24h;40h	6h;24h;40h	-2.04064	0.292435	slower	faster	LQAEIEGLK(ac)GQR	LQAEIEGLK(gl)GQR	N/A	-2.13977	-1.94152	1.11912	0.292435	0.240239		Acetylation;Alternativesplicing;Coiledcoil;Completeproteome;Cytoplasm;Directproteinsequencing;Diseasemutation;Glycoprotein;Host-virusinteraction;Intermediatefilament;Keratin;Nucleus;Phosphoprotein;Polymorphism;Referenceproteome		IF		Cancer-related genes;Disease related genes;Plasma proteins;Predicted intracellular proteins	Intermediate filaments
Q01518_K81	Q01518;Q01518-2	CAP1	Adenylyl cyclase-associated protein 1	24h;40h;TMT	24h;40h	-1.27159	0.179735	slower	FALSE	HAEMVHTGLK(ac)LER	HAEMVHTGLK(gl)LER	N/A	-0.868244	-1.67494	N/A	0.315454	0.0440166		3D-structure;Acetylation;Actin-binding;Alternativesplicing;Cellmembrane;Completeproteome;Directproteinsequencing;Membrane;Phosphoprotein;Polymorphism;Referenceproteome	Cofilin-actin-CAP1 complex	C_CAP_COFACTOR_C;CAP_1;CAP_2		Plasma proteins;Predicted intracellular proteins	Cytosol
P63313_K39	P63313	TMSB10	Thymosin beta-10	6h;24h;40h;TMT	6h;24h;40h	-0.139942	0.428502	FALSE	faster	ETIEQEK(ac)R	ETIEQEK(gl)R	-0.181055	-0.139942	0.256057	0.87909	0.428502	0.15876		Acetylation;Actin-binding;Completeproteome;Cytoplasm;Cytoskeleton;Phosphoprotein;Polymorphism;Referenceproteome		THYMOSIN_B4		Plasma proteins;Predicted intracellular proteins
P62328_K26	P62328	TMSB4X	Thymosin beta-4;Hematopoietic system regulatory peptide	6h;24h;40h;TMT	6h;24h;40h	-0.140382	0.166644	slower	FALSE	TETQEK(ac)NPLPSKETIEQEK;TETQEK(ac)NPLPSK;KTETQEK(ac)NPLPSK	KTETQEK(gl)NPLPSK;TETQEK(gl)NPLPSK	0.842831501;1.227725387;-0.470371306	-0.224231908;-0.113002642;-0.143599359	-0.158305198;-0.004968658;-0.140381664	1.822602918;0.556529194	0.16424452;0.169042625	0.099793091;0.150947824		3D-structure;Acetylation;Actin-binding;Completeproteome;Cytoplasm;Cytoskeleton;Directproteinsequencing;Referenceproteome		THYMOSIN_B4	Regulation of actin cytoskeleton	Plasma proteins;Predicted intracellular proteins	Nucleoplasm;Vesicles;Cytosol
P62328_K39	P62328	TMSB4X	Thymosin beta-4;Hematopoietic system regulatory peptide	6h;24h;40h;TMT	6h;24h;40h	-0.296529	0.0401639	FALSE	FALSE	NPLPSKETIEQEK(ac);TETQEKNPLPSKETIEQEK(ac)QAGES;ETIEQEK(ac)QAGES	ETIEQEK(gl)QAGES	N/A;N/A;-0.670043329	N/A;N/A;-0.286172316	N/A;N/A;-0.296529174	0.282972	0.0401639	0.0271118	helix	3D-structure;Acetylation;Actin-binding;Completeproteome;Cytoplasm;Cytoskeleton;Directproteinsequencing;Referenceproteome		THYMOSIN_B4	Regulation of actin cytoskeleton	Plasma proteins;Predicted intracellular proteins	Nucleoplasm;Vesicles;Cytosol
P62328_K32	P62328	TMSB4X	Thymosin beta-4;Hematopoietic system regulatory peptide	6h;24h;40h;TMT	6h;24h;40h	-0.0946378	0.0523828	FALSE	FALSE	TETQEKNPLPSK(ac)ETIEQEK;NPLPSK(ac)ETIEQEK	NPLPSK(gl)ETIEQEK;TETQEKNPLPSK(gl)ETIEQEK	-0.543949614;N/A	-0.094637783;0.016697228	0.006564558;-0.200132087	0.135429144;-0.038075179	0.02860071;0.00819394	0.143334538;0.076164812	helix	3D-structure;Acetylation;Actin-binding;Completeproteome;Cytoplasm;Cytoskeleton;Directproteinsequencing;Referenceproteome		THYMOSIN_B4	Regulation of actin cytoskeleton	Plasma proteins;Predicted intracellular proteins	Nucleoplasm;Vesicles;Cytosol
P04075_K99	P04075;P04075-2	ALDOA	Fructose-bisphosphate aldolase A	6h;24h;40h	6h;24h;40h	-1.31008	0.865464	slower	faster	ADDGRPFPQVIK(ac)SK	ADDGRPFPQVIK(gl)SK	-1.03552	-1.38832	-1.31008	2.1747	0.674478	0.865464	helix	3D-structure;Acetylation;Alternativesplicing;Completeproteome;Cytoplasm;Cytoskeleton;Directproteinsequencing;Diseasemutation;Glycogenstoragedisease;Glycolysis;Hereditaryhemolyticanemia;Lyase;Phosphoprotein;Polymorphism;Referenceproteome;Schiffbase		ALDOLASE_CLASS_I	Carbon fixation in photosynthetic organisms;Fructose and mannose metabolism;Glycolysis / Gluconeogenesis;Pentose phosphate pathway	Cancer-related genes;Disease related genes;Enzymes;Plasma proteins;Potential drug targets;Predicted intracellular proteins	Cytosol
P04075_K111	P04075;P04075-2	ALDOA	Fructose-bisphosphate aldolase A	6h;24h;40h	6h;24h;40h	0.150596	0.66781	faster	FALSE	VDK(ac)GVVPLAGTNGETTTQGLDGLSER	VDK(gl)GVVPLAGTNGETTTQGLDGLSER	2.26425	0.150596	-1.14178	0.926764	0.66781	0.384743		3D-structure;Acetylation;Alternativesplicing;Completeproteome;Cytoplasm;Cytoskeleton;Directproteinsequencing;Diseasemutation;Glycogenstoragedisease;Glycolysis;Hereditaryhemolyticanemia;Lyase;Phosphoprotein;Polymorphism;Referenceproteome;Schiffbase		ALDOLASE_CLASS_I	Carbon fixation in photosynthetic organisms;Fructose and mannose metabolism;Glycolysis / Gluconeogenesis;Pentose phosphate pathway	Cancer-related genes;Disease related genes;Enzymes;Plasma proteins;Potential drug targets;Predicted intracellular proteins	Cytosol
P04075_K108	P04075;P04075-2	ALDOA	Fructose-bisphosphate aldolase A	24h;40h;TMT	6h;24h;40h	-2.52524	-0.241756	slower	FALSE	SKGGVVGIK(ac)VDK	GGVVGIK(gl)VDK;SKGGVVGIK(gl)VDK	N/A	-2.6968	-2.35368	1.409288526;-0.23555249	-0.053587809;-0.24795986	-0.412971914;-0.570765426	strand	3D-structure;Acetylation;Alternativesplicing;Completeproteome;Cytoplasm;Cytoskeleton;Directproteinsequencing;Diseasemutation;Glycogenstoragedisease;Glycolysis;Hereditaryhemolyticanemia;Lyase;Phosphoprotein;Polymorphism;Referenceproteome;Schiffbase		ALDOLASE_CLASS_I	Carbon fixation in photosynthetic organisms;Fructose and mannose metabolism;Glycolysis / Gluconeogenesis;Pentose phosphate pathway	Cancer-related genes;Disease related genes;Enzymes;Plasma proteins;Potential drug targets;Predicted intracellular proteins	Cytosol
P04075_K200	P04075;P04075-2;P09972	ALDOA;ALDOC	Fructose-bisphosphate aldolase A;Fructose-bisphosphate aldolase C	24h;40h	6h;24h;40h	-1.94555	-0.337874	slower	FALSE	YASICQQNGIVPIVEPEILPDGDHDLK(ac)R	YASICQQNGIVPIVEPEILPDGDHDLK(gl)R	N/A	-2.02233	-1.86877	-0.254604	-0.447982	-0.337874	helix	3D-structure;Acetylation;Alternativesplicing;Completeproteome;Cytoplasm;Cytoskeleton;Directproteinsequencing;Diseasemutation;Glycogenstoragedisease;Glycolysis;Hereditaryhemolyticanemia;Lyase;Phosphoprotein;Polymorphism;Referenceproteome;Schiffbase		ALDOLASE_CLASS_I	Carbon fixation in photosynthetic organisms;Fructose and mannose metabolism;Glycolysis / Gluconeogenesis;Pentose phosphate pathway	Cancer-related genes;Disease related genes;Enzymes;Plasma proteins;Potential drug targets;Predicted intracellular proteins	Cytosol
P04075_K330	P04075;P04075-2	ALDOA	Fructose-bisphosphate aldolase A	6h;24h;40h;TMT	6h;24h;40h	-1.16133	-0.305786	slower	FALSE	AAQEEYVK(ac)R	AAQEEYVK(gl)R	-1.30456	-1.16133	-0.769826	-0.582788	-0.305786	0.0607049	helix	3D-structure;Acetylation;Alternativesplicing;Completeproteome;Cytoplasm;Cytoskeleton;Directproteinsequencing;Diseasemutation;Glycogenstoragedisease;Glycolysis;Hereditaryhemolyticanemia;Lyase;Phosphoprotein;Polymorphism;Referenceproteome;Schiffbase		ALDOLASE_CLASS_I	Carbon fixation in photosynthetic organisms;Fructose and mannose metabolism;Glycolysis / Gluconeogenesis;Pentose phosphate pathway	Cancer-related genes;Disease related genes;Enzymes;Plasma proteins;Potential drug targets;Predicted intracellular proteins	Cytosol
P04075_K42	P04075;P04075-2	ALDOA	Fructose-bisphosphate aldolase A	6h;24h;40h	6h;24h;40h	-0.996917	-0.0461374	slower	FALSE	GILAADESTGSIAK(ac)R	GILAADESTGSIAK(gl)R	-0.996917	-2.30016	-0.996139	-0.0461374	-0.288065	0.739969	helix	3D-structure;Acetylation;Alternativesplicing;Completeproteome;Cytoplasm;Cytoskeleton;Directproteinsequencing;Diseasemutation;Glycogenstoragedisease;Glycolysis;Hereditaryhemolyticanemia;Lyase;Phosphoprotein;Polymorphism;Referenceproteome;Schiffbase		ALDOLASE_CLASS_I	Carbon fixation in photosynthetic organisms;Fructose and mannose metabolism;Glycolysis / Gluconeogenesis;Pentose phosphate pathway	Cancer-related genes;Disease related genes;Enzymes;Plasma proteins;Potential drug targets;Predicted intracellular proteins	Cytosol
P61158_K251	P61158	ACTR3	Actin-related protein 3	6h;24h;40h	6h;24h;40h	-1.69462	1.72383	faster	faster	EFNKYDTDGSK(ac)WIK	EFNKYDTDGSK(gl)WIK	1.9952	-2.2213	-1.69462	3.36088	1.72383	0.737802		Acetylation;Actin-binding;Alternativesplicing;ATP-binding;Cellprojection;Ciliumbiogenesis/degradation;Completeproteome;Cytoplasm;Cytoskeleton;Directproteinsequencing;Nucleotide-binding;Polymorphism;Referenceproteome;Signal	Arp2/3 protein complex	ACTINS_ACT_LIKE		Plasma proteins;Predicted intracellular proteins
P23528_K44	P23528	CFL1	Cofilin-1	6h;24h;40h;TMT	6h;24h	-1.74735	0.497928	slower	N/A	AVLFCLSEDK(ac)K;KAVLFCLSEDK(ac)K	AVLFCLSEDK(gl)K	-1.518419227;N/A	-1.755964358;-0.924106071	-1.747354593;-1.961384531	0.522434	0.473423	N/A	strand	3D-structure;Acetylation;Actin-binding;Cellmembrane;Cellprojection;Completeproteome;Cytoplasm;Cytoskeleton;Directproteinsequencing;Membrane;Nucleus;Phosphoprotein;Referenceproteome	Cofilin-actin-CAP1 complex	ADF_H	Axon guidance;Fc gamma R-mediated phagocytosis;Regulation of actin cytoskeleton	Plasma proteins;Predicted intracellular proteins
P23528_K144	P23528	CFL1	Cofilin-1	6h;24h;40h;TMT	6h;24h;40h	-1.78923	0.0526022	slower	FALSE	HELQANCYEEVK(ac)DR;LTGIKHELQANCYEEVK(ac)DR	LTGIKHELQANCYEEVK(gl)DR;HELQANCYEEVK(gl)DR	-1.97608459;N/A	-1.78852508;N/A	-1.789234333;N/A	N/A;0.64959234	N/A;-0.027376161	0.097695139;0.007509299		3D-structure;Acetylation;Actin-binding;Cellmembrane;Cellprojection;Completeproteome;Cytoplasm;Cytoskeleton;Directproteinsequencing;Membrane;Nucleus;Phosphoprotein;Referenceproteome	Cofilin-actin-CAP1 complex	ADF_H	Axon guidance;Fc gamma R-mediated phagocytosis;Regulation of actin cytoskeleton	Plasma proteins;Predicted intracellular proteins
P23528_K92	P23528;Q9Y281;Q9Y281-3	CFL1;CFL2	Cofilin-1;Cofilin-2	24h;40h	6h;24h;40h	-0.913119	0.0060608	slower	FALSE	YALYDATYETK(ac)ESK	YALYDATYETK(gl)ESKK;YALYDATYETK(gl)ESK	N/A	-1.1093	-0.71694	N/A;-0.191406429	0.263740764;-0.025076883	N/A;0.037198476		3D-structure;Acetylation;Actin-binding;Cellmembrane;Cellprojection;Completeproteome;Cytoplasm;Cytoskeleton;Directproteinsequencing;Membrane;Nucleus;Phosphoprotein;Referenceproteome	Cofilin-actin-CAP1 complex	ADF_H	Axon guidance;Fc gamma R-mediated phagocytosis;Regulation of actin cytoskeleton	Plasma proteins;Predicted intracellular proteins
P23528_K112	P23528;Q9Y281;Q9Y281-3	CFL1;CFL2	Cofilin-1;Cofilin-2	6h;24h;40h	6h;24h;40h	-0.864284	0.0147596	slower	FALSE	KEDLVFIFWAPESAPLK(ac)SK	KEDLVFIFWAPESAPLK(gl)SK	-4.37399	-0.864284	-0.762277	-1.65583	0.0147596	0.509075	helix	3D-structure;Acetylation;Actin-binding;Cellmembrane;Cellprojection;Completeproteome;Cytoplasm;Cytoskeleton;Directproteinsequencing;Membrane;Nucleus;Phosphoprotein;Referenceproteome	Cofilin-actin-CAP1 complex	ADF_H	Axon guidance;Fc gamma R-mediated phagocytosis;Regulation of actin cytoskeleton	Plasma proteins;Predicted intracellular proteins
P23528_K78	P23528	CFL1	Cofilin-1	40h	24h;40h	-0.3522	0.102575	FALSE	FALSE	MLPDK(ac)DCR	MLPDK(gl)DCR	N/A	N/A	-0.3522	N/A	0.162659	0.0424913	strand	3D-structure;Acetylation;Actin-binding;Cellmembrane;Cellprojection;Completeproteome;Cytoplasm;Cytoskeleton;Directproteinsequencing;Membrane;Nucleus;Phosphoprotein;Referenceproteome	Cofilin-actin-CAP1 complex	ADF_H	Axon guidance;Fc gamma R-mediated phagocytosis;Regulation of actin cytoskeleton	Plasma proteins;Predicted intracellular proteins
P23528_K132	P23528	CFL1	Cofilin-1	6h;24h;40h	6h;24h;40h	-0.201875	0.0562122	FALSE	FALSE	LTGIK(ac)HELQANCYEEVKDR;LTGIK(ac)HELQANCYEEVK	LTGIK(gl)HELQANCYEEVKDR;LTGIK(gl)HELQANCYEEVK	-0.538259844;N/A	-0.2018749;-0.223445724	-0.08137393;-0.128521942	0.254998028;2.180672133	-1.217331558;0.472640496	-0.142573554;-0.210597001		3D-structure;Acetylation;Actin-binding;Cellmembrane;Cellprojection;Completeproteome;Cytoplasm;Cytoskeleton;Directproteinsequencing;Membrane;Nucleus;Phosphoprotein;Referenceproteome	Cofilin-actin-CAP1 complex	ADF_H	Axon guidance;Fc gamma R-mediated phagocytosis;Regulation of actin cytoskeleton	Plasma proteins;Predicted intracellular proteins
P60981_K132	P60981;P60981-2	DSTN	Destrin	6h;24h;40h;TMT	6h;24h;40h	0.0140243	0.381956	FALSE	FALSE	KFQGIK(ac)HECQANGPEDLNR;KKFQGIK(ac)HECQANGPEDLNR;FQGIK(ac)HECQANGPEDLNR	FQGIK(gl)HECQANGPEDLNR	N/A;N/A;0.014024337	N/A;N/A;-0.10054122	N/A;N/A;0.099078171	0.381956	0.45327	0.0394901		Acetylation;Actin-binding;Alternativesplicing;Completeproteome;Directproteinsequencing;Phosphoprotein;Polymorphism;Referenceproteome;Ublconjugation		ADF_H		Plasma proteins;Predicted intracellular proteins
O43707_K604	O43707;O43707-2;O43707-3	ACTN4	Alpha-actinin-4	24h;40h	24h;40h	-0.760048	0.123537	FALSE	FALSE	IAESNHIK(ac)LSGSNPYTTVTPQIINSK	IAESNHIK(gl)LSGSNPYTTVTPQIINSK	N/A	-0.96012	-0.559976	N/A	0.263435	-0.0163604		3D-structure;Acetylation;Actin-binding;Alternativesplicing;Calcium;Celljunction;Completeproteome;Cytoplasm;Diseasemutation;Isopeptidebond;Metal-binding;Nucleus;Phosphoprotein;Proteintransport;Referenceproteome;Repeat;Transport;Ublconjugation	P2X7 receptor signalling complex;Ternary complex (LRRC7, CAMK2a, ACTN4)	ACTININ_1;ACTININ_2;CH;EF_HAND_1;EF_HAND_2	Adherens junction;Amoebiasis;Arrhythmogenic right ventricular cardiomyopathy (ARVC);Focal adhesion;Leukocyte transendothelial migration;Regulation of actin cytoskeleton;Systemic lupus erythematosus;Tight junction	Disease related genes;Plasma proteins;Predicted intracellular proteins	Nuclear bodies;Actin filaments;Cytosol
P35579_K1352	P35579	MYH9	Myosin-9	24h;40h	6h;24h;40h	-1.96383	1.05101	slower	faster	EQLEEEEEAK(ac)HNLEK	EQLEEEEEAK(gl)HNLEK	N/A	-2.09141	-1.83625	1.9804	1.05101	-0.558515	coiled-coil	3D-structure;Acetylation;Actin-binding;Alportsyndrome;Alternativesplicing;ATP-binding;Calmodulin-binding;Cataract;Celladhesion;Cellshape;Coiledcoil;Completeproteome;Cytoplasm;Cytoskeleton;Deafness;Directproteinsequencing;Diseasemutation;Motorprotein;Myosin;Non-syndromicdeafness;Nucleotide-binding;Phosphoprotein;Polymorphism;Referenceproteome;Ublconjugation	Emerin complex 1;WIP-WASp-actin-myosin-IIa complex	IQ;MYOSIN_MOTOR	Tight junction;Viral myocarditis	Cancer-related genes;Disease related genes;Plasma proteins;Predicted intracellular proteins	Plasma membrane;Actin filaments;Cytosol
Q14247_K107	Q14247;Q14247-3;Q14247-2	CTTN	Src substrate cortactin	6h;24h	24h;40h	0.942757	0.492121	FALSE	FALSE	SAVGHEYQSK(ac)LSK	SAVGHEYQSK(gl)LSK	1.33058	0.55493	N/A	N/A	0.492121	N/A		3D-structure;Acetylation;Alternativesplicing;Celljunction;Cellmembrane;Cellprojection;Coatedpit;Coiledcoil;Completeproteome;Cytoplasm;Cytoskeleton;Endocytosis;Membrane;Phosphoprotein;Referenceproteome;Repeat;SH3domain	DDEF1-CTTN-PXN complex;Hip1R-cortactin complex	CORTACTIN;SH3	Bacterial invasion of epithelial cells;Pathogenic Escherichia coli infection;Shigellosis;Tight junction	Cancer-related genes;Plasma proteins;Predicted intracellular proteins	Golgi apparatus;Vesicles;Plasma membrane;Cytosol
P21333-2_K837	P21333-2;P21333	FLNA	Filamin-A	24h;40h	6h;24h;40h	-1.74113	-0.61967	N/A	FALSE	NDNDTFTVK(ac)YTPR	NDNDTFTVK(gl)YTPR	N/A	-1.46918	-2.01308	0.013988	-1.02326	-0.61967		3D-structure;Acetylation;Actin-binding;Alternativesplicing;Ciliumbiogenesis/degradation;Completeproteome;Cytoplasm;Cytoskeleton;Directproteinsequencing;Diseasemutation;Isopeptidebond;Phosphoprotein;Polymorphism;Referenceproteome;Repeat;Ublconjugation		ACTININ_1;ACTININ_2;CH;FILAMIN_REPEAT	Focal adhesion;MAPK signaling pathway	Disease related genes;Plasma proteins;Potential drug targets;Predicted intracellular proteins;Transporters	Plasma membrane;Actin filaments;Cytosol
P21333-2_K700	P21333-2;P21333	FLNA	Filamin-A	24h;40h	6h;24h;40h	-2.31394	0.176216	slower	FALSE	TGVAVNKPAEFTVDAK(ac)HGGK	TGVAVNKPAEFTVDAK(gl)HGGK	N/A	-2.44817	-2.17972	0.176216	0.468754	-0.16496		3D-structure;Acetylation;Actin-binding;Alternativesplicing;Ciliumbiogenesis/degradation;Completeproteome;Cytoplasm;Cytoskeleton;Directproteinsequencing;Diseasemutation;Isopeptidebond;Phosphoprotein;Polymorphism;Referenceproteome;Repeat;Ublconjugation		ACTININ_1;ACTININ_2;CH;FILAMIN_REPEAT	Focal adhesion;MAPK signaling pathway	Disease related genes;Plasma proteins;Potential drug targets;Predicted intracellular proteins;Transporters	Plasma membrane;Actin filaments;Cytosol
P49327_K1072	P49327	FASN	Fatty acid synthase;[Acyl-carrier-protein] S-acetyltransferase;[Acyl-carrier-protein] S-malonyltransferase;3-oxoacyl-[acyl-carrier-protein] synthase;3-oxoacyl-[acyl-carrier-protein] reductase;3-hydroxyacyl-[acyl-carrier-protein] dehydratase;Enoyl-[acyl-carrier-protein] reductase;Oleoyl-[acyl-carrier-protein] hydrolase	40h	24h;40h	-2.02293	-1.01295	slower	FALSE	LYTLQDK(ac)AQVADVVVSR	LYTLQDK(gl)AQVADVVVSR	N/A	N/A	-2.02293	N/A	-1.54187	-0.484036		3D-structure;Acetylation;Completeproteome;Cytoplasm;Directproteinsequencing;Fattyacidbiosynthesis;Fattyacidmetabolism;Hydrolase;Lipidbiosynthesis;Lipidmetabolism;Lyase;Multifunctionalenzyme;NAD;NADP;Oxidoreductase;Phosphopantetheine;Phosphoprotein;Polymorphism;Pyridoxalphosphate;Referenceproteome;Transferase		ACP_DOMAIN;B_KETOACYL_SYNTHASE;PHOSPHOPANTETHEINE	Fatty acid biosynthesis;Insulin signaling pathway	Cancer-related genes;Enzymes;FDA approved drug targets;Plasma proteins;Predicted intracellular proteins	Plasma membrane;Cytosol
Q13151_K133	Q13151	HNRNPA0	Heterogeneous nuclear ribonucleoprotein A0	24h;40h	6h;24h;40h	-0.360599	-0.307437	FALSE	FALSE	AEIIADK(ac)QSGK	AEIIADK(gl)QSGK	N/A	-0.360599	N/A	N/A	-0.307437	N/A		Acetylation;Completeproteome;Directproteinsequencing;Methylation;Nucleus;Phosphoprotein;Referenceproteome;Repeat;Ribonucleoprotein;RNA-binding		RRM		Plasma proteins;Predicted intracellular proteins	Nucleoplasm
P07910_K232	P07910;P07910-3;P07910-2;P07910-4	HNRNPC	Heterogeneous nuclear ribonucleoproteins C1/C2	6h;24h;40h	6h;24h;40h	-1.27575	0.166395	slower	FALSE	NDK(ac)SEEEQSSSSVK	NDK(gl)SEEEQSSSSVK;QAVEMKNDK(gl)SEEEQSSSSVK	-1.59457	-1.00044	-1.27575	0.366916796;-0.023240129	0.366347451;0.356029414	-0.10723611;-0.13181488		3D-structure;Acetylation;Alternativesplicing;Coiledcoil;Completeproteome;Directproteinsequencing;Isopeptidebond;mRNAprocessing;mRNAsplicing;Nucleus;Phosphoprotein;Polymorphism;Referenceproteome;Ribonucleoprotein;RNA-binding;Spliceosome;Ublconjugation	C complex spliceosome;LARC complex (LCR-associated remodeling complex);Toposome	RRM	Spliceosome	Plasma proteins;Predicted intracellular proteins	Nucleoplasm
P07910_K243	P07910;P07910-3;P07910-2;P07910-4	HNRNPC	Heterogeneous nuclear ribonucleoproteins C1/C2	6h;24h;40h	6h;24h;40h	0.00192909	0.00442366	FALSE	FALSE	NDKSEEEQSSSSVK(ac)K	NDKSEEEQSSSSVK(gl)K;SEEEQSSSSVK(gl)KDETNVK	0.513321	0.00192909	-0.517144	0.895489991;-0.347081065	0.261470837;0.690476489	-0.25262351;-0.424584738		3D-structure;Acetylation;Alternativesplicing;Coiledcoil;Completeproteome;Directproteinsequencing;Isopeptidebond;mRNAprocessing;mRNAsplicing;Nucleus;Phosphoprotein;Polymorphism;Referenceproteome;Ribonucleoprotein;RNA-binding;Spliceosome;Ublconjugation	C complex spliceosome;LARC complex (LCR-associated remodeling complex);Toposome	RRM	Spliceosome	Plasma proteins;Predicted intracellular proteins	Nucleoplasm
P33316-2_K14	P33316-2	DUT	Deoxyuridine 5-triphosphate nucleotidohydrolase, mitochondrial	6h;24h;40h;TMT	40h	0.0459745	0.491201	FALSE	N/A	PCSEETPAISPSK(ac)R	PCSEETPAISPSK(gl)R	0.217055	0.0459745	0.0212697	N/A	N/A	0.491201		3D-structure;Alternativesplicing;Completeproteome;Directproteinsequencing;Hydrolase;Magnesium;Mitochondrion;Nucleotidemetabolism;Nucleus;Phosphoprotein;Polymorphism;Referenceproteome;Transitpeptide			Pyrimidine metabolism	Enzymes;Predicted intracellular proteins	Nucleoplasm
P08729_K130	P08729	KRT7	Keratin, type II cytoskeletal 7	6h;24h;40h	6h;24h;40h	1.38358	1.4913	faster	faster	WTLLQEQK(ac)SAK	WTLLQEQK(gl)SAK	3.07061	1.38358	1.05677	1.63558	1.4913	0.670256						Plasma proteins;Predicted intracellular proteins	Intermediate filaments
P08729_K326	P08729	KRT7	Keratin, type II cytoskeletal 7	24h;40h	6h;24h;40h	-1.67948	0.60708	slower	faster	LQAEIDNIK(ac)NQR	LQAEIDNIK(gl)NQR	N/A	-1.5171	-1.84186	1.83956	0.60708	0.385679						Plasma proteins;Predicted intracellular proteins	Intermediate filaments
Q99878_K96	Q99878;Q96KK5;Q9BTM1;Q16777;Q6FI13;P0C0S8;P20671;Q9BTM1-2	HIST1H2AJ;HIST1H2AH;H2AFJ;HIST2H2AC;HIST2H2AA3;HIST1H2AG;HIST1H2AD	Histone H2A type 1-J;Histone H2A type 1-H;Histone H2A.J;Histone H2A type 2-C;Histone H2A type 2-A;Histone H2A type 1;Histone H2A type 1-D	6h;TMT	6h;24h;40h	-0.535424	0.420651	slower	faster	NDEELNK(ac)LLGK	NDEELNK(gl)LLGK	-0.535424	N/A	N/A	1.00462	0.420651	0.211139		3D-structure;Acetylation;Alternativesplicing;Chromosome;Citrullination;Completeproteome;DNA-binding;Isopeptidebond;Methylation;Nucleosomecore;Nucleus;Phosphoprotein;Referenceproteome;Ublconjugation	CTCF-nucleophosmin-PARP-HIS-KPNA-LMNA-TOP complex	HISTONE_H2A	Systemic lupus erythematosus	Predicted intracellular proteins
P08729_K108	P08729;P05787;P05787-2;Q14CN4-3;Q14CN4-2;Q14CN4;P02538;P48668;P12035;Q86Y46-2;Q86Y46;P13647;Q9NSB2;Q7Z794;P04259;P35908	KRT7;KRT8;KRT72;KRT6A;KRT6C;KRT3;KRT73;KRT5;KRT84;KRT77;KRT6B;KRT2	Keratin, type II cytoskeletal 7;Keratin, type II cytoskeletal 8;Keratin, type II cytoskeletal 72;Keratin, type II cytoskeletal 6A;Keratin, type II cytoskeletal 6C;Keratin, type II cytoskeletal 3;Keratin, type II cytoskeletal 73;Keratin, type II cytoskeletal 5;Keratin, type II cuticular Hb4;Keratin, type II cytoskeletal 1b;Keratin, type II cytoskeletal 6B;Keratin, type II cytoskeletal 2 epidermal	24h;40h;TMT	6h;24h;40h	-0.685267	1.3357	FALSE	faster	FASFIDK(ac)VR	FASFIDK(gl)VR	N/A	-0.94303	-0.427505	1.3357	1.93294	1.31888						Plasma proteins;Predicted intracellular proteins	Intermediate filaments
P08729_K273	P08729	KRT7	Keratin, type II cytoskeletal 7	6h;24h;40h	6h;24h;40h	0.398937	1.00168	FALSE	faster	AQYEEMAK(ac)CSR	AQYEEMAK(gl)CSR	0.901954	-1.32105	0.398937	1.49434	1.00168	0.271404						Plasma proteins;Predicted intracellular proteins	Intermediate filaments
Q9H1E3_K67	Q9H1E3	NUCKS1	Nuclear ubiquitous casein and cyclin-dependent kinase substrate 1	6h;24h;40h	6h;24h;40h	-0.895139	-0.0777084	slower	FALSE	NSQEDSEDSEDKDVK(ac)TK	NSQEDSEDSEDKDVK(gl)TK	-1.75207	-0.895139	-0.455928	-0.133283	0.050561	-0.0777084		Alternativesplicing;Completeproteome;Nucleus;Phosphoprotein;Polymorphism;Referenceproteome				Plasma proteins;Predicted intracellular proteins	Nucleoplasm;Nucleoli
P05204_K76	P05204	HMGN2	Non-histone chromosomal protein HMG-17	24h;40h	6h;24h;40h	-1.2698	-0.192633	FALSE	FALSE	EGNNPAENGDAK(ac)TDQAQK	EGNNPAENGDAK(gl)TDQAQK	N/A	-1.2698	N/A	N/A	-0.192633	N/A		Acetylation;Completeproteome;Cytoplasm;Directproteinsequencing;DNA-binding;Nucleus;Phosphoprotein;Polymorphism;Referenceproteome		HMG14_17		Predicted intracellular proteins	Nucleoplasm;Nucleoli
Q9NXG2_K294	Q9NXG2	THUMPD1	THUMP domain-containing protein 1	24h;40h	6h;24h;40h	-0.733283	0.268254	FALSE	FALSE	LESADK(ac)SDQNNTAEGK	LESADK(gl)SDQNNTAEGK	N/A	-0.733283	N/A	0.593232	-0.0567241	N/A		3D-structure;Acetylation;Completeproteome;Phosphoprotein;Polymorphism;Referenceproteome		THUMP		Predicted intracellular proteins	Cytosol
