# Supplementary material for: Linking post-translational modifications and protein turnover by site-resolved protein turnover profiling
Source: Nat Commun. 2022 Jan 10;13:165. doi: 10.1038/s41467-021-27639-0 (PMC8748498; doi:10.1038/s41467-021-27639-0)
Supplement: Supplementary file 10 — Supplementary Dataset 7 [file 41467_2021_27639_MOESM10_ESM.xlsx]

## Sheet: Explanation
	Supplementary Data 7: CHX-chases This table contains the results of parallel-reaction-monitoring (PRM) assays for (potential) FBXW7 phosphodegrons & di-Gly sites on TKT in cycloheximid (CHX) treated HEK293T cells. Cells were transiently transfected with an FBXW7 expression vector (OE: overexpression), an siRNA targeting FBXW7 (KD: knockdown), or respective controls (EV: empty vector; CTL: control…
	Column	Explanation
	UniProt ID	UniProt Identifier(s); together these build a protein group
	Gene name	Gene
	Peptidoform	Peptidoform (precursor) that was targeted in the PRM assay
	Site	Modified site that is covered by the peptidoform
	Experiment	Transfection and CHX chase length
	m/z Precursor	Mass-to-charge ratio of the precursor
	Precursor Charge	Charge state of the targeted precursor
	Transition Count	Number of fragment ions included for the calculation of the abundance of this peptidoform
	Library Dot Product	Dot product (spectral similarity measure) of the precursor to the library spectrum; if the dot product was below 0.6, corresponding intensities were removed
	Area	Abundance of the precursor
	Normalized Area	Normalized abundance of the precursor (normalized using spiked-in retention time peptides)
	Batch corrected area	Normalized abundance of the precursor corrected for batch effects caused by different biological backgrounds (overexpression/knockdown) and measurements on different LC-MS systems
	Relative abundance	Abundance of the precursor relative to the respective control

## Sheet: phosphodegrons
UniProt ID	Gene name	Peptidoform	Site	Experiment	m/z Precursor	Precursor Charge	Transition Count	Library Dot Product	Area	Normalized Area	Batch corrected area	Relative abundance
P29401	TKT	ILAT(ph)PPQEDAPSVDIANIR	ph-T287	EV1 0h	1050.52	2	6	0.9272	24585940	2.46779e+07	9.44439e+06
P29401	TKT	ILAT(ph)PPQEDAPSVDIANIR	ph-T287	EV1 1h	1050.52	2	6	0.9305	34996248	3.59328e+07	1.37517e+07
P29401	TKT	ILAT(ph)PPQEDAPSVDIANIR	ph-T287	EV1 2h	1050.52	2	6	0.9256	32353824	3.44336e+07	1.3178e+07
P29401	TKT	ILAT(ph)PPQEDAPSVDIANIR	ph-T287	EV1 4h	1050.52	2	6	0.9237	29107796	3.13235e+07	1.19877e+07
P29401	TKT	ILAT(ph)PPQEDAPSVDIANIR	ph-T287	OE1 FBXW7 0h	1050.52	2	6	0.9337	28714850	2.59802e+07	9.44439e+06	1
P29401	TKT	ILAT(ph)PPQEDAPSVDIANIR	ph-T287	OE1 FBXW7 1h	1050.52	2	6	0.9328	34026792	3.06898e+07	1.11564e+07	0.811276
P29401	TKT	ILAT(ph)PPQEDAPSVDIANIR	ph-T287	OE1 FBXW7 2h	1050.52	2	6	0.9267	35629236	3.39797e+07	1.23524e+07	0.937348
P29401	TKT	ILAT(ph)PPQEDAPSVDIANIR	ph-T287	OE1 FBXW7 4h	1050.52	2	6	0.9281	36627176	3.64913e+07	1.32654e+07	1.10658
P29401	TKT	ILAT(ph)PPQEDAPSVDIANIR	ph-T287	EV2 0h	1050.52	2	6	0.9469	5812432	6.7914e+06	9.44439e+06
P29401	TKT	ILAT(ph)PPQEDAPSVDIANIR	ph-T287	EV2 1h	1050.52	2	6	0.9538	7709086	8.87405e+06	1.23406e+07
P29401	TKT	ILAT(ph)PPQEDAPSVDIANIR	ph-T287	EV2 2h	1050.52	2	6	0.9467	7791446	8.82479e+06	1.22721e+07
P29401	TKT	ILAT(ph)PPQEDAPSVDIANIR	ph-T287	EV2 4h	1050.52	2	6	0.9162	6181788	5.97821e+06	8.31353e+06
P29401	TKT	ILAT(ph)PPQEDAPSVDIANIR	ph-T287	OE2 FBXW7 0h	1050.52	2	6	0.9477	7781209	7.31584e+06	9.44439e+06	1
P29401	TKT	ILAT(ph)PPQEDAPSVDIANIR	ph-T287	OE2 FBXW7 1h	1050.52	2	6	0.9486	9397954	9.16826e+06	1.18358e+07	0.959093
P29401	TKT	ILAT(ph)PPQEDAPSVDIANIR	ph-T287	OE2 FBXW7 2h	1050.52	2	6	0.9523	6234683	5.79775e+06	7.48461e+06	0.609889
P29401	TKT	ILAT(ph)PPQEDAPSVDIANIR	ph-T287	OE2 FBXW7 4h	1050.52	2	6	0.9539	11067180	1.13516e+07	1.46543e+07	1.76271
P29401	TKT	ILAT(ph)PPQEDAPSVDIANIR	ph-T287	CTL1 siRNA 0h	1050.52	2	6	0.9511	9498469	9.52847e+06	9.44439e+06
P29401	TKT	ILAT(ph)PPQEDAPSVDIANIR	ph-T287	CTL1 siRNA 1h	1050.52	2	6	0.9547	8979805	8.95162e+06	8.87263e+06
P29401	TKT	ILAT(ph)PPQEDAPSVDIANIR	ph-T287	CTL1 siRNA 2h	1050.52	2	6	0.953	6906206	6.99255e+06	6.93084e+06
P29401	TKT	ILAT(ph)PPQEDAPSVDIANIR	ph-T287	CTL1 siRNA 4h	1050.52	2	6	0.9544	9593406	9.3972e+06	9.31428e+06
P29401	TKT	ILAT(ph)PPQEDAPSVDIANIR	ph-T287	KD1 FBXW7 0h	1050.52	2	6	0.9631	7710125	7.79379e+06	9.44439e+06	1
P29401	TKT	ILAT(ph)PPQEDAPSVDIANIR	ph-T287	KD1 FBXW7 1h	1050.52	2	6	0.9528	10562464	9.81633e+06	1.18953e+07	1.34067
P29401	TKT	ILAT(ph)PPQEDAPSVDIANIR	ph-T287	KD1 FBXW7 2h	1050.52	2	6	0.9522	10545636	1.05282e+07	1.27579e+07	1.84074
P29401	TKT	ILAT(ph)PPQEDAPSVDIANIR	ph-T287	KD1 FBXW7 4h	1050.52	2	6	0.9502	8543492	8.55767e+06	1.037e+07	1.11335
P29401	TKT	ILAT(ph)PPQEDAPSVDIANIR	ph-T287	CTL2 siRNA 0h	1050.52	2	6	0.9552	12550878	1.16556e+07	9.44439e+06
P29401	TKT	ILAT(ph)PPQEDAPSVDIANIR	ph-T287	CTL2 siRNA 1h	1050.52	2	6	0.955	12868700	1.12281e+07	9.09793e+06
P29401	TKT	ILAT(ph)PPQEDAPSVDIANIR	ph-T287	CTL2 siRNA 2h	1050.52	2	6	0.9552	14684140	1.39131e+07	1.12736e+07
P29401	TKT	ILAT(ph)PPQEDAPSVDIANIR	ph-T287	CTL2 siRNA 4h	1050.52	2	6	0.9487	14669516	1.33589e+07	1.08245e+07
P29401	TKT	ILAT(ph)PPQEDAPSVDIANIR	ph-T287	KD2 FBXW7 0h	1050.52	2	6	0.9609	10435843	1.10481e+07	9.44439e+06	1
P29401	TKT	ILAT(ph)PPQEDAPSVDIANIR	ph-T287	KD2 FBXW7 1h	1050.52	2	6	0.958	11467794	1.29295e+07	1.10527e+07	1.21486
P29401	TKT	ILAT(ph)PPQEDAPSVDIANIR	ph-T287	KD2 FBXW7 2h	1050.52	2	6	0.9555	15744600	1.80833e+07	1.54584e+07	1.3712
P29401	TKT	ILAT(ph)PPQEDAPSVDIANIR	ph-T287	KD2 FBXW7 4h	1050.52	2	6	0.9576	11009514	1.23799e+07	1.05829e+07	0.97768
P13051	UNG	KAPAGQEEPGT(ph)PPSS(ph)PLSAEQLDR	ph-T60;phS64	EV1 0h	874.721	3	7	0.9339	57550088	5.77653e+07	2.42162e+07
P13051	UNG	KAPAGQEEPGT(ph)PPSS(ph)PLSAEQLDR	ph-T60;phS64	EV1 1h	874.721	3	7	0.9294	68850576	7.06931e+07	2.96357e+07
P13051	UNG	KAPAGQEEPGT(ph)PPSS(ph)PLSAEQLDR	ph-T60;phS64	EV1 2h	874.721	3	7	0.9319	62443700	6.64578e+07	2.78602e+07
P13051	UNG	KAPAGQEEPGT(ph)PPSS(ph)PLSAEQLDR	ph-T60;phS64	EV1 4h	874.721	3	7	0.936	55371912	5.95869e+07	2.49798e+07
P13051	UNG	KAPAGQEEPGT(ph)PPSS(ph)PLSAEQLDR	ph-T60;phS64	OE1 FBXW7 0h	874.721	3	7	0.9229	101150656	9.15176e+07	2.42162e+07	1
P13051	UNG	KAPAGQEEPGT(ph)PPSS(ph)PLSAEQLDR	ph-T60;phS64	OE1 FBXW7 1h	874.721	3	7	0.9312	82544280	7.44493e+07	1.96998e+07	0.66473
P13051	UNG	KAPAGQEEPGT(ph)PPSS(ph)PLSAEQLDR	ph-T60;phS64	OE1 FBXW7 2h	874.721	3	7	0.9265	80661992	7.69275e+07	2.03555e+07	0.73063
P13051	UNG	KAPAGQEEPGT(ph)PPSS(ph)PLSAEQLDR	ph-T60;phS64	OE1 FBXW7 4h	874.721	3	7	0.93	56507492	5.62978e+07	1.48968e+07	0.596352
P13051	UNG	KAPAGQEEPGT(ph)PPSS(ph)PLSAEQLDR	ph-T60;phS64	EV2 0h	874.721	3	7	0.9194	18357892	2.14499e+07	2.42162e+07
P13051	UNG	KAPAGQEEPGT(ph)PPSS(ph)PLSAEQLDR	ph-T60;phS64	EV2 1h	874.721	3	7	0.9291	25436226	2.92801e+07	3.30562e+07
P13051	UNG	KAPAGQEEPGT(ph)PPSS(ph)PLSAEQLDR	ph-T60;phS64	EV2 2h	874.721	3	7	0.9454	19358246	2.19256e+07	2.47533e+07
P13051	UNG	KAPAGQEEPGT(ph)PPSS(ph)PLSAEQLDR	ph-T60;phS64	EV2 4h	874.721	3	7	0.9289	15850501	1.53285e+07	1.73054e+07
P13051	UNG	KAPAGQEEPGT(ph)PPSS(ph)PLSAEQLDR	ph-T60;phS64	OE2 FBXW7 0h	874.721	3	7	0.9344	24211208	2.27632e+07	2.42162e+07	1
P13051	UNG	KAPAGQEEPGT(ph)PPSS(ph)PLSAEQLDR	ph-T60;phS64	OE2 FBXW7 1h	874.721	3	7	0.9305	21302232	2.07816e+07	2.21081e+07	0.668803
P13051	UNG	KAPAGQEEPGT(ph)PPSS(ph)PLSAEQLDR	ph-T60;phS64	OE2 FBXW7 2h	874.721	3	7	0.9364	22788604	2.11916e+07	2.25442e+07	0.910755
P13051	UNG	KAPAGQEEPGT(ph)PPSS(ph)PLSAEQLDR	ph-T60;phS64	OE2 FBXW7 4h	874.721	3	7	0.9305	13607082	1.39567e+07	1.48476e+07	0.857976
P13051	UNG	KAPAGQEEPGT(ph)PPSS(ph)PLSAEQLDR	ph-T60;phS64	CTL1 siRNA 0h	874.721	3	7	0.9397	24163940	2.42403e+07	2.42162e+07
P13051	UNG	KAPAGQEEPGT(ph)PPSS(ph)PLSAEQLDR	ph-T60;phS64	CTL1 siRNA 1h	874.721	3	7	0.9083	21105270	2.1039e+07	2.10181e+07
P13051	UNG	KAPAGQEEPGT(ph)PPSS(ph)PLSAEQLDR	ph-T60;phS64	CTL1 siRNA 2h	874.721	3	7	0.9014	29144926	2.95093e+07	2.94799e+07
P13051	UNG	KAPAGQEEPGT(ph)PPSS(ph)PLSAEQLDR	ph-T60;phS64	CTL1 siRNA 4h	874.721	3	7	0.9064	18699392	1.8317e+07	1.82987e+07
P13051	UNG	KAPAGQEEPGT(ph)PPSS(ph)PLSAEQLDR	ph-T60;phS64	KD1 FBXW7 0h	874.721	3	7	0.9174	15907273	1.60799e+07	2.42162e+07	1
P13051	UNG	KAPAGQEEPGT(ph)PPSS(ph)PLSAEQLDR	ph-T60;phS64	KD1 FBXW7 1h	874.721	3	7	0.9386	21920852	2.03724e+07	3.06806e+07	1.45972
P13051	UNG	KAPAGQEEPGT(ph)PPSS(ph)PLSAEQLDR	ph-T60;phS64	KD1 FBXW7 2h	874.721	3	7	0.9395	21804820	2.17688e+07	3.27836e+07	1.11206
P13051	UNG	KAPAGQEEPGT(ph)PPSS(ph)PLSAEQLDR	ph-T60;phS64	KD1 FBXW7 4h	874.721	3	7	0.9463	16645083	1.66727e+07	2.51089e+07	1.37217
P13051	UNG	KAPAGQEEPGT(ph)PPSS(ph)PLSAEQLDR	ph-T60;phS64	CTL2 siRNA 0h	874.721	3	7	0.9516	33990444	33990444	2.42162e+07
P13051	UNG	KAPAGQEEPGT(ph)PPSS(ph)PLSAEQLDR	ph-T60;phS64	CTL2 siRNA 1h	874.721	3	7	0.9474	32541240	32541240	2.17816e+07
P13051	UNG	KAPAGQEEPGT(ph)PPSS(ph)PLSAEQLDR	ph-T60;phS64	CTL2 siRNA 2h	874.721	3	7	0.9491	24669580	24669580	1.79318e+07
P13051	UNG	KAPAGQEEPGT(ph)PPSS(ph)PLSAEQLDR	ph-T60;phS64	CTL2 siRNA 4h	874.721	3	7	0.9589	27068202	27068202	1.89104e+07
P13051	UNG	KAPAGQEEPGT(ph)PPSS(ph)PLSAEQLDR	ph-T60;phS64	KD2 FBXW7 0h	874.721	3	7	0.9517	30669116	30669116	2.42162e+07	1
P13051	UNG	KAPAGQEEPGT(ph)PPSS(ph)PLSAEQLDR	ph-T60;phS64	KD2 FBXW7 1h	874.721	3	7	0.9487	28079084	28079084	2.36118e+07	1.08402
P13051	UNG	KAPAGQEEPGT(ph)PPSS(ph)PLSAEQLDR	ph-T60;phS64	KD2 FBXW7 2h	874.721	3	7	0.9507	33385286	33385286	2.85986e+07	1.59486
P13051	UNG	KAPAGQEEPGT(ph)PPSS(ph)PLSAEQLDR	ph-T60;phS64	KD2 FBXW7 4h	874.721	3	7	0.9572	20159992	20159992	1.69077e+07	0.894096

## Sheet: di-Gly sites
UniProt ID	Gene name	Peptidoform	Site	Experiment	m/z Precursor	Precursor Charge	Transition Count	Library Dot Product	Area	Normalized Area	Relative abundance
P29401	TKT	M(ac)ESYHK(gl)PDQQK	GG-K6	EV 2h	516.237	3	6	0.9224	891543	968386
P29401	TKT	M(ac)ESYHK(gl)PDQQK	GG-K6	EV 4h	516.237	3	6	0.9395	813360	938398
P29401	TKT	M(ac)ESYHK(gl)PDQQK	GG-K6	EV 2h+MG	516.237	3	6	0.9085	379633	376659	0.388956
P29401	TKT	M(ac)ESYHK(gl)PDQQK	GG-K6	EV 4h+MG	516.237	3	6	0.8782	156328	153406	0.163477
P29401	TKT	M(ac)ESYHK(gl)PDQQK	GG-K6	OE 2h	516.237	3	6	0.8963	305317	296909
P29401	TKT	M(ac)ESYHK(gl)PDQQK	GG-K6	OE 4h	516.237	3	6	0.9094	1795796	1.70587e+06
P29401	TKT	M(ac)ESYHK(gl)PDQQK	GG-K6	OE 2h+MG	516.237	3	6	0.8813	289524	277791	0.935612
P29401	TKT	M(ac)ESYHK(gl)PDQQK	GG-K6	OE 4h+MG	516.237	3	6	0.8974	812256	802622	0.470507
P29401	TKT	M(ac)ESYHK(gl)PDQQK	GG-K6	Ctl 2h	516.237	3	6	0.8819	418403	414341
P29401	TKT	M(ac)ESYHK(gl)PDQQK	GG-K6	Ctl 4h	516.237	3	6	0.9053	1274888	1.32028e+06
P29401	TKT	M(ac)ESYHK(gl)PDQQK	GG-K6	Ctl 2h+MG	516.237	3	6	0.8842	278769	296312	0.715141
P29401	TKT	M(ac)ESYHK(gl)PDQQK	GG-K6	Ctl 4h+MG	516.237	3	6	0.9025	600768	637594	0.482922
P29401	TKT	M(ac)ESYHK(gl)PDQQK	GG-K6	KD 2h	516.237	3	6	0.9085	1317216	1.35622e+06
P29401	TKT	M(ac)ESYHK(gl)PDQQK	GG-K6	KD 4h	516.237	3	6	0.8996	1577462	1.69507e+06
P29401	TKT	M(ac)ESYHK(gl)PDQQK	GG-K6	KD 2h+MG	516.237	3	6	0.8792	349227	343288	1.15854
P29401	TKT	M(ac)ESYHK(gl)PDQQK	GG-K6	KD 4h+MG	516.237	3	6	0.8977	488483	492370	0.772232
P29401	TKT	K(gl)ISSDLDGHPVPK	GG-K102	EV 2h	502.935	3	6	0.9475	916970	996004
P29401	TKT	K(gl)ISSDLDGHPVPK	GG-K102	EV 4h	502.935	3	6	0.9222	176972	204178
P29401	TKT	K(gl)ISSDLDGHPVPK	GG-K102	EV 2h+MG	502.935	3	6	0.9294	243696	241787	0.242757
P29401	TKT	K(gl)ISSDLDGHPVPK	GG-K102	EV 4h+MG	502.935	3	6	0.8797	101814	99911.1	0.489333
P29401	TKT	K(gl)ISSDLDGHPVPK	GG-K102	OE 2h	502.935	3	6	0.7609	87783	85365.5
P29401	TKT	K(gl)ISSDLDGHPVPK	GG-K102	OE 4h	502.935	3	6	0.9469	1355873	1.28797e+06
P29401	TKT	K(gl)ISSDLDGHPVPK	GG-K102	OE 2h+MG	502.935	3	6	0.9185	159183	152732	1.78916
P29401	TKT	K(gl)ISSDLDGHPVPK	GG-K102	OE 4h+MG	502.935	3	6	0.9283	577940	571085	0.443398
P29401	TKT	K(gl)ISSDLDGHPVPK	GG-K102	Ctl 2h	502.935	3	6	0.9003	136539	135214
P29401	TKT	K(gl)ISSDLDGHPVPK	GG-K102	Ctl 4h	502.935	3	6	0.9359	656669	680051
P29401	TKT	K(gl)ISSDLDGHPVPK	GG-K102	Ctl 2h+MG	502.935	3	6	0.9342	201154	213813	1.5813
P29401	TKT	K(gl)ISSDLDGHPVPK	GG-K102	Ctl 4h+MG	502.935	3	6	0.9426	339528	360340	0.529873
P29401	TKT	K(gl)ISSDLDGHPVPK	GG-K102	KD 2h	502.935	3	6	0.949	712488	733583
P29401	TKT	K(gl)ISSDLDGHPVPK	GG-K102	KD 4h	502.935	3	6	0.9497	1160656	1.24719e+06
P29401	TKT	K(gl)ISSDLDGHPVPK	GG-K102	KD 2h+MG	502.935	3	6	0.9233	226831	222974	1.04285
P29401	TKT	K(gl)ISSDLDGHPVPK	GG-K102	KD 4h+MG	502.935	3	6	0.9164	276007	278203	0.772057
P29401	TKT	LGQSDPAPLQHQMDIYQK(gl)R	GG-K204	EV 2h	585.544	4	5	0.7968	94750	102917
P29401	TKT	LGQSDPAPLQHQMDIYQK(gl)R	GG-K204	EV 4h	585.544	4	5	0.8785	140991	162666
P29401	TKT	LGQSDPAPLQHQMDIYQK(gl)R	GG-K204	EV 2h+MG	585.544	4	5	0.8877	345409	342704	3.32992
P29401	TKT	LGQSDPAPLQHQMDIYQK(gl)R	GG-K204	EV 4h+MG	585.544	4	5	0.9175	199381	195655	1.2028
P29401	TKT	LGQSDPAPLQHQMDIYQK(gl)R	GG-K204	OE 2h	585.544	4	5	0.862	122154	118790
P29401	TKT	LGQSDPAPLQHQMDIYQK(gl)R	GG-K204	OE 4h	585.544	4	5	0.911	197990	188075
P29401	TKT	LGQSDPAPLQHQMDIYQK(gl)R	GG-K204	OE 2h+MG	585.544	4	5	0.9125	420678	403631	3.39785
P29401	TKT	LGQSDPAPLQHQMDIYQK(gl)R	GG-K204	OE 4h+MG	585.544	4	5	0.9082	536880	530512	2.82075
P29401	TKT	LGQSDPAPLQHQMDIYQK(gl)R	GG-K204	Ctl 2h	585.544	4	5	0.8822	141241	139870
P29401	TKT	LGQSDPAPLQHQMDIYQK(gl)R	GG-K204	Ctl 4h	585.544	4	5	0.8927	137473	142368
P29401	TKT	LGQSDPAPLQHQMDIYQK(gl)R	GG-K204	Ctl 2h+MG	585.544	4	5	0.8879	428351	455308	3.25522
P29401	TKT	LGQSDPAPLQHQMDIYQK(gl)R	GG-K204	Ctl 4h+MG	585.544	4	5	0.9292	416975	442535	3.10839
P29401	TKT	LGQSDPAPLQHQMDIYQK(gl)R	GG-K204	KD 2h	585.544	4	5	0.8827	126085	129818
P29401	TKT	LGQSDPAPLQHQMDIYQK(gl)R	GG-K204	KD 4h	585.544	4	5	0.822	98436	105775
P29401	TKT	LGQSDPAPLQHQMDIYQK(gl)R	GG-K204	KD 2h+MG	585.544	4	5	0.8894	270711	266108	0.584457
P29401	TKT	LGQSDPAPLQHQMDIYQK(gl)R	GG-K204	KD 4h+MG	585.544	4	5	0.9088	339498	342199	0.773272
P29401	TKT	GITGVEDK(gl)ESWHGKPLPK	GG-K254	EV 2h	523.776	4	6	0.9051	1366335	1.4841e+06
P29401	TKT	GITGVEDK(gl)ESWHGKPLPK	GG-K254	EV 4h	523.776	4	6	0.9131	399922	461402
P29401	TKT	GITGVEDK(gl)ESWHGKPLPK	GG-K254	EV 2h+MG	523.776	4	6	0.8968	760969	755009	0.508732
P29401	TKT	GITGVEDK(gl)ESWHGKPLPK	GG-K254	EV 4h+MG	523.776	4	6	0.7789	120465	118214	0.256205
P29401	TKT	GITGVEDK(gl)ESWHGKPLPK	GG-K254	OE 2h	523.776	4	6	0.8591	208555	202812
P29401	TKT	GITGVEDK(gl)ESWHGKPLPK	GG-K254	OE 4h	523.776	4	6	0.9027	2047292	1.94477e+06
P29401	TKT	GITGVEDK(gl)ESWHGKPLPK	GG-K254	OE 2h+MG	523.776	4	6	0.8508	241622	231831	1.14308
P29401	TKT	GITGVEDK(gl)ESWHGKPLPK	GG-K254	OE 4h+MG	523.776	4	6	0.8901	1521727	1.50368e+06	0.773191
P29401	TKT	GITGVEDK(gl)ESWHGKPLPK	GG-K254	Ctl 2h	523.776	4	6	0.7663	150730	149267
P29401	TKT	GITGVEDK(gl)ESWHGKPLPK	GG-K254	Ctl 4h	523.776	4	6	0.8919	982428	1.01741e+06
P29401	TKT	GITGVEDK(gl)ESWHGKPLPK	GG-K254	Ctl 2h+MG	523.776	4	6	0.832	208409	221525	1.48408
P29401	TKT	GITGVEDK(gl)ESWHGKPLPK	GG-K254	Ctl 4h+MG	523.776	4	6	0.8947	618746	656674	0.645437
P29401	TKT	GITGVEDK(gl)ESWHGKPLPK	GG-K254	KD 2h	523.776	4	6	0.8851	760868	783395
P29401	TKT	GITGVEDK(gl)ESWHGKPLPK	GG-K254	KD 4h	523.776	4	6	0.8904	978579	1.05154e+06
P29401	TKT	GITGVEDK(gl)ESWHGKPLPK	GG-K254	KD 2h+MG	523.776	4	6	0.8863	383113	376598	1.70003
P29401	TKT	GITGVEDK(gl)ESWHGKPLPK	GG-K254	KD 4h+MG	523.776	4	6	0.8714	411455	414729	0.63156
P29401	TKT	GITGVEDK(gl)ESWHGK(gl)PLPK	GG-K254;GG-K260	EV 2h	552.287	4	5	0.9209	242221	263098
P29401	TKT	GITGVEDK(gl)ESWHGK(gl)PLPK	GG-K254;GG-K260	EV 4h	552.287	4	5	0.8509	69707	80423.1
P29401	TKT	GITGVEDK(gl)ESWHGK(gl)PLPK	GG-K254;GG-K260	EV 2h+MG	552.287	4	5	0.6791	44456	44107.8	0.167648
P29401	TKT	GITGVEDK(gl)ESWHGK(gl)PLPK	GG-K254;GG-K260	EV 4h+MG	552.287	4	5	0.538			0
P29401	TKT	GITGVEDK(gl)ESWHGK(gl)PLPK	GG-K254;GG-K260	OE 2h	552.287	4	5	0.6189	12413	12071.2
P29401	TKT	GITGVEDK(gl)ESWHGK(gl)PLPK	GG-K254;GG-K260	OE 4h	552.287	4	5	0.9242	560526	532456
P29401	TKT	GITGVEDK(gl)ESWHGK(gl)PLPK	GG-K254;GG-K260	OE 2h+MG	552.287	4	5	0.5328			0
P29401	TKT	GITGVEDK(gl)ESWHGK(gl)PLPK	GG-K254;GG-K260	OE 4h+MG	552.287	4	5	0.8658	139283	137631	0.258483
P29401	TKT	GITGVEDK(gl)ESWHGK(gl)PLPK	GG-K254;GG-K260	Ctl 2h	552.287	4	5	0.538
P29401	TKT	GITGVEDK(gl)ESWHGK(gl)PLPK	GG-K254;GG-K260	Ctl 4h	552.287	4	5	0.8696	208084	215493
P29401	TKT	GITGVEDK(gl)ESWHGK(gl)PLPK	GG-K254;GG-K260	Ctl 2h+MG	552.287	4	5	0.7462	11481	12203.5	na
P29401	TKT	GITGVEDK(gl)ESWHGK(gl)PLPK	GG-K254;GG-K260	Ctl 4h+MG	552.287	4	5	0.734	44524	47253.2	0.219279
P29401	TKT	GITGVEDK(gl)ESWHGK(gl)PLPK	GG-K254;GG-K260	KD 2h	552.287	4	5	0.8454	156122	160744
P29401	TKT	GITGVEDK(gl)ESWHGK(gl)PLPK	GG-K254;GG-K260	KD 4h	552.287	4	5	0.8899	224984	241758
P29401	TKT	GITGVEDK(gl)ESWHGK(gl)PLPK	GG-K254;GG-K260	KD 2h+MG	552.287	4	5	0.6404	24905	24481.5	2.0061
P29401	TKT	GITGVEDK(gl)ESWHGK(gl)PLPK	GG-K254;GG-K260	KD 4h+MG	552.287	4	5	0.639	17211	17348	0.367127
P29401	TKT	K(gl)AYGQALAK	GG-K319	EV 2h	532.298	2	6	0.9606	8896852	9.66368e+06
P29401	TKT	K(gl)AYGQALAK	GG-K319	EV 4h	532.298	2	6	0.9622	16412820	1.8936e+07
P29401	TKT	K(gl)AYGQALAK	GG-K319	EV 2h+MG	532.298	2	6	0.9598	7838398	7.777e+06	0.804766
P29401	TKT	K(gl)AYGQALAK	GG-K319	EV 4h+MG	532.298	2	6	0.9605	8026566	7.87655e+06	0.415957
P29401	TKT	K(gl)AYGQALAK	GG-K319	OE 2h	532.298	2	6	0.9569	12483127	1.21394e+07
P29401	TKT	K(gl)AYGQALAK	GG-K319	OE 4h	532.298	2	6	0.9596	11802710	1.12117e+07
P29401	TKT	K(gl)AYGQALAK	GG-K319	OE 2h+MG	532.298	2	6	0.9608	13494849	1.2948e+07	1.06661
P29401	TKT	K(gl)AYGQALAK	GG-K319	OE 4h+MG	532.298	2	6	0.9576	13509556	1.33493e+07	1.19066
P29401	TKT	K(gl)AYGQALAK	GG-K319	Ctl 2h	532.298	2	6	0.9575	18129060	1.79531e+07
P29401	TKT	K(gl)AYGQALAK	GG-K319	Ctl 4h	532.298	2	6	0.9596	10997137	1.13887e+07
P29401	TKT	K(gl)AYGQALAK	GG-K319	Ctl 2h+MG	532.298	2	6	0.9587	12480187	1.32656e+07	0.738904
P29401	TKT	K(gl)AYGQALAK	GG-K319	Ctl 4h+MG	532.298	2	6	0.9587	12128610	1.28721e+07	1.13025
P29401	TKT	K(gl)AYGQALAK	GG-K319	KD 2h	532.298	2	6	0.9579	9661910	9.94798e+06
P29401	TKT	K(gl)AYGQALAK	GG-K319	KD 4h	532.298	2	6	0.9585	11324360	1.21686e+07
P29401	TKT	K(gl)AYGQALAK	GG-K319	KD 2h+MG	532.298	2	6	0.9558	8213555	8.07389e+06	0.608634
P29401	TKT	K(gl)AYGQALAK	GG-K319	KD 4h+MG	532.298	2	6	0.958	10115696	1.01962e+07	0.792118
P29401	TKT	SGK(gl)PAELLK	GG-K597	EV 2h	528.806	2	4	0.8749	109327	118750
P29401	TKT	SGK(gl)PAELLK	GG-K597	EV 4h	528.806	2	4	0.8487	134621	155316
P29401	TKT	SGK(gl)PAELLK	GG-K597	EV 2h+MG	528.806	2	4	0.7791	64734	64227	0.540859
P29401	TKT	SGK(gl)PAELLK	GG-K597	EV 4h+MG	528.806	2	4	0.7872	62590	61420.2	0.395452
P29401	TKT	SGK(gl)PAELLK	GG-K597	OE 2h	528.806	2	4	0.8459	62122	60411.2
P29401	TKT	SGK(gl)PAELLK	GG-K597	OE 4h	528.806	2	4	0.7764	49898	47399.2
P29401	TKT	SGK(gl)PAELLK	GG-K597	OE 2h+MG	528.806	2	4	0.9103	156705	150355	2.48886
P29401	TKT	SGK(gl)PAELLK	GG-K597	OE 4h+MG	528.806	2	4	0.7857	89802	88736.8	1.87212
P29401	TKT	SGK(gl)PAELLK	GG-K597	Ctl 2h	528.806	2	4	0.8816	80317	79537.3
P29401	TKT	SGK(gl)PAELLK	GG-K597	Ctl 4h	528.806	2	4	0.7708	36889	38202.5
P29401	TKT	SGK(gl)PAELLK	GG-K597	Ctl 2h+MG	528.806	2	4	0.8773	110146	117078	1.47198
P29401	TKT	SGK(gl)PAELLK	GG-K597	Ctl 4h+MG	528.806	2	4	0.8145	36693	38942.2	1.01936
P29401	TKT	SGK(gl)PAELLK	GG-K597	KD 2h	528.806	2	4	0.7849	38723	39869.5
P29401	TKT	SGK(gl)PAELLK	GG-K597	KD 4h	528.806	2	4	0.7674	30034	32273.2
P29401	TKT	SGK(gl)PAELLK	GG-K597	KD 2h+MG	528.806	2	4	0.7854	28203	27723.4	0.236795
P29401	TKT	SGK(gl)PAELLK	GG-K597	KD 4h+MG	528.806	2	4	0.7519	27061	27276.3	0.700431
