# Supplementary material for: Linking post-translational modifications and protein turnover by site-resolved protein turnover profiling
Source: Nat Commun. 2022 Jan 10;13:165. doi: 10.1038/s41467-021-27639-0 (PMC8748498; doi:10.1038/s41467-021-27639-0)
Supplement: Supplementary file 11 — Supplementary Dataset 8 [file 41467_2021_27639_MOESM11_ESM.xlsx]

## Sheet: Sheet1
Construct	Source	Length	Sequence
siRNA smartpool targeting FBXW7, Target Sequence 1	Dharmacon, M-004264-02	19	GAAAUUGCUUGCUUUAGAU
siRNA smartpool targeting FBXW7, Target Sequence 2		19	GAACUCAAAUCUCCUAAGG
siRNA smartpool targeting FBXW7, Target Sequence 3		19	CAACAACGACGCCGAAUUA
siRNA smartpool targeting FBXW7, Target Sequence 4		19	GGAGUUGUGUGGCGGAUCA
siRNA smartpool non-targeting, Target Sequence 1	Dharmacon, D-001206-13	19	UGGUUUACAUGUCGACUAA
siRNA smartpool non-targeting, Target Sequence 2		19	UGGUUUACAUGUUGUGUGA
siRNA smartpool non-targeting, Target Sequence 3		20	UGGUUUACAUGUUUUUCUGA
siRNA smartpool non-targeting, Target Sequence 4		19	UGGUUUACAUGUUUUCCUA
N-FLAG-Insert		27	ATGGACTACAAGGACGACGATGACAAG
FBXW7 cDNA sequence	NCBI Reference Sequence: NM_001349798.2	2124	atgaatcaggaactgctctctgtgggcagcaaaagacgacgaactggaggctctctgagaggtaacccttcctcaagccaggtagatgaagaacagatgaatcgtgtggtagaggaggaacagcaacagcaactcagacaacaagaggaggagcacactgcaaggaatggtgaagttgttggagtagaacctagacctggaggccaaaatgattcccagcaaggacagttggaagaaaacaataatagatttatttcggtagatgaggactcctcaggaaaccaagaagaacaagaggaagatgaagaacatgctggtgaacaagatgaggaggatgaggaggaggaggagatggaccaggagagtgacgattttgatcagtctgatgatagtagcaga…
pcDNA3.1(+)	Life Technologies, V79020	5428	GACGGATCGGGAGATCTCCCGATCCCCTATGGTGCACTCTCAGTACAATCTGCTCTGATGCCGCATAGTTAAGCCAGTATCTGCTCCCTGCTTGTGTGTTGGAGGTCGCTGAGTAGTGCGCGAGCAAAATTTAAGCTACAACAAGGCAAGGCTTGACCGACAATTGCATGAAGAATCTGCTTAGGGTTAGGCGTTTTGCGCTGCTTCGCGATGTACGGGCCAGATATACGCGTTGACATTGATTATTGACTAGTTATTAATAGTAATCAATTACGGGGTCATTAGTTCATAGCCCATATATGGAGTTCCGCGTTACATAACTTACGGTAAATGGCCCGCCTGGCTGACCGCCCAACGACCCCCGCCCATTGACGTCAATAATGACGTATGTTCCCATAG…
Insert N-FLAG-FBXW7		2163	GCTAGCGCCACCATGGACTACAAAGACGATGACGACAAGatgaatcaggaactgctctctgtgggcagcaaaagacgacgaactggaggctctctgagaggtaacccttcctcaagccaggtagatgaagaacagatgaatcgtgtggtagaggaggaacagcaacagcaactcagacaacaagaggaggagcacactgcaaggaatggtgaagttgttggagtagaacctagacctggaggccaaaatgattcccagcaaggacagttggaagaaaacaataatagatttatttcggtagatgaggactcctcaggaaaccaagaagaacaagaggaagatgaagaacatgctggtgaacaagatgaggaggatgaggaggaggaggagatggaccag…
pcDNA3.1(+)-N-FLAG		5438	GACGGATCGGGAGATCTCCCGATCCCCTATGGTGCACTCTCAGTACAATCTGCTCTGATGCCGCATAGTTAAGCCAGTATCTGCTCCCTGCTTGTGTGTTGGAGGTCGCTGAGTAGTGCGCGAGCAAAATTTAAGCTACAACAAGGCAAGGCTTGACCGACAATTGCATGAAGAATCTGCTTAGGGTTAGGCGTTTTGCGCTGCTTCGCGATGTACGGGCCAGATATACGCGTTGACATTGATTATTGACTAGTTATTAATAGTAATCAATTACGGGGTCATTAGTTCATAGCCCATATATGGAGTTCCGCGTTACATAACTTACGGTAAATGGCCCGCCTGGCTGACCGCCCAACGACCCCCGCCCATTGACGTCAATAATGACGTATGTTCCCATAG…
pcDNA3.1(+)-N-FLAG-FBXW7		7507	GACGGATCGGGAGATCTCCCGATCCCCTATGGTGCACTCTCAGTACAATCTGCTCTGATGCCGCATAGTTAAGCCAGTATCTGCTCCCTGCTTGTGTGTTGGAGGTCGCTGAGTAGTGCGCGAGCAAAATTTAAGCTACAACAAGGCAAGGCTTGACCGACAATTGCATGAAGAATCTGCTTAGGGTTAGGCGTTTTGCGCTGCTTCGCGATGTACGGGCCAGATATACGCGTTGACATTGATTATTGACTAGTTATTAATAGTAATCAATTACGGGGTCATTAGTTCATAGCCCATATATGGAGTTCCGCGTTACATAACTTACGGTAAATGGCCCGCCTGGCTGACCGCCCAACGACCCCCGCCCATTGACGTCAATAATGACGTATGTTCCCATAG…
