# Supplementary material for: Linking post-translational modifications and protein turnover by site-resolved protein turnover profiling
Source: Nat Commun. 2022 Jan 10;13:165. doi: 10.1038/s41467-021-27639-0 (PMC8748498; doi:10.1038/s41467-021-27639-0)
Supplement: Supplementary file 13 — Source Data [file 41467_2021_27639_MOESM13_ESM.xlsx]

## Sheet: Fig. 2a, Suppl. Fig. 4
6 h dSILAC											24 h dSILAC											40 h dSILAC											dSILAC-TMT
Peptidoform				Peptidoform vs. Protein				Peptidoform vs. Counterpart			Peptidoform				Peptidoform vs. protein				Peptidoform vs. counterpart			Peptidoform				Peptidoform vs. protein				Peptidoform vs. counterpart			Peptidoform			Peptidoform vs. Protein			Peptidoform vs. counterpart
median.log2.N/P				median.log2.pepK - median.log2.protK				median.log2.pepK - median.log2.counterK			median.log2.N/P				median.log2.pepK - median.log2.protK				median.log2.pepK - median.log2.counterK			median.log2.N/P				median.log2.pepK - median.log2.protK				median.log2.pepK - median.log2.counterK			median.log10.pepK			median.log2.pepK - median.log2.protK			median.log2.pepK - median.log2.counterK
ph-STY	GG-K	ac-K	unmodified	ph-STY	GG-K	ac-K	unmodified	ph-STY	GG-K	ac-K	ph-STY	GG-K	ac-K	unmodified	ph-STY	GG-K	ac-K	unmodified	ph-STY	GG-K	ac-K	ph-STY	GG-K	ac-K	unmodified	ph-STY	GG-K	ac-K	unmodified	ph-STY	GG-K	ac-K	ph-STY	ac-K	unmodified	ph-STY	ac-K	unmodified	ph-STY	ac-K
-6.4482	-6.89488	-6.37955	-9.1205	-4.87006	-4.43044	-4.81913	-4.87006	-10.2622	-10.2961	-5.81584	-6.38588	-6.60759	-5.40705	-10.3684	-7.21815	-6.76142	-4.9287	-10.2728	-5.98116	-4.52969	-3.78855	-3.94213	-5.52616	-3.07778	-7.22891	-6.72056	-6.53992	-4.79439	-7.54193	-5.02464	-4.95701	-4.73727	-2.80754	-2.48206	-2.7265	-5.07605	-3.82545	-5.02821	-7.82999	-6.1331
-6.14448	-5.18472	-6.37463	-9.02506	-4.2058	-3.77254	-4.19414	-4.81913	-10.0502	-9.674	-5.7938	-4.93192	-3.61624	-4.48274	-9.58539	-5.30804	-3.70927	-4.59035	-8.67597	-4.75196	-4.2681	-3.42709	-3.67166	-4.10126	-2.98758	-7.00663	-5.98327	-4.61632	-4.1129	-7.44907	-4.21547	-4.9498	-4.0362	-2.5111	-2.40381	-2.60704	-4.44391	-3.70381	-4.98168	-7.01791	-5.92811
-6.02205	-5.08946	-6.34649	-8.26184	-4.12981	-3.65713	-3.71091	-4.61353	-9.94391	-8.79508	-5.0121	-4.83091	-3.34416	-3.76187	-9.48915	-4.78102	-3.64847	-4.24663	-8.41154	-4.71278	-3.4539	-3.34921	-3.44387	-3.02175	-2.64964	-6.78274	-5.30888	-4.36762	-4.03204	-7.04882	-4.06263	-4.89133	-3.90802	-2.48374	-2.38416	-2.60347	-4.07562	-3.38303	-4.66535	-6.89754	-5.72499
-5.75801	-5.04858	-6.13577	-8.12788	-4.00402	-3.59749	-3.67298	-4.43044	-5.47113	-6.92541	-4.58521	-3.96104	-3.14216	-3.5381	-9.27244	-3.9969	-3.41754	-3.74399	-6.14657	-4.642	-3.27267	-3.32293	-3.19945	-2.90142	-2.46511	-6.48972	-5.1043	-4.32112	-3.96697	-6.95772	-4.02969	-4.74535	-3.81832	-2.45997	-2.33451	-2.60151	-3.95197	-3.26064	-4.56235	-6.65792	-5.41331
-5.74069	-5.00606	-6.08226	-8.11991	-3.72854	-3.31425	-3.54115	-4.2058	-5.04024	-5.95535	-4.32783	-3.62076	-3.12264	-3.53665	-8.81775	-3.93422	-3.41164	-3.64764	-5.97074	-4.49364	-3.16284	-3.21329	-2.98583	-2.82193	-2.41442	-5.84709	-5.07993	-3.91865	-3.72709	-6.81538	-3.83471	-4.41103	-3.73557	-2.42232	-2.13485	-2.56058	-3.83479	-3.19112	-4.24647	-6.45764	-5.31761
-5.65745	-4.98723	-6.07706	-7.24802	-3.5873	-3.11335	-3.52032	-4.19414	-5.02376	-5.80674	-4.16578	-3.42183	-3.10867	-3.529	-8.76524	-3.88389	-3.38482	-3.46462	-5.82634	-4.4034	-3.1478	-3.20204	-2.92402	-2.51047	-2.35667	-5.8338	-4.96469	-3.88936	-3.66219	-6.78327	-3.78184	-4.31015	-3.72929	-2.40461	-2.09328	-2.54948	-3.80048	-3.10062	-4.21054	-6.24521	-5.29832
-5.64641	-4.97497	-5.97508	-6.75836	-3.53932	-3.06946	-3.3778	-4.12981	-4.95971	-5.6721	-3.74004	-3.18436	-3.09783	-3.52366	-8.75067	-3.7695	-3.3163	-3.30189	-5.70348	-3.95335	-3.10401	-3.19832	-2.83925	-2.13771	-2.35175	-5.61599	-4.87309	-3.70006	-3.46369	-5.97164	-3.71631	-4.18563	-3.7181	-2.39807	-2.03299	-2.52702	-3.61182	-2.98066	-4.14196	-6.11865	-5.26462
-5.61187	-4.97278	-5.88284	-6.72534	-3.5218	-2.9742	-3.37329	-4.00402	-4.91636	-4.52629	-3.70091	-3.12193	-2.98759	-3.51411	-7.58271	-3.76329	-3.29948	-3.26514	-5.49615	-3.94923	-3.08488	-3.11887	-2.8127	-2.13562	-2.3301	-5.2785	-4.72899	-3.68107	-3.35035	-5.61947	-3.65742	-4.12608	-3.69899	-2.38189	-2.02779	-2.49435	-3.59505	-2.733	-4.13871	-5.86603	-5.06736
-5.50291	-4.8461	-5.73804	-6.62349	-3.47139	-2.87941	-3.35582	-3.77254	-4.91089	-4.4282	-3.63953	-3.06733	-2.98124	-3.50619	-6.74805	-3.72124	-3.29489	-3.17024	-5.44098	-3.9219	-3.05201	-3.08164	-2.78846	-2.11716	-2.32676	-4.93946	-4.53444	-3.64624	-3.33719	-5.60841	-3.61879	-4.00735	-3.58434	-2.3726	-2.01769	-2.47906	-3.58085	-2.70692	-4.11379	-5.65603	-4.75799
-5.50105	-4.8364	-5.68917	-6.55327	-3.42825	-2.80129	-3.34177	-3.72854	-4.79982	-4.3548	-3.59195	-3.05236	-2.93849	-3.49133	-6.70374	-3.68429	-3.2943	-3.10659	-5.28301	-3.89537	-3.02124	-3.06853	-2.64846	-2.05409	-2.28666	-4.21319	-4.42669	-3.64415	-3.30172	-5.59305	-3.5908	-3.94523	-3.51427	-2.34107	-2.00726	-2.47157	-3.55892	-2.63209	-4.03012	-5.63939	-4.71896
-5.46364	-4.81644	-5.59524	-6.42749	-3.28251	-2.69097	-3.31329	-3.71091	-4.70141	-3.98882	-3.59062	-3.0221	-2.92248	-3.43708	-5.84738	-3.61858	-3.2025	-3.10493	-5.27907	-3.89442	-2.94466	-3.03539	-2.63093	-2.02538	-2.2511	-4.11295	-4.33246	-3.56075	-3.2561	-5.3938	-3.58123	-3.94444	-3.50738	-2.31039	-2.00353	-2.45689	-3.44139	-2.5862	-4.02237	-5.63617	-4.69403
-5.40813	-4.81205	-5.54433	-5.92056	-3.24839	-2.64635	-3.15495	-3.67298	-4.68166	-3.91616	-3.47909	-2.98143	-2.86885	-3.38691	-5.83185	-3.47656	-3.12401	-3.09102	-5.20927	-3.8542	-2.90967	-3.00445	-2.62253	-1.88329	-2.24448	-4.10969	-4.20238	-3.42222	-3.15314	-5.29719	-3.53841	-3.82254	-3.36669	-2.30779	-2.00049	-2.4461	-3.42262	-2.56586	-4.00464	-5.61961	-4.51228
-5.37968	-4.78253	-5.53409	-5.9055	-3.24187	-2.49036	-3.13344	-3.65713	-4.65942	-3.58021	-3.44422	-2.97475	-2.79233	-3.34962	-5.80165	-3.47424	-3.087	-3.0755	-5.18863	-3.80216	-2.69683	-3.00188	-2.60806	-1.83608	-2.21117	-3.98855	-4.19033	-3.41201	-3.12036	-5.2956	-3.43852	-3.79135	-3.28515	-2.28624	-1.99778	-2.43323	-3.38078	-2.50698	-3.93972	-5.39553	-4.09421
-5.37106	-4.7616	-5.50599	-5.83791	-3.2328	-2.31278	-3.04518	-3.59749	-4.65263	-3.5483	-3.39749	-2.9117	-2.77675	-3.31473	-4.93833	-3.35256	-3.05698	-3.07117	-5.17314	-3.75105	-2.59378	-2.99897	-2.55569	-1.81258	-2.18901	-3.87578	-4.15516	-3.40096	-3.08262	-5.28466	-3.39955	-3.7336	-3.27861	-2.278	-1.99588	-2.42186	-3.33132	-2.40221	-3.9047	-5.29218	-4.06091
-5.2728	-4.72539	-5.35597	-5.76564	-3.22988	-2.26394	-3.03847	-3.5873	-4.64607	-3.39777	-3.39415	-2.75496	-2.74739	-3.29248	-4.78258	-3.31671	-3.02749	-3.06369	-5.13852	-3.71927	-2.58152	-2.97825	-2.4547	-1.78726	-2.1458	-3.81404	-4.11378	-3.36106	-3.06995	-5.2654	-3.18176	-3.67739	-3.16622	-2.26366	-1.98657	-2.41988	-3.3284	-2.36627	-3.88096	-5.22009	-4.03135
-5.26501	-4.67728	-5.34728	-5.73643	-3.17726	-2.17852	-3.0274	-3.54115	-4.5112	-3.33583	-3.2603	-2.65063	-2.70845	-3.28805	-4.67868	-3.28745	-3.00929	-3.06355	-5.02323	-3.69631	-2.57101	-2.97454	-2.33803	-1.70416	-2.09142	-3.77752	-4.05105	-3.34502	-3.02688	-5.07932	-3.1286	-3.52498	-3.07198	-2.2553	-1.98554	-2.4026	-3.28438	-2.34452	-3.83626	-5.18197	-3.78239
-5.24078	-4.67517	-5.34562	-5.71508	-3.1749	-2.14737	-3.01906	-3.53932	-4.49306	-3.26975	-3.22205	-2.6346	-2.64124	-3.2878	-4.67858	-3.26831	-2.99746	-3.05652	-4.94841	-3.65999	-2.51957	-2.97116	-2.13823	-1.67899	-2.07641	-3.73715	-3.99794	-3.28173	-2.98146	-5.0773	-3.12724	-3.50899	-2.99635	-2.22772	-1.98535	-2.39152	-3.26475	-2.34183	-3.82626	-5.12982	-3.67666
-5.23232	-4.66124	-5.34535	-5.69907	-3.14754	-2.14585	-2.95452	-3.5218	-4.46196	-3.24531	-3.14384	-2.60293	-2.59207	-3.27349	-4.64893	-3.26326	-2.94136	-3.03094	-4.79782	-3.63403	-2.49892	-2.96801	-2.09462	-1.65193	-2.07395	-3.72703	-3.96712	-3.10756	-2.96194	-5.06329	-3.03795	-3.49498	-2.94077	-2.22559	-1.97353	-2.38685	-3.25341	-2.29172	-3.80968	-5.06885	-3.62832
-5.23196	-4.61736	-5.342	-5.69436	-3.12455	-2.13778	-2.93348	-3.52032	-4.45465	-3.10993	-3.12666	-2.59041	-2.57355	-3.25645	-4.61451	-3.25421	-2.93903	-3.01573	-4.77492	-3.62489	-2.48511	-2.96221	-2.08025	-1.62513	-2.07062	-3.69475	-3.9517	-3.10571	-2.95265	-5.02194	-3.03269	-3.42194	-2.93269	-2.21547	-1.95694	-2.38501	-3.23847	-2.28673	-3.76204	-5.04305	-3.57363
-5.22761	-4.6104	-5.26375	-5.62807	-3.05166	-2.13511	-2.91594	-3.47139	-4.44252	-3.06026	-3.1207	-2.58467	-2.55384	-3.25483	-4.59273	-3.22194	-2.93878	-3.01165	-4.75692	-3.55499	-2.44169	-2.96001	-2.04591	-1.62132	-2.07023	-3.65237	-3.91201	-3.05106	-2.94968	-4.97614	-2.99076	-3.39163	-2.9056	-2.19338	-1.93924	-2.35757	-3.22503	-2.19895	-3.71057	-4.9751	-3.5669
-5.19607	-4.59485	-5.23165	-5.48242	-3.03008	-2.12672	-2.91174	-3.42825	-4.4308	-3.0281	-3.06234	-2.57156	-2.44209	-3.21916	-4.55755	-3.20596	-2.89747	-3.00694	-4.65662	-3.46432	-2.391	-2.92713	-1.99344	-1.61244	-2.06912	-3.60393	-3.89778	-3.02238	-2.9262	-4.869	-2.96272	-3.38235	-2.84113	-2.18685	-1.93786	-2.35153	-3.19576	-2.14259	-3.70837	-4.95826	-3.496
-5.18583	-4.51607	-5.22458	-5.43793	-3.02352	-2.11044	-2.86667	-3.3778	-4.3938	-2.99013	-3.03136	-2.56595	-2.44081	-3.21008	-4.25069	-3.17379	-2.89082	-2.99357	-4.50924	-3.38773	-2.38181	-2.92387	-1.92879	-1.58234	-2.06192	-3.5439	-3.82605	-2.98508	-2.926	-4.84733	-2.94042	-3.32694	-2.82741	-2.18366	-1.9373	-2.34751	-3.12392	-2.10877	-3.66863	-4.93301	-3.45527
-5.1741	-4.48146	-5.19757	-5.42647	-3.02077	-2.06551	-2.85681	-3.37676	-4.37874	-2.85751	-3.00455	-2.55623	-2.43419	-3.19274	-4.19814	-3.15954	-2.82675	-2.98833	-4.43166	-3.35954	-2.28521	-2.88325	-1.90972	-1.56273	-2.05609	-3.48194	-3.79589	-2.98395	-2.90715	-4.74189	-2.88851	-3.18571	-2.81305	-2.18037	-1.93708	-2.33791	-3.11317	-2.01197	-3.66571	-4.86563	-3.44875
-5.13954	-4.47445	-5.15382	-5.34092	-3.02019	-2.06484	-2.79976	-3.37329	-4.37442	-2.85111	-2.99668	-2.50197	-2.41022	-3.18242	-4.19029	-3.12028	-2.8207	-2.96318	-4.37564	-3.23945	-2.27598	-2.82602	-1.89159	-1.54481	-2.0186	-3.46162	-3.78191	-2.95222	-2.855	-4.72805	-2.85187	-3.12891	-2.78565	-2.17942	-1.92151	-2.31652	-3.10968	-1.95928	-3.64312	-4.84811	-3.31201
-5.13244	-4.44261	-5.14739	-5.30969	-3.0066	-2.06379	-2.78181	-3.35582	-4.36471	-2.85092	-2.9954	-2.49821	-2.36468	-3.15349	-4.19013	-3.10557	-2.80097	-2.95821	-4.27959	-3.20064	-2.26361	-2.81164	-1.86538	-1.53503	-2.01838	-3.44903	-3.77597	-2.9341	-2.79867	-4.69944	-2.83408	-3.12357	-2.76501	-2.17104	-1.91725	-2.31188	-3.09241	-1.95717	-3.63377	-4.70195	-3.29035
-5.09153	-4.38011	-5.13781	-5.26971	-3.00493	-2.05767	-2.78114	-3.34177	-4.32989	-2.81119	-2.98796	-2.49395	-2.34369	-3.14995	-4.01063	-3.10323	-2.78568	-2.95551	-4.26093	-3.1866	-2.23608	-2.80561	-1.83528	-1.53454	-2.01619	-3.43976	-3.74264	-2.90657	-2.79382	-4.61272	-2.83331	-3.09498	-2.70753	-2.16819	-1.91671	-2.30357	-3.06563	-1.94837	-3.62071	-4.64103	-3.2834
-5.077	-4.31644	-5.08559	-5.25901	-2.98735	-2.05395	-2.77632	-3.31425	-4.30831	-2.80201	-2.98284	-2.49063	-2.3249	-3.13217	-3.98313	-3.0948	-2.70242	-2.94523	-4.24361	-3.15396	-2.22659	-2.8056	-1.81274	-1.51447	-2.0148	-3.43869	-3.72699	-2.89603	-2.77155	-4.49731	-2.83001	-3.02378	-2.69338	-2.1556	-1.91228	-2.29177	-3.05901	-1.93292	-3.61455	-4.59664	-3.21366
-5.07135	-4.15365	-5.06863	-5.21847	-2.97005	-2.02782	-2.76294	-3.31329	-4.28621	-2.79212	-2.9082	-2.48401	-2.31067	-3.12835	-3.94654	-3.085	-2.64038	-2.91427	-4.23806	-3.14565	-2.14723	-2.797	-1.78964	-1.50962	-2.0105	-3.42546	-3.7269	-2.88884	-2.76851	-4.49651	-2.81076	-3.00654	-2.69039	-2.14461	-1.90843	-2.28284	-2.99508	-1.93105	-3.60591	-4.54263	-3.19191
-5.05707	-4.09071	-5.03732	-5.19346	-2.96927	-1.99652	-2.76176	-3.28251	-4.25109	-2.79186	-2.90296	-2.47656	-2.19767	-3.12783	-3.87819	-3.05101	-2.59277	-2.91145	-4.19261	-3.10599	-2.11519	-2.78727	-1.78687	-1.47874	-2.00948	-3.30387	-3.71481	-2.86427	-2.74819	-4.48317	-2.79022	-2.86015	-2.6797	-2.13783	-1.89724	-2.28091	-2.98447	-1.92478	-3.6007	-4.53794	-3.17098
-5.05131	-4.081	-5.03498	-5.18957	-2.95583	-1.98997	-2.718	-3.24839	-4.24172	-2.72124	-2.8624	-2.46785	-2.16955	-3.11831	-3.86344	-3.02053	-2.5812	-2.88646	-4.15465	-3.04247	-2.08597	-2.78713	-1.78476	-1.47758	-1.99637	-3.29215	-3.6905	-2.85738	-2.73586	-4.48065	-2.76614	-2.80236	-2.67843	-2.13686	-1.89057	-2.27683	-2.98079	-1.90259	-3.60039	-4.52703	-3.11891
-4.98526	-4.0528	-4.94737	-5.15467	-2.90324	-1.97817	-2.70089	-3.24187	-4.20497	-2.67325	-2.85508	-2.45976	-2.15888	-3.11166	-3.85965	-2.98911	-2.57697	-2.85149	-4.04185	-3.04077	-2.05848	-2.78136	-1.77448	-1.47493	-1.97869	-3.29017	-3.67719	-2.83396	-2.73549	-4.46913	-2.76096	-2.6942	-2.67619	-2.13265	-1.88995	-2.2765	-2.97653	-1.898	-3.59259	-4.47575	-3.05185
-4.98197	-4.03446	-4.93219	-5.1089	-2.89283	-1.96168	-2.68281	-3.2328	-4.20399	-2.59934	-2.80848	-2.45454	-2.15834	-3.107	-3.84185	-2.97217	-2.55824	-2.82387	-4.03113	-3.01188	-2.05665	-2.75983	-1.73783	-1.44903	-1.9751	-3.24277	-3.6174	-2.83135	-2.69915	-4.46903	-2.75786	-2.66448	-2.66559	-2.13018	-1.88245	-2.2752	-2.94191	-1.89092	-3.52588	-4.46674	-3.0371
-4.97869	-3.99603	-4.91551	-5.10388	-2.87604	-1.94155	-2.60038	-3.22988	-4.20322	-2.5986	-2.80741	-2.43074	-2.11445	-3.06879	-3.80969	-2.94723	-2.50608	-2.80736	-3.8953	-2.99984	-2.05164	-2.75698	-1.72232	-1.44877	-1.97333	-3.23886	-3.60643	-2.83095	-2.68294	-4.44349	-2.7563	-2.64596	-2.66436	-2.12647	-1.8806	-2.27436	-2.93905	-1.88198	-3.48751	-4.42587	-3.01529
-4.93988	-3.90583	-4.90256	-5.08717	-2.87268	-1.91373	-2.57387	-3.17726	-4.16191	-2.59795	-2.78299	-2.39706	-2.0829	-3.06664	-3.7516	-2.9472	-2.49515	-2.78903	-3.87785	-2.97366	-2.04964	-2.75577	-1.70943	-1.4474	-1.97193	-3.23122	-3.57906	-2.8073	-2.67954	-4.42337	-2.7155	-2.63478	-2.66374	-2.12489	-1.87951	-2.26554	-2.92607	-1.87222	-3.46764	-4.40554	-2.99836
-4.93448	-3.89604	-4.87854	-5.07622	-2.86675	-1.89402	-2.56474	-3.1749	-4.15878	-2.55738	-2.75603	-2.39392	-2.07597	-3.06118	-3.67887	-2.94492	-2.42503	-2.78652	-3.87717	-2.97042	-2.01784	-2.75548	-1.68633	-1.41324	-1.95719	-3.1809	-3.56736	-2.79122	-2.67663	-4.41925	-2.701	-2.61645	-2.66234	-2.11897	-1.87849	-2.26533	-2.9207	-1.84799	-3.45233	-4.39038	-2.96774
-4.91028	-3.88638	-4.87136	-5.01723	-2.86503	-1.86436	-2.51683	-3.15495	-4.13854	-2.537	-2.74372	-2.33004	-2.0616	-3.05163	-3.67639	-2.9439	-2.41897	-2.77978	-3.83477	-2.96417	-1.99107	-2.75075	-1.67812	-1.4009	-1.9505	-3.16877	-3.55896	-2.75974	-2.66971	-4.39855	-2.67147	-2.61519	-2.62312	-2.11171	-1.87614	-2.26526	-2.88469	-1.82873	-3.43676	-4.37767	-2.94852
-4.88835	-3.84139	-4.85439	-4.96762	-2.86226	-1.84962	-2.50677	-3.14754	-4.12962	-2.53652	-2.62586	-2.32974	-2.03008	-3.04484	-3.6107	-2.90189	-2.39282	-2.77613	-3.81151	-2.95694	-1.89536	-2.74942	-1.67157	-1.38629	-1.94452	-3.09013	-3.55176	-2.75471	-2.65971	-4.38075	-2.6624	-2.57588	-2.60074	-2.11119	-1.8735	-2.26485	-2.86275	-1.80061	-3.41293	-4.35295	-2.94244
-4.88772	-3.83625	-4.83239	-4.96115	-2.84179	-1.83986	-2.48172	-3.13344	-4.12138	-2.48699	-2.61866	-2.32959	-2.02552	-3.03647	-3.49489	-2.87839	-2.36744	-2.76945	-3.77227	-2.94537	-1.87484	-2.74002	-1.66346	-1.37655	-1.94071	-3.07656	-3.54775	-2.68877	-2.65141	-4.3782	-2.6272	-2.57187	-2.57865	-2.11043	-1.87005	-2.26307	-2.8208	-1.77522	-3.39948	-4.287	-2.93432
-4.88337	-3.81858	-4.81632	-4.94368	-2.83684	-1.8007	-2.47662	-3.12455	-4.10206	-2.42932	-2.61056	-2.31136	-2.02157	-3.02717	-3.46066	-2.87056	-2.34416	-2.76522	-3.735	-2.93615	-1.87101	-2.73732	-1.61087	-1.35126	-1.9376	-3.06778	-3.53192	-2.68006	-2.62519	-4.359	-2.62406	-2.56561	-2.57193	-2.10863	-1.86581	-2.26294	-2.76197	-1.7708	-3.36498	-4.27834	-2.91602
-4.87474	-3.81807	-4.81477	-4.88091	-2.83194	-1.74716	-2.47048	-3.11335	-4.0853	-2.39557	-2.60298	-2.31102	-2.01178	-3.01726	-3.39191	-2.85682	-2.3039	-2.75059	-3.66444	-2.91904	-1.86072	-2.734	-1.60942	-1.3426	-1.9327	-3.03241	-3.51943	-2.64965	-2.61876	-4.31512	-2.59737	-2.48453	-2.56424	-2.10636	-1.86508	-2.25508	-2.76025	-1.62656	-3.35757	-4.2709	-2.89349
-4.86453	-3.81136	-4.79906	-4.86131	-2.80824	-1.74188	-2.46325	-3.06946	-4.08042	-2.37818	-2.5501	-2.30972	-2.00558	-3.00498	-3.38667	-2.76584	-2.30074	-2.74268	-3.65062	-2.90777	-1.85244	-2.73233	-1.59362	-1.29602	-1.93148	-3.03233	-3.51163	-2.64202	-2.61732	-4.29873	-2.58567	-2.4303	-2.54468	-2.10568	-1.86109	-2.25068	-2.73268	-1.62597	-3.33962	-4.26536	-2.89292
-4.84593	-3.8046	-4.79374	-4.84293	-2.75187	-1.7365	-2.45076	-3.05166	-4.07298	-2.35499	-2.53937	-2.30692	-2.00255	-2.99704	-3.37488	-2.75862	-2.29887	-2.73619	-3.63214	-2.86779	-1.84409	-2.72287	-1.5676	-1.27268	-1.92987	-3.01917	-3.48356	-2.63588	-2.58679	-4.27338	-2.56841	-2.42898	-2.52364	-2.09329	-1.85649	-2.24893	-2.72481	-1.61962	-3.30332	-4.2559	-2.88153
-4.84071	-3.79741	-4.78942	-4.83661	-2.74572	-1.69393	-2.44074	-3.04518	-4.03842	-2.30433	-2.50801	-2.28434	-1.98627	-2.98876	-3.35504	-2.74339	-2.29421	-2.72165	-3.61708	-2.85808	-1.82683	-2.70335	-1.56281	-1.25446	-1.92896	-3.01734	-3.48298	-2.62074	-2.57668	-4.25378	-2.52732	-2.40586	-2.52208	-2.08335	-1.85604	-2.24374	-2.72099	-1.59201	-3.26506	-4.25309	-2.54028
-4.82614	-3.79273	-4.76781	-4.81747	-2.74244	-1.68256	-2.43156	-3.03847	-4.01537	-2.24359	-2.49738	-2.27628	-1.96869	-2.98513	-3.35265	-2.71045	-2.27935	-2.72108	-3.6077	-2.8547	-1.81605	-2.69961	-1.53199	-1.24156	-1.92336	-3.01455	-3.48225	-2.61438	-2.56712	-4.24021	-2.50491	-2.39873	-2.51613	-2.08039	-1.85391	-2.24005	-2.68354	-1.58706	-3.26098	-4.25027	-2.53989
-4.8071	-3.79247	-4.75443	-4.80309	-2.73558	-1.60616	-2.41332	-3.03008	-4.01218	-2.18935	-2.40019	-2.26278	-1.96678	-2.96054	-3.32825	-2.70854	-2.24739	-2.70533	-3.59606	-2.83343	-1.80989	-2.69594	-1.51445	-1.20899	-1.92305	-2.98779	-3.42161	-2.56038	-2.56686	-4.22483	-2.48629	-2.3734	-2.51092	-2.07546	-1.84982	-2.23956	-2.6816	-1.58136	-3.25386	-4.20919	-2.52337
-4.79451	-3.77795	-4.74857	-4.75516	-2.70433	-1.57458	-2.36971	-3.0274	-4.00385	-2.06244	-2.39354	-2.23718	-1.92152	-2.95979	-3.32477	-2.69404	-2.2316	-2.68343	-3.58758	-2.81921	-1.77666	-2.68833	-1.50686	-1.19638	-1.92171	-2.9829	-3.41697	-2.55439	-2.55666	-4.2194	-2.44067	-2.3637	-2.50923	-2.07089	-1.84704	-2.23803	-2.6783	-1.58014	-3.24552	-4.20039	-2.51815
-4.75641	-3.77356	-4.73221	-4.73431	-2.7014	-1.55488	-2.34267	-3.02352	-3.98912	-1.98864	-2.3874	-2.23257	-1.9155	-2.95646	-3.31507	-2.62849	-2.21932	-2.68076	-3.561	-2.8188	-1.77555	-2.67758	-1.50279	-1.19615	-1.91915	-2.97488	-3.4154	-2.52975	-2.55173	-4.1211	-2.42869	-2.25249	-2.50653	-2.06784	-1.83295	-2.2366	-2.67416	-1.57818	-3.23946	-4.19034	-2.51497
-4.7392	-3.76524	-4.72608	-4.72431	-2.67838	-1.52312	-2.31435	-3.02077	-3.98647	-1.97049	-2.38423	-2.21315	-1.89846	-2.95104	-3.27852	-2.62818	-2.19896	-2.68068	-3.5533	-2.7919	-1.76189	-2.67601	-1.50231	-1.17997	-1.91495	-2.9596	-3.3624	-2.52801	-2.54279	-4.1126	-2.40192	-2.19766	-2.50299	-2.06637	-1.82882	-2.23185	-2.67193	-1.56785	-3.21196	-4.18732	-2.49236
-4.73677	-3.75726	-4.70877	-4.6801	-2.6765	-1.48861	-2.31141	-3.02019	-3.98629	-1.96399	-2.38355	-2.20363	-1.88905	-2.94774	-3.27802	-2.62467	-2.17139	-2.67	-3.53159	-2.78941	-1.7604	-2.67122	-1.48358	-1.17433	-1.90321	-2.93357	-3.34641	-2.51471	-2.54061	-4.08235	-2.37949	-2.19747	-2.49447	-2.05646	-1.82689	-2.22581	-2.66046	-1.55891	-3.20852	-4.14385	-2.44981
-4.72558	-3.74664	-4.66664	-4.62529	-2.66366	-1.47914	-2.31115	-3.01906	-3.97009	-1.91299	-2.37096	-2.1949	-1.85717	-2.93967	-3.26882	-2.60347	-2.13856	-2.65112	-3.51514	-2.77395	-1.74557	-2.65584	-1.47696	-1.16379	-1.89952	-2.91571	-3.34423	-2.50347	-2.5369	-4.04534	-2.35316	-2.19184	-2.4878	-2.05332	-1.82138	-2.22213	-2.65418	-1.54917	-3.19415	-4.11284	-2.43645
-4.71619	-3.72878	-4.65796	-4.58682	-2.65347	-1.46973	-2.2557	-3.0066	-3.96921	-1.90952	-2.33908	-2.19067	-1.84882	-2.93476	-3.26119	-2.5921	-2.11455	-2.64541	-3.51443	-2.76286	-1.72091	-2.64853	-1.46853	-1.15274	-1.88491	-2.88781	-3.34394	-2.45737	-2.53493	-4.02637	-2.35258	-2.19079	-2.48525	-2.04836	-1.81737	-2.22121	-2.65345	-1.53445	-3.19335	-4.08905	-2.41763
-4.70704	-3.72283	-4.64206	-4.56863	-2.64588	-1.46286	-2.25117	-3.00493	-3.95952	-1.90745	-2.32252	-2.18511	-1.8427	-2.9323	-3.22688	-2.59031	-2.11227	-2.64225	-3.51024	-2.74786	-1.71584	-2.63954	-1.46423	-1.13562	-1.87777	-2.88172	-3.32424	-2.43835	-2.53256	-4.02605	-2.34977	-2.18709	-2.48116	-2.048	-1.81581	-2.22099	-2.64965	-1.53235	-3.1924	-4.06312	-2.41374
-4.69791	-3.71776	-4.58173	-4.52401	-2.62737	-1.45778	-2.20974	-2.98735	-3.95773	-1.90453	-2.31185	-2.16623	-1.80981	-2.91728	-3.22014	-2.54688	-2.11215	-2.6202	-3.50289	-2.73408	-1.70192	-2.63808	-1.45989	-1.13257	-1.87271	-2.87949	-3.31107	-2.43545	-2.53222	-4.01408	-2.32864	-2.16521	-2.47922	-2.04238	-1.81341	-2.21235	-2.64734	-1.53094	-3.1802	-4.05983	-2.37271
-4.69403	-3.7017	-4.56352	-4.52178	-2.61724	-1.45128	-2.17234	-2.9742	-3.94789	-1.89383	-2.29078	-2.16451	-1.80921	-2.9102	-3.21384	-2.52418	-2.08129	-2.61805	-3.47208	-2.7214	-1.68505	-2.63144	-1.45229	-1.12922	-1.8652	-2.85465	-3.25671	-2.42981	-2.53072	-4.00695	-2.31709	-2.14091	-2.47612	-2.04172	-1.81072	-2.20991	-2.64354	-1.53006	-3.17595	-4.03743	-2.35289
-4.69186	-3.68187	-4.56181	-4.4774	-2.61239	-1.39009	-2.14291	-2.97005	-3.93785	-1.88937	-2.27181	-2.16027	-1.79759	-2.89658	-3.20763	-2.52401	-2.07344	-2.60886	-3.46113	-2.72061	-1.68163	-2.62938	-1.44642	-1.11917	-1.85329	-2.84249	-3.23696	-2.41636	-2.5298	-3.99977	-2.30727	-2.12506	-2.47591	-2.03659	-1.80414	-2.20471	-2.6408	-1.51931	-3.15685	-4.036	-2.35062
-4.68829	-3.66906	-4.53399	-4.46865	-2.60593	-1.3742	-2.12968	-2.96927	-3.91468	-1.86124	-2.26594	-2.15659	-1.77913	-2.88264	-3.18876	-2.52327	-2.05846	-2.60252	-3.41345	-2.71604	-1.66057	-2.62786	-1.44329	-1.10892	-1.84591	-2.83424	-3.22598	-2.39283	-2.52106	-3.98879	-2.29206	-2.12398	-2.47452	-2.03223	-1.79607	-2.20385	-2.63776	-1.5156	-3.15065	-4.02954	-2.34775
-4.67828	-3.66713	-4.52373	-4.45951	-2.5457	-1.37065	-2.10164	-2.95583	-3.91149	-1.84775	-2.25849	-2.15563	-1.77899	-2.87897	-3.17958	-2.49613	-2.04839	-2.60197	-3.40133	-2.71434	-1.6548	-2.59972	-1.44176	-1.05915	-1.84079	-2.82951	-3.22205	-2.37069	-2.51518	-3.96971	-2.28323	-2.12371	-2.46893	-2.03152	-1.79508	-2.19701	-2.61209	-1.51518	-3.14898	-4.01333	-2.34449
-4.66863	-3.63481	-4.51268	-4.42102	-2.54406	-1.34793	-2.08724	-2.95452	-3.90683	-1.81526	-2.18094	-2.1556	-1.7393	-2.86946	-3.1667	-2.4587	-2.02363	-2.59513	-3.39434	-2.7029	-1.65445	-2.59605	-1.43464	-1.04627	-1.84041	-2.81857	-3.21852	-2.34786	-2.50638	-3.93791	-2.26715	-2.10118	-2.4687	-2.03071	-1.79278	-2.18478	-2.60295	-1.51249	-3.1458	-3.99162	-2.31602
-4.65978	-3.62901	-4.4935	-4.41476	-2.52517	-1.34013	-2.08309	-2.93348	-3.89127	-1.79519	-2.13914	-2.15309	-1.71738	-2.86754	-3.15876	-2.4456	-2.02317	-2.57652	-3.38895	-2.69627	-1.65426	-2.59435	-1.41258	-1.04612	-1.83533	-2.80678	-3.21342	-2.33895	-2.5063	-3.92871	-2.25254	-2.08819	-2.46547	-2.02973	-1.79131	-2.18402	-2.57466	-1.50933	-3.14539	-3.98106	-2.3098
-4.65941	-3.60481	-4.48753	-4.39694	-2.49883	-1.32373	-2.06335	-2.91594	-3.88207	-1.77489	-2.13729	-2.14337	-1.69202	-2.84879	-3.12549	-2.44395	-1.9528	-2.57396	-3.37553	-2.69587	-1.63998	-2.59279	-1.41211	-1.04395	-1.82997	-2.80213	-3.19366	-2.33574	-2.50296	-3.92645	-2.24572	-2.07679	-2.46023	-2.01476	-1.79044	-2.18194	-2.57366	-1.47908	-3.14499	-3.97166	-2.30413
-4.65257	-3.58916	-4.47449	-4.37779	-2.49678	-1.31934	-2.04785	-2.91174	-3.87383	-1.75907	-2.12255	-2.14026	-1.68981	-2.84425	-3.099	-2.41242	-1.9401	-2.572	-3.36865	-2.69191	-1.63723	-2.59181	-1.41012	-1.03386	-1.82707	-2.73552	-3.17405	-2.33158	-2.50236	-3.91206	-2.23266	-2.07592	-2.45868	-2.00928	-1.78983	-2.17723	-2.5679	-1.47666	-3.14031	-3.96215	-2.2541
-4.639	-3.58758	-4.4066	-4.37528	-2.48579	-1.2822	-2.03067	-2.90324	-3.86704	-1.74716	-2.11911	-2.13491	-1.67789	-2.84285	-3.09505	-2.38257	-1.93927	-2.57099	-3.35092	-2.68545	-1.63543	-2.57962	-1.4032	-1.03322	-1.82272	-2.71053	-3.16129	-2.31083	-2.49028	-3.89733	-2.17049	-2.01997	-2.456	-2.00538	-1.78969	-2.17688	-2.55606	-1.46322	-3.11774	-3.9603	-2.24138
-4.62852	-3.58313	-4.3993	-4.36156	-2.48422	-1.25961	-2.02874	-2.89283	-3.86558	-1.73317	-2.10958	-2.12786	-1.66538	-2.82705	-3.06307	-2.38119	-1.91908	-2.56914	-3.3133	-2.6734	-1.62819	-2.57635	-1.39422	-1.02623	-1.81765	-2.66731	-3.16001	-2.27532	-2.48624	-3.8886	-2.16622	-2.01419	-2.44709	-2.00485	-1.78424	-2.17624	-2.54939	-1.46303	-3.11732	-3.9076	-2.17827
-4.62497	-3.58056	-4.39229	-4.36125	-2.4818	-1.25617	-2.01711	-2.87941	-3.86012	-1.6714	-2.08144	-2.11608	-1.64892	-2.82552	-3.05769	-2.37443	-1.91077	-2.56873	-3.30095	-2.6692	-1.61722	-2.57262	-1.38903	-1.0092	-1.80986	-2.65763	-3.14044	-2.26238	-2.45754	-3.87784	-2.16253	-1.96177	-2.44552	-2.00099	-1.78282	-2.16943	-2.54743	-1.46293	-3.11377	-3.89237	-2.17276
-4.61943	-3.57483	-4.3891	-4.33713	-2.47002	-1.24804	-2.01467	-2.87604	-3.83658	-1.67038	-2.07893	-2.1153	-1.64881	-2.82551	-3.02995	-2.3712	-1.90989	-2.56633	-3.28476	-2.66546	-1.61192	-2.56744	-1.38641	-0.995793	-1.80357	-2.6371	-3.14016	-2.25524	-2.45309	-3.86907	-2.15852	-1.94421	-2.4391	-2.00012	-1.78176	-2.16894	-2.54662	-1.44743	-3.11273	-3.88186	-2.13933
-4.61883	-3.57352	-4.38789	-4.32301	-2.46469	-1.24753	-2.00851	-2.87268	-3.83173	-1.66196	-2.07782	-2.1105	-1.64805	-2.82442	-2.95515	-2.36862	-1.90977	-2.55653	-3.27506	-2.65325	-1.60605	-2.56507	-1.38594	-0.9953	-1.80244	-2.61608	-3.13855	-2.23928	-2.45206	-3.86882	-2.11963	-1.93207	-2.43551	-1.99867	-1.77999	-2.16803	-2.54214	-1.44022	-3.10927	-3.82362	-2.09766
-4.61567	-3.56771	-4.38531	-4.25401	-2.45614	-1.24071	-1.9969	-2.86675	-3.8248	-1.66097	-2.06607	-2.10623	-1.6409	-2.82376	-2.94433	-2.33858	-1.88467	-2.55342	-3.24955	-2.65036	-1.5591	-2.55961	-1.37606	-0.986979	-1.80007	-2.58113	-3.10955	-2.23192	-2.44813	-3.85503	-2.11796	-1.91967	-2.43517	-1.9972	-1.77191	-2.16633	-2.53725	-1.42727	-3.10562	-3.81049	-1.98701
-4.60389	-3.56373	-4.37303	-4.2519	-2.45109	-1.226	-1.99394	-2.86667	-3.79014	-1.61369	-2.0583	-2.09609	-1.63437	-2.79252	-2.9296	-2.29752	-1.88304	-2.54659	-3.23471	-2.64962	-1.53289	-2.55517	-1.36717	-0.980758	-1.78602	-2.56545	-3.09031	-2.19665	-2.44603	-3.84766	-2.11419	-1.87377	-2.43259	-1.99616	-1.77185	-2.16508	-2.5167	-1.42339	-3.10277	-3.80083	-1.96713
-4.59378	-3.54807	-4.3666	-4.24866	-2.45032	-1.20274	-1.98386	-2.86503	-3.78457	-1.6124	-2.04308	-2.08101	-1.6292	-2.78565	-2.92887	-2.29368	-1.88081	-2.537	-3.22738	-2.64785	-1.53218	-2.55475	-1.36182	-0.97402	-1.78493	-2.56226	-3.08437	-2.18127	-2.44594	-3.83194	-2.09986	-1.86361	-2.42959	-1.99344	-1.77081	-2.16258	-2.51447	-1.42271	-3.10203	-3.79994	-1.9485
-4.58916	-3.54736	-4.35674	-4.24726	-2.44084	-1.20119	-1.98284	-2.86226	-3.78035	-1.59822	-2.03926	-2.07595	-1.62597	-2.78353	-2.92031	-2.27787	-1.87136	-2.529	-3.21836	-2.64723	-1.52121	-2.55094	-1.35803	-0.970271	-1.77785	-2.55656	-3.08022	-2.17667	-2.44013	-3.82416	-2.09866	-1.84898	-2.42591	-1.99102	-1.7707	-2.15969	-2.51106	-1.4183	-3.06639	-3.77488	-1.93435
-4.5789	-3.54267	-4.34006	-4.23749	-2.41758	-1.19884	-1.96933	-2.85681	-3.74568	-1.56938	-2.0381	-2.06775	-1.6099	-2.77406	-2.91126	-2.27417	-1.86702	-2.52078	-3.19419	-2.63947	-1.51144	-2.54455	-1.34894	-0.969176	-1.77758	-2.55294	-3.06371	-2.16778	-2.43053	-3.82371	-2.09578	-1.83475	-2.42152	-1.98778	-1.76945	-2.15398	-2.5106	-1.41315	-3.05843	-3.76869	-1.93244
-4.57092	-3.5359	-4.32046	-4.23467	-2.41232	-1.16868	-1.96407	-2.84179	-3.73129	-1.55408	-2.01397	-2.06715	-1.60174	-2.77129	-2.90281	-2.26475	-1.84743	-2.51888	-3.18632	-2.63089	-1.50223	-2.54419	-1.32836	-0.967502	-1.77386	-2.54566	-3.05736	-2.16117	-2.42919	-3.81732	-2.09347	-1.82685	-2.41631	-1.98459	-1.76883	-2.15144	-2.50834	-1.41095	-3.04878	-3.73213	-1.88884
-4.56877	-3.5272	-4.31963	-4.18847	-2.40005	-1.15907	-1.94682	-2.83684	-3.70055	-1.55156	-2.00143	-2.05998	-1.5999	-2.76195	-2.88444	-2.25714	-1.84627	-2.51815	-3.18179	-2.6245	-1.4988	-2.54391	-1.31233	-0.964166	-1.76744	-2.54296	-3.04574	-2.1585	-2.42868	-3.80409	-2.09184	-1.81663	-2.41628	-1.97982	-1.76698	-2.15105	-2.4957	-1.40649	-3.0406	-3.72948	-1.8627
-4.56864	-3.51649	-4.29853	-4.18036	-2.39358	-1.15779	-1.92031	-2.83194	-3.70023	-1.54861	-1.99817	-2.05459	-1.57811	-2.75339	-2.86124	-2.2467	-1.84164	-2.50951	-3.15672	-2.61419	-1.49692	-2.53664	-1.31111	-0.963476	-1.7629	-2.53933	-3.03867	-2.14443	-2.42849	-3.79592	-2.08887	-1.80103	-2.41284	-1.97887	-1.76648	-2.14836	-2.49483	-1.39744	-3.03175	-3.72797	-1.86251
-4.55517	-3.50208	-4.29199	-4.17621	-2.3883	-1.15356	-1.88651	-2.80824	-3.6973	-1.53836	-1.99521	-2.05158	-1.56644	-2.74308	-2.85068	-2.24249	-1.82344	-2.50771	-3.15266	-2.61388	-1.48176	-2.53513	-1.30299	-0.961732	-1.75521	-2.53182	-3.03848	-2.09747	-2.42676	-3.77601	-2.06177	-1.79641	-2.40959	-1.97706	-1.76385	-2.14794	-2.49321	-1.39166	-2.99973	-3.72462	-1.85182
-4.54967	-3.49911	-4.27559	-4.16986	-2.38727	-1.15155	-1.88517	-2.80129	-3.68792	-1.52266	-1.97925	-2.05044	-1.53887	-2.73858	-2.83402	-2.24217	-1.80351	-2.49862	-3.14954	-2.6132	-1.47623	-2.53055	-1.28768	-0.956134	-1.75463	-2.50009	-3.03749	-2.08197	-2.42543	-3.76786	-2.05727	-1.79085	-2.40516	-1.97598	-1.7638	-2.1475	-2.48686	-1.38252	-2.98606	-3.71529	-1.83664
-4.53519	-3.49402	-4.26077	-4.15751	-2.38197	-1.14745	-1.88039	-2.79976	-3.68509	-1.51011	-1.97837	-2.04318	-1.53364	-2.7375	-2.79475	-2.23613	-1.80277	-2.49623	-3.14855	-2.6121	-1.45991	-2.53035	-1.2824	-0.955834	-1.74988	-2.49818	-3.03419	-2.07502	-2.42451	-3.74623	-2.04646	-1.78865	-2.4048	-1.97529	-1.76215	-2.14328	-2.47317	-1.37292	-2.97909	-3.71311	-1.82864
-4.52682	-3.49186	-4.25089	-4.12794	-2.37042	-1.13465	-1.86708	-2.78181	-3.67836	-1.50193	-1.95337	-2.03016	-1.53328	-2.7313	-2.79436	-2.22443	-1.79956	-2.4952	-3.13306	-2.60743	-1.45554	-2.52416	-1.27792	-0.950079	-1.7498	-2.49754	-3.01772	-2.06087	-2.42264	-3.74389	-2.04362	-1.78756	-2.39991	-1.97265	-1.75909	-2.14279	-2.47181	-1.367	-2.97191	-3.71241	-1.82692
-4.52659	-3.48763	-4.24778	-4.12787	-2.35851	-1.13069	-1.8592	-2.78114	-3.66851	-1.49074	-1.95252	-2.02872	-1.52994	-2.73025	-2.76746	-2.21823	-1.78885	-2.49362	-3.12225	-2.59374	-1.44674	-2.52091	-1.27586	-0.944785	-1.73704	-2.48218	-3.01029	-2.06042	-2.41536	-3.72465	-2.01727	-1.78042	-2.38443	-1.97172	-1.75817	-2.13956	-2.46898	-1.36468	-2.96534	-3.69244	-1.8152
-4.52049	-3.48395	-4.22112	-4.11831	-2.35851	-1.12728	-1.83182	-2.77632	-3.66821	-1.48701	-1.94265	-2.01535	-1.52454	-2.72369	-2.72385	-2.20945	-1.78086	-2.49304	-3.11959	-2.58833	-1.43097	-2.5174	-1.26649	-0.942383	-1.73195	-2.47827	-3.00467	-2.04759	-2.40557	-3.72246	-2.0156	-1.76324	-2.38356	-1.96995	-1.75785	-2.13854	-2.46138	-1.36359	-2.9633	-3.68957	-1.8141
-4.50655	-3.48239	-4.2194	-4.11468	-2.35267	-1.11316	-1.82576	-2.76294	-3.66475	-1.48657	-1.93783	-2.00864	-1.52284	-2.72356	-2.68854	-2.20541	-1.77183	-2.4929	-3.11685	-2.58638	-1.42532	-2.51276	-1.25388	-0.895326	-1.73076	-2.43964	-2.98708	-2.04491	-2.404	-3.7137	-2.01309	-1.76256	-2.38319	-1.96698	-1.75418	-2.13816	-2.45251	-1.36262	-2.95384	-3.67801	-1.79455
-4.50627	-3.4649	-4.20657	-4.11094	-2.34845	-1.11073	-1.81972	-2.76176	-3.65689	-1.47019	-1.93086	-2.00231	-1.5224	-2.71819	-2.68362	-2.19517	-1.75533	-2.49251	-3.11499	-2.57898	-1.4175	-2.50824	-1.24557	-0.872931	-1.72572	-2.43475	-2.98568	-2.03841	-2.39683	-3.70875	-2.00443	-1.75106	-2.38289	-1.96541	-1.75267	-2.13775	-2.45018	-1.35808	-2.95301	-3.66861	-1.79301
-4.4957	-3.46467	-4.20251	-4.11038	-2.34659	-1.1064	-1.81823	-2.75187	-3.62801	-1.44701	-1.92429	-1.99629	-1.52141	-2.70853	-2.65472	-2.18904	-1.73993	-2.49095	-3.10198	-2.57538	-1.40711	-2.50635	-1.22006	-0.856491	-1.72553	-2.43384	-2.98286	-2.03559	-2.39674	-3.69373	-1.99734	-1.75068	-2.37675	-1.9628	-1.74155	-2.13772	-2.44885	-1.35627	-2.94744	-3.66117	-1.7648
-4.49176	-3.45788	-4.18589	-4.10807	-2.34488	-1.08957	-1.81747	-2.74572	-3.62299	-1.44483	-1.89441	-1.99317	-1.52046	-2.70805	-2.64906	-2.18112	-1.72817	-2.4856	-3.10045	-2.57016	-1.39326	-2.50448	-1.21584	-0.85186	-1.72453	-2.42864	-2.97722	-2.01416	-2.39462	-3.69111	-1.95701	-1.75053	-2.37641	-1.96038	-1.74114	-2.13772	-2.44111	-1.33757	-2.9318	-3.66058	-1.75959
-4.48582	-3.45733	-4.17142	-4.08756	-2.34447	-1.08739	-1.8073	-2.74244	-3.60469	-1.42965	-1.88708	-1.99184	-1.51352	-2.70015	-2.64575	-2.18093	-1.72485	-2.47828	-3.09013	-2.55621	-1.3853	-2.49672	-1.21173	-0.811297	-1.72453	-2.42795	-2.97607	-1.97308	-2.39328	-3.68853	-1.95519	-1.74662	-2.37437	-1.9586	-1.7389	-2.13733	-2.43502	-1.31598	-2.92988	-3.64507	-1.73922
-4.47923	-3.45339	-4.15745	-4.08639	-2.34437	-1.0846	-1.80699	-2.73558	-3.60204	-1.41983	-1.88095	-1.98885	-1.50901	-2.69727	-2.61874	-2.17906	-1.72471	-2.47661	-3.07682	-2.55527	-1.38297	-2.49604	-1.21033	-0.800576	-1.72423	-2.41565	-2.97376	-1.97107	-2.38702	-3.68663	-1.95392	-1.74105	-2.37228	-1.95818	-1.7357	-2.1335	-2.43186	-1.29995	-2.92406	-3.64322	-1.73723
-4.47824	-3.4506	-4.15445	-4.08006	-2.33214	-1.07081	-1.79052	-2.718	-3.59586	-1.41299	-1.86947	-1.98068	-1.50236	-2.67594	-2.61623	-2.17482	-1.71796	-2.47523	-3.0685	-2.54961	-1.37938	-2.49302	-1.20889	-0.794807	-1.72297	-2.3963	-2.97191	-1.93951	-2.38646	-3.686	-1.94755	-1.73702	-2.36899	-1.95746	-1.73212	-2.13313	-2.43163	-1.29934	-2.92076	-3.62818	-1.71527
-4.47801	-3.44997	-4.14453	-4.07998	-2.33101	-1.03355	-1.77674	-2.70433	-3.59167	-1.40413	-1.86896	-1.96921	-1.47991	-2.66576	-2.60753	-2.1735	-1.71723	-2.47393	-3.0666	-2.52449	-1.3689	-2.49291	-1.20833	-0.792713	-1.71351	-2.39006	-2.96699	-1.92674	-2.38627	-3.68266	-1.92767	-1.72638	-2.36762	-1.95645	-1.73157	-2.13256	-2.42184	-1.28332	-2.91438	-3.61222	-1.71097
-4.47603	-3.44106	-4.13771	-4.07743	-2.3017	-1.03236	-1.75806	-2.7014	-3.59006	-1.40052	-1.86472	-1.96746	-1.47861	-2.65962	-2.54098	-2.16852	-1.7163	-2.46845	-3.06547	-2.5162	-1.36684	-2.49089	-1.20561	-0.781389	-1.71146	-2.38783	-2.96418	-1.92546	-2.38222	-3.67231	-1.92527	-1.71807	-2.36696	-1.95596	-1.73031	-2.13107	-2.41563	-1.27575	-2.91316	-3.60697	-1.70203
-4.47509	-3.43075	-4.13418	-4.06779	-2.29816	-1.02928	-1.75696	-2.70089	-3.5793	-1.36678	-1.85867	-1.96709	-1.46631	-2.63891	-2.53583	-2.15696	-1.71252	-2.46323	-3.05207	-2.48429	-1.34523	-2.4902	-1.2025	-0.7787	-1.70839	-2.37258	-2.96179	-1.89921	-2.3805	-3.62743	-1.92441	-1.7179	-2.36306	-1.95547	-1.72937	-2.13014	-2.41226	-1.27497	-2.91111	-3.59071	-1.6983
-4.47164	-3.42539	-4.09809	-4.06533	-2.29755	-1.01167	-1.73784	-2.69097	-3.5776	-1.32839	-1.85477	-1.95965	-1.45957	-2.63566	-2.50418	-2.14523	-1.71247	-2.45606	-3.03951	-2.48088	-1.33736	-2.48491	-1.17912	-0.768445	-1.70598	-2.35612	-2.95534	-1.8991	-2.37369	-3.6118	-1.90687	-1.71024	-2.3594	-1.95456	-1.72582	-2.12931	-2.40927	-1.27011	-2.90108	-3.5902	-1.69265
-4.45401	-3.41576	-4.09668	-4.06258	-2.29567	-1.00578	-1.73247	-2.68281	-3.57561	-1.31821	-1.85279	-1.95247	-1.45935	-2.63039	-2.50376	-2.14283	-1.70534	-2.45161	-3.03397	-2.47366	-1.32772	-2.4811	-1.17205	-0.768211	-1.70477	-2.34997	-2.95343	-1.89667	-2.37308	-3.61076	-1.903	-1.70774	-2.35781	-1.95336	-1.72365	-2.12833	-2.40726	-1.26828	-2.89032	-3.56862	-1.68913
-4.44639	-3.41477	-4.07566	-4.05683	-2.2729	-0.998301	-1.71922	-2.67838	-3.57284	-1.31796	-1.8419	-1.95093	-1.45012	-2.62069	-2.50103	-2.13951	-1.7048	-2.45097	-3.02708	-2.46583	-1.31997	-2.48058	-1.16864	-0.762686	-1.70326	-2.34826	-2.9487	-1.89245	-2.37224	-3.6101	-1.89296	-1.70593	-2.35137	-1.95149	-1.72195	-2.12727	-2.39974	-1.26022	-2.88698	-3.568	-1.68038
-4.43146	-3.41004	-4.06016	-4.05076	-2.26537	-0.991283	-1.70658	-2.6765	-3.55894	-1.3155	-1.82143	-1.94681	-1.44802	-2.61753	-2.49756	-2.13489	-1.6974	-2.44965	-3.01361	-2.45701	-1.31718	-2.4708	-1.16774	-0.758491	-1.70021	-2.33869	-2.9401	-1.88611	-2.37116	-3.60704	-1.89067	-1.70277	-2.34351	-1.94951	-1.721	-2.12605	-2.3985	-1.25933	-2.88695	-3.54265	-1.64502
-4.41804	-3.40585	-4.05882	-4.03457	-2.25781	-0.990508	-1.69332	-2.66366	-3.55526	-1.30215	-1.79647	-1.94384	-1.44532	-2.61653	-2.49736	-2.12846	-1.69505	-2.44851	-3.01026	-2.44581	-1.31607	-2.46386	-1.16736	-0.756359	-1.69583	-2.33764	-2.92271	-1.88104	-2.36789	-3.60628	-1.88901	-1.69828	-2.34185	-1.94887	-1.71896	-2.12363	-2.39743	-1.25684	-2.88572	-3.54051	-1.6408
-4.41543	-3.39876	-4.05869	-4.01163	-2.25778	-0.987186	-1.68942	-2.65347	-3.54204	-1.29497	-1.79457	-1.94158	-1.44531	-2.61416	-2.49435	-2.12606	-1.69498	-2.44515	-2.97995	-2.44176	-1.3023	-2.46326	-1.16592	-0.738426	-1.69359	-2.32735	-2.92019	-1.87833	-2.36334	-3.60267	-1.88227	-1.6967	-2.33722	-1.94861	-1.71616	-2.12068	-2.38844	-1.25109	-2.88543	-3.51625	-1.6323
-4.40366	-3.39605	-4.05861	-4.01082	-2.253	-0.985338	-1.66377	-2.64635	-3.53899	-1.29416	-1.69347	-1.94108	-1.43826	-2.61341	-2.49435	-2.12378	-1.66927	-2.43885	-2.95734	-2.43569	-1.30192	-2.46282	-1.15907	-0.736726	-1.69139	-2.32254	-2.91645	-1.87725	-2.35991	-3.59101	-1.87969	-1.6955	-2.33475	-1.94362	-1.71364	-2.12005	-2.38374	-1.23195	-2.88505	-3.51516	-1.62665
-4.40172	-3.39534	-4.04026	-4.00335	-2.23887	-0.985024	-1.66029	-2.64588	-3.52884	-1.27633	-1.68268	-1.93378	-1.43452	-2.60863	-2.49316	-2.1234	-1.66832	-2.43196	-2.95224	-2.43074	-1.29866	-2.45949	-1.15146	-0.725641	-1.6876	-2.31592	-2.9155	-1.87607	-2.3595	-3.57255	-1.87651	-1.69178	-2.33057	-1.94266	-1.71348	-2.11931	-2.37933	-1.21439	-2.88133	-3.48074	-1.60664
-4.40057	-3.38956	-4.02744	-3.99518	-2.23382	-0.984625	-1.64363	-2.62737	-3.51609	-1.26951	-1.68196	-1.92926	-1.43264	-2.60844	-2.48576	-2.12169	-1.66251	-2.42851	-2.9329	-2.42328	-1.29769	-2.45675	-1.14522	-0.723063	-1.68684	-2.29371	-2.90419	-1.85438	-2.35527	-3.55012	-1.87509	-1.67248	-2.32962	-1.94126	-1.71342	-2.11609	-2.37605	-1.2071	-2.86812	-3.46803	-1.60545
-4.39683	-3.38784	-4.01092	-3.98892	-2.22891	-0.979902	-1.62416	-2.61724	-3.50672	-1.26861	-1.66077	-1.92823	-1.42677	-2.60311	-2.48269	-2.12018	-1.66096	-2.42654	-2.92283	-2.42146	-1.29497	-2.4451	-1.13163	-0.716371	-1.68325	-2.28866	-2.89656	-1.84407	-2.34828	-3.54397	-1.86665	-1.65256	-2.31816	-1.94023	-1.7126	-2.11503	-2.36041	-1.20515	-2.84786	-3.4678	-1.60424
-4.3933	-3.38355	-3.98167	-3.96463	-2.22872	-0.971416	-1.6224	-2.61239	-3.50292	-1.26216	-1.65236	-1.92363	-1.42261	-2.60212	-2.47353	-2.09765	-1.63903	-2.40771	-2.90549	-2.4206	-1.29073	-2.44203	-1.13088	-0.712036	-1.68082	-2.28611	-2.88298	-1.82577	-2.34324	-3.53895	-1.86554	-1.65062	-2.31675	-1.93851	-1.71028	-2.11294	-2.35865	-1.19212	-2.8478	-3.46226	-1.60187
-4.39105	-3.37947	-3.97473	-3.94949	-2.21981	-0.962602	-1.61554	-2.60593	-3.50029	-1.25778	-1.65105	-1.91322	-1.41743	-2.58853	-2.47163	-2.09696	-1.63533	-2.39594	-2.89324	-2.40785	-1.27927	-2.43659	-1.12058	-0.706995	-1.67687	-2.28574	-2.86095	-1.81527	-2.34124	-3.53411	-1.86281	-1.64529	-2.30308	-1.93524	-1.7098	-2.11128	-2.35815	-1.17787	-2.84727	-3.45881	-1.60169
-4.38735	-3.35986	-3.96742	-3.94717	-2.21708	-0.95899	-1.61271	-2.60038	-3.49432	-1.24212	-1.64571	-1.8883	-1.4016	-2.58217	-2.47065	-2.09496	-1.63517	-2.39014	-2.89009	-2.4078	-1.27635	-2.4352	-1.11982	-0.689588	-1.67448	-2.28174	-2.85659	-1.81265	-2.34026	-3.53292	-1.86065	-1.64347	-2.2831	-1.9346	-1.70949	-2.10915	-2.3501	-1.17658	-2.8456	-3.45449	-1.60128
-4.37254	-3.35643	-3.96634	-3.94326	-2.21403	-0.939289	-1.60968	-2.57387	-3.49198	-1.23312	-1.61983	-1.88788	-1.38528	-2.5806	-2.4651	-2.08793	-1.63124	-2.38887	-2.89007	-2.4069	-1.27278	-2.43519	-1.10278	-0.68919	-1.66093	-2.27279	-2.85159	-1.80857	-2.34022	-3.51145	-1.8525	-1.6356	-2.283	-1.93434	-1.70837	-2.10768	-2.34214	-1.17577	-2.84104	-3.45252	-1.59782
-4.37162	-3.35545	-3.96612	-3.93928	-2.21354	-0.938691	-1.59799	-2.56474	-3.48073	-1.22661	-1.60954	-1.8851	-1.38368	-2.57867	-2.46379	-2.07672	-1.6276	-2.3858	-2.86372	-2.40505	-1.27241	-2.43352	-1.09351	-0.68214	-1.66008	-2.27265	-2.84709	-1.78796	-2.33489	-3.50353	-1.85216	-1.62996	-2.27568	-1.93192	-1.70556	-2.10537	-2.33732	-1.1703	-2.83388	-3.44796	-1.58484
-4.36989	-3.35367	-3.95999	-3.91757	-2.21034	-0.936027	-1.58015	-2.5457	-3.46527	-1.22636	-1.59675	-1.88237	-1.38295	-2.5757	-2.45561	-2.07537	-1.62639	-2.38518	-2.80791	-2.39914	-1.27177	-2.42873	-1.09349	-0.673164	-1.6599	-2.27258	-2.83183	-1.78533	-2.33231	-3.50285	-1.84819	-1.62754	-2.27337	-1.92985	-1.70444	-2.10517	-2.31728	-1.17007	-2.83046	-3.44668	-1.57844
-4.3673	-3.35004	-3.94508	-3.91418	-2.18665	-0.932373	-1.57822	-2.54406	-3.46228	-1.22391	-1.58707	-1.88209	-1.36878	-2.57519	-2.41727	-2.07064	-1.6219	-2.37205	-2.80779	-2.38569	-1.2667	-2.42838	-1.09329	-0.652017	-1.6537	-2.26406	-2.82768	-1.78479	-2.31681	-3.49901	-1.83935	-1.62262	-2.27269	-1.92962	-1.70043	-2.10433	-2.3144	-1.16603	-2.82879	-3.44582	-1.56506
-4.36349	-3.34529	-3.94007	-3.91102	-2.18618	-0.929089	-1.57795	-2.52517	-3.45605	-1.20772	-1.5851	-1.86712	-1.36386	-2.57299	-2.41357	-2.06814	-1.61377	-2.37059	-2.80723	-2.36988	-1.25642	-2.42831	-1.09167	-0.648286	-1.65359	-2.26382	-2.81974	-1.78069	-2.31385	-3.49833	-1.83541	-1.61701	-2.26941	-1.92951	-1.69993	-2.10213	-2.30423	-1.15679	-2.81143	-3.43464	-1.54903
-4.35046	-3.34297	-3.92605	-3.90049	-2.18205	-0.928155	-1.57665	-2.51683	-3.44058	-1.20668	-1.58251	-1.85808	-1.35791	-2.56875	-2.40981	-2.06704	-1.60364	-2.36932	-2.79557	-2.36436	-1.2477	-2.41562	-1.08739	-0.638915	-1.64713	-2.25047	-2.81633	-1.77533	-2.30717	-3.49157	-1.82121	-1.60532	-2.26743	-1.92944	-1.69828	-2.09515	-2.30258	-1.14974	-2.81105	-3.43452	-1.54758
-4.34826	-3.34037	-3.9236	-3.89918	-2.16424	-0.915638	-1.56294	-2.50677	-3.43393	-1.20264	-1.57645	-1.85549	-1.35038	-2.56578	-2.39281	-2.06666	-1.60116	-2.36416	-2.79103	-2.35715	-1.24147	-2.40235	-1.08501	-0.638377	-1.64652	-2.21625	-2.81478	-1.7744	-2.30254	-3.47291	-1.82044	-1.60283	-2.26668	-1.92896	-1.69785	-2.0943	-2.30229	-1.14925	-2.80674	-3.43429	-1.51279
-4.34787	-3.33732	-3.91685	-3.89853	-2.15401	-0.913099	-1.55769	-2.49883	-3.42857	-1.20227	-1.57095	-1.85304	-1.34891	-2.56226	-2.38075	-2.06472	-1.59752	-2.36161	-2.77895	-2.35402	-1.23214	-2.40144	-1.08257	-0.638335	-1.64277	-2.21414	-2.81001	-1.7713	-2.28751	-3.46673	-1.81761	-1.59643	-2.2664	-1.92717	-1.69657	-2.09348	-2.30087	-1.14694	-2.80602	-3.42374	-1.50537
-4.3435	-3.33559	-3.91364	-3.87851	-2.14619	-0.908359	-1.54581	-2.49678	-3.42618	-1.19091	-1.56434	-1.84874	-1.34542	-2.56076	-2.36937	-2.06128	-1.59576	-2.3475	-2.77339	-2.33848	-1.2111	-2.39513	-1.08182	-0.638146	-1.64102	-2.20943	-2.80768	-1.76442	-2.28725	-3.46535	-1.81433	-1.59399	-2.26603	-1.92705	-1.69271	-2.09348	-2.29893	-1.14463	-2.78437	-3.42143	-1.48026
-4.34319	-3.33155	-3.88054	-3.87705	-2.12654	-0.903329	-1.53812	-2.49036	-3.41571	-1.17932	-1.55471	-1.83959	-1.34318	-2.55653	-2.34662	-2.04724	-1.58227	-2.34184	-2.77138	-2.33643	-1.20669	-2.39258	-1.07731	-0.631226	-1.6276	-2.17586	-2.80711	-1.75716	-2.28486	-3.45395	-1.81418	-1.58815	-2.26397	-1.9259	-1.69261	-2.09282	-2.29105	-1.14345	-2.78431	-3.39741	-1.46198
-4.33768	-3.32707	-3.86833	-3.86704	-2.12259	-0.900214	-1.51456	-2.48579	-3.41412	-1.14501	-1.53737	-1.83847	-1.33918	-2.54134	-2.34395	-2.0413	-1.57865	-2.33733	-2.76652	-2.33356	-1.20508	-2.38676	-1.07127	-0.624248	-1.62725	-2.17456	-2.7967	-1.74488	-2.28338	-3.45026	-1.80278	-1.58152	-2.26181	-1.92558	-1.69052	-2.09243	-2.29104	-1.1408	-2.78183	-3.38261	-1.45892
-4.33083	-3.32429	-3.86661	-3.85107	-2.11731	-0.89647	-1.51229	-2.48422	-3.40475	-1.14338	-1.5307	-1.83763	-1.33581	-2.53051	-2.33688	-2.03523	-1.57553	-2.33332	-2.74316	-2.32319	-1.20325	-2.38186	-1.06991	-0.617979	-1.62214	-2.17158	-2.79518	-1.74259	-2.28332	-3.43719	-1.80229	-1.57371	-2.25876	-1.92434	-1.68992	-2.09223	-2.28838	-1.14005	-2.78066	-3.37838	-1.44736
-4.32983	-3.32366	-3.85154	-3.84979	-2.11609	-0.889228	-1.50417	-2.4818	-3.40407	-1.13833	-1.53053	-1.83743	-1.33538	-2.52797	-2.32141	-2.03184	-1.57536	-2.32085	-2.73848	-2.32204	-1.19914	-2.38175	-1.06669	-0.617155	-1.61518	-2.17027	-2.78137	-1.73699	-2.28298	-3.42701	-1.79763	-1.57175	-2.25701	-1.92416	-1.68987	-2.09021	-2.28763	-1.1302	-2.77889	-3.36458	-1.44736
-4.32534	-3.31736	-3.84407	-3.8478	-2.10961	-0.863759	-1.4955	-2.48172	-3.40038	-1.1355	-1.51392	-1.83567	-1.32504	-2.52707	-2.31086	-2.00244	-1.57136	-2.3202	-2.72866	-2.32168	-1.19411	-2.38123	-1.05582	-0.615488	-1.61283	-2.16378	-2.78079	-1.72842	-2.28175	-3.39953	-1.79462	-1.57135	-2.25449	-1.92363	-1.68859	-2.08909	-2.28579	-1.12285	-2.77604	-3.34012	-1.44022
-4.32311	-3.31648	-3.84119	-3.84657	-2.10781	-0.841059	-1.49248	-2.47662	-3.37809	-1.13202	-1.51058	-1.83198	-1.32443	-2.524	-2.27397	-1.99867	-1.56653	-2.3184	-2.72031	-2.32083	-1.19011	-2.37182	-1.04642	-0.610244	-1.60692	-2.1604	-2.77343	-1.71738	-2.27941	-3.39477	-1.78416	-1.56682	-2.25134	-1.92284	-1.68822	-2.0884	-2.28512	-1.1187	-2.7717	-3.3275	-1.44009
-4.31199	-3.31383	-3.84114	-3.83527	-2.08511	-0.837311	-1.48414	-2.47048	-3.37107	-1.12949	-1.4963	-1.83172	-1.30301	-2.5239	-2.25546	-1.99449	-1.53788	-2.31828	-2.70587	-2.31923	-1.18596	-2.36806	-1.0413	-0.605442	-1.58645	-2.13944	-2.76429	-1.71694	-2.27866	-3.38788	-1.78303	-1.55229	-2.24729	-1.92278	-1.68811	-2.08719	-2.28479	-1.11777	-2.76972	-3.31976	-1.41383
-4.31179	-3.30954	-3.81742	-3.83492	-2.0821	-0.837308	-1.46943	-2.47002	-3.36967	-1.12837	-1.49295	-1.8286	-1.30084	-2.52321	-2.25154	-1.98415	-1.53014	-2.30102	-2.69904	-2.31566	-1.17656	-2.36511	-1.03824	-0.60514	-1.5831	-2.12377	-2.76248	-1.71529	-2.27467	-3.38633	-1.78234	-1.54954	-2.23657	-1.92186	-1.68565	-2.08596	-2.27491	-1.11493	-2.76918	-3.31305	-1.40757
-4.30344	-3.30811	-3.81062	-3.83061	-2.08087	-0.834753	-1.46875	-2.46469	-3.35184	-1.09269	-1.45676	-1.82073	-1.2867	-2.48369	-2.24982	-1.98219	-1.52534	-2.29535	-2.69293	-2.30661	-1.17162	-2.36281	-1.03537	-0.599132	-1.58172	-2.12237	-2.75176	-1.71417	-2.27419	-3.37904	-1.77863	-1.53425	-2.23609	-1.92127	-1.68563	-2.08518	-2.27313	-1.11256	-2.76763	-3.31165	-1.40697
-4.30305	-3.30803	-3.7943	-3.82765	-2.07732	-0.825235	-1.46213	-2.46325	-3.34232	-1.08746	-1.45519	-1.81944	-1.27967	-2.47539	-2.2478	-1.98053	-1.52516	-2.29456	-2.69095	-2.30197	-1.15862	-2.34337	-1.03137	-0.598654	-1.57987	-2.12102	-2.74717	-1.71305	-2.27394	-3.37364	-1.77839	-1.53203	-2.23232	-1.92121	-1.68555	-2.08395	-2.27295	-1.10852	-2.75794	-3.30459	-1.40586
-4.29912	-3.30419	-3.79372	-3.82483	-2.07669	-0.819228	-1.45123	-2.45614	-3.31614	-1.08277	-1.45488	-1.81594	-1.27884	-2.47304	-2.24616	-1.97225	-1.52333	-2.29228	-2.68702	-2.30025	-1.13812	-2.34067	-1.0255	-0.583144	-1.57749	-2.11103	-2.72207	-1.70703	-2.26842	-3.36487	-1.77551	-1.52768	-2.23122	-1.92115	-1.67978	-2.08214	-2.27067	-1.10327	-2.74797	-3.29682	-1.40289
-4.29882	-3.29764	-3.78426	-3.82464	-2.07558	-0.818559	-1.44822	-2.45109	-3.30299	-1.07602	-1.45484	-1.81504	-1.26906	-2.46701	-2.24506	-1.96377	-1.5211	-2.29125	-2.68666	-2.27979	-1.12756	-2.3364	-1.02201	-0.582836	-1.57609	-2.10389	-2.6978	-1.70553	-2.26791	-3.36132	-1.77363	-1.51984	-2.22591	-1.92075	-1.67482	-2.08148	-2.26845	-1.09541	-2.74235	-3.28971	-1.40084
-4.28895	-3.29389	-3.76061	-3.82315	-2.0755	-0.816758	-1.43171	-2.45076	-3.30133	-1.07367	-1.44832	-1.80985	-1.26664	-2.46587	-2.23657	-1.96102	-1.50372	-2.29098	-2.68239	-2.27818	-1.12624	-2.33258	-1.02169	-0.580721	-1.5741	-2.10327	-2.69536	-1.70071	-2.26437	-3.36095	-1.77092	-1.51604	-2.22424	-1.92025	-1.6741	-2.08052	-2.264	-1.0876	-2.73959	-3.28432	-1.39266
-4.28872	-3.28451	-3.74347	-3.82273	-2.05959	-0.814985	-1.42147	-2.45032	-3.29969	-1.07229	-1.44287	-1.8095	-1.25872	-2.45575	-2.23327	-1.9569	-1.50321	-2.29027	-2.67118	-2.27598	-1.12017	-2.3269	-1.01676	-0.57995	-1.56201	-2.10209	-2.69477	-1.69815	-2.2599	-3.35232	-1.76384	-1.50518	-2.22053	-1.91632	-1.67369	-2.07802	-2.26298	-1.08334	-2.73871	-3.28386	-1.38646
-4.28754	-3.27649	-3.73292	-3.81732	-2.05012	-0.813683	-1.42117	-2.44084	-3.29924	-1.0722	-1.43952	-1.79817	-1.25417	-2.45554	-2.21213	-1.95568	-1.5007	-2.2774	-2.6665	-2.27076	-1.11769	-2.31969	-1.01621	-0.570372	-1.55228	-2.0754	-2.67368	-1.69201	-2.25697	-3.31952	-1.75851	-1.50141	-2.21755	-1.9128	-1.67352	-2.07704	-2.25436	-1.08285	-2.73726	-3.28178	-1.38494
-4.28066	-3.27457	-3.72637	-3.81243	-2.04885	-0.813609	-1.41247	-2.44074	-3.28219	-1.06511	-1.43136	-1.79741	-1.25111	-2.44395	-2.21209	-1.9535	-1.49497	-2.27508	-2.66424	-2.26839	-1.11343	-2.31313	-1.01477	-0.56514	-1.54491	-2.0698	-2.66801	-1.689	-2.25371	-3.3141	-1.75224	-1.49823	-2.21563	-1.91229	-1.67207	-2.0768	-2.25034	-1.06362	-2.73467	-3.28131	-1.38139
-4.27451	-3.27345	-3.72509	-3.80458	-2.04752	-0.807607	-1.40977	-2.43156	-3.2736	-1.06407	-1.41783	-1.79692	-1.24785	-2.4438	-2.20983	-1.94661	-1.49401	-2.2658	-2.65951	-2.26568	-1.11079	-2.31165	-1.00713	-0.557491	-1.54394	-2.06172	-2.65682	-1.68511	-2.25194	-3.31173	-1.74746	-1.48019	-2.21548	-1.91171	-1.66799	-2.07283	-2.23196	-1.05956	-2.73281	-3.27602	-1.37674
-4.27419	-3.2681	-3.71905	-3.8036	-2.04544	-0.807252	-1.4067	-2.41758	-3.26071	-1.05198	-1.40879	-1.77796	-1.24183	-2.44067	-2.19865	-1.94556	-1.49073	-2.26102	-2.65723	-2.25924	-1.1096	-2.31115	-0.989096	-0.553655	-1.54366	-2.06039	-2.65332	-1.67961	-2.25114	-3.30422	-1.74233	-1.47781	-2.21486	-1.91102	-1.6671	-2.07135	-2.22937	-1.05864	-2.72976	-3.2743	-1.37624
-4.27286	-3.26617	-3.70444	-3.79744	-2.04022	-0.794547	-1.38684	-2.41332	-3.26003	-1.04284	-1.39519	-1.76757	-1.23759	-2.43512	-2.19607	-1.93861	-1.48013	-2.26046	-2.65633	-2.253	-1.09818	-2.30559	-0.986216	-0.551566	-1.54223	-2.05294	-2.62421	-1.67841	-2.24789	-3.2971	-1.74111	-1.46814	-2.21422	-1.91014	-1.66629	-2.06894	-2.21706	-1.05729	-2.72843	-3.26898	-1.37479
-4.27021	-3.26309	-3.69944	-3.7871	-2.03828	-0.792996	-1.35721	-2.41232	-3.25763	-1.03238	-1.37648	-1.75963	-1.22746	-2.41993	-2.16514	-1.93653	-1.47196	-2.26014	-2.65234	-2.24056	-1.09415	-2.29992	-0.985645	-0.551057	-1.54184	-2.04278	-2.62405	-1.67422	-2.24455	-3.29475	-1.7366	-1.46762	-2.21192	-1.90882	-1.66628	-2.06889	-2.21391	-1.04532	-2.71613	-3.26894	-1.37281
-4.26604	-3.26243	-3.6892	-3.7844	-2.03593	-0.784505	-1.35507	-2.40005	-3.23871	-1.02015	-1.36597	-1.75779	-1.22406	-2.39003	-2.16221	-1.93468	-1.46867	-2.25479	-2.65071	-2.23423	-1.08609	-2.29964	-0.985449	-0.541303	-1.53398	-2.03961	-2.61038	-1.67244	-2.24452	-3.2826	-1.72812	-1.46624	-2.20642	-1.90882	-1.66131	-2.06832	-2.21376	-1.04408	-2.71277	-3.26105	-1.3727
-4.26521	-3.26162	-3.68819	-3.78136	-2.03529	-0.783235	-1.34499	-2.39358	-3.22059	-1.01946	-1.35814	-1.75613	-1.21522	-2.38783	-2.1522	-1.92899	-1.46676	-2.25448	-2.64565	-2.23387	-1.08306	-2.29827	-0.984578	-0.525393	-1.5266	-2.0265	-2.60743	-1.66444	-2.24416	-3.28256	-1.72622	-1.46328	-2.20531	-1.90823	-1.66085	-2.06654	-2.21013	-1.03513	-2.71014	-3.24947	-1.3714
-4.26034	-3.25801	-3.65637	-3.77768	-2.03528	-0.780115	-1.34299	-2.3883	-3.21523	-1.01492	-1.34645	-1.74789	-1.21447	-2.38446	-2.14812	-1.9284	-1.46548	-2.25239	-2.64213	-2.22239	-1.07666	-2.29748	-0.979462	-0.522178	-1.52603	-2.0045	-2.60477	-1.66359	-2.24371	-3.27738	-1.72248	-1.4326	-2.18728	-1.90695	-1.66024	-2.066	-2.19953	-1.02519	-2.70534	-3.24859	-1.34818
-4.24542	-3.24942	-3.65575	-3.77734	-2.02307	-0.776775	-1.33899	-2.38727	-3.21086	-0.998187	-1.34504	-1.72894	-1.20896	-2.38369	-2.14701	-1.92026	-1.46266	-2.24385	-2.63925	-2.21961	-1.07337	-2.2954	-0.979146	-0.510724	-1.51521	-1.98583	-2.60051	-1.65534	-2.24133	-3.27706	-1.72147	-1.41535	-2.187	-1.90502	-1.65962	-2.06473	-2.19949	-1.02511	-2.69269	-3.23927	-1.34596
-4.24116	-3.24086	-3.64296	-3.77681	-2.0201	-0.77356	-1.33427	-2.38197	-3.20456	-0.980771	-1.34087	-1.72735	-1.20712	-2.37634	-2.14204	-1.91653	-1.46083	-2.24364	-2.62724	-2.21587	-1.06447	-2.2909	-0.971968	-0.510395	-1.50712	-1.94192	-2.59825	-1.64873	-2.24094	-3.2767	-1.71848	-1.40629	-2.18327	-1.90485	-1.65929	-2.06299	-2.19727	-1.01963	-2.69222	-3.23785	-1.33979
-4.23759	-3.24066	-3.64155	-3.77069	-2.01935	-0.771453	-1.32721	-2.37042	-3.20309	-0.977386	-1.33321	-1.72731	-1.20307	-2.36425	-2.13283	-1.90049	-1.45969	-2.24221	-2.6226	-2.21489	-1.05925	-2.29036	-0.968797	-0.508219	-1.50646	-1.93793	-2.59012	-1.64438	-2.24071	-3.24542	-1.71811	-1.39235	-2.18222	-1.90484	-1.65373	-2.06182	-2.19662	-1.01902	-2.6843	-3.23081	-1.339
-4.23517	-3.23986	-3.62924	-3.76544	-2.0182	-0.765183	-1.32183	-2.36971	-3.19923	-0.964102	-1.32911	-1.7258	-1.18961	-2.35708	-2.1286	-1.89433	-1.45589	-2.24174	-2.62116	-2.21393	-1.05068	-2.28367	-0.966866	-0.502883	-1.50559	-1.93628	-2.59002	-1.64081	-2.23723	-3.24466	-1.71417	-1.38739	-2.18202	-1.90349	-1.6525	-2.06092	-2.18767	-1.00801	-2.6754	-3.23074	-1.30932
-4.23223	-3.23826	-3.62322	-3.76243	-2.00854	-0.763274	-1.3193	-2.35851	-3.19551	-0.960965	-1.32316	-1.71698	-1.189	-2.35231	-2.1235	-1.88808	-1.45323	-2.23712	-2.6101	-2.21294	-1.04723	-2.28237	-0.966739	-0.501802	-1.50281	-1.92835	-2.58882	-1.63968	-2.23584	-3.24433	-1.71051	-1.38184	-2.18135	-1.90153	-1.65243	-2.06038	-2.18717	-0.998346	-2.6727	-3.22681	-1.30337
-4.22297	-3.23432	-3.62028	-3.75756	-2.00758	-0.74679	-1.3166	-2.35851	-3.18099	-0.953473	-1.31618	-1.71005	-1.18556	-2.35167	-2.12249	-1.88379	-1.41437	-2.23312	-2.60729	-2.20879	-1.04621	-2.27596	-0.963054	-0.500332	-1.49083	-1.9273	-2.58723	-1.63211	-2.229	-3.24105	-1.70946	-1.38004	-2.17694	-1.90054	-1.64724	-2.05902	-2.1826	-0.997312	-2.67068	-3.22403	-1.29476
-4.22128	-3.23172	-3.60817	-3.75557	-2.00744	-0.746566	-1.31118	-2.35267	-3.15415	-0.947513	-1.29937	-1.70876	-1.18136	-2.33975	-2.11823	-1.87801	-1.41396	-2.22986	-2.60133	-2.20879	-1.04486	-2.2728	-0.9559	-0.499699	-1.4862	-1.91284	-2.55404	-1.63136	-2.21934	-3.2379	-1.70388	-1.37498	-2.16916	-1.89972	-1.64533	-2.05848	-2.17444	-0.995737	-2.66127	-3.22184	-1.29474
-4.21453	-3.22681	-3.60682	-3.74519	-2.00692	-0.74578	-1.31007	-2.34845	-3.14758	-0.946259	-1.28706	-1.70876	-1.17523	-2.33282	-2.10513	-1.87739	-1.41393	-2.22456	-2.59748	-2.20424	-1.02785	-2.27003	-0.955116	-0.497516	-1.47803	-1.90908	-2.54552	-1.62797	-2.21552	-3.21354	-1.70149	-1.37026	-2.16682	-1.89936	-1.64476	-2.0573	-2.17248	-0.989246	-2.66107	-3.22177	-1.28097
-4.21174	-3.223	-3.60384	-3.74382	-1.99872	-0.741662	-1.29645	-2.34659	-3.14227	-0.937556	-1.2855	-1.70511	-1.17413	-2.32988	-2.10279	-1.87361	-1.41225	-2.21957	-2.58023	-2.20322	-1.02635	-2.26932	-0.952827	-0.496877	-1.47264	-1.90678	-2.54357	-1.6274	-2.21496	-3.21092	-1.69922	-1.36492	-2.1625	-1.89853	-1.6433	-2.05599	-2.16929	-0.976056	-2.6548	-3.21886	-1.27353
-4.20961	-3.22263	-3.59455	-3.74272	-1.99427	-0.741278	-1.27661	-2.34488	-3.13436	-0.936489	-1.28282	-1.70083	-1.17075	-2.32938	-2.09231	-1.8712	-1.40901	-2.21767	-2.57551	-2.20025	-1.01991	-2.26313	-0.944634	-0.495417	-1.47119	-1.90304	-2.54142	-1.62415	-2.21394	-3.20231	-1.69307	-1.35715	-2.16169	-1.89535	-1.64287	-2.05583	-2.16818	-0.975344	-2.64805	-3.2186	-1.23394
-4.20501	-3.22082	-3.59102	-3.74184	-1.98895	-0.732959	-1.26903	-2.34447	-3.11689	-0.923021	-1.25679	-1.69909	-1.16593	-2.31709	-2.07808	-1.86696	-1.40712	-2.21074	-2.57036	-2.1998	-1.01953	-2.24953	-0.93429	-0.490775	-1.46753	-1.89674	-2.53736	-1.6146	-2.21245	-3.19018	-1.69071	-1.35614	-2.15382	-1.89531	-1.64238	-2.05573	-2.16812	-0.959032	-2.64407	-3.20649	-1.22505
-4.19942	-3.21893	-3.57559	-3.73909	-1.9835	-0.732918	-1.26321	-2.34437	-3.11191	-0.919437	-1.24819	-1.69527	-1.16467	-2.31684	-2.07128	-1.86315	-1.40336	-2.2086	-2.567	-2.19346	-1.01766	-2.24618	-0.932389	-0.479923	-1.46079	-1.8707	-2.53711	-1.61204	-2.21093	-3.18439	-1.69042	-1.35367	-2.15197	-1.89439	-1.64177	-2.05554	-2.16131	-0.953363	-2.64289	-3.19906	-1.18856
-4.19904	-3.21102	-3.57313	-3.73334	-1.97933	-0.725855	-1.26093	-2.34267	-3.1028	-0.917111	-1.24728	-1.69471	-1.1636	-2.31533	-2.06401	-1.86288	-1.39106	-2.20843	-2.56147	-2.19271	-1.01452	-2.23379	-0.930751	-0.475181	-1.45869	-1.85959	-2.52783	-1.60683	-2.21074	-3.17626	-1.67145	-1.35001	-2.14868	-1.89269	-1.64047	-2.05544	-2.1595	-0.952575	-2.63493	-3.17228	-1.18531
-4.18639	-3.21044	-3.56756	-3.73185	-1.97587	-0.717237	-1.25692	-2.33214	-3.09237	-0.907438	-1.22908	-1.69287	-1.16083	-2.31044	-2.06389	-1.85141	-1.38598	-2.19697	-2.55716	-2.18836	-1.01293	-2.21553	-0.924016	-0.473967	-1.45624	-1.85168	-2.52721	-1.6063	-2.20734	-3.17077	-1.66438	-1.34046	-2.14304	-1.89156	-1.6337	-2.05431	-2.15944	-0.938205	-2.63463	-3.16412	-1.17765
-4.18424	-3.20973	-3.56706	-3.7283	-1.97087	-0.712443	-1.25612	-2.33101	-3.09081	-0.893171	-1.22792	-1.68505	-1.16026	-2.29647	-2.05313	-1.82689	-1.38306	-2.19641	-2.55139	-2.18781	-1.01007	-2.21522	-0.920217	-0.464903	-1.4526	-1.84888	-2.52613	-1.59829	-2.20587	-3.16264	-1.66076	-1.32559	-2.14065	-1.89114	-1.63298	-2.05191	-2.15732	-0.93194	-2.63276	-3.15641	-1.1763
-4.17215	-3.2082	-3.56505	-3.72728	-1.9703	-0.706588	-1.24527	-2.31435	-3.0903	-0.892381	-1.22562	-1.68001	-1.15666	-2.29633	-2.05212	-1.8238	-1.37455	-2.18306	-2.54966	-2.18745	-1.00895	-2.21175	-0.9158	-0.462262	-1.4511	-1.84684	-2.52459	-1.59247	-2.20456	-3.15973	-1.65996	-1.32452	-2.14052	-1.89054	-1.62995	-2.05175	-2.15505	-0.93168	-2.63221	-3.15495	-1.17275
-4.17001	-3.2078	-3.55588	-3.72568	-1.96533	-0.704271	-1.24443	-2.31278	-3.07775	-0.882761	-1.22398	-1.6795	-1.15207	-2.29036	-2.04831	-1.82363	-1.37405	-2.18165	-2.54602	-2.18546	-1.00787	-2.20907	-0.910502	-0.460806	-1.44833	-1.84643	-2.51772	-1.58838	-2.20328	-3.15201	-1.65616	-1.32232	-2.14003	-1.89038	-1.62788	-2.05155	-2.14488	-0.929551	-2.62903	-3.14996	-1.17015
-4.1692	-3.20561	-3.55139	-3.72347	-1.95337	-0.701312	-1.23004	-2.31141	-3.06982	-0.881305	-1.21256	-1.67902	-1.14905	-2.28407	-2.03268	-1.81088	-1.36824	-2.17966	-2.54382	-2.18313	-1.00042	-2.20211	-0.906932	-0.455176	-1.44391	-1.84368	-2.51659	-1.58653	-2.20191	-3.14403	-1.65026	-1.31697	-2.13934	-1.88994	-1.62578	-2.05082	-2.14186	-0.927189	-2.62815	-3.14434	-1.15495
-4.16274	-3.20532	-3.55019	-3.71719	-1.94749	-0.699033	-1.21922	-2.31115	-3.06617	-0.87725	-1.21203	-1.67785	-1.14781	-2.2781	-2.02956	-1.80534	-1.3602	-2.16062	-2.53851	-2.18175	-0.983416	-2.19448	-0.906751	-0.452823	-1.44037	-1.84171	-2.51281	-1.56471	-2.20012	-3.14354	-1.63784	-1.31629	-2.13589	-1.88992	-1.62234	-2.05016	-2.13875	-0.92474	-2.62634	-3.13659	-1.15003
-4.1605	-3.20422	-3.5428	-3.715	-1.94588	-0.698908	-1.19893	-2.3017	-3.04866	-0.873433	-1.21158	-1.67171	-1.14736	-2.2744	-2.02262	-1.80501	-1.35157	-2.15919	-2.53485	-2.17298	-0.978695	-2.18867	-0.906221	-0.451384	-1.43585	-1.83805	-2.5076	-1.55631	-2.19696	-3.13942	-1.6371	-1.31293	-2.12483	-1.88875	-1.62185	-2.04948	-2.13846	-0.923954	-2.62467	-3.13602	-1.14806
-4.1579	-3.20282	-3.54198	-3.71431	-1.94419	-0.694624	-1.18779	-2.29816	-3.04745	-0.869025	-1.20201	-1.67093	-1.12792	-2.27044	-2.01543	-1.80268	-1.34536	-2.15538	-2.51978	-2.17247	-0.971373	-2.17912	-0.900718	-0.448235	-1.42701	-1.83671	-2.48949	-1.54638	-2.19319	-3.13869	-1.63308	-1.31152	-2.12405	-1.88651	-1.62031	-2.04793	-2.1338	-0.913767	-2.62348	-3.12854	-1.14773
-4.15453	-3.20268	-3.53772	-3.71269	-1.93924	-0.692982	-1.1812	-2.29755	-3.03957	-0.856696	-1.2014	-1.66887	-1.12744	-2.2627	-2.01153	-1.7968	-1.33925	-2.15455	-2.51192	-2.16316	-0.959921	-2.16642	-0.896442	-0.446112	-1.42654	-1.82551	-2.48498	-1.54177	-2.18942	-3.12808	-1.63277	-1.30313	-2.12352	-1.88604	-1.61687	-2.04747	-2.13162	-0.908158	-2.62284	-3.1273	-1.14135
-4.15288	-3.20154	-3.53645	-3.71146	-1.93638	-0.692752	-1.17846	-2.29567	-3.03037	-0.854658	-1.19926	-1.66465	-1.12158	-2.25828	-2.00358	-1.79625	-1.3271	-2.15134	-2.51169	-2.16226	-0.957747	-2.16604	-0.894061	-0.445253	-1.4187	-1.81643	-2.48206	-1.53499	-2.18796	-3.12174	-1.62519	-1.29845	-2.10882	-1.88467	-1.61558	-2.04433	-2.12651	-0.906707	-2.62233	-3.12622	-1.13995
-4.14998	-3.19956	-3.53066	-3.71144	-1.92967	-0.686475	-1.17389	-2.2729	-3.0185	-0.852488	-1.18656	-1.66437	-1.12055	-2.25264	-1.99316	-1.79419	-1.32661	-2.13427	-2.50076	-2.1603	-0.952861	-2.16177	-0.887525	-0.44445	-1.40737	-1.81543	-2.47911	-1.53369	-2.18417	-3.12052	-1.62394	-1.29823	-2.10409	-1.88148	-1.61531	-2.04395	-2.11919	-0.90566	-2.62058	-3.11055	-1.1339
-4.14972	-3.19951	-3.51925	-3.70144	-1.92696	-0.684086	-1.16892	-2.26537	-3.00525	-0.849844	-1.18353	-1.66154	-1.11993	-2.25053	-1.9915	-1.78965	-1.32511	-2.13054	-2.49852	-2.15624	-0.950545	-2.14079	-0.884109	-0.437203	-1.40183	-1.81028	-2.4726	-1.52956	-2.17576	-3.09313	-1.62254	-1.2849	-2.09848	-1.88103	-1.61371	-2.04373	-2.1118	-0.886922	-2.61959	-3.1105	-1.11955
-4.14801	-3.19021	-3.51098	-3.70038	-1.92224	-0.68109	-1.16057	-2.26394	-2.99171	-0.838767	-1.18319	-1.64799	-1.11584	-2.23869	-1.97767	-1.78341	-1.32486	-2.13035	-2.49787	-2.15496	-0.948853	-2.13786	-0.882385	-0.435593	-1.3932	-1.80336	-2.45821	-1.52726	-2.1755	-3.09264	-1.62006	-1.26265	-2.09003	-1.88029	-1.61252	-2.04328	-2.10963	-0.886688	-2.61435	-3.08924	-1.11925
-4.14298	-3.18993	-3.51084	-3.69904	-1.92023	-0.679898	-1.15511	-2.25781	-2.98024	-0.836462	-1.17657	-1.64666	-1.11191	-2.23248	-1.95668	-1.78339	-1.32485	-2.12744	-2.49222	-2.1408	-0.943175	-2.12144	-0.877744	-0.424252	-1.38739	-1.7941	-2.45133	-1.52594	-2.1745	-3.08351	-1.61997	-1.23015	-2.08742	-1.88023	-1.61188	-2.04245	-2.1065	-0.885255	-2.61117	-3.08863	-1.11864
-4.14271	-3.18758	-3.49584	-3.69452	-1.91676	-0.673196	-1.14955	-2.25778	-2.97615	-0.836182	-1.17102	-1.64621	-1.10958	-2.22967	-1.94782	-1.78149	-1.3223	-2.1259	-2.49049	-2.13726	-0.943004	-2.11924	-0.870582	-0.420528	-1.38676	-1.77947	-2.45024	-1.50992	-2.16674	-3.0743	-1.6194	-1.22777	-2.08625	-1.87856	-1.60987	-2.04217	-2.10299	-0.885177	-2.60995	-3.08635	-1.11116
-4.14064	-3.18594	-3.49091	-3.69007	-1.91526	-0.672191	-1.14525	-2.2557	-2.9713	-0.828111	-1.16793	-1.64022	-1.09889	-2.22324	-1.93832	-1.77289	-1.32031	-2.12539	-2.48579	-2.12551	-0.942259	-2.11677	-0.868226	-0.4197	-1.38601	-1.77295	-2.44793	-1.49561	-2.1651	-3.06902	-1.6176	-1.22437	-2.08484	-1.87722	-1.60522	-2.04085	-2.09968	-0.878374	-2.60802	-3.07101	-1.09483
-4.13906	-3.1834	-3.48929	-3.68977	-1.90903	-0.659792	-1.14322	-2.253	-2.96421	-0.825007	-1.15649	-1.63828	-1.09564	-2.22249	-1.93802	-1.77261	-1.31666	-2.12441	-2.485	-2.12314	-0.93448	-2.11528	-0.859457	-0.416624	-1.38504	-1.76647	-2.44571	-1.49317	-2.1601	-3.06696	-1.61173	-1.21995	-2.08401	-1.87524	-1.60429	-2.04071	-2.08718	-0.87649	-2.60753	-3.06774	-1.09397
-4.13601	-3.17995	-3.48894	-3.68784	-1.89745	-0.65687	-1.14009	-2.25117	-2.96157	-0.823306	-1.15056	-1.63811	-1.086	-2.21469	-1.9307	-1.77049	-1.31526	-2.12152	-2.46572	-2.11953	-0.93278	-2.11201	-0.856737	-0.413442	-1.38224	-1.7619	-2.44259	-1.48666	-2.15996	-3.06477	-1.61112	-1.21382	-2.07734	-1.87402	-1.60419	-2.03909	-2.08199	-0.875249	-2.60294	-3.0631	-1.08851
-4.13077	-3.17833	-3.4871	-3.68661	-1.89721	-0.653241	-1.12546	-2.23887	-2.95986	-0.816294	-1.14381	-1.63689	-1.08036	-2.2123	-1.92923	-1.76298	-1.31472	-2.12119	-2.45866	-2.11497	-0.923619	-2.11059	-0.846081	-0.412514	-1.37951	-1.76136	-2.43804	-1.47562	-2.15788	-3.06426	-1.60191	-1.21	-2.07282	-1.87377	-1.60409	-2.03856	-2.07996	-0.869826	-2.59567	-3.05566	-1.08638
-4.1247	-3.1758	-3.48581	-3.68525	-1.89375	-0.649444	-1.12474	-2.23382	-2.93232	-0.815363	-1.14348	-1.63473	-1.06441	-2.21033	-1.92661	-1.76128	-1.30324	-2.12021	-2.45459	-2.11477	-0.917597	-2.10922	-0.844225	-0.410113	-1.3735	-1.76068	-2.43326	-1.47493	-2.15135	-3.06275	-1.60079	-1.20868	-2.07204	-1.87356	-1.60365	-2.03811	-2.07993	-0.868673	-2.59442	-3.05458	-1.07329
-4.12147	-3.17388	-3.47897	-3.68059	-1.87968	-0.649374	-1.1151	-2.22891	-2.92738	-0.812143	-1.12558	-1.63441	-1.05853	-2.2086	-1.92281	-1.75413	-1.30148	-2.11629	-2.45228	-2.11457	-0.916201	-2.10159	-0.841482	-0.408083	-1.37292	-1.75765	-2.43272	-1.47373	-2.1479	-3.05754	-1.60002	-1.20256	-2.06616	-1.87296	-1.60116	-2.03745	-2.07741	-0.866184	-2.59417	-3.02938	-1.05886
-4.11941	-3.17344	-3.46557	-3.67877	-1.87478	-0.646442	-1.10901	-2.22872	-2.91679	-0.811794	-1.10743	-1.62928	-1.04824	-2.2082	-1.91691	-1.74607	-1.29388	-2.11627	-2.43787	-2.11285	-0.913341	-2.10135	-0.83797	-0.406769	-1.36852	-1.75257	-2.43086	-1.47332	-2.14171	-3.05321	-1.59929	-1.20131	-2.06386	-1.87272	-1.60065	-2.03728	-2.07379	-0.863481	-2.59147	-3.02442	-1.05361
-4.11533	-3.16942	-3.46511	-3.67595	-1.87473	-0.646412	-1.10678	-2.21981	-2.91519	-0.811495	-1.09938	-1.62812	-1.04127	-2.20777	-1.91552	-1.74421	-1.28769	-2.11191	-2.43604	-2.11195	-0.912704	-2.09131	-0.837619	-0.405662	-1.36312	-1.75013	-2.42899	-1.4658	-2.14145	-3.03704	-1.58909	-1.19063	-2.06162	-1.87193	-1.59873	-2.03593	-2.07284	-0.85885	-2.58904	-3.02159	-1.0416
-4.11204	-3.16843	-3.45672	-3.67429	-1.87464	-0.638706	-1.0988	-2.21708	-2.91498	-0.811467	-1.09818	-1.62373	-1.03813	-2.20596	-1.90428	-1.74351	-1.26754	-2.10953	-2.42688	-2.10717	-0.904244	-2.08569	-0.835651	-0.386317	-1.35842	-1.74894	-2.42255	-1.46352	-2.13904	-3.03453	-1.58783	-1.18657	-2.0608	-1.87182	-1.59722	-2.03463	-2.07047	-0.857744	-2.58888	-3.01714	-1.03883
-4.10368	-3.16804	-3.45258	-3.67058	-1.87365	-0.637306	-1.09742	-2.21403	-2.90824	-0.811203	-1.08719	-1.61526	-1.03641	-2.2055	-1.90395	-1.74268	-1.2636	-2.10472	-2.41229	-2.09827	-0.899669	-2.08522	-0.828668	-0.381062	-1.35492	-1.73798	-2.4217	-1.4624	-2.13014	-3.03357	-1.58158	-1.18177	-2.05826	-1.87163	-1.59657	-2.0319	-2.0631	-0.85494	-2.58402	-3.0166	-1.03492
-4.10039	-3.16662	-3.44928	-3.67006	-1.87358	-0.635161	-1.09451	-2.21354	-2.90824	-0.809862	-1.08627	-1.6129	-1.02859	-2.20223	-1.90013	-1.7357	-1.26032	-2.09878	-2.41076	-2.09295	-0.898395	-2.08428	-0.819165	-0.380765	-1.35457	-1.73039	-2.42095	-1.46037	-2.12757	-3.03061	-1.58055	-1.18007	-2.0578	-1.87161	-1.59266	-2.03184	-2.06304	-0.853653	-2.58064	-3.00922	-1.02678
-4.09974	-3.16496	-3.44785	-3.66689	-1.87073	-0.628981	-1.09025	-2.21034	-2.90696	-0.804583	-1.08483	-1.61262	-1.02692	-2.19912	-1.89894	-1.73307	-1.24553	-2.09763	-2.40466	-2.09208	-0.898316	-2.08425	-0.815682	-0.371684	-1.34914	-1.73011	-2.41456	-1.43957	-2.12602	-3.02778	-1.57909	-1.17506	-2.05381	-1.87144	-1.59242	-2.03174	-2.06215	-0.853072	-2.5786	-3.00872	-1.02571
-4.0989	-3.16398	-3.44559	-3.66589	-1.86447	-0.62373	-1.0882	-2.20974	-2.89678	-0.796397	-1.08481	-1.61158	-1.0229	-2.19597	-1.89493	-1.73288	-1.24439	-2.09617	-2.40231	-2.08882	-0.896997	-2.07653	-0.815199	-0.369777	-1.34501	-1.71833	-2.41394	-1.43726	-2.12181	-3.01654	-1.5734	-1.17412	-2.05207	-1.87118	-1.59102	-2.03127	-2.05693	-0.851866	-2.57743	-3.00821	-1.02356
-4.09168	-3.15997	-3.43616	-3.66418	-1.86215	-0.623441	-1.08706	-2.18665	-2.89277	-0.794349	-1.07614	-1.60726	-1.01557	-2.19546	-1.8925	-1.73241	-1.2424	-2.08887	-2.39942	-2.08662	-0.893406	-2.06137	-0.813831	-0.368489	-1.34344	-1.718	-2.41022	-1.43101	-2.11983	-3.0136	-1.57049	-1.1443	-2.04981	-1.87015	-1.58766	-2.0306	-2.05627	-0.850935	-2.57711	-3.00753	-1.02326
-4.08701	-3.15586	-3.43388	-3.66367	-1.86118	-0.623256	-1.07456	-2.18618	-2.88881	-0.790331	-1.06692	-1.6063	-1.0102	-2.1899	-1.88843	-1.73137	-1.23201	-2.08623	-2.39908	-2.07696	-0.893357	-2.05897	-0.810566	-0.367593	-1.3424	-1.70986	-2.4094	-1.42823	-2.10046	-3.00918	-1.56883	-1.13714	-2.04962	-1.86947	-1.58704	-2.03	-2.05584	-0.836053	-2.57496	-2.9955	-1.01813
-4.08221	-3.15573	-3.42707	-3.66215	-1.85962	-0.622304	-1.0743	-2.18205	-2.88636	-0.785824	-1.05137	-1.60586	-1.00458	-2.17852	-1.88515	-1.72866	-1.22717	-2.08454	-2.39853	-2.07608	-0.880015	-2.05889	-0.806922	-0.363958	-1.34161	-1.7092	-2.3929	-1.41968	-2.09093	-3.00537	-1.56498	-1.1283	-2.0466	-1.86917	-1.58604	-2.02987	-2.05557	-0.834326	-2.57068	-2.99312	-0.99838
-4.07981	-3.15511	-3.4258	-3.65957	-1.85947	-0.62135	-1.06926	-2.17852	-2.88243	-0.784899	-1.04953	-1.60577	-0.999427	-2.17273	-1.8771	-1.72845	-1.22176	-2.08424	-2.39841	-2.07576	-0.878858	-2.05196	-0.799833	-0.363308	-1.34008	-1.70728	-2.38717	-1.41791	-2.08728	-3.00396	-1.5639	-1.12817	-2.04077	-1.86811	-1.5823	-2.02776	-2.0542	-0.834143	-2.57068	-2.98032	-0.996094
-4.07943	-3.1547	-3.4036	-3.6581	-1.8587	-0.618231	-1.06501	-2.17234	-2.8791	-0.774218	-1.04178	-1.6026	-0.998033	-2.16533	-1.87407	-1.72772	-1.22145	-2.08035	-2.39694	-2.073	-0.870177	-2.05043	-0.793212	-0.356365	-1.33873	-1.70013	-2.38654	-1.41329	-2.08585	-2.99745	-1.56316	-1.11802	-2.03636	-1.86756	-1.5811	-2.02765	-2.05126	-0.831455	-2.56601	-2.97388	-0.994513
-4.07904	-3.15168	-3.40083	-3.65792	-1.85462	-0.615929	-1.06217	-2.16424	-2.87602	-0.767629	-1.02252	-1.58846	-0.998019	-2.16026	-1.86501	-1.72468	-1.21939	-2.0742	-2.38511	-2.07124	-0.870083	-2.04488	-0.79001	-0.353118	-1.33442	-1.69961	-2.3825	-1.41244	-2.08534	-2.98045	-1.56287	-1.10796	-2.03101	-1.86617	-1.57849	-2.02676	-2.04917	-0.824883	-2.56469	-2.96996	-0.987498
-4.07831	-3.15162	-3.40045	-3.64904	-1.85228	-0.613383	-1.05451	-2.15401	-2.87593	-0.76686	-1.01586	-1.58727	-0.989972	-2.15785	-1.86307	-1.72412	-1.21592	-2.05426	-2.38258	-2.06698	-0.867461	-2.0442	-0.789437	-0.352271	-1.32281	-1.68478	-2.3779	-1.4099	-2.08441	-2.97997	-1.56105	-1.10495	-2.02731	-1.86546	-1.57611	-2.02474	-2.03784	-0.824159	-2.55718	-2.96748	-0.971712
-4.07497	-3.14799	-3.39096	-3.6444	-1.85183	-0.612185	-1.05422	-2.14737	-2.87272	-0.760685	-1.0108	-1.58717	-0.987793	-2.15181	-1.84655	-1.71939	-1.20801	-2.04882	-2.37957	-2.06598	-0.865415	-2.04225	-0.788177	-0.344135	-1.31789	-1.68122	-2.37215	-1.40806	-2.08306	-2.97862	-1.55934	-1.10052	-2.02611	-1.86537	-1.57365	-2.02441	-2.03358	-0.824059	-2.55709	-2.95843	-0.965609
-4.07437	-3.14306	-3.38828	-3.64123	-1.84243	-0.611414	-1.05115	-2.14619	-2.87234	-0.76044	-1.00977	-1.58599	-0.986563	-2.14566	-1.8413	-1.71637	-1.20278	-2.03872	-2.36916	-2.06527	-0.857668	-2.04106	-0.786398	-0.343416	-1.3165	-1.67858	-2.36545	-1.4069	-2.0758	-2.97242	-1.55792	-1.09286	-2.02501	-1.86503	-1.57351	-2.02319	-2.03042	-0.822777	-2.55669	-2.95807	-0.963738
-4.07262	-3.14278	-3.38417	-3.63541	-1.83503	-0.611299	-1.03275	-2.14585	-2.8718	-0.754146	-1.00723	-1.58575	-0.984261	-2.14223	-1.83847	-1.71398	-1.20227	-2.03113	-2.36202	-2.06462	-0.854708	-2.03609	-0.784133	-0.339056	-1.31449	-1.67498	-2.3637	-1.40524	-2.07089	-2.97066	-1.555	-1.09198	-2.0235	-1.86441	-1.5681	-2.02314	-2.02863	-0.812396	-2.55023	-2.95744	-0.962103
-4.068	-3.14142	-3.38412	-3.63374	-1.83269	-0.611029	-1.02986	-2.14291	-2.86885	-0.745318	-1.00441	-1.58451	-0.982941	-2.12161	-1.83691	-1.71085	-1.1966	-2.02707	-2.36125	-2.05899	-0.852758	-2.03398	-0.782688	-0.33735	-1.31439	-1.67222	-2.35972	-1.40438	-2.06811	-2.96898	-1.54877	-1.08968	-2.02081	-1.86437	-1.56801	-2.02077	-2.02744	-0.810602	-2.54721	-2.95501	-0.961661
-4.06655	-3.13803	-3.38067	-3.63145	-1.821	-0.608245	-1.0252	-2.13778	-2.86577	-0.739054	-0.999104	-1.58043	-0.982544	-2.12073	-1.83439	-1.70583	-1.18153	-2.0261	-2.36105	-2.05523	-0.850305	-2.02915	-0.782348	-0.334911	-1.30837	-1.6707	-2.35396	-1.39557	-2.06795	-2.96834	-1.54843	-1.0896	-2.01954	-1.86425	-1.56743	-2.02075	-2.02251	-0.810018	-2.54709	-2.95304	-0.955116
-4.066	-3.13769	-3.37161	-3.62899	-1.82083	-0.602549	-1.02442	-2.13511	-2.86227	-0.737101	-0.99626	-1.56944	-0.982317	-2.12043	-1.83424	-1.70473	-1.1794	-2.02305	-2.35657	-2.05249	-0.84807	-2.02745	-0.773937	-0.334224	-1.30481	-1.66626	-2.35277	-1.38977	-2.0646	-2.96596	-1.54239	-1.08585	-2.01895	-1.86355	-1.56691	-2.01857	-2.02051	-0.807572	-2.54439	-2.95152	-0.952487
-4.06342	-3.132	-3.36773	-3.62855	-1.81799	-0.60047	-1.02212	-2.12968	-2.85641	-0.735143	-0.961904	-1.55773	-0.980113	-2.11138	-1.82779	-1.70429	-1.17669	-2.0212	-2.35558	-2.05211	-0.846509	-2.02581	-0.773517	-0.332315	-1.30048	-1.66065	-2.34186	-1.38716	-2.06354	-2.96476	-1.53987	-1.08268	-2.01748	-1.86325	-1.5659	-2.01853	-2.01937	-0.806555	-2.5434	-2.94419	-0.937061
-4.05716	-3.13176	-3.36164	-3.62697	-1.81528	-0.593715	-1.0218	-2.12672	-2.85417	-0.732265	-0.959733	-1.55587	-0.980056	-2.10381	-1.81274	-1.70236	-1.15925	-2.01758	-2.35513	-2.04203	-0.839828	-2.01721	-0.772747	-0.330264	-1.29824	-1.65954	-2.32764	-1.38666	-2.05538	-2.96344	-1.53832	-1.0821	-2.01703	-1.86301	-1.56509	-2.0185	-2.01714	-0.801728	-2.54055	-2.9388	-0.935385
-4.05426	-3.13057	-3.35621	-3.62682	-1.8102	-0.588498	-1.0144	-2.12654	-2.85014	-0.727685	-0.950038	-1.55584	-0.979629	-2.10372	-1.81044	-1.69507	-1.15892	-2.01125	-2.34421	-2.04171	-0.838576	-2.01719	-0.771618	-0.324679	-1.29781	-1.65717	-2.32434	-1.38107	-2.04462	-2.95939	-1.53223	-1.08141	-2.01382	-1.86289	-1.56405	-2.01568	-2.0159	-0.800295	-2.5404	-2.93207	-0.934158
-4.05368	-3.12098	-3.35424	-3.62136	-1.80946	-0.588111	-1.01342	-2.12259	-2.84992	-0.722473	-0.949333	-1.55415	-0.976385	-2.09811	-1.8101	-1.69373	-1.15692	-2.01001	-2.33861	-2.03654	-0.833915	-2.01528	-0.769846	-0.323131	-1.29625	-1.65254	-2.32007	-1.37796	-2.04427	-2.95872	-1.52714	-1.07257	-2.01334	-1.86239	-1.56394	-2.01386	-2.01324	-0.79846	-2.53954	-2.89767	-0.92147
-4.05324	-3.11782	-3.35106	-3.61871	-1.80703	-0.584323	-1.00988	-2.11731	-2.84717	-0.721599	-0.945123	-1.54375	-0.972871	-2.0903	-1.80218	-1.6937	-1.151	-2.00861	-2.31374	-2.03378	-0.82958	-2.01315	-0.769264	-0.320955	-1.29594	-1.6311	-2.31406	-1.37774	-2.04041	-2.95621	-1.52485	-1.05746	-2.01291	-1.86103	-1.56374	-2.01378	-2.01297	-0.797613	-2.53952	-2.8934	-0.912562
-4.05287	-3.11493	-3.35036	-3.61822	-1.80531	-0.582709	-1.00962	-2.11609	-2.84685	-0.71333	-0.941339	-1.53712	-0.971345	-2.08818	-1.79797	-1.68991	-1.14787	-2.00337	-2.31337	-2.03289	-0.821965	-2.01216	-0.768502	-0.318942	-1.29403	-1.62553	-2.31097	-1.37734	-2.03798	-2.95099	-1.51911	-1.05666	-2.01222	-1.86081	-1.56303	-2.01355	-2.0118	-0.794528	-2.53448	-2.89316	-0.902639
-4.05227	-3.10539	-3.34846	-3.61741	-1.80311	-0.58207	-1.00915	-2.11044	-2.84663	-0.707611	-0.94063	-1.53437	-0.966522	-2.08741	-1.79551	-1.68575	-1.14471	-1.99639	-2.30893	-2.02733	-0.819969	-2.01199	-0.763611	-0.314494	-1.28818	-1.62452	-2.30742	-1.3766	-2.03765	-2.94956	-1.51584	-1.04677	-2.00957	-1.85982	-1.56227	-2.01274	-2.01077	-0.782039	-2.53351	-2.89034	-0.898346
-4.04546	-3.10516	-3.34483	-3.61424	-1.80131	-0.580336	-0.989534	-2.10961	-2.83925	-0.704254	-0.938302	-1.53423	-0.965224	-2.08652	-1.79116	-1.68292	-1.14465	-1.99618	-2.30392	-2.02142	-0.819734	-2.00597	-0.762221	-0.3126	-1.28286	-1.61211	-2.30197	-1.37336	-2.03508	-2.93795	-1.51325	-1.04646	-2.00955	-1.8595	-1.56123	-2.01182	-2.00248	-0.78143	-2.53336	-2.87684	-0.897787
-4.04182	-3.10345	-3.337	-3.6138	-1.80044	-0.578877	-0.988356	-2.10781	-2.83858	-0.700899	-0.937462	-1.53095	-0.963711	-2.08632	-1.77344	-1.67233	-1.1281	-1.99231	-2.29353	-2.02009	-0.807667	-2.00083	-0.759659	-0.310826	-1.27638	-1.60121	-2.28351	-1.36955	-2.03226	-2.93713	-1.51203	-1.03298	-2.00951	-1.85817	-1.56009	-2.01146	-2.00101	-0.780575	-2.53251	-2.87248	-0.885346
-4.04052	-3.10203	-3.33658	-3.61127	-1.79838	-0.574653	-0.981194	-2.10164	-2.83103	-0.69884	-0.917569	-1.52787	-0.963647	-2.07826	-1.77193	-1.66881	-1.12578	-1.98491	-2.29216	-2.01934	-0.80729	-1.99167	-0.753648	-0.300182	-1.27292	-1.59311	-2.28288	-1.36868	-2.03064	-2.93512	-1.50904	-1.02146	-1.99723	-1.85768	-1.55887	-2.0108	-2.00021	-0.779065	-2.53241	-2.87127	-0.875951
-4.03756	-3.10166	-3.33044	-3.61091	-1.79817	-0.57396	-0.979194	-2.08724	-2.81935	-0.698122	-0.904501	-1.52271	-0.958785	-2.07057	-1.77028	-1.66723	-1.12362	-1.98328	-2.28999	-2.01899	-0.801605	-1.97798	-0.752208	-0.300065	-1.2725	-1.59279	-2.28248	-1.3665	-2.02871	-2.93311	-1.50898	-1.02032	-1.9896	-1.85693	-1.55883	-2.00888	-1.99009	-0.777551	-2.52819	-2.86198	-0.872883
-4.03543	-3.1003	-3.32944	-3.60656	-1.79497	-0.572	-0.976733	-2.08511	-2.81491	-0.688795	-0.884524	-1.52099	-0.957893	-2.06972	-1.76842	-1.66257	-1.12062	-1.97595	-2.28466	-2.01356	-0.799592	-1.96599	-0.75162	-0.299747	-1.27139	-1.59149	-2.26768	-1.36484	-2.02713	-2.93296	-1.49858	-1.01987	-1.98878	-1.85577	-1.55845	-2.00826	-1.98833	-0.77371	-2.52627	-2.8468	-0.867992
-4.03122	-3.09549	-3.32855	-3.6061	-1.7927	-0.566557	-0.976253	-2.08309	-2.80459	-0.68798	-0.863	-1.52033	-0.957667	-2.0654	-1.76665	-1.6541	-1.11769	-1.97068	-2.28229	-2.01163	-0.796166	-1.96536	-0.74996	-0.294654	-1.2578	-1.59115	-2.266	-1.36204	-2.02454	-2.92818	-1.49635	-1.01767	-1.97559	-1.85476	-1.55714	-2.00726	-1.98754	-0.773464	-2.52615	-2.84602	-0.854576
-4.03081	-3.09437	-3.3246	-3.60431	-1.79229	-0.563943	-0.974293	-2.0821	-2.80453	-0.687315	-0.850695	-1.51883	-0.953576	-2.05492	-1.76547	-1.65315	-1.11223	-1.97019	-2.27688	-2.01093	-0.782978	-1.9558	-0.744321	-0.291691	-1.25425	-1.58632	-2.26439	-1.3612	-2.02403	-2.91953	-1.49287	-1.01387	-1.97553	-1.85461	-1.55646	-2.00724	-1.98477	-0.772894	-2.52395	-2.82559	-0.848134
-4.02648	-3.09392	-3.32456	-3.60216	-1.79218	-0.561904	-0.972658	-2.08087	-2.79096	-0.68674	-0.843817	-1.51677	-0.951613	-2.05312	-1.76346	-1.65077	-1.10828	-1.96353	-2.2744	-2.01062	-0.780407	-1.9532	-0.743714	-0.289633	-1.25269	-1.58113	-2.25945	-1.35511	-2.02303	-2.90902	-1.49238	-1.0122	-1.97426	-1.8538	-1.55547	-2.00707	-1.97578	-0.771546	-2.51955	-2.81722	-0.84661
-4.0197	-3.09372	-3.32409	-3.59979	-1.78948	-0.560329	-0.970136	-2.07732	-2.79078	-0.67829	-0.843771	-1.51544	-0.951457	-2.05206	-1.75771	-1.64894	-1.10378	-1.96169	-2.25921	-2.01012	-0.775365	-1.95231	-0.738033	-0.287959	-1.2526	-1.57686	-2.25567	-1.35432	-2.02301	-2.89449	-1.47922	-1.01218	-1.97311	-1.85329	-1.55525	-2.00684	-1.97465	-0.768116	-2.51091	-2.81268	-0.846578
-4.01921	-3.09049	-3.32207	-3.59604	-1.78925	-0.558701	-0.969641	-2.07669	-2.79004	-0.676674	-0.83181	-1.51239	-0.949101	-2.05149	-1.74977	-1.64805	-1.10094	-1.95561	-2.24624	-2.00616	-0.770669	-1.95023	-0.7376	-0.284291	-1.25139	-1.56435	-2.25392	-1.35081	-2.02196	-2.88775	-1.4789	-1.0092	-1.97163	-1.8522	-1.55424	-2.00467	-1.97412	-0.764941	-2.50444	-2.79564	-0.842771
-4.01784	-3.09006	-3.31905	-3.59383	-1.78672	-0.556205	-0.961511	-2.07558	-2.78772	-0.676416	-0.828512	-1.50367	-0.941808	-2.046	-1.74617	-1.6479	-1.0997	-1.95546	-2.24449	-2.0055	-0.765391	-1.91245	-0.734539	-0.283282	-1.25039	-1.56278	-2.25366	-1.34893	-2.02065	-2.88132	-1.47862	-1.00769	-1.96797	-1.85207	-1.55318	-2.00426	-1.97108	-0.758605	-2.50236	-2.7938	-0.827654
-4.01765	-3.08797	-3.30524	-3.58698	-1.78425	-0.554865	-0.94638	-2.0755	-2.78603	-0.674376	-0.826127	-1.49773	-0.939992	-2.04401	-1.74524	-1.64506	-1.09803	-1.95478	-2.23885	-1.99691	-0.763287	-1.90659	-0.730985	-0.279779	-1.24231	-1.55557	-2.235	-1.34801	-2.017	-2.87965	-1.47598	-1.00669	-1.96339	-1.85179	-1.55274	-2.00426	-1.96901	-0.757571	-2.50214	-2.79358	-0.821781
-4.01592	-3.08694	-3.30005	-3.58673	-1.78328	-0.554358	-0.946079	-2.06551	-2.78162	-0.670814	-0.812329	-1.49289	-0.936911	-2.03451	-1.72337	-1.64491	-1.09329	-1.95249	-2.23723	-1.98267	-0.75911	-1.90157	-0.729649	-0.278457	-1.23749	-1.54616	-2.2215	-1.34441	-2.01451	-2.87811	-1.47294	-1.00448	-1.96184	-1.8504	-1.55047	-2.0031	-1.96736	-0.757493	-2.50003	-2.78907	-0.819226
-4.01364	-3.08571	-3.29237	-3.5866	-1.78053	-0.554106	-0.942205	-2.06484	-2.7757	-0.659286	-0.807168	-1.4914	-0.934345	-2.03361	-1.72031	-1.64356	-1.09289	-1.94941	-2.23624	-1.98231	-0.757663	-1.8944	-0.720731	-0.276192	-1.23251	-1.53894	-2.21699	-1.3422	-2.01264	-2.87768	-1.47224	-1.00211	-1.96135	-1.85028	-1.54894	-2.00196	-1.96316	-0.755267	-2.49462	-2.78497	-0.806967
-4.01335	-3.08381	-3.29166	-3.58648	-1.7774	-0.553926	-0.941073	-2.06379	-2.77392	-0.659182	-0.797782	-1.48936	-0.932492	-2.03189	-1.71113	-1.64291	-1.08859	-1.93615	-2.23421	-1.97738	-0.757662	-1.88472	-0.715806	-0.275765	-1.22793	-1.53471	-2.21634	-1.33982	-2.01167	-2.86922	-1.4715	-0.998769	-1.96046	-1.85012	-1.54843	-2.0015	-1.9606	-0.75294	-2.49453	-2.76699	-0.804874
-4.00252	-3.08195	-3.29006	-3.58447	-1.77305	-0.55251	-0.939474	-2.06335	-2.77384	-0.649261	-0.796311	-1.48799	-0.929863	-2.02981	-1.70495	-1.64188	-1.08178	-1.92944	-2.23376	-1.97421	-0.734607	-1.88346	-0.71442	-0.275385	-1.22182	-1.53399	-2.21448	-1.33703	-2.01143	-2.86882	-1.46439	-0.998578	-1.95992	-1.8499	-1.54842	-2.00024	-1.9605	-0.751628	-2.49425	-2.75618	-0.802589
-4.00243	-3.07912	-3.28989	-3.58289	-1.77278	-0.550651	-0.93757	-2.05959	-2.77208	-0.641788	-0.793054	-1.48774	-0.92418	-2.02926	-1.70138	-1.63885	-1.07897	-1.92865	-2.22947	-1.97348	-0.734191	-1.87787	-0.713198	-0.275056	-1.21842	-1.51768	-2.20333	-1.33555	-2.01026	-2.86766	-1.46325	-0.993715	-1.95866	-1.84945	-1.54805	-1.99958	-1.95751	-0.748701	-2.49017	-2.75337	-0.797678
-4.00099	-3.07888	-3.28104	-3.58022	-1.77169	-0.550437	-0.935506	-2.05767	-2.7713	-0.637445	-0.79052	-1.48613	-0.92385	-2.02711	-1.69714	-1.63747	-1.06934	-1.92803	-2.22516	-1.96741	-0.730217	-1.87776	-0.705782	-0.274333	-1.21785	-1.51655	-2.19883	-1.33232	-2.00258	-2.86735	-1.46194	-0.991321	-1.95817	-1.849	-1.548	-1.99957	-1.95148	-0.747081	-2.48959	-2.75087	-0.797115
-3.99916	-3.07563	-3.26935	-3.57446	-1.77151	-0.54896	-0.931531	-2.05395	-2.76651	-0.637434	-0.778837	-1.48423	-0.922862	-2.02485	-1.69549	-1.63618	-1.06152	-1.92489	-2.22364	-1.96492	-0.728843	-1.8716	-0.699865	-0.267583	-1.21477	-1.51278	-2.19768	-1.32921	-2	-2.86507	-1.45384	-0.991105	-1.95533	-1.84864	-1.54674	-1.99874	-1.94685	-0.745434	-2.48605	-2.75029	-0.790581
-3.99594	-3.07315	-3.26812	-3.57416	-1.77116	-0.54424	-0.931412	-2.05012	-2.75463	-0.635808	-0.776698	-1.48378	-0.919479	-2.01525	-1.69399	-1.636	-1.05477	-1.92131	-2.21814	-1.96074	-0.718706	-1.86348	-0.698227	-0.266765	-1.21461	-1.50345	-2.18186	-1.32247	-1.99446	-2.86139	-1.44657	-0.983895	-1.95074	-1.84858	-1.54515	-1.99861	-1.94646	-0.744874	-2.48551	-2.74571	-0.789713
-3.99399	-3.07276	-3.26257	-3.57325	-1.77002	-0.543535	-0.927632	-2.04885	-2.73294	-0.635696	-0.77521	-1.48282	-0.915342	-2.00908	-1.69303	-1.63312	-1.05223	-1.91786	-2.21534	-1.95762	-0.712045	-1.86001	-0.696167	-0.265808	-1.21186	-1.49846	-2.18098	-1.31666	-1.9943	-2.85763	-1.44413	-0.981505	-1.94622	-1.84789	-1.54404	-1.99828	-1.94505	-0.742987	-2.48162	-2.7396	-0.789116
-3.99105	-3.07109	-3.26139	-3.57259	-1.76865	-0.543515	-0.922919	-2.04785	-2.7293	-0.633776	-0.771938	-1.48233	-0.915043	-2.00649	-1.68135	-1.63087	-1.05187	-1.91546	-2.21426	-1.9516	-0.710048	-1.8588	-0.695322	-0.263994	-1.20729	-1.49633	-2.18015	-1.31625	-1.99348	-2.855	-1.44191	-0.979062	-1.94447	-1.84782	-1.54348	-1.99667	-1.94377	-0.73995	-2.47551	-2.73857	-0.788873
-3.98823	-3.06933	-3.26133	-3.5711	-1.76639	-0.54307	-0.919958	-2.04752	-2.72162	-0.632229	-0.764652	-1.47819	-0.913036	-1.99718	-1.67699	-1.62839	-1.04601	-1.89737	-2.21269	-1.95078	-0.708251	-1.85333	-0.694601	-0.263214	-1.20612	-1.49319	-2.17841	-1.30252	-1.98939	-2.84956	-1.44185	-0.97823	-1.94354	-1.84775	-1.54263	-1.99636	-1.94216	-0.731644	-2.47537	-2.72665	-0.787018
-3.98555	-3.069	-3.2611	-3.57085	-1.76607	-0.538285	-0.917736	-2.04544	-2.72115	-0.631741	-0.762416	-1.47106	-0.909697	-1.99157	-1.67498	-1.62546	-1.04388	-1.87298	-2.20703	-1.94939	-0.707986	-1.84875	-0.692643	-0.262636	-1.20373	-1.49147	-2.15619	-1.30015	-1.98704	-2.84934	-1.43995	-0.977788	-1.94055	-1.84694	-1.54025	-1.99598	-1.93812	-0.731631	-2.47324	-2.72218	-0.785588
-3.98537	-3.06782	-3.25537	-3.5681	-1.76605	-0.536	-0.917595	-2.04022	-2.70809	-0.631459	-0.760304	-1.46813	-0.907121	-1.99077	-1.66575	-1.6229	-1.03386	-1.86987	-2.20685	-1.94484	-0.705326	-1.84481	-0.692134	-0.260205	-1.20094	-1.49029	-2.15432	-1.2974	-1.98584	-2.84136	-1.43832	-0.968494	-1.93973	-1.84643	-1.53949	-1.99499	-1.93706	-0.726787	-2.46599	-2.72125	-0.780414
-3.98375	-3.06756	-3.23868	-3.56716	-1.7643	-0.533618	-0.916752	-2.03828	-2.70714	-0.629472	-0.7601	-1.46081	-0.903037	-1.9901	-1.66448	-1.62124	-1.03196	-1.8693	-2.20049	-1.94432	-0.704057	-1.8378	-0.686075	-0.259304	-1.19936	-1.48092	-2.14972	-1.29635	-1.98569	-2.83735	-1.43276	-0.966655	-1.9348	-1.84629	-1.53948	-1.99207	-1.93657	-0.72636	-2.46276	-2.71697	-0.77852
-3.97765	-3.06275	-3.2358	-3.56704	-1.76345	-0.532203	-0.908128	-2.03593	-2.70675	-0.623687	-0.756973	-1.45948	-0.902276	-1.98034	-1.66397	-1.61654	-1.03181	-1.86685	-2.19366	-1.94432	-0.703008	-1.83265	-0.685299	-0.255987	-1.19844	-1.47465	-2.14911	-1.29558	-1.98125	-2.82943	-1.43165	-0.965906	-1.92926	-1.84605	-1.53933	-1.99188	-1.93296	-0.725014	-2.46057	-2.71366	-0.777089
-3.97563	-3.05661	-3.23286	-3.5656	-1.76133	-0.531758	-0.901415	-2.03529	-2.69871	-0.622591	-0.730136	-1.45178	-0.901941	-1.97756	-1.66181	-1.61652	-1.02956	-1.86115	-2.19249	-1.94398	-0.702756	-1.82882	-0.683626	-0.255305	-1.18768	-1.46811	-2.13539	-1.29374	-1.97396	-2.82824	-1.43025	-0.963312	-1.92598	-1.84591	-1.5393	-1.99149	-1.93241	-0.724144	-2.45376	-2.70814	-0.768329
-3.97524	-3.05643	-3.23008	-3.56305	-1.75769	-0.531737	-0.897537	-2.03528	-2.69671	-0.62092	-0.725586	-1.45032	-0.896718	-1.97661	-1.66045	-1.61616	-1.02884	-1.85865	-2.19223	-1.94229	-0.701635	-1.82519	-0.682951	-0.2529	-1.18313	-1.4485	-2.13229	-1.2934	-1.96498	-2.82553	-1.42276	-0.961771	-1.92585	-1.84532	-1.53877	-1.99145	-1.93129	-0.71986	-2.45265	-2.70251	-0.762947
-3.97352	-3.05592	-3.22688	-3.56243	-1.75406	-0.530013	-0.896444	-2.03067	-2.69416	-0.617604	-0.722569	-1.44499	-0.893683	-1.9709	-1.65966	-1.61565	-1.02843	-1.84431	-2.19103	-1.93359	-0.699085	-1.82505	-0.681284	-0.252071	-1.18308	-1.44281	-2.13182	-1.28858	-1.96391	-2.82496	-1.42116	-0.961227	-1.91985	-1.84527	-1.53817	-1.99103	-1.92936	-0.719518	-2.45116	-2.69794	-0.755911
-3.96259	-3.05571	-3.2209	-3.56206	-1.74165	-0.528054	-0.890423	-2.02874	-2.69367	-0.617453	-0.718997	-1.439	-0.891219	-1.96979	-1.65182	-1.61524	-1.02757	-1.84429	-2.19011	-1.93044	-0.698123	-1.81945	-0.672282	-0.251298	-1.17553	-1.44128	-2.11952	-1.28511	-1.96365	-2.82457	-1.41981	-0.960458	-1.91766	-1.84422	-1.53812	-1.98985	-1.92815	-0.71945	-2.44947	-2.69694	-0.750035
-3.96236	-3.05339	-3.21782	-3.56199	-1.74021	-0.526176	-0.872532	-2.02782	-2.69345	-0.612527	-0.716519	-1.43819	-0.889582	-1.94186	-1.64566	-1.5976	-1.02196	-1.84401	-2.18962	-1.92935	-0.69724	-1.81843	-0.671473	-0.251029	-1.17111	-1.44003	-2.1179	-1.28364	-1.96225	-2.82407	-1.4147	-0.958287	-1.91482	-1.84321	-1.53769	-1.98945	-1.92647	-0.718874	-2.44869	-2.69177	-0.746363
-3.96199	-3.05117	-3.21615	-3.56124	-1.73383	-0.52586	-0.872423	-2.02307	-2.69327	-0.612507	-0.715083	-1.4369	-0.888189	-1.93843	-1.6439	-1.59758	-1.01568	-1.84211	-2.1812	-1.92744	-0.696078	-1.81409	-0.671112	-0.251006	-1.168	-1.43292	-2.10945	-1.28027	-1.9588	-2.82091	-1.41371	-0.956356	-1.91417	-1.84194	-1.53714	-1.98896	-1.92316	-0.718062	-2.44503	-2.69051	-0.738375
-3.9608	-3.05037	-3.21558	-3.55952	-1.72979	-0.524508	-0.872265	-2.0201	-2.69168	-0.611085	-0.712255	-1.43678	-0.881508	-1.93177	-1.64072	-1.59663	-1.01553	-1.84189	-2.1716	-1.92552	-0.694435	-1.81114	-0.67081	-0.248474	-1.16773	-1.42024	-2.1046	-1.28013	-1.95525	-2.80918	-1.41298	-0.955233	-1.91247	-1.84115	-1.53691	-1.9889	-1.92314	-0.716996	-2.44256	-2.68937	-0.735817
-3.96005	-3.0471	-3.20809	-3.55497	-1.72746	-0.523389	-0.872085	-2.01935	-2.69135	-0.609455	-0.699737	-1.43482	-0.878688	-1.92726	-1.63791	-1.59572	-1.01507	-1.83021	-2.17079	-1.92016	-0.691891	-1.81073	-0.668993	-0.244664	-1.16752	-1.41971	-2.09869	-1.27823	-1.94473	-2.80144	-1.41023	-0.954786	-1.91158	-1.84111	-1.53685	-1.98837	-1.92155	-0.714301	-2.4367	-2.67866	-0.728066
-3.95783	-3.04621	-3.20694	-3.55336	-1.72558	-0.51698	-0.866806	-2.0182	-2.69049	-0.60707	-0.692537	-1.43365	-0.869596	-1.92706	-1.62562	-1.59511	-1.00637	-1.82982	-2.16566	-1.91897	-0.687477	-1.81025	-0.668411	-0.244156	-1.16611	-1.41769	-2.0965	-1.27238	-1.94357	-2.79526	-1.40863	-0.954052	-1.90058	-1.84084	-1.5365	-1.98621	-1.91991	-0.711803	-2.43631	-2.67399	-0.727364
-3.95743	-3.04605	-3.20184	-3.55115	-1.72352	-0.515854	-0.865579	-2.01711	-2.68014	-0.600465	-0.68704	-1.42986	-0.869306	-1.91804	-1.62431	-1.5865	-1.0058	-1.82519	-2.16027	-1.91805	-0.683291	-1.80452	-0.66708	-0.242897	-1.16603	-1.40392	-2.09261	-1.26901	-1.94219	-2.78245	-1.40863	-0.952777	-1.89688	-1.83847	-1.53627	-1.98489	-1.91768	-0.708333	-2.43437	-2.66758	-0.713087
-3.95681	-3.04539	-3.19931	-3.55074	-1.72114	-0.515489	-0.864419	-2.01467	-2.67969	-0.598558	-0.684556	-1.42739	-0.868173	-1.91667	-1.62087	-1.5826	-1.00464	-1.81887	-2.15672	-1.91488	-0.682621	-1.80166	-0.666897	-0.239277	-1.16556	-1.40087	-2.09225	-1.26806	-1.9401	-2.78095	-1.40858	-0.950704	-1.89128	-1.83609	-1.53623	-1.98367	-1.91331	-0.707121	-2.42576	-2.65325	-0.710039
-3.95661	-3.04495	-3.19706	-3.54869	-1.71937	-0.513846	-0.859836	-2.00854	-2.67522	-0.59756	-0.682992	-1.41911	-0.862047	-1.91249	-1.61546	-1.57787	-1.00052	-1.81492	-2.14086	-1.91428	-0.680066	-1.79896	-0.662412	-0.237413	-1.16543	-1.39698	-2.09027	-1.26548	-1.93075	-2.77715	-1.40742	-0.9447	-1.88885	-1.83577	-1.53604	-1.98358	-1.91187	-0.705219	-2.42388	-2.64279	-0.708384
-3.94748	-3.04432	-3.19461	-3.54779	-1.71889	-0.512563	-0.859315	-2.00851	-2.66938	-0.597367	-0.677192	-1.418	-0.861929	-1.90056	-1.6152	-1.57515	-0.998319	-1.80449	-2.13979	-1.91126	-0.679862	-1.79368	-0.661294	-0.23533	-1.16041	-1.39451	-2.08025	-1.25914	-1.92955	-2.77595	-1.40135	-0.942399	-1.88727	-1.83467	-1.53601	-1.98278	-1.91164	-0.702115	-2.42355	-2.63105	-0.696805
-3.94601	-3.04415	-3.18807	-3.54623	-1.71527	-0.511716	-0.834579	-2.00758	-2.65552	-0.595849	-0.673697	-1.41581	-0.860696	-1.8951	-1.61301	-1.57359	-0.997646	-1.80191	-2.13704	-1.9101	-0.676279	-1.78368	-0.660107	-0.227326	-1.15988	-1.39358	-2.07872	-1.25837	-1.92842	-2.76612	-1.40073	-0.941896	-1.88681	-1.83438	-1.53596	-1.98238	-1.90965	-0.70158	-2.42232	-2.62805	-0.689947
-3.9456	-3.04171	-3.17419	-3.54597	-1.70888	-0.506668	-0.833106	-2.00744	-2.65441	-0.594578	-0.663489	-1.41522	-0.860537	-1.8941	-1.61189	-1.57108	-0.997027	-1.80185	-2.13483	-1.90977	-0.675265	-1.77485	-0.657095	-0.227098	-1.15818	-1.39093	-2.07711	-1.25681	-1.92476	-2.76453	-1.39943	-0.94001	-1.87569	-1.83426	-1.53563	-1.98227	-1.90587	-0.697564	-2.4219	-2.62159	-0.688056
-3.94364	-3.03659	-3.16589	-3.54582	-1.70757	-0.505003	-0.832714	-2.00692	-2.65268	-0.590838	-0.651959	-1.41043	-0.859727	-1.87435	-1.60805	-1.56853	-0.997002	-1.79993	-2.13428	-1.90933	-0.667356	-1.77462	-0.655092	-0.225623	-1.15581	-1.38983	-2.07472	-1.25678	-1.92321	-2.76191	-1.39391	-0.938488	-1.87537	-1.83424	-1.53455	-1.98193	-1.9047	-0.695176	-2.42055	-2.61782	-0.687486
-3.94156	-3.03115	-3.15843	-3.54561	-1.70332	-0.497999	-0.832442	-1.99872	-2.64799	-0.588002	-0.651881	-1.40674	-0.854962	-1.87155	-1.6072	-1.55778	-0.982089	-1.79445	-2.12299	-1.909	-0.66721	-1.77369	-0.653938	-0.224277	-1.15396	-1.38477	-2.07436	-1.25656	-1.92227	-2.75655	-1.39181	-0.936648	-1.86549	-1.83406	-1.53098	-1.98082	-1.90449	-0.693372	-2.41854	-2.6127	-0.677341
-3.93967	-3.03029	-3.15623	-3.5436	-1.69832	-0.497813	-0.832422	-1.9969	-2.6422	-0.583913	-0.648783	-1.40491	-0.853114	-1.85851	-1.60662	-1.55754	-0.97848	-1.78707	-2.11592	-1.89871	-0.666152	-1.77298	-0.650204	-0.224028	-1.15229	-1.38449	-2.0711	-1.25452	-1.92077	-2.73359	-1.39024	-0.935131	-1.86423	-1.83309	-1.52411	-1.98003	-1.90367	-0.69265	-2.41819	-2.60597	-0.672068
-3.93965	-3.02998	-3.14802	-3.54248	-1.69176	-0.495427	-0.832271	-1.99652	-2.6281	-0.583146	-0.648698	-1.40457	-0.852702	-1.85195	-1.60012	-1.55574	-0.977288	-1.78546	-2.11546	-1.88571	-0.666103	-1.76901	-0.64862	-0.223053	-1.14789	-1.37782	-2.06349	-1.25378	-1.91963	-2.72902	-1.38098	-0.931123	-1.86367	-1.8326	-1.52396	-1.97879	-1.89317	-0.688165	-2.41188	-2.60298	-0.662739
-3.93876	-3.02822	-3.14675	-3.54201	-1.69066	-0.49044	-0.828049	-1.99427	-2.62746	-0.581876	-0.647542	-1.40389	-0.851264	-1.84797	-1.59741	-1.55117	-0.974271	-1.77711	-2.10761	-1.88193	-0.663381	-1.76764	-0.64441	-0.216982	-1.14778	-1.37759	-2.05714	-1.25103	-1.90854	-2.7281	-1.37906	-0.928172	-1.86255	-1.83181	-1.52288	-1.97873	-1.8909	-0.687982	-2.40648	-2.59634	-0.65938
-3.93866	-3.02545	-3.1454	-3.53822	-1.69002	-0.490379	-0.825276	-1.99394	-2.62474	-0.580602	-0.646086	-1.3997	-0.849532	-1.83842	-1.59719	-1.55077	-0.972563	-1.77624	-2.1061	-1.88103	-0.662827	-1.76703	-0.643796	-0.215492	-1.13908	-1.3687	-2.02616	-1.2436	-1.90372	-2.72785	-1.3786	-0.923895	-1.86092	-1.83177	-1.52276	-1.97868	-1.89019	-0.682282	-2.40342	-2.59568	-0.659053
-3.93811	-3.02315	-3.14203	-3.53813	-1.68896	-0.48572	-0.819584	-1.98997	-2.6229	-0.58051	-0.639189	-1.39635	-0.847251	-1.83208	-1.59505	-1.55043	-0.967814	-1.76731	-2.10203	-1.88032	-0.66217	-1.76544	-0.643653	-0.212481	-1.13627	-1.36844	-2.02549	-1.24076	-1.9013	-2.72759	-1.37472	-0.92163	-1.85918	-1.83159	-1.52129	-1.97763	-1.88916	-0.678452	-2.40198	-2.59208	-0.658108
-3.93725	-3.02279	-3.13837	-3.53287	-1.68778	-0.483917	-0.814547	-1.98895	-2.61704	-0.579961	-0.635832	-1.39511	-0.844613	-1.81385	-1.59259	-1.54989	-0.964572	-1.7653	-2.10102	-1.87901	-0.66099	-1.75753	-0.643158	-0.20926	-1.13555	-1.36607	-2.02244	-1.24055	-1.90024	-2.72366	-1.37364	-0.920286	-1.85825	-1.8315	-1.51864	-1.97756	-1.88659	-0.678271	-2.40066	-2.58522	-0.652985
-3.93632	-3.02009	-3.13659	-3.53281	-1.68769	-0.483127	-0.813537	-1.98386	-2.61381	-0.573704	-0.629411	-1.39505	-0.843896	-1.81146	-1.58775	-1.54796	-0.964492	-1.73647	-2.09321	-1.8774	-0.660177	-1.74921	-0.641739	-0.208839	-1.13132	-1.36565	-2.0184	-1.238	-1.89771	-2.71944	-1.37305	-0.920068	-1.85667	-1.83107	-1.51849	-1.97712	-1.88655	-0.676645	-2.39304	-2.58376	-0.64774
-3.92362	-3.01963	-3.13478	-3.53006	-1.6872	-0.481171	-0.797779	-1.9835	-2.61299	-0.569789	-0.598426	-1.3946	-0.835798	-1.80903	-1.58454	-1.54331	-0.960682	-1.7297	-2.08886	-1.87174	-0.659233	-1.74751	-0.63868	-0.205702	-1.12288	-1.36543	-2.01798	-1.22403	-1.89444	-2.71338	-1.37287	-0.91769	-1.85601	-1.8294	-1.51777	-1.97702	-1.88429	-0.671031	-2.39281	-2.58275	-0.637226
-3.92082	-3.01646	-3.13354	-3.52954	-1.68629	-0.48102	-0.795903	-1.98284	-2.60209	-0.569614	-0.598231	-1.39026	-0.831014	-1.80778	-1.58451	-1.54113	-0.957883	-1.72842	-2.07884	-1.87033	-0.658733	-1.74243	-0.633593	-0.204516	-1.10325	-1.3648	-2.01279	-1.22232	-1.8918	-2.71278	-1.37192	-0.91714	-1.85218	-1.8294	-1.5174	-1.97699	-1.88337	-0.667046	-2.37524	-2.58226	-0.632283
-3.92077	-3.01551	-3.13201	-3.52594	-1.68522	-0.47847	-0.793498	-1.97933	-2.59991	-0.566702	-0.59669	-1.38843	-0.830905	-1.80766	-1.58146	-1.53938	-0.952443	-1.72557	-2.07184	-1.86577	-0.657734	-1.73846	-0.630377	-0.20052	-1.09233	-1.36362	-2.00737	-1.21988	-1.89105	-2.69667	-1.37144	-0.909755	-1.85008	-1.82896	-1.51613	-1.97551	-1.88108	-0.664091	-2.37468	-2.58172	-0.632081
-3.91888	-3.01259	-3.12765	-3.52381	-1.68444	-0.478336	-0.790596	-1.97817	-2.59917	-0.565866	-0.593266	-1.38835	-0.8273	-1.80623	-1.57789	-1.53848	-0.949399	-1.72367	-2.07146	-1.86378	-0.655606	-1.73347	-0.628898	-0.18656	-1.08909	-1.35762	-2.00694	-1.21571	-1.88694	-2.69491	-1.36683	-0.907289	-1.84981	-1.82776	-1.51592	-1.97477	-1.88011	-0.661607	-2.37403	-2.57555	-0.611263
-3.91467	-3.00996	-3.12757	-3.52281	-1.68367	-0.478134	-0.789011	-1.97587	-2.59757	-0.56406	-0.579316	-1.38648	-0.827036	-1.79722	-1.57756	-1.53767	-0.948547	-1.72061	-2.07103	-1.86057	-0.654873	-1.73196	-0.622221	-0.184217	-1.08642	-1.35583	-2.00536	-1.21465	-1.88181	-2.68958	-1.36489	-0.90531	-1.84618	-1.82771	-1.51445	-1.97445	-1.87916	-0.658542	-2.36938	-2.56963	-0.603909
-3.91351	-3.00928	-3.11528	-3.52213	-1.68306	-0.477537	-0.784944	-1.97087	-2.59483	-0.563666	-0.578652	-1.38619	-0.823757	-1.79492	-1.57221	-1.53634	-0.94567	-1.71955	-2.0699	-1.86039	-0.649	-1.7287	-0.61967	-0.177361	-1.08453	-1.35266	-2.00507	-1.21354	-1.86078	-2.68901	-1.36366	-0.90377	-1.84337	-1.82766	-1.51396	-1.97349	-1.87744	-0.655828	-2.36721	-2.56747	-0.598879
-3.909	-3.00643	-3.11341	-3.52167	-1.68255	-0.476617	-0.783982	-1.9703	-2.58161	-0.560089	-0.567156	-1.38399	-0.822913	-1.77907	-1.57003	-1.53117	-0.943786	-1.71454	-2.06098	-1.85772	-0.647618	-1.72779	-0.619138	-0.173807	-1.07993	-1.34988	-2.00488	-1.20722	-1.85937	-2.67937	-1.36094	-0.900679	-1.8431	-1.82742	-1.51345	-1.97266	-1.87633	-0.654903	-2.36629	-2.5641	-0.595067
-3.90756	-3.00421	-3.10566	-3.52074	-1.67959	-0.476216	-0.779514	-1.96933	-2.58134	-0.556875	-0.56683	-1.38071	-0.822347	-1.77687	-1.56988	-1.52948	-0.935006	-1.70514	-2.05985	-1.85383	-0.646267	-1.72227	-0.616447	-0.169155	-1.0742	-1.34597	-2.00164	-1.20379	-1.85428	-2.67619	-1.36067	-0.899791	-1.83895	-1.8272	-1.51333	-1.97258	-1.87583	-0.653197	-2.36458	-2.5623	-0.593211
-3.90658	-3.00178	-3.10423	-3.51969	-1.67743	-0.472699	-0.778482	-1.96533	-2.56337	-0.555253	-0.563834	-1.38069	-0.821764	-1.76951	-1.56803	-1.52934	-0.933269	-1.70281	-2.05085	-1.85299	-0.6444	-1.72199	-0.61213	-0.167504	-1.07349	-1.34511	-2.00095	-1.20256	-1.84975	-2.67098	-1.35908	-0.898764	-1.83878	-1.82653	-1.51296	-1.97239	-1.87477	-0.648708	-2.36352	-2.55163	-0.583592
-3.9046	-2.99949	-3.10192	-3.51936	-1.67673	-0.469843	-0.778476	-1.96407	-2.56293	-0.554627	-0.561435	-1.37711	-0.821663	-1.76937	-1.56252	-1.52719	-0.929111	-1.701	-2.04515	-1.84789	-0.643822	-1.72161	-0.611738	-0.166891	-1.07228	-1.34346	-2.00055	-1.19566	-1.84595	-2.67028	-1.35907	-0.898713	-1.83712	-1.82555	-1.51285	-1.97196	-1.87348	-0.645976	-2.36052	-2.54523	-0.582279
-3.90401	-2.99943	-3.10175	-3.51725	-1.67488	-0.469842	-0.777672	-1.96168	-2.55418	-0.553946	-0.560221	-1.37416	-0.820871	-1.76744	-1.56162	-1.52511	-0.92853	-1.7002	-2.04411	-1.83974	-0.643748	-1.7193	-0.61155	-0.166555	-1.06981	-1.34305	-1.99926	-1.19107	-1.84574	-2.66885	-1.35612	-0.884735	-1.83681	-1.82409	-1.51283	-1.97163	-1.87249	-0.643694	-2.35413	-2.54159	-0.574636
-3.90142	-2.99935	-3.09965	-3.51606	-1.67163	-0.468198	-0.776811	-1.95337	-2.55173	-0.553251	-0.548773	-1.37322	-0.819073	-1.76484	-1.56	-1.52359	-0.928362	-1.693	-2.0416	-1.83891	-0.642691	-1.71673	-0.606232	-0.165853	-1.06647	-1.33543	-1.99806	-1.18934	-1.84432	-2.66346	-1.3532	-0.883157	-1.83595	-1.82209	-1.51283	-1.9714	-1.87169	-0.638317	-2.35224	-2.53501	-0.563235
-3.90019	-2.99925	-3.09516	-3.51508	-1.66995	-0.464495	-0.775852	-1.94749	-2.54821	-0.550332	-0.545718	-1.37071	-0.81899	-1.76137	-1.55856	-1.5224	-0.926162	-1.68991	-2.03862	-1.83395	-0.642283	-1.70686	-0.605633	-0.160356	-1.06477	-1.33428	-1.98929	-1.1886	-1.84132	-2.66072	-1.34951	-0.882786	-1.83517	-1.82177	-1.51258	-1.96834	-1.87099	-0.636458	-2.34694	-2.53092	-0.560331
-3.90019	-2.99896	-3.09456	-3.51437	-1.66935	-0.46255	-0.774266	-1.94682	-2.54205	-0.548523	-0.545034	-1.3691	-0.817571	-1.76062	-1.55572	-1.52237	-0.923504	-1.67505	-2.03513	-1.83357	-0.641054	-1.70094	-0.599376	-0.159641	-1.06435	-1.32804	-1.98797	-1.18651	-1.84095	-2.65837	-1.34819	-0.881381	-1.83493	-1.82171	-1.51229	-1.96822	-1.8701	-0.63462	-2.34664	-2.53067	-0.546041
-3.89946	-2.99801	-3.09229	-3.51332	-1.66698	-0.459895	-0.773834	-1.94588	-2.54079	-0.545595	-0.533912	-1.36597	-0.8162	-1.75511	-1.55194	-1.51971	-0.917375	-1.66349	-2.03489	-1.83351	-0.638565	-1.69665	-0.599274	-0.159637	-1.05837	-1.3247	-1.98778	-1.18199	-1.83563	-2.65265	-1.34659	-0.878615	-1.83442	-1.8215	-1.5117	-1.96797	-1.86931	-0.631526	-2.34664	-2.52763	-0.542066
-3.89215	-2.99644	-3.09151	-3.51312	-1.66686	-0.458573	-0.769594	-1.94419	-2.53908	-0.54425	-0.533778	-1.36073	-0.813313	-1.75377	-1.54592	-1.51347	-0.91475	-1.66325	-2.02676	-1.82799	-0.638556	-1.69509	-0.596926	-0.158011	-1.05706	-1.32083	-1.98244	-1.17848	-1.83519	-2.64027	-1.34643	-0.874422	-1.82964	-1.82131	-1.5105	-1.96777	-1.86691	-0.63137	-2.34587	-2.52514	-0.534079
-3.88391	-2.99305	-3.08755	-3.51121	-1.66613	-0.456934	-0.755157	-1.94155	-2.5382	-0.54147	-0.531115	-1.35905	-0.810713	-1.75347	-1.53738	-1.51144	-0.914549	-1.65657	-2.02617	-1.82569	-0.637629	-1.69195	-0.596259	-0.156132	-1.05492	-1.31869	-1.98057	-1.17742	-1.82797	-2.63933	-1.34624	-0.873903	-1.82836	-1.82095	-1.51037	-1.96748	-1.86061	-0.628635	-2.34422	-2.52288	-0.533471
-3.8821	-2.9915	-3.08339	-3.51058	-1.66346	-0.454694	-0.746918	-1.93924	-2.53477	-0.538463	-0.528943	-1.35805	-0.807464	-1.74868	-1.53567	-1.50837	-0.913184	-1.65569	-2.01958	-1.82344	-0.630506	-1.68738	-0.595695	-0.154572	-1.05492	-1.31785	-1.97344	-1.17725	-1.8219	-2.63714	-1.34315	-0.870637	-1.8232	-1.82092	-1.50942	-1.96737	-1.85889	-0.622776	-2.34383	-2.52266	-0.526906
-3.882	-2.99114	-3.0809	-3.50952	-1.66301	-0.453663	-0.746885	-1.93638	-2.52585	-0.533834	-0.526403	-1.35786	-0.806367	-1.74857	-1.53161	-1.50808	-0.911133	-1.65093	-2.01575	-1.82102	-0.626523	-1.67889	-0.583358	-0.151763	-1.04898	-1.31156	-1.9724	-1.17349	-1.82162	-2.63596	-1.34313	-0.869953	-1.82051	-1.82034	-1.50917	-1.96694	-1.85793	-0.621896	-2.34151	-2.51956	-0.523388
-3.87797	-2.98623	-3.07719	-3.50875	-1.6625	-0.453185	-0.746343	-1.92967	-2.52573	-0.530177	-0.525525	-1.35412	-0.805005	-1.74807	-1.52291	-1.50127	-0.907377	-1.63806	-2.01382	-1.81831	-0.625059	-1.67437	-0.580957	-0.149721	-1.04575	-1.30907	-1.96993	-1.16936	-1.82063	-2.63307	-1.34067	-0.866002	-1.81602	-1.82021	-1.50848	-1.96632	-1.85765	-0.618803	-2.33878	-2.51134	-0.507716
-3.87783	-2.985	-3.07451	-3.50532	-1.66011	-0.451174	-0.744101	-1.92696	-2.52428	-0.530013	-0.524976	-1.34812	-0.804714	-1.74648	-1.52145	-1.50057	-0.906971	-1.62973	-2.0121	-1.81552	-0.62348	-1.67303	-0.579084	-0.146521	-1.04065	-1.30651	-1.96773	-1.16864	-1.82062	-2.62977	-1.33962	-0.865494	-1.81533	-1.82016	-1.50814	-1.96625	-1.85609	-0.614092	-2.33765	-2.50881	-0.503263
-3.87605	-2.98093	-3.07271	-3.50324	-1.65886	-0.450192	-0.743387	-1.92224	-2.52255	-0.529703	-0.508865	-1.34483	-0.803568	-1.74288	-1.52102	-1.50019	-0.894144	-1.62314	-2.01114	-1.8144	-0.621944	-1.67173	-0.577487	-0.141723	-1.0375	-1.30565	-1.96555	-1.165	-1.80135	-2.62501	-1.33711	-0.858203	-1.81022	-1.82013	-1.50698	-1.96529	-1.85512	-0.613986	-2.33641	-2.50747	-0.503143
-3.87491	-2.97906	-3.07156	-3.49897	-1.6582	-0.444327	-0.728727	-1.92031	-2.52084	-0.528056	-0.502528	-1.34373	-0.802152	-1.7399	-1.5194	-1.49994	-0.89236	-1.62257	-2.00932	-1.80561	-0.621248	-1.66804	-0.574611	-0.141655	-1.03715	-1.30557	-1.96361	-1.16458	-1.80132	-2.62445	-1.33505	-0.853531	-1.80651	-1.81996	-1.5055	-1.9635	-1.85069	-0.611434	-2.33504	-2.50426	-0.491989
-3.87224	-2.97454	-3.06996	-3.49406	-1.65769	-0.444195	-0.72856	-1.92023	-2.51511	-0.527418	-0.499094	-1.34296	-0.801573	-1.73631	-1.51384	-1.49981	-0.888674	-1.62184	-2.00429	-1.8048	-0.614258	-1.66522	-0.573553	-0.140062	-1.03525	-1.30468	-1.95582	-1.16311	-1.79899	-2.61713	-1.32936	-0.848416	-1.8012	-1.81981	-1.5051	-1.9628	-1.85008	-0.607315	-2.33451	-2.49735	-0.490122
-3.87115	-2.97426	-3.06879	-3.49351	-1.65704	-0.443211	-0.728059	-1.91676	-2.50954	-0.521135	-0.498938	-1.34203	-0.8005	-1.72876	-1.51329	-1.49854	-0.885194	-1.62046	-2.00057	-1.80457	-0.611708	-1.66084	-0.570621	-0.135994	-1.03247	-1.29555	-1.9219	-1.15241	-1.79767	-2.61682	-1.3291	-0.845851	-1.7937	-1.81976	-1.50505	-1.9628	-1.84507	-0.599184	-2.33126	-2.49643	-0.480067
-3.86624	-2.97237	-3.06842	-3.49351	-1.65407	-0.442159	-0.721801	-1.91526	-2.50698	-0.517978	-0.488819	-1.34101	-0.794121	-1.72349	-1.51299	-1.49632	-0.882258	-1.61723	-1.99854	-1.80444	-0.607844	-1.65905	-0.568816	-0.13555	-1.01917	-1.29515	-1.91132	-1.15171	-1.79729	-2.61313	-1.32705	-0.844525	-1.78447	-1.81968	-1.50473	-1.96259	-1.8447	-0.598822	-2.32955	-2.49558	-0.478472
-3.86607	-2.97155	-3.06312	-3.49291	-1.65381	-0.441391	-0.721743	-1.91373	-2.50606	-0.514275	-0.478021	-1.3409	-0.79208	-1.70673	-1.50949	-1.49473	-0.881281	-1.60999	-1.99849	-1.79904	-0.604884	-1.6455	-0.568602	-0.134438	-1.01806	-1.29015	-1.90088	-1.14949	-1.7947	-2.61097	-1.32632	-0.841996	-1.77903	-1.81877	-1.50467	-1.96259	-1.84332	-0.598581	-2.32902	-2.49317	-0.478387
-3.8605	-2.96973	-3.06229	-3.49158	-1.65069	-0.441342	-0.720351	-1.90903	-2.49522	-0.513238	-0.47741	-1.33931	-0.791093	-1.70581	-1.50783	-1.49396	-0.87192	-1.60833	-1.99285	-1.79453	-0.604699	-1.63802	-0.567404	-0.132916	-1.01208	-1.29011	-1.90041	-1.14583	-1.79198	-2.61082	-1.32585	-0.838216	-1.77717	-1.81813	-1.50377	-1.96224	-1.84239	-0.588218	-2.327	-2.48704	-0.476373
-3.85997	-2.96925	-3.0617	-3.48911	-1.6483	-0.440032	-0.719636	-1.89745	-2.49138	-0.512571	-0.476283	-1.33818	-0.790093	-1.70372	-1.49252	-1.49231	-0.869268	-1.59956	-1.99279	-1.79445	-0.603804	-1.62873	-0.562289	-0.130621	-1.00817	-1.28673	-1.89864	-1.14509	-1.78817	-2.60247	-1.32237	-0.834459	-1.7769	-1.81801	-1.50346	-1.96201	-1.83909	-0.58682	-2.32466	-2.48688	-0.473517
-3.85967	-2.96921	-3.06094	-3.48888	-1.6418	-0.438862	-0.711669	-1.89721	-2.48558	-0.507459	-0.471282	-1.33344	-0.78811	-1.70341	-1.4873	-1.48884	-0.868219	-1.5969	-1.99201	-1.79167	-0.603645	-1.62592	-0.561678	-0.126709	-0.998176	-1.28662	-1.88612	-1.14359	-1.78813	-2.60173	-1.32066	-0.83429	-1.77684	-1.81702	-1.50317	-1.96156	-1.83871	-0.58629	-2.32421	-2.48356	-0.473154
-3.85835	-2.96864	-3.05977	-3.48835	-1.64164	-0.434374	-0.71047	-1.89402	-2.48541	-0.504088	-0.458249	-1.33251	-0.787308	-1.69823	-1.48701	-1.48617	-0.867284	-1.5908	-1.98676	-1.79073	-0.601657	-1.62497	-0.558889	-0.118884	-0.994701	-1.2838	-1.88463	-1.14113	-1.78757	-2.59849	-1.31671	-0.829357	-1.77052	-1.81689	-1.50231	-1.96137	-1.83635	-0.583776	-2.31908	-2.48116	-0.460561
-3.85494	-2.96763	-3.05372	-3.48713	-1.64136	-0.434271	-0.708605	-1.89375	-2.48025	-0.502669	-0.452457	-1.33137	-0.78668	-1.69687	-1.48058	-1.48473	-0.865639	-1.58499	-1.9813	-1.77499	-0.599426	-1.62277	-0.557221	-0.118241	-0.987837	-1.27781	-1.88405	-1.14062	-1.78733	-2.59578	-1.31445	-0.828838	-1.76746	-1.81601	-1.50132	-1.96131	-1.83511	-0.583108	-2.31739	-2.47326	-0.460119
-3.85401	-2.96714	-3.05263	-3.48649	-1.6391	-0.433107	-0.70199	-1.88651	-2.47988	-0.50161	-0.449581	-1.33111	-0.785729	-1.69614	-1.47939	-1.48213	-0.861147	-1.58421	-1.98007	-1.77373	-0.599422	-1.62268	-0.556988	-0.116723	-0.986393	-1.27685	-1.88271	-1.13978	-1.77937	-2.59574	-1.31143	-0.82744	-1.75515	-1.81576	-1.50067	-1.96125	-1.83312	-0.575468	-2.31645	-2.47323	-0.459522
-3.852	-2.96427	-3.04955	-3.48601	-1.6376	-0.43104	-0.699645	-1.88517	-2.47856	-0.501563	-0.447144	-1.33088	-0.782248	-1.68977	-1.4755	-1.47767	-0.860462	-1.57922	-1.97387	-1.76957	-0.596221	-1.62084	-0.555584	-0.113751	-0.982677	-1.26825	-1.87971	-1.13925	-1.77922	-2.58914	-1.31118	-0.826393	-1.7514	-1.81492	-1.49912	-1.96066	-1.83305	-0.574379	-2.31356	-2.46459	-0.453033
-3.8478	-2.96295	-3.04575	-3.48491	-1.63715	-0.43098	-0.696998	-1.88039	-2.47096	-0.500483	-0.44298	-1.33043	-0.780699	-1.6837	-1.47306	-1.47681	-0.859661	-1.57808	-1.97044	-1.76738	-0.595346	-1.61976	-0.554001	-0.113059	-0.960968	-1.26736	-1.87598	-1.13839	-1.77719	-2.58835	-1.31042	-0.816821	-1.74999	-1.8146	-1.49905	-1.96055	-1.83137	-0.57159	-2.31191	-2.46423	-0.452167
-3.84319	-2.96072	-3.04413	-3.48473	-1.63676	-0.428151	-0.694647	-1.87968	-2.46443	-0.497642	-0.435725	-1.32825	-0.779484	-1.6796	-1.47009	-1.47601	-0.857587	-1.57228	-1.97004	-1.76434	-0.594873	-1.6193	-0.553786	-0.106514	-0.953604	-1.26598	-1.87203	-1.13329	-1.77196	-2.58809	-1.30912	-0.816296	-1.74902	-1.81441	-1.49759	-1.96004	-1.829	-0.567012	-2.31167	-2.46418	-0.450192
-3.83327	-2.95814	-3.04287	-3.48401	-1.63486	-0.427314	-0.686442	-1.87478	-2.46153	-0.496292	-0.429628	-1.32539	-0.779358	-1.67784	-1.46456	-1.46927	-0.853802	-1.5646	-1.9697	-1.76243	-0.594748	-1.60806	-0.553493	-0.103046	-0.950648	-1.25984	-1.85995	-1.13091	-1.77157	-2.58462	-1.30702	-0.814617	-1.74749	-1.81419	-1.49741	-1.9598	-1.82637	-0.566382	-2.31083	-2.46401	-0.448683
-3.83218	-2.9579	-3.04133	-3.48271	-1.63476	-0.427262	-0.679482	-1.87473	-2.45755	-0.495354	-0.422748	-1.32475	-0.778407	-1.67657	-1.46121	-1.46572	-0.853414	-1.5584	-1.96823	-1.76223	-0.583767	-1.60549	-0.552643	-0.102826	-0.950621	-1.25923	-1.8588	-1.1286	-1.77118	-2.58091	-1.30513	-0.812085	-1.74439	-1.81411	-1.49652	-1.95977	-1.8263	-0.565016	-2.30943	-2.45863	-0.446483
-3.83082	-2.9563	-3.03714	-3.47796	-1.63462	-0.425638	-0.679276	-1.87464	-2.45649	-0.488131	-0.420946	-1.32011	-0.777887	-1.67408	-1.45617	-1.46382	-0.852265	-1.55553	-1.96817	-1.76154	-0.583392	-1.60475	-0.548839	-0.10217	-0.949948	-1.25891	-1.85524	-1.12341	-1.76742	-2.57963	-1.30355	-0.806367	-1.74269	-1.81399	-1.49563	-1.95959	-1.82496	-0.562699	-2.30053	-2.45782	-0.439756
-3.82988	-2.95429	-3.0348	-3.47444	-1.63419	-0.424159	-0.673732	-1.87365	-2.45184	-0.487459	-0.411274	-1.3191	-0.773985	-1.66878	-1.45617	-1.46334	-0.850794	-1.55239	-1.96467	-1.75822	-0.582905	-1.6012	-0.546888	-0.101112	-0.944816	-1.25502	-1.84413	-1.12239	-1.7631	-2.57123	-1.30315	-0.802059	-1.74225	-1.81344	-1.49431	-1.95822	-1.82343	-0.558973	-2.29973	-2.45544	-0.432496
-3.82987	-2.9531	-3.02928	-3.47372	-1.63127	-0.421165	-0.672887	-1.87358	-2.45172	-0.482557	-0.401991	-1.31591	-0.773606	-1.66156	-1.45331	-1.46254	-0.849508	-1.54942	-1.96336	-1.75489	-0.58221	-1.59698	-0.542668	-0.100961	-0.942806	-1.2517	-1.84246	-1.12158	-1.76281	-2.56989	-1.29984	-0.793444	-1.74072	-1.81315	-1.49375	-1.95792	-1.82217	-0.555994	-2.29819	-2.44817	-0.43217
-3.82812	-2.9526	-3.00253	-3.47311	-1.62784	-0.415871	-0.67148	-1.87073	-2.45027	-0.481282	-0.396753	-1.31062	-0.77273	-1.64372	-1.44894	-1.45768	-0.844233	-1.54311	-1.96271	-1.75384	-0.581723	-1.58112	-0.540925	-0.0990932	-0.933575	-1.25027	-1.83765	-1.12122	-1.7625	-2.5664	-1.29764	-0.792805	-1.74048	-1.81269	-1.49328	-1.95782	-1.82193	-0.555911	-2.29381	-2.44794	-0.428634
-3.82713	-2.95178	-2.9985	-3.4727	-1.62704	-0.409577	-0.667921	-1.86708	-2.44896	-0.479227	-0.391705	-1.3095	-0.772407	-1.6376	-1.44682	-1.45716	-0.843099	-1.54169	-1.95778	-1.75257	-0.580458	-1.57147	-0.536252	-0.0977945	-0.931439	-1.23542	-1.83589	-1.11539	-1.76235	-2.5659	-1.29345	-0.792777	-1.73839	-1.81267	-1.4904	-1.95759	-1.81928	-0.553716	-2.29089	-2.44511	-0.401444
-3.82543	-2.95013	-2.99726	-3.47228	-1.62436	-0.407833	-0.663293	-1.86447	-2.43203	-0.479088	-0.385766	-1.309	-0.77227	-1.63194	-1.44328	-1.45455	-0.836396	-1.54034	-1.95158	-1.7515	-0.577959	-1.56633	-0.53318	-0.0966994	-0.9264	-1.23026	-1.83488	-1.11505	-1.76041	-2.56515	-1.29334	-0.792673	-1.73766	-1.81249	-1.48986	-1.95726	-1.81766	-0.546668	-2.28981	-2.44501	-0.400338
-3.82503	-2.94977	-2.98608	-3.4718	-1.62219	-0.407378	-0.661502	-1.86436	-2.42969	-0.474266	-0.38448	-1.30804	-0.770956	-1.62518	-1.44277	-1.45349	-0.831314	-1.5371	-1.94757	-1.75025	-0.577732	-1.56013	-0.530355	-0.0966657	-0.925492	-1.22698	-1.8329	-1.10127	-1.75511	-2.56322	-1.29246	-0.792494	-1.73297	-1.81226	-1.4898	-1.95693	-1.81658	-0.545675	-2.28213	-2.44411	-0.398695
-3.82364	-2.94899	-2.98544	-3.4709	-1.61922	-0.407151	-0.65917	-1.86215	-2.42678	-0.474107	-0.382824	-1.30586	-0.768174	-1.62488	-1.44258	-1.4525	-0.827586	-1.53244	-1.94526	-1.74633	-0.577637	-1.54933	-0.530322	-0.094418	-0.915691	-1.22504	-1.8305	-1.09737	-1.75356	-2.56118	-1.2918	-0.791891	-1.72767	-1.81176	-1.48725	-1.95675	-1.81568	-0.539303	-2.27947	-2.44225	-0.396719
-3.8226	-2.94879	-2.98316	-3.46901	-1.61909	-0.407102	-0.657273	-1.86118	-2.42424	-0.472211	-0.380484	-1.30472	-0.767606	-1.62347	-1.44062	-1.45142	-0.822891	-1.53214	-1.94048	-1.74472	-0.575582	-1.54598	-0.526182	-0.0938555	-0.908549	-1.22188	-1.82563	-1.09013	-1.75071	-2.55725	-1.28843	-0.788463	-1.72658	-1.81161	-1.48702	-1.95609	-1.81556	-0.537044	-2.27741	-2.43212	-0.393628
-3.8112	-2.94844	-2.97491	-3.46876	-1.61877	-0.406647	-0.653901	-1.85962	-2.41919	-0.468979	-0.375149	-1.30088	-0.766498	-1.62064	-1.43803	-1.44585	-0.819436	-1.52307	-1.93553	-1.74161	-0.575568	-1.54219	-0.525671	-0.0901828	-0.903197	-1.22057	-1.82175	-1.086	-1.74372	-2.55583	-1.2841	-0.786256	-1.72484	-1.81142	-1.48663	-1.95566	-1.81456	-0.533072	-2.27727	-2.43076	-0.390095
-3.80766	-2.94653	-2.97415	-3.46763	-1.61461	-0.403079	-0.647904	-1.85947	-2.4129	-0.468842	-0.369219	-1.29449	-0.766431	-1.62033	-1.43409	-1.44324	-0.818639	-1.52195	-1.9321	-1.73926	-0.572353	-1.53527	-0.519177	-0.0896326	-0.895348	-1.21742	-1.81277	-1.08496	-1.74327	-2.55483	-1.28351	-0.783728	-1.72161	-1.81141	-1.48413	-1.95512	-1.81081	-0.531213	-2.27609	-2.42791	-0.374986
-3.80716	-2.9454	-2.97242	-3.46715	-1.61417	-0.401589	-0.646835	-1.8592	-2.40725	-0.466243	-0.366925	-1.28678	-0.766056	-1.61682	-1.43284	-1.44113	-0.81568	-1.51857	-1.92901	-1.73841	-0.571032	-1.53287	-0.517427	-0.0872234	-0.893452	-1.20088	-1.8067	-1.0819	-1.74264	-2.55412	-1.28186	-0.783396	-1.71684	-1.81111	-1.48282	-1.95471	-1.81074	-0.528513	-2.27541	-2.42676	-0.361655
-3.80705	-2.94163	-2.97218	-3.46697	-1.60851	-0.401063	-0.635836	-1.8587	-2.40371	-0.465705	-0.365561	-1.28487	-0.764641	-1.61191	-1.42938	-1.44015	-0.81224	-1.51368	-1.92827	-1.73562	-0.569767	-1.51928	-0.511974	-0.0807024	-0.89049	-1.1983	-1.80115	-1.08112	-1.73971	-2.54982	-1.28177	-0.774923	-1.71543	-1.81107	-1.48166	-1.95443	-1.81074	-0.528352	-2.27473	-2.42275	-0.354796
-3.80574	-2.94062	-2.96624	-3.46597	-1.60808	-0.40068	-0.632122	-1.85462	-2.4032	-0.463817	-0.358302	-1.28465	-0.762557	-1.60573	-1.42395	-1.43886	-0.802361	-1.50634	-1.92405	-1.73523	-0.568687	-1.51567	-0.510953	-0.0800276	-0.890352	-1.19813	-1.80023	-1.07934	-1.73784	-2.54482	-1.2779	-0.774858	-1.71372	-1.81021	-1.48138	-1.95434	-1.81045	-0.524309	-2.27373	-2.4209	-0.353026
-3.80522	-2.93805	-2.96605	-3.46497	-1.60473	-0.399415	-0.632096	-1.85228	-2.40309	-0.46375	-0.351828	-1.28465	-0.762121	-1.59948	-1.42016	-1.43622	-0.802242	-1.50614	-1.92134	-1.734	-0.56811	-1.50655	-0.508304	-0.078195	-0.889528	-1.19393	-1.79735	-1.0771	-1.72836	-2.54101	-1.27387	-0.774761	-1.70919	-1.80997	-1.48099	-1.95432	-1.81013	-0.52223	-2.27222	-2.40811	-0.352763
-3.80385	-2.93686	-2.95843	-3.46467	-1.60363	-0.399162	-0.630026	-1.85183	-2.40106	-0.451546	-0.348198	-1.28205	-0.759666	-1.5977	-1.41908	-1.43444	-0.801061	-1.49448	-1.91758	-1.7324	-0.562891	-1.50581	-0.498372	-0.0757818	-0.887319	-1.19008	-1.79165	-1.07367	-1.7254	-2.53924	-1.27342	-0.771372	-1.70474	-1.80934	-1.48015	-1.95418	-1.809	-0.521042	-2.27183	-2.40638	-0.349046
-3.80135	-2.93556	-2.95779	-3.46467	-1.60202	-0.398614	-0.625547	-1.84962	-2.40079	-0.451337	-0.34711	-1.28128	-0.757834	-1.59751	-1.40783	-1.43203	-0.79181	-1.49111	-1.91559	-1.73222	-0.562844	-1.50491	-0.497739	-0.073454	-0.885024	-1.18968	-1.79048	-1.07203	-1.72316	-2.53549	-1.27321	-0.764172	-1.69957	-1.80836	-1.47977	-1.95374	-1.80831	-0.519481	-2.2688	-2.39941	-0.347531
-3.79422	-2.93308	-2.95467	-3.4618	-1.60145	-0.397938	-0.624755	-1.84243	-2.39897	-0.44763	-0.345394	-1.28095	-0.756023	-1.58635	-1.40476	-1.42835	-0.790833	-1.4834	-1.91363	-1.72625	-0.562405	-1.49855	-0.497486	-0.072837	-0.870783	-1.18863	-1.78822	-1.06208	-1.72212	-2.53167	-1.27179	-0.764058	-1.69898	-1.80819	-1.4797	-1.95308	-1.80816	-0.516268	-2.26417	-2.39888	-0.337456
-3.79228	-2.93155	-2.95289	-3.45886	-1.6008	-0.395647	-0.623985	-1.83986	-2.39651	-0.447241	-0.339015	-1.28068	-0.75598	-1.58225	-1.40112	-1.42485	-0.786251	-1.47518	-1.91126	-1.72503	-0.559338	-1.49443	-0.497331	-0.0702743	-0.866789	-1.18739	-1.78665	-1.05201	-1.72191	-2.5303	-1.26638	-0.757195	-1.6949	-1.80809	-1.47838	-1.95282	-1.80404	-0.510378	-2.26166	-2.39675	-0.33391
-3.79158	-2.92953	-2.95019	-3.45823	-1.59802	-0.395594	-0.623071	-1.83503	-2.39582	-0.446476	-0.337845	-1.2789	-0.753671	-1.57252	-1.39988	-1.42293	-0.781935	-1.47278	-1.90428	-1.72356	-0.557088	-1.49374	-0.493317	-0.0693182	-0.864331	-1.18675	-1.78238	-1.05131	-1.71892	-2.52553	-1.26629	-0.754787	-1.69476	-1.80713	-1.47769	-1.95253	-1.80226	-0.507896	-2.26154	-2.3959	-0.330505
-3.78705	-2.92857	-2.95012	-3.45782	-1.59751	-0.395413	-0.623012	-1.83269	-2.39249	-0.444841	-0.327431	-1.2786	-0.752577	-1.57182	-1.39828	-1.41969	-0.781747	-1.47051	-1.89752	-1.72082	-0.555145	-1.49178	-0.492676	-0.0682107	-0.860996	-1.18637	-1.77789	-1.04971	-1.71596	-2.5252	-1.26561	-0.753504	-1.68226	-1.8067	-1.47759	-1.95218	-1.80171	-0.505151	-2.26119	-2.39583	-0.324229
-3.7867	-2.92854	-2.94892	-3.4578	-1.5941	-0.391558	-0.622522	-1.83182	-2.39173	-0.444791	-0.323993	-1.27763	-0.752329	-1.56677	-1.39742	-1.41671	-0.778834	-1.45734	-1.89722	-1.72079	-0.553656	-1.47765	-0.490983	-0.0679395	-0.860375	-1.18515	-1.7768	-1.04868	-1.71464	-2.52426	-1.26478	-0.748145	-1.68096	-1.80606	-1.47715	-1.95006	-1.79982	-0.505011	-2.26062	-2.39372	-0.323155
-3.78251	-2.92851	-2.94484	-3.45683	-1.59353	-0.390759	-0.621767	-1.82576	-2.38197	-0.442412	-0.320131	-1.27573	-0.748415	-1.55766	-1.39445	-1.41547	-0.77488	-1.44886	-1.89239	-1.71857	-0.551751	-1.47503	-0.487035	-0.0654485	-0.853708	-1.18371	-1.7754	-1.04302	-1.71347	-2.5228	-1.26472	-0.747008	-1.67893	-1.80602	-1.47427	-1.95002	-1.79633	-0.504113	-2.25897	-2.38536	-0.318694
-3.7778	-2.92748	-2.93611	-3.45575	-1.59265	-0.38733	-0.619439	-1.821	-2.37959	-0.439547	-0.314317	-1.27031	-0.747774	-1.54928	-1.39122	-1.41427	-0.773313	-1.44679	-1.89039	-1.71809	-0.551178	-1.47348	-0.482642	-0.0634747	-0.850057	-1.17251	-1.76981	-1.04272	-1.69778	-2.51745	-1.26469	-0.746751	-1.67668	-1.80589	-1.47399	-1.94999	-1.79479	-0.498563	-2.25851	-2.3848	-0.316987
-3.77421	-2.9274	-2.93119	-3.45505	-1.59075	-0.38668	-0.619232	-1.82083	-2.37399	-0.437753	-0.314025	-1.26682	-0.745215	-1.54157	-1.3896	-1.41404	-0.77096	-1.44571	-1.88659	-1.71318	-0.550976	-1.46713	-0.482432	-0.0615689	-0.848077	-1.16994	-1.76946	-1.04058	-1.69669	-2.51738	-1.26387	-0.745814	-1.67489	-1.80548	-1.47368	-1.9498	-1.79444	-0.495295	-2.25071	-2.38043	-0.312173
-3.77396	-2.92736	-2.92549	-3.45379	-1.59	-0.384954	-0.615641	-1.81972	-2.37346	-0.437652	-0.313047	-1.26316	-0.745188	-1.53088	-1.38908	-1.41399	-0.770694	-1.44509	-1.88164	-1.71293	-0.549614	-1.46371	-0.482205	-0.0566594	-0.843019	-1.16858	-1.76818	-1.0376	-1.69004	-2.51648	-1.26047	-0.74563	-1.67326	-1.80519	-1.4731	-1.94945	-1.79219	-0.493304	-2.2492	-2.3791	-0.308172
-3.77215	-2.92696	-2.91903	-3.45169	-1.5812	-0.384535	-0.610333	-1.81823	-2.36768	-0.436552	-0.311257	-1.26136	-0.743612	-1.51457	-1.38599	-1.41337	-0.765592	-1.44351	-1.88158	-1.71278	-0.5494	-1.45895	-0.479567	-0.0490091	-0.838747	-1.16639	-1.75986	-1.03604	-1.68832	-2.51116	-1.25821	-0.742977	-1.66607	-1.80504	-1.47226	-1.94942	-1.7887	-0.492368	-2.24582	-2.37886	-0.307932
-3.7721	-2.92391	-2.91084	-3.4501	-1.58083	-0.384186	-0.60934	-1.81799	-2.36601	-0.434813	-0.3043	-1.25946	-0.742203	-1.51293	-1.38511	-1.41312	-0.763306	-1.44298	-1.88	-1.70664	-0.548117	-1.45823	-0.47773	-0.0486172	-0.816231	-1.16582	-1.75982	-1.03312	-1.68706	-2.50884	-1.25771	-0.742222	-1.66341	-1.80503	-1.47099	-1.94934	-1.78841	-0.488352	-2.24534	-2.37866	-0.305425
-3.77022	-2.9233	-2.90823	-3.44983	-1.57971	-0.382198	-0.605045	-1.81747	-2.35788	-0.434484	-0.300613	-1.25691	-0.741721	-1.51167	-1.37797	-1.41249	-0.757124	-1.43558	-1.87926	-1.70549	-0.548092	-1.45313	-0.477649	-0.0475173	-0.814643	-1.15633	-1.75936	-1.0268	-1.68651	-2.50668	-1.25326	-0.740997	-1.66332	-1.80467	-1.47097	-1.94932	-1.78419	-0.48695	-2.24094	-2.37645	-0.303518
-3.7699	-2.92147	-2.90706	-3.44548	-1.5795	-0.381481	-0.604031	-1.81528	-2.35545	-0.433598	-0.299074	-1.25668	-0.741235	-1.50267	-1.37312	-1.41218	-0.752715	-1.43525	-1.87468	-1.70255	-0.546168	-1.45089	-0.473215	-0.045308	-0.812577	-1.15537	-1.75819	-1.02581	-1.67927	-2.50572	-1.25279	-0.734944	-1.66295	-1.8039	-1.46684	-1.9488	-1.78413	-0.481659	-2.23497	-2.36758	-0.303293
-3.769	-2.92117	-2.90669	-3.44487	-1.57674	-0.381299	-0.600793	-1.8102	-2.35492	-0.433356	-0.296566	-1.25491	-0.741107	-1.49889	-1.37146	-1.40902	-0.751422	-1.43313	-1.87156	-1.70054	-0.544784	-1.4501	-0.473021	-0.0396314	-0.811284	-1.14978	-1.7565	-1.02287	-1.6744	-2.49629	-1.25275	-0.734742	-1.66085	-1.80383	-1.46338	-1.94875	-1.78227	-0.479874	-2.23349	-2.36709	-0.296578
-3.76826	-2.91957	-2.9037	-3.44478	-1.57573	-0.380905	-0.597131	-1.80946	-2.3521	-0.43071	-0.286559	-1.25429	-0.739194	-1.49355	-1.36981	-1.40817	-0.750358	-1.43152	-1.86637	-1.69896	-0.541816	-1.44902	-0.467633	-0.0385669	-0.810287	-1.14973	-1.75521	-1.0223	-1.67373	-2.49105	-1.25028	-0.733943	-1.66068	-1.80364	-1.46247	-1.94873	-1.77981	-0.478122	-2.23294	-2.36489	-0.296473
-3.76437	-2.91897	-2.90089	-3.44255	-1.57498	-0.380275	-0.593829	-1.8073	-2.35148	-0.429179	-0.280478	-1.25414	-0.739166	-1.48595	-1.36913	-1.40776	-0.741884	-1.42981	-1.86205	-1.69554	-0.540249	-1.44761	-0.465065	-0.0377036	-0.809297	-1.14663	-1.75176	-1.01915	-1.67194	-2.49038	-1.2499	-0.731418	-1.65523	-1.80352	-1.4618	-1.94872	-1.77647	-0.477675	-2.2308	-2.36437	-0.293884
-3.76162	-2.91768	-2.89638	-3.44175	-1.57376	-0.379338	-0.588903	-1.80703	-2.34707	-0.42896	-0.270273	-1.25222	-0.738822	-1.48553	-1.3681	-1.40497	-0.740293	-1.4295	-1.86181	-1.69415	-0.536889	-1.44544	-0.462299	-0.0316238	-0.803022	-1.14576	-1.74958	-1.01767	-1.67045	-2.48992	-1.24891	-0.729042	-1.65477	-1.80322	-1.46175	-1.94871	-1.77416	-0.477623	-2.23051	-2.36356	-0.286546
-3.7608	-2.91716	-2.89501	-3.43965	-1.57276	-0.375985	-0.586875	-1.80699	-2.34577	-0.426809	-0.264677	-1.25218	-0.735962	-1.48347	-1.36748	-1.40128	-0.738264	-1.42909	-1.85526	-1.69286	-0.534801	-1.43027	-0.462198	-0.0314447	-0.802857	-1.14076	-1.74112	-1.01603	-1.66745	-2.48474	-1.24866	-0.728472	-1.65316	-1.80184	-1.46063	-1.94781	-1.77317	-0.473665	-2.22789	-2.36348	-0.282582
-3.75916	-2.91405	-2.8944	-3.43887	-1.57223	-0.374985	-0.583027	-1.80531	-2.34461	-0.426572	-0.259521	-1.24901	-0.735452	-1.47878	-1.36557	-1.39931	-0.725967	-1.42191	-1.85504	-1.69229	-0.534378	-1.43009	-0.458659	-0.0309435	-0.802553	-1.13448	-1.74091	-1.01499	-1.66428	-2.484	-1.24665	-0.72639	-1.64592	-1.80175	-1.45971	-1.94739	-1.772	-0.472087	-2.22677	-2.36343	-0.280773
-3.75218	-2.91349	-2.89283	-3.43813	-1.5701	-0.372214	-0.581486	-1.80311	-2.34209	-0.425431	-0.259195	-1.24765	-0.735137	-1.47213	-1.36381	-1.39885	-0.722509	-1.4202	-1.85364	-1.69227	-0.531625	-1.4288	-0.456643	-0.028028	-0.799571	-1.13362	-1.73792	-1.01458	-1.65882	-2.48139	-1.24299	-0.71825	-1.64371	-1.80144	-1.4567	-1.94672	-1.7698	-0.468844	-2.22662	-2.36232	-0.280448
-3.74995	-2.91327	-2.89138	-3.43696	-1.56831	-0.370596	-0.581274	-1.80131	-2.33809	-0.423253	-0.256184	-1.24738	-0.734899	-1.46969	-1.36053	-1.39868	-0.720984	-1.41678	-1.85109	-1.68977	-0.531522	-1.42696	-0.456386	-0.0264255	-0.79001	-1.13229	-1.73789	-1.01449	-1.65482	-2.48004	-1.24206	-0.718056	-1.63385	-1.80139	-1.45447	-1.9466	-1.76841	-0.466796	-2.22582	-2.3599	-0.276227
-3.74706	-2.91234	-2.89049	-3.43631	-1.5622	-0.36986	-0.581195	-1.8007	-2.33709	-0.422843	-0.253977	-1.24733	-0.734778	-1.46841	-1.36053	-1.39833	-0.717404	-1.41077	-1.84614	-1.68735	-0.527362	-1.42574	-0.45605	-0.0262123	-0.787767	-1.13109	-1.73538	-1.01264	-1.65309	-2.47912	-1.24087	-0.717711	-1.62927	-1.80079	-1.45428	-1.94632	-1.76747	-0.462124	-2.22478	-2.35968	-0.274345
-3.74504	-2.90953	-2.88743	-3.43542	-1.56106	-0.368852	-0.579106	-1.80044	-2.33131	-0.422639	-0.253735	-1.24195	-0.730428	-1.46566	-1.3594	-1.39692	-0.714265	-1.4101	-1.84344	-1.68645	-0.52698	-1.42325	-0.455544	-0.0251773	-0.787265	-1.1286	-1.7349	-1.00916	-1.65073	-2.47898	-1.23977	-0.712519	-1.6288	-1.80057	-1.45351	-1.94528	-1.76561	-0.458132	-2.22409	-2.35854	-0.271914
-3.74458	-2.90854	-2.88143	-3.43449	-1.55745	-0.364827	-0.577831	-1.79838	-2.32035	-0.422473	-0.244159	-1.24121	-0.7293	-1.46518	-1.35897	-1.39334	-0.711511	-1.41001	-1.8418	-1.68394	-0.526186	-1.41555	-0.452595	-0.0221902	-0.784248	-1.12822	-1.73327	-1.00531	-1.65019	-2.47424	-1.23816	-0.712074	-1.62496	-1.80041	-1.4525	-1.94498	-1.7654	-0.457986	-2.22122	-2.35241	-0.27162
-3.74405	-2.907	-2.8814	-3.43444	-1.55685	-0.364753	-0.577534	-1.79817	-2.31968	-0.41584	-0.243326	-1.23741	-0.729213	-1.46263	-1.3585	-1.39218	-0.711415	-1.40684	-1.84003	-1.67716	-0.524522	-1.41328	-0.450538	-0.0221852	-0.782213	-1.12596	-1.7313	-1.00195	-1.6411	-2.47068	-1.23649	-0.710782	-1.62384	-1.7996	-1.45222	-1.94485	-1.76335	-0.456891	-2.22098	-2.3469	-0.268682
-3.74352	-2.90652	-2.87896	-3.43418	-1.55453	-0.364306	-0.57457	-1.79497	-2.31943	-0.414757	-0.239743	-1.23677	-0.72769	-1.46132	-1.35768	-1.38857	-0.71096	-1.4018	-1.83763	-1.67692	-0.523614	-1.40223	-0.448584	-0.019477	-0.78033	-1.12592	-1.72907	-1.00175	-1.63919	-2.46986	-1.23274	-0.710728	-1.61829	-1.79909	-1.45196	-1.94461	-1.76245	-0.450235	-2.22095	-2.3449	-0.265799
-3.74331	-2.90617	-2.8747	-3.43414	-1.55416	-0.363176	-0.5692	-1.7927	-2.31354	-0.413992	-0.235693	-1.23613	-0.722974	-1.45561	-1.35299	-1.38788	-0.709004	-1.40095	-1.83624	-1.6744	-0.522445	-1.39703	-0.447954	-0.0179882	-0.778896	-1.12572	-1.72783	-1.0016	-1.63029	-2.46666	-1.23053	-0.703741	-1.61632	-1.79902	-1.45125	-1.94461	-1.75975	-0.450163	-2.22034	-2.34166	-0.259709
-3.74227	-2.90616	-2.87095	-3.43413	-1.55414	-0.361876	-0.568018	-1.79229	-2.31004	-0.413569	-0.23512	-1.23479	-0.722636	-1.44596	-1.35122	-1.38736	-0.70707	-1.39879	-1.83622	-1.67208	-0.520785	-1.38957	-0.446238	-0.0167601	-0.773787	-1.12204	-1.72387	-0.994668	-1.62712	-2.46361	-1.23022	-0.695362	-1.61569	-1.79841	-1.45109	-1.94427	-1.7594	-0.441035	-2.21983	-2.33719	-0.253871
-3.74201	-2.90611	-2.86806	-3.43283	-1.55388	-0.361873	-0.566259	-1.79218	-2.30876	-0.411449	-0.224551	-1.23379	-0.722134	-1.43661	-1.35017	-1.38534	-0.706862	-1.39658	-1.83558	-1.67101	-0.517355	-1.38883	-0.44606	-0.0136159	-0.772257	-1.12051	-1.72304	-0.993005	-1.62177	-2.45645	-1.22933	-0.685884	-1.61504	-1.79646	-1.45097	-1.94408	-1.75852	-0.437351	-2.21859	-2.33674	-0.251529
-3.73898	-2.905	-2.86562	-3.43252	-1.55158	-0.360272	-0.565472	-1.79052	-2.30116	-0.410352	-0.215768	-1.23348	-0.722065	-1.42868	-1.34835	-1.38325	-0.697197	-1.39506	-1.83244	-1.66818	-0.516047	-1.38688	-0.444766	-0.0131407	-0.768557	-1.11951	-1.72068	-0.992523	-1.61656	-2.45199	-1.22772	-0.684935	-1.60974	-1.79622	-1.44943	-1.94367	-1.7556	-0.435505	-2.21513	-2.33493	-0.250804
-3.73877	-2.90108	-2.86408	-3.43216	-1.55116	-0.359643	-0.565203	-1.78948	-2.29992	-0.407678	-0.214354	-1.22975	-0.721051	-1.42523	-1.34804	-1.38294	-0.697113	-1.39236	-1.82883	-1.66738	-0.514899	-1.3861	-0.442595	-0.0130867	-0.765051	-1.11916	-1.71901	-0.992388	-1.60744	-2.44862	-1.22569	-0.683515	-1.60857	-1.79606	-1.44941	-1.94366	-1.75376	-0.431924	-2.21085	-2.33389	-0.249862
-3.73785	-2.90012	-2.86103	-3.43168	-1.55038	-0.359472	-0.561493	-1.78925	-2.2985	-0.406188	-0.21018	-1.22928	-0.719923	-1.42255	-1.34736	-1.37659	-0.696926	-1.38701	-1.82705	-1.66439	-0.512593	-1.38134	-0.442575	-0.0129371	-0.757983	-1.113	-1.7152	-0.989899	-1.60688	-2.44001	-1.22552	-0.681304	-1.60605	-1.79593	-1.44752	-1.9434	-1.74833	-0.424913	-2.20717	-2.33259	-0.240619
-3.73626	-2.89566	-2.84992	-3.43055	-1.54995	-0.358894	-0.560719	-1.78672	-2.29221	-0.404878	-0.20637	-1.22695	-0.717027	-1.41835	-1.34684	-1.37413	-0.687477	-1.38612	-1.82272	-1.6643	-0.509916	-1.37577	-0.440723	-0.011271	-0.756697	-1.1129	-1.71101	-0.989317	-1.60618	-2.43713	-1.22016	-0.681051	-1.60446	-1.79587	-1.44613	-1.94334	-1.74824	-0.422095	-2.20673	-2.33242	-0.239214
-3.7298	-2.89519	-2.84589	-3.43003	-1.54594	-0.358733	-0.555291	-1.78425	-2.28053	-0.404858	-0.202954	-1.22607	-0.716908	-1.41352	-1.34403	-1.37328	-0.685652	-1.38099	-1.81753	-1.66351	-0.509682	-1.37301	-0.433707	-0.0103523	-0.746857	-1.11129	-1.71095	-0.988306	-1.60319	-2.43242	-1.21714	-0.677824	-1.60417	-1.79578	-1.44559	-1.94316	-1.7472	-0.412719	-2.20546	-2.32833	-0.237342
-3.72243	-2.89514	-2.84451	-3.42927	-1.54567	-0.356821	-0.554247	-1.78328	-2.27736	-0.403783	-0.202065	-1.22544	-0.715952	-1.41209	-1.34081	-1.37304	-0.678821	-1.37964	-1.81696	-1.66231	-0.509376	-1.36942	-0.428131	-0.0094905	-0.744297	-1.1106	-1.71043	-0.986244	-1.60242	-2.43239	-1.21178	-0.672935	-1.60316	-1.79408	-1.44254	-1.94307	-1.74484	-0.410309	-2.20508	-2.3279	-0.235712
-3.7212	-2.89389	-2.84313	-3.42886	-1.54563	-0.354975	-0.550745	-1.78053	-2.27709	-0.402744	-0.198476	-1.22486	-0.714539	-1.40344	-1.33716	-1.36368	-0.676251	-1.37759	-1.8166	-1.6577	-0.505966	-1.36508	-0.426257	-0.00717357	-0.742458	-1.11034	-1.71032	-0.983026	-1.59637	-2.43171	-1.20881	-0.669025	-1.60269	-1.79399	-1.44241	-1.9428	-1.74373	-0.407905	-2.20374	-2.32524	-0.231026
-3.71793	-2.89357	-2.83533	-3.42695	-1.54376	-0.354217	-0.550471	-1.7774	-2.26771	-0.400076	-0.186469	-1.22392	-0.714255	-1.39833	-1.33643	-1.36353	-0.67546	-1.36625	-1.81501	-1.65762	-0.505549	-1.3587	-0.424862	-0.00595618	-0.736475	-1.10597	-1.70777	-0.982778	-1.59441	-2.42606	-1.20754	-0.662657	-1.59157	-1.79343	-1.44091	-1.94254	-1.74056	-0.404786	-2.20305	-2.3232	-0.216087
-3.71519	-2.89276	-2.83327	-3.42658	-1.54259	-0.351219	-0.54936	-1.77674	-2.26756	-0.39959	-0.181065	-1.22388	-0.714062	-1.3921	-1.33508	-1.36297	-0.674557	-1.3603	-1.81413	-1.65721	-0.504805	-1.3575	-0.424405	-0.00572441	-0.736365	-1.10122	-1.70633	-0.979921	-1.59412	-2.4235	-1.20348	-0.660566	-1.58921	-1.79262	-1.43818	-1.94209	-1.73848	-0.3925	-2.20095	-2.32056	-0.213961
-3.71441	-2.89238	-2.83279	-3.42657	-1.54179	-0.350952	-0.549217	-1.77305	-2.26647	-0.397627	-0.180842	-1.22218	-0.712816	-1.38839	-1.33493	-1.36291	-0.67251	-1.35961	-1.81343	-1.65601	-0.504624	-1.35529	-0.423846	-0.00544386	-0.735124	-1.1003	-1.69824	-0.971493	-1.58808	-2.41911	-1.2014	-0.660056	-1.58204	-1.79237	-1.438	-1.94177	-1.73674	-0.39224	-2.19769	-2.31635	-0.209384
-3.71406	-2.89082	-2.82721	-3.4263	-1.54139	-0.350488	-0.547869	-1.77278	-2.26548	-0.395351	-0.169811	-1.21888	-0.711636	-1.3883	-1.33399	-1.36232	-0.67128	-1.35935	-1.80806	-1.65587	-0.504276	-1.35017	-0.418446	-0.00422993	-0.733908	-1.09702	-1.69688	-0.97085	-1.58097	-2.41742	-1.19939	-0.659325	-1.58057	-1.79201	-1.43656	-1.9417	-1.73403	-0.390433	-2.1958	-2.3162	-0.191141
-3.71344	-2.88769	-2.82383	-3.42626	-1.54063	-0.348691	-0.545235	-1.77169	-2.26304	-0.393559	-0.162153	-1.21724	-0.706024	-1.38794	-1.33304	-1.36207	-0.669289	-1.35617	-1.80782	-1.65519	-0.50277	-1.34937	-0.418041	-0.00119618	-0.730072	-1.09322	-1.69493	-0.970417	-1.57321	-2.4172	-1.19504	-0.652715	-1.57801	-1.79162	-1.43608	-1.94092	-1.73345	-0.386777	-2.19549	-2.3125	-0.188342
-3.71253	-2.8876	-2.82215	-3.42604	-1.53696	-0.347611	-0.543334	-1.77151	-2.26079	-0.392827	-0.161227	-1.21487	-0.705615	-1.38764	-1.333	-1.36175	-0.664636	-1.33894	-1.80406	-1.65152	-0.502307	-1.3401	-0.41722	0.00158609	-0.726033	-1.08914	-1.69314	-0.968089	-1.56822	-2.41543	-1.19098	-0.651939	-1.57663	-1.7916	-1.43598	-1.94057	-1.73318	-0.384368	-2.19509	-2.30629	-0.188296
-3.71202	-2.88619	-2.8219	-3.42586	-1.5367	-0.347381	-0.541728	-1.77116	-2.26064	-0.392446	-0.160987	-1.21481	-0.70115	-1.38572	-1.32949	-1.36076	-0.66452	-1.33153	-1.80394	-1.65079	-0.500739	-1.31938	-0.416943	0.0032859	-0.7229	-1.08511	-1.69146	-0.959818	-1.55753	-2.41284	-1.18727	-0.647369	-1.57495	-1.79146	-1.43522	-1.9404	-1.73198	-0.380251	-2.19435	-2.30522	-0.184719
-3.69985	-2.88279	-2.82033	-3.42574	-1.53667	-0.347041	-0.539414	-1.77002	-2.25509	-0.392286	-0.155593	-1.21387	-0.699749	-1.38484	-1.32351	-1.35882	-0.664171	-1.32884	-1.80177	-1.64187	-0.500724	-1.31897	-0.415961	0.00530739	-0.720759	-1.08066	-1.68762	-0.959561	-1.55745	-2.41266	-1.1872	-0.644044	-1.57461	-1.79138	-1.43474	-1.93985	-1.73195	-0.379226	-2.19408	-2.30283	-0.183868
-3.69885	-2.87909	-2.81862	-3.42467	-1.53665	-0.346439	-0.538836	-1.76865	-2.25156	-0.391515	-0.153097	-1.21367	-0.699488	-1.38368	-1.32214	-1.35507	-0.664105	-1.3241	-1.80075	-1.64093	-0.500183	-1.31072	-0.414787	0.00689719	-0.713774	-1.07772	-1.68356	-0.954925	-1.553	-2.41234	-1.1841	-0.643634	-1.57258	-1.79112	-1.43343	-1.93977	-1.73146	-0.376884	-2.19162	-2.30248	-0.183304
-3.69698	-2.87874	-2.81116	-3.42465	-1.53258	-0.345674	-0.536782	-1.76639	-2.25121	-0.390873	-0.153019	-1.20859	-0.698957	-1.37998	-1.31858	-1.35267	-0.660347	-1.31604	-1.7998	-1.63976	-0.499682	-1.30657	-0.412402	0.00914507	-0.713166	-1.07507	-1.68297	-0.954869	-1.55077	-2.40859	-1.18152	-0.643598	-1.5715	-1.79108	-1.43343	-1.93913	-1.72993	-0.367934	-2.18974	-2.30126	-0.178417
-3.69677	-2.87684	-2.80682	-3.42442	-1.53152	-0.344589	-0.535935	-1.76607	-2.24995	-0.390685	-0.145672	-1.20829	-0.698155	-1.37177	-1.31833	-1.35255	-0.658246	-1.31563	-1.79948	-1.63943	-0.499623	-1.30465	-0.410992	0.0126418	-0.709269	-1.07265	-1.67628	-0.948346	-1.55044	-2.40809	-1.18029	-0.642852	-1.55785	-1.79107	-1.43016	-1.939	-1.72972	-0.367907	-2.18684	-2.30112	-0.172896
-3.6963	-2.87552	-2.8044	-3.42385	-1.52915	-0.342812	-0.534231	-1.76605	-2.24823	-0.390169	-0.144512	-1.20727	-0.697874	-1.36866	-1.31829	-1.3508	-0.657082	-1.31485	-1.79275	-1.6392	-0.499041	-1.3011	-0.408895	0.0135494	-0.701443	-1.07046	-1.67448	-0.945695	-1.54902	-2.40689	-1.1749	-0.640003	-1.55732	-1.79064	-1.42952	-1.93887	-1.7257	-0.36536	-2.18445	-2.296	-0.167995
-3.69521	-2.87542	-2.8041	-3.42207	-1.52892	-0.342726	-0.533623	-1.7643	-2.24621	-0.387928	-0.142493	-1.20467	-0.69591	-1.36519	-1.31606	-1.35006	-0.655862	-1.30762	-1.79018	-1.63891	-0.498151	-1.30014	-0.404639	0.0160763	-0.698528	-1.07018	-1.67377	-0.944455	-1.54858	-2.40669	-1.17126	-0.639534	-1.54994	-1.79059	-1.42943	-1.93882	-1.72448	-0.365055	-2.18412	-2.29438	-0.164015
-3.69136	-2.87486	-2.80081	-3.4206	-1.52631	-0.339337	-0.530492	-1.76345	-2.246	-0.387859	-0.141433	-1.20256	-0.695394	-1.36347	-1.31481	-1.34816	-0.651069	-1.29945	-1.78761	-1.63618	-0.497673	-1.29133	-0.398722	0.0206031	-0.68896	-1.06846	-1.67237	-0.94355	-1.54817	-2.40567	-1.16937	-0.638245	-1.54969	-1.78951	-1.42935	-1.93818	-1.72411	-0.362062	-2.18388	-2.29427	-0.163201
-3.69082	-2.87463	-2.79366	-3.41995	-1.5257	-0.338648	-0.530432	-1.76133	-2.24333	-0.386664	-0.13807	-1.19588	-0.693147	-1.35843	-1.31326	-1.34746	-0.650083	-1.29732	-1.7874	-1.63615	-0.497586	-1.28797	-0.398497	0.0221884	-0.68812	-1.0655	-1.66085	-0.943398	-1.54614	-2.40457	-1.16576	-0.636564	-1.54932	-1.78903	-1.4276	-1.93805	-1.72409	-0.361168	-2.18145	-2.29283	-0.153078
-3.68699	-2.87421	-2.78497	-3.41906	-1.52538	-0.338226	-0.523826	-1.75806	-2.24184	-0.384098	-0.136091	-1.19471	-0.689838	-1.35552	-1.31017	-1.34685	-0.649963	-1.29457	-1.77858	-1.63472	-0.497388	-1.28186	-0.396593	0.022825	-0.673357	-1.0635	-1.66083	-0.941636	-1.54533	-2.40329	-1.16557	-0.633165	-1.5354	-1.78899	-1.42752	-1.93666	-1.7239	-0.360039	-2.17321	-2.28269	-0.150945
-3.68472	-2.87345	-2.78289	-3.4175	-1.52297	-0.337711	-0.519354	-1.75769	-2.24141	-0.382768	-0.133981	-1.19266	-0.689111	-1.35084	-1.31007	-1.34066	-0.647504	-1.28731	-1.77217	-1.6346	-0.496983	-1.27761	-0.395037	0.0233379	-0.6658	-1.0633	-1.66042	-0.939892	-1.54102	-2.39814	-1.16494	-0.632877	-1.53209	-1.78868	-1.42654	-1.93658	-1.72317	-0.355461	-2.17113	-2.28186	-0.147289
-3.67894	-2.87274	-2.78267	-3.41571	-1.52244	-0.337044	-0.517495	-1.75696	-2.24129	-0.381264	-0.13349	-1.18823	-0.687149	-1.35012	-1.30943	-1.34027	-0.646517	-1.28067	-1.77112	-1.63341	-0.496421	-1.27706	-0.393861	0.0234943	-0.664552	-1.0588	-1.65954	-0.937835	-1.5403	-2.39813	-1.16432	-0.632666	-1.53159	-1.78861	-1.42603	-1.93553	-1.72179	-0.35373	-2.17109	-2.2793	-0.143239
-3.67765	-2.87198	-2.78203	-3.41518	-1.52045	-0.336055	-0.516583	-1.75406	-2.23824	-0.379736	-0.122441	-1.18623	-0.683831	-1.34964	-1.30474	-1.33888	-0.644989	-1.27363	-1.7656	-1.63277	-0.496292	-1.27574	-0.393034	0.0242313	-0.663675	-1.05506	-1.65838	-0.934647	-1.53096	-2.39813	-1.1613	-0.631832	-1.52513	-1.78795	-1.42539	-1.93543	-1.72101	-0.352667	-2.16956	-2.27844	-0.127383
-3.67706	-2.86758	-2.78067	-3.41411	-1.51884	-0.335555	-0.515132	-1.74716	-2.23728	-0.378299	-0.11916	-1.18536	-0.682627	-1.34943	-1.30035	-1.33858	-0.643502	-1.27049	-1.76556	-1.62847	-0.495811	-1.26936	-0.392398	0.0250288	-0.661026	-1.05262	-1.65405	-0.934597	-1.52613	-2.39442	-1.15963	-0.628298	-1.52401	-1.78743	-1.42339	-1.93526	-1.72076	-0.351307	-2.16816	-2.27651	-0.124188
-3.67478	-2.86638	-2.77817	-3.41319	-1.51615	-0.335442	-0.512483	-1.74188	-2.23324	-0.373235	-0.11898	-1.18216	-0.682126	-1.34549	-1.29954	-1.33819	-0.641153	-1.27037	-1.76417	-1.62675	-0.495246	-1.25947	-0.392317	0.0251706	-0.653257	-1.0522	-1.65393	-0.931919	-1.52189	-2.39439	-1.15866	-0.622323	-1.5232	-1.78692	-1.42219	-1.93502	-1.71746	-0.34919	-2.16409	-2.27547	-0.123536
-3.67154	-2.86564	-2.77667	-3.41307	-1.51553	-0.335091	-0.508358	-1.74165	-2.2316	-0.371227	-0.114062	-1.18095	-0.681413	-1.33814	-1.29921	-1.33097	-0.638323	-1.2697	-1.76284	-1.62492	-0.49446	-1.25903	-0.388107	0.0274372	-0.652785	-1.05193	-1.64703	-0.928683	-1.51884	-2.39307	-1.15789	-0.621192	-1.52067	-1.78642	-1.42132	-1.93421	-1.71695	-0.333153	-2.16237	-2.27296	-0.119986
-3.6648	-2.86509	-2.77305	-3.41233	-1.51502	-0.334255	-0.507406	-1.74021	-2.22881	-0.367712	-0.108769	-1.17895	-0.680335	-1.33748	-1.29789	-1.33025	-0.638164	-1.26969	-1.76143	-1.62476	-0.48921	-1.25118	-0.386892	0.0277739	-0.652665	-1.05144	-1.64631	-0.927662	-1.5084	-2.39101	-1.14939	-0.619536	-1.50425	-1.78595	-1.42082	-1.93399	-1.71689	-0.330775	-2.16171	-2.27183	-0.118205
-3.66198	-2.86338	-2.77178	-3.41186	-1.51369	-0.334234	-0.506899	-1.73784	-2.22667	-0.367025	-0.106924	-1.17798	-0.6791	-1.33643	-1.29354	-1.32895	-0.635597	-1.26475	-1.76048	-1.62341	-0.488489	-1.23653	-0.384934	0.0290827	-0.650992	-1.04743	-1.64182	-0.925951	-1.49655	-2.39035	-1.14785	-0.618961	-1.49699	-1.7857	-1.41965	-1.93369	-1.71671	-0.330033	-2.16026	-2.26767	-0.105423
-3.65887	-2.86218	-2.77103	-3.41178	-1.51241	-0.334018	-0.506609	-1.7365	-2.2257	-0.366825	-0.0898483	-1.17733	-0.678623	-1.32695	-1.29244	-1.32478	-0.633668	-1.26155	-1.76042	-1.62285	-0.48814	-1.23426	-0.384619	0.03005	-0.647361	-1.04163	-1.63253	-0.925372	-1.49331	-2.38429	-1.14757	-0.617575	-1.49566	-1.78548	-1.41942	-1.93308	-1.71609	-0.328945	-2.15924	-2.26503	-0.0998625
-3.65855	-2.86057	-2.76965	-3.41104	-1.51216	-0.333363	-0.506575	-1.73383	-2.22382	-0.365683	-0.0874624	-1.17566	-0.678303	-1.31888	-1.29113	-1.32461	-0.631551	-1.25886	-1.75612	-1.61964	-0.487279	-1.23083	-0.382501	0.0319076	-0.645528	-1.04109	-1.62875	-0.923502	-1.48652	-2.37964	-1.14597	-0.611353	-1.49255	-1.78535	-1.41779	-1.93302	-1.71577	-0.325401	-2.15894	-2.25824	-0.0979846
-3.65824	-2.85914	-2.76407	-3.4107	-1.50958	-0.33305	-0.50517	-1.73247	-2.2237	-0.362146	-0.07727	-1.1751	-0.677892	-1.31618	-1.28951	-1.32229	-0.630014	-1.257	-1.7548	-1.61944	-0.484868	-1.20463	-0.382401	0.0330882	-0.644468	-1.0378	-1.62713	-0.921881	-1.4831	-2.37897	-1.14226	-0.608548	-1.48258	-1.78525	-1.41768	-1.93247	-1.71421	-0.323368	-2.15876	-2.25705	-0.0949711
-3.65622	-2.85911	-2.76285	-3.40929	-1.50744	-0.332838	-0.502984	-1.72979	-2.22115	-0.361864	-0.0745776	-1.17306	-0.677649	-1.31114	-1.28691	-1.31609	-0.628275	-1.23889	-1.75226	-1.61732	-0.484414	-1.19528	-0.381686	0.0352283	-0.642868	-1.0354	-1.62449	-0.917228	-1.48146	-2.37126	-1.13931	-0.606159	-1.48254	-1.78464	-1.41559	-1.93223	-1.71409	-0.322572	-2.15854	-2.25642	-0.090847
-3.65493	-2.85701	-2.75645	-3.40914	-1.50725	-0.331669	-0.501587	-1.72746	-2.21419	-0.360756	-0.0733345	-1.16964	-0.677131	-1.30809	-1.283	-1.31317	-0.626532	-1.23873	-1.75017	-1.61666	-0.48144	-1.19392	-0.378044	0.0395596	-0.642762	-1.03471	-1.62385	-0.915285	-1.46701	-2.37041	-1.13864	-0.602385	-1.47867	-1.78386	-1.41474	-1.93207	-1.71207	-0.318721	-2.15576	-2.25345	-0.0834585
-3.64456	-2.85528	-2.73937	-3.4084	-1.50715	-0.33154	-0.499018	-1.72558	-2.21115	-0.360521	-0.0664823	-1.16802	-0.676019	-1.28992	-1.2817	-1.31095	-0.625882	-1.23846	-1.74385	-1.61641	-0.479758	-1.19107	-0.37736	0.0397489	-0.641728	-1.03466	-1.62224	-0.911425	-1.4656	-2.35892	-1.13593	-0.600083	-1.47426	-1.78382	-1.41375	-1.93178	-1.71078	-0.317992	-2.15403	-2.24863	-0.0825324
-3.64411	-2.85425	-2.73928	-3.40644	-1.50451	-0.331433	-0.486223	-1.72352	-2.21054	-0.358759	-0.0641449	-1.16615	-0.675719	-1.28978	-1.28023	-1.30929	-0.625566	-1.23332	-1.74324	-1.61423	-0.477693	-1.19066	-0.375623	0.0447438	-0.631657	-1.0267	-1.62106	-0.907612	-1.45996	-2.35024	-1.13434	-0.599336	-1.47302	-1.78374	-1.41335	-1.93157	-1.70872	-0.317926	-2.15098	-2.24242	-0.0780293
-3.64409	-2.85363	-2.7386	-3.40479	-1.50249	-0.330641	-0.482792	-1.72114	-2.21017	-0.358682	-0.0625617	-1.16575	-0.674369	-1.28503	-1.27988	-1.30898	-0.623596	-1.23072	-1.73558	-1.61365	-0.47669	-1.18561	-0.374774	0.0449818	-0.628887	-1.0265	-1.61861	-0.903297	-1.45099	-2.34576	-1.13301	-0.598318	-1.45529	-1.78367	-1.41211	-1.93016	-1.70773	-0.317527	-2.14965	-2.23906	-0.0759644
-3.64126	-2.85291	-2.73747	-3.40468	-1.49635	-0.328734	-0.479132	-1.71937	-2.20646	-0.357409	-0.0611536	-1.16203	-0.673297	-1.27789	-1.27776	-1.30867	-0.622684	-1.22266	-1.73557	-1.61298	-0.476406	-1.18552	-0.368123	0.045232	-0.626784	-1.02588	-1.61785	-0.901975	-1.44701	-2.3425	-1.13158	-0.597968	-1.4536	-1.78354	-1.41069	-1.92957	-1.70627	-0.314357	-2.1492	-2.236	-0.0757865
-3.63993	-2.85101	-2.73639	-3.4041	-1.49559	-0.32858	-0.477317	-1.71922	-2.20448	-0.357151	-0.0521221	-1.16194	-0.67321	-1.27783	-1.27625	-1.30858	-0.621053	-1.22245	-1.72819	-1.61075	-0.476159	-1.1852	-0.367575	0.0455081	-0.624866	-1.02497	-1.61412	-0.901023	-1.44486	-2.33493	-1.12569	-0.59441	-1.45269	-1.78347	-1.4092	-1.92913	-1.70352	-0.310241	-2.14804	-2.22978	-0.0602229
-3.63806	-2.85075	-2.72223	-3.40403	-1.49286	-0.327575	-0.474894	-1.71889	-2.20371	-0.356778	-0.0471645	-1.1565	-0.672822	-1.27495	-1.27558	-1.30489	-0.618897	-1.22083	-1.72331	-1.6088	-0.475144	-1.18093	-0.366252	0.0477864	-0.622587	-1.02041	-1.61398	-0.893105	-1.44272	-2.33444	-1.12558	-0.593637	-1.45266	-1.78347	-1.40858	-1.92893	-1.70335	-0.309217	-2.14761	-2.22589	-0.049861
-3.63781	-2.84956	-2.72114	-3.40377	-1.49119	-0.326041	-0.473068	-1.71527	-2.20267	-0.356492	-0.0432175	-1.15318	-0.667575	-1.25775	-1.27465	-1.30439	-0.61879	-1.20982	-1.7232	-1.60363	-0.474881	-1.17151	-0.365816	0.048834	-0.621694	-1.01871	-1.61363	-0.888155	-1.43901	-2.3297	-1.12529	-0.591477	-1.45173	-1.78312	-1.40689	-1.9284	-1.70126	-0.3059	-2.14631	-2.22548	-0.047291
-3.63691	-2.84928	-2.71776	-3.40286	-1.4908	-0.325372	-0.469535	-1.70888	-2.20262	-0.356102	-0.0400116	-1.15176	-0.665934	-1.2559	-1.27453	-1.29836	-0.616405	-1.20848	-1.72231	-1.60229	-0.473663	-1.16769	-0.364886	0.0494925	-0.619132	-1.01829	-1.61351	-0.888125	-1.43828	-2.32658	-1.12347	-0.590751	-1.44459	-1.78297	-1.40626	-1.92803	-1.69629	-0.30069	-2.145	-2.21779	-0.042037
-3.6355	-2.84914	-2.71454	-3.40259	-1.49036	-0.324377	-0.468606	-1.70757	-2.20197	-0.355971	-0.0373452	-1.14828	-0.664953	-1.25424	-1.27447	-1.2965	-0.616285	-1.20347	-1.72147	-1.59525	-0.471967	-1.15725	-0.363073	0.0499095	-0.617654	-1.01739	-1.61248	-0.88591	-1.43334	-2.32127	-1.12136	-0.586171	-1.44151	-1.78244	-1.40527	-1.92783	-1.69575	-0.297483	-2.14402	-2.21753	-0.0381083
-3.63273	-2.84836	-2.71086	-3.40229	-1.49029	-0.32324	-0.465928	-1.70658	-2.20088	-0.355794	-0.0322179	-1.14478	-0.663657	-1.25384	-1.27089	-1.2952	-0.611473	-1.19919	-1.72134	-1.5948	-0.471105	-1.15631	-0.360979	0.0503469	-0.616707	-1.0115	-1.60264	-0.885594	-1.43297	-2.31542	-1.11425	-0.584733	-1.4406	-1.78239	-1.40462	-1.9277	-1.69462	-0.29276	-2.14356	-2.21202	-0.0352617
-3.63215	-2.84799	-2.71061	-3.40024	-1.48955	-0.320149	-0.463798	-1.70332	-2.19055	-0.355299	-0.0258155	-1.14468	-0.663488	-1.2523	-1.27083	-1.29436	-0.610328	-1.19283	-1.72013	-1.59227	-0.469542	-1.15334	-0.359805	0.0508847	-0.616474	-1.01104	-1.59725	-0.884973	-1.43036	-2.314	-1.1134	-0.583127	-1.43731	-1.78222	-1.40383	-1.92749	-1.69406	-0.286264	-2.14188	-2.21097	-0.0326985
-3.62892	-2.84699	-2.70799	-3.4	-1.48853	-0.320128	-0.4636	-1.69832	-2.18417	-0.352767	-0.0225228	-1.14411	-0.663385	-1.23257	-1.26826	-1.29175	-0.610195	-1.1927	-1.71837	-1.59025	-0.469462	-1.1525	-0.359472	0.0545941	-0.614594	-1.01001	-1.59347	-0.883336	-1.42906	-2.31367	-1.11088	-0.582748	-1.43493	-1.78218	-1.40305	-1.92702	-1.69368	-0.283882	-2.1394	-2.21015	-0.0267383
-3.62883	-2.84591	-2.70636	-3.39974	-1.48802	-0.319998	-0.458084	-1.69393	-2.17561	-0.352274	-0.0180718	-1.14373	-0.663282	-1.22844	-1.26823	-1.29139	-0.60846	-1.18261	-1.71812	-1.58534	-0.466264	-1.14852	-0.359072	0.0557206	-0.61109	-1.00935	-1.5933	-0.881639	-1.42886	-2.31283	-1.10912	-0.581427	-1.43198	-1.78209	-1.40199	-1.92697	-1.69352	-0.282327	-2.13871	-2.20637	-0.0225404
-3.62789	-2.84531	-2.70393	-3.39947	-1.48671	-0.319663	-0.456599	-1.69332	-2.17213	-0.34917	-0.0153203	-1.14313	-0.661639	-1.22181	-1.26706	-1.29009	-0.605048	-1.17934	-1.71772	-1.58443	-0.46582	-1.13994	-0.358284	0.0564448	-0.608961	-1.00928	-1.59261	-0.881368	-1.42845	-2.30622	-1.10813	-0.580516	-1.42872	-1.78207	-1.4003	-1.92678	-1.69275	-0.276122	-2.13568	-2.20454	-0.0172547
-3.62632	-2.84465	-2.70381	-3.3989	-1.48648	-0.317909	-0.45403	-1.69176	-2.16208	-0.346259	-0.00988343	-1.14025	-0.659404	-1.22149	-1.2659	-1.2891	-0.603638	-1.17573	-1.71725	-1.58429	-0.463759	-1.12736	-0.355221	0.0568609	-0.608095	-1.00894	-1.5923	-0.87815	-1.4276	-2.30433	-1.10505	-0.578934	-1.41207	-1.78149	-1.39947	-1.92615	-1.69187	-0.276012	-2.13561	-2.19783	-0.0164953
-3.62445	-2.84391	-2.69722	-3.39877	-1.48508	-0.316669	-0.449655	-1.69066	-2.16188	-0.346016	0.00419415	-1.13978	-0.65931	-1.21993	-1.26521	-1.2886	-0.603475	-1.17359	-1.71649	-1.58036	-0.463705	-1.12413	-0.353973	0.0575418	-0.606752	-1.00461	-1.59044	-0.876229	-1.42081	-2.3005	-1.09939	-0.572726	-1.41106	-1.78125	-1.39944	-1.92594	-1.69119	-0.275188	-2.13459	-2.19695	-0.0138404
-3.623	-2.84022	-2.69703	-3.39865	-1.48139	-0.316384	-0.446257	-1.69002	-2.16025	-0.345608	0.00522236	-1.13748	-0.658446	-1.21798	-1.26347	-1.28429	-0.601301	-1.17329	-1.71376	-1.5772	-0.463513	-1.12307	-0.353436	0.0582199	-0.598396	-1.00017	-1.58971	-0.872652	-1.40914	-2.29902	-1.09824	-0.564839	-1.41076	-1.78112	-1.39881	-1.92507	-1.68842	-0.272671	-2.13436	-2.19254	-0.0116745
-3.61977	-2.83995	-2.69535	-3.39835	-1.48122	-0.313675	-0.445153	-1.68942	-2.1583	-0.345415	0.00617074	-1.13742	-0.657173	-1.2176	-1.26309	-1.27725	-0.598589	-1.17326	-1.71287	-1.56479	-0.461763	-1.12275	-0.352861	0.0584503	-0.587251	-0.999423	-1.5893	-0.870731	-1.40853	-2.29814	-1.08703	-0.562127	-1.40413	-1.78109	-1.39836	-1.92506	-1.68654	-0.270482	-2.134	-2.19148	-0.00959938
-3.6149	-2.83981	-2.69064	-3.39773	-1.48039	-0.313415	-0.440979	-1.68896	-2.15824	-0.344768	0.00705088	-1.13733	-0.657137	-1.20502	-1.26292	-1.27716	-0.598128	-1.17269	-1.71014	-1.56339	-0.45925	-1.11742	-0.351123	0.0590002	-0.583142	-0.999134	-1.58908	-0.866568	-1.40844	-2.29618	-1.0867	-0.562017	-1.40364	-1.78013	-1.39748	-1.92505	-1.68249	-0.267545	-2.13293	-2.1883	-0.00399752
-3.61477	-2.83904	-2.68982	-3.3963	-1.47865	-0.312106	-0.440807	-1.68778	-2.15587	-0.339239	0.00991549	-1.13641	-0.656728	-1.19864	-1.26209	-1.27655	-0.593484	-1.16547	-1.70776	-1.56338	-0.456279	-1.10186	-0.347471	0.0601056	-0.578995	-0.996389	-1.58745	-0.863688	-1.39893	-2.29604	-1.08642	-0.55808	-1.39413	-1.77954	-1.39426	-1.92503	-1.68199	-0.265995	-2.12726	-2.18708	0.00200469
-3.61324	-2.83867	-2.68684	-3.3952	-1.47079	-0.311191	-0.440539	-1.68769	-2.15515	-0.336892	0.011383	-1.13593	-0.656542	-1.18475	-1.25906	-1.27386	-0.592943	-1.15491	-1.70653	-1.56119	-0.454425	-1.1012	-0.347212	0.060781	-0.577434	-0.99581	-1.58732	-0.862642	-1.39529	-2.29517	-1.08413	-0.557701	-1.39271	-1.7795	-1.39306	-1.92486	-1.68197	-0.257627	-2.12649	-2.18346	0.00559854
-3.61147	-2.83568	-2.68671	-3.39493	-1.47059	-0.31073	-0.437858	-1.6872	-2.1547	-0.33419	0.0228487	-1.13498	-0.652674	-1.17404	-1.25653	-1.2716	-0.589826	-1.15021	-1.70646	-1.55448	-0.454114	-1.09997	-0.344245	0.0633598	-0.562963	-0.995736	-1.58653	-0.862367	-1.3917	-2.29502	-1.08107	-0.556175	-1.39088	-1.77915	-1.39303	-1.92467	-1.68193	-0.253651	-2.12505	-2.18257	0.00703753
-3.61023	-2.83444	-2.68576	-3.39264	-1.46876	-0.310375	-0.434173	-1.68629	-2.15428	-0.33383	0.0252148	-1.13267	-0.649741	-1.17126	-1.2545	-1.27145	-0.588979	-1.14909	-1.70642	-1.55053	-0.453628	-1.09907	-0.34322	0.0656252	-0.560409	-0.995074	-1.58252	-0.859872	-1.386	-2.29484	-1.08063	-0.553302	-1.38436	-1.77866	-1.39265	-1.92456	-1.68103	-0.251428	-2.12478	-2.17442	0.00737215
-3.60975	-2.83374	-2.68464	-3.39012	-1.46801	-0.309215	-0.424389	-1.68522	-2.15421	-0.333675	0.0254038	-1.13054	-0.647445	-1.16748	-1.25332	-1.27074	-0.585986	-1.14791	-1.70409	-1.54933	-0.452239	-1.09195	-0.338917	0.0722565	-0.560015	-0.99081	-1.58154	-0.85639	-1.38287	-2.29255	-1.07914	-0.553106	-1.38214	-1.77864	-1.3919	-1.92454	-1.67899	-0.249889	-2.12433	-2.17184	0.0105247
-3.60921	-2.83341	-2.68454	-3.38965	-1.46738	-0.307962	-0.424049	-1.68444	-2.15051	-0.332466	0.0283898	-1.13005	-0.645305	-1.16056	-1.25223	-1.26672	-0.584042	-1.14238	-1.70177	-1.54737	-0.452168	-1.08884	-0.33794	0.0728738	-0.55768	-0.985816	-1.58056	-0.85377	-1.37592	-2.28682	-1.07823	-0.552747	-1.37962	-1.77824	-1.39125	-1.92405	-1.67862	-0.249216	-2.1241	-2.17012	0.014779
-3.60395	-2.83197	-2.68352	-3.38848	-1.46423	-0.307139	-0.41911	-1.68367	-2.14751	-0.331177	0.0379033	-1.12974	-0.644062	-1.15946	-1.25133	-1.26589	-0.581204	-1.14174	-1.69835	-1.54595	-0.44914	-1.08738	-0.336456	0.0737822	-0.556601	-0.979879	-1.57899	-0.851969	-1.37367	-2.28229	-1.07781	-0.551662	-1.37931	-1.77766	-1.39092	-1.92377	-1.67658	-0.249204	-2.12364	-2.1669	0.0195508
-3.60277	-2.83187	-2.67649	-3.38839	-1.46373	-0.305928	-0.418066	-1.68306	-2.14679	-0.330943	0.0419464	-1.12763	-0.640264	-1.15535	-1.25006	-1.26281	-0.581129	-1.13789	-1.69782	-1.53726	-0.448939	-1.08146	-0.333049	0.0756037	-0.552343	-0.973143	-1.57746	-0.851326	-1.36618	-2.27594	-1.0736	-0.550907	-1.37737	-1.7775	-1.39059	-1.92371	-1.67631	-0.242847	-2.11978	-2.16664	0.0244727
-3.60241	-2.83068	-2.67432	-3.38826	-1.46331	-0.305731	-0.416993	-1.68256	-2.1465	-0.329376	0.0495995	-1.12661	-0.639932	-1.14174	-1.24983	-1.26083	-0.580473	-1.13596	-1.69554	-1.53513	-0.448206	-1.07417	-0.331875	0.0763447	-0.549553	-0.971074	-1.57694	-0.851147	-1.35643	-2.27452	-1.07333	-0.546677	-1.3749	-1.77681	-1.39039	-1.92368	-1.67517	-0.238836	-2.11928	-2.15868	0.0280061
-3.601	-2.82961	-2.67383	-3.38824	-1.46292	-0.304687	-0.41672	-1.68255	-2.14536	-0.328668	0.0607986	-1.12331	-0.639751	-1.13435	-1.24708	-1.26058	-0.576665	-1.13365	-1.69229	-1.53382	-0.447685	-1.06638	-0.327004	0.0777503	-0.547751	-0.970893	-1.5747	-0.850927	-1.35624	-2.27344	-1.07178	-0.545087	-1.36848	-1.77603	-1.38854	-1.92334	-1.67447	-0.237368	-2.11919	-2.1556	0.0297443
-3.59999	-2.82771	-2.66834	-3.38666	-1.4598	-0.303589	-0.415896	-1.67959	-2.14155	-0.328624	0.0625486	-1.12149	-0.639407	-1.13228	-1.24647	-1.25641	-0.573563	-1.12555	-1.69204	-1.5284	-0.447669	-1.0608	-0.326767	0.0790196	-0.538025	-0.969668	-1.57455	-0.850915	-1.35532	-2.27193	-1.07155	-0.542619	-1.3684	-1.77601	-1.38841	-1.92234	-1.67166	-0.234412	-2.11907	-2.15528	0.0339676
-3.59988	-2.82715	-2.66542	-3.38612	-1.45973	-0.30254	-0.415777	-1.67743	-2.13893	-0.328029	0.0714515	-1.11769	-0.638331	-1.13182	-1.24366	-1.25568	-0.572819	-1.12485	-1.69097	-1.52761	-0.447317	-1.06028	-0.325732	0.0852887	-0.536775	-0.969339	-1.57212	-0.850369	-1.35373	-2.26987	-1.07154	-0.541402	-1.36745	-1.77585	-1.3877	-1.92145	-1.6707	-0.231967	-2.11575	-2.15422	0.0499572
-3.59897	-2.82664	-2.65812	-3.38525	-1.45885	-0.302314	-0.415245	-1.67673	-2.13681	-0.327358	0.073266	-1.11696	-0.637765	-1.12941	-1.2436	-1.25411	-0.572098	-1.12224	-1.69004	-1.52469	-0.445608	-1.05197	-0.325263	0.0860108	-0.529859	-0.967205	-1.57195	-0.847805	-1.35327	-2.26756	-1.07012	-0.540199	-1.36735	-1.7758	-1.38604	-1.92127	-1.67047	-0.22749	-2.1128	-2.15087	0.0677787
-3.59658	-2.82481	-2.65661	-3.38505	-1.45652	-0.302089	-0.414275	-1.67488	-2.13576	-0.325507	0.0740548	-1.11662	-0.635843	-1.12884	-1.2423	-1.25313	-0.571951	-1.12191	-1.68988	-1.51621	-0.443876	-1.04604	-0.324672	0.0863313	-0.518215	-0.964545	-1.5702	-0.846897	-1.35265	-2.26646	-1.06998	-0.538513	-1.36344	-1.77557	-1.38483	-1.92089	-1.66984	-0.223467	-2.11236	-2.14531	0.0755915
-3.59506	-2.82433	-2.65489	-3.38502	-1.45424	-0.300268	-0.412738	-1.67163	-2.12211	-0.323938	0.0786873	-1.11594	-0.63492	-1.12789	-1.23856	-1.25308	-0.571591	-1.12069	-1.68943	-1.51052	-0.443538	-1.03899	-0.324577	0.0864152	-0.517813	-0.964501	-1.5686	-0.83898	-1.35228	-2.26556	-1.06942	-0.535206	-1.35524	-1.77502	-1.38373	-1.92024	-1.66956	-0.220042	-2.11152	-2.14519	0.0775253
-3.59492	-2.82292	-2.65076	-3.38411	-1.45269	-0.300107	-0.410456	-1.66995	-2.11912	-0.323214	0.0845367	-1.11523	-0.634576	-1.12544	-1.23343	-1.2507	-0.565646	-1.11781	-1.68612	-1.51032	-0.443436	-1.03497	-0.324112	0.0875556	-0.510822	-0.963685	-1.56826	-0.834644	-1.33825	-2.26519	-1.0647	-0.529606	-1.35111	-1.77494	-1.38334	-1.92022	-1.66899	-0.219887	-2.11017	-2.1394	0.0856673
-3.59252	-2.82269	-2.64529	-3.38322	-1.44753	-0.299508	-0.409996	-1.66935	-2.11838	-0.321795	0.0848631	-1.11497	-0.633103	-1.12423	-1.22986	-1.24881	-0.562102	-1.11262	-1.68309	-1.50707	-0.442086	-1.03401	-0.320176	0.0975001	-0.502445	-0.962512	-1.56655	-0.832452	-1.33566	-2.26505	-1.06403	-0.528122	-1.35097	-1.77488	-1.38082	-1.91927	-1.66879	-0.218606	-2.11003	-2.13559	0.0932043
-3.5912	-2.82254	-2.64481	-3.38205	-1.44712	-0.299472	-0.40858	-1.66698	-2.11804	-0.321203	0.0916311	-1.11466	-0.633008	-1.1221	-1.22974	-1.24681	-0.560235	-1.09978	-1.68221	-1.50701	-0.441306	-1.02672	-0.318245	0.0983075	-0.495959	-0.959514	-1.56495	-0.828752	-1.3328	-2.26466	-1.06342	-0.526981	-1.34729	-1.77434	-1.37886	-1.91894	-1.66592	-0.213265	-2.10977	-2.13479	0.0966132
-3.59051	-2.81941	-2.64194	-3.38184	-1.44285	-0.298622	-0.405955	-1.66686	-2.1089	-0.320682	0.0935724	-1.11377	-0.631993	-1.1211	-1.22925	-1.24679	-0.558893	-1.0975	-1.68153	-1.50579	-0.441257	-1.02492	-0.317883	0.100831	-0.493917	-0.958503	-1.56218	-0.826569	-1.31977	-2.26201	-1.06018	-0.52639	-1.34665	-1.77433	-1.37828	-1.91891	-1.66517	-0.209264	-2.10806	-2.13368	0.114033
-3.59022	-2.81935	-2.64052	-3.38149	-1.44166	-0.298504	-0.40461	-1.66613	-2.10621	-0.319564	0.0955669	-1.11257	-0.631182	-1.1162	-1.22708	-1.24585	-0.558882	-1.09599	-1.6798	-1.4989	-0.441106	-1.0183	-0.317758	0.101051	-0.488182	-0.955536	-1.55925	-0.823792	-1.31473	-2.25211	-1.05928	-0.525979	-1.33601	-1.7738	-1.37765	-1.91874	-1.66425	-0.20537	-2.10767	-2.13338	0.118101
-3.58812	-2.81682	-2.64025	-3.38127	-1.43985	-0.29768	-0.402108	-1.66377	-2.10528	-0.318189	0.0978738	-1.11251	-0.630684	-1.10811	-1.22612	-1.24353	-0.558009	-1.09185	-1.67953	-1.49712	-0.439813	-1.01513	-0.317499	0.105813	-0.48728	-0.954866	-1.5591	-0.82129	-1.31005	-2.24293	-1.05792	-0.524408	-1.33496	-1.77375	-1.37706	-1.91819	-1.66418	-0.202403	-2.10725	-2.13337	0.133815
-3.58559	-2.81517	-2.63484	-3.38109	-1.43631	-0.296886	-0.396651	-1.66346	-2.10449	-0.317604	0.102449	-1.11243	-0.630351	-1.1045	-1.22546	-1.24329	-0.557805	-1.08587	-1.6777	-1.49587	-0.439477	-1.01218	-0.316474	0.106205	-0.486855	-0.951686	-1.55269	-0.820698	-1.30999	-2.24207	-1.05729	-0.523852	-1.32845	-1.77371	-1.37508	-1.91746	-1.66191	-0.199413	-2.10488	-2.13272	0.155017
-3.58537	-2.8151	-2.63419	-3.38078	-1.43324	-0.294867	-0.396049	-1.66301	-2.10408	-0.3164	0.103097	-1.11203	-0.630034	-1.10124	-1.22527	-1.24286	-0.554904	-1.08278	-1.67169	-1.49545	-0.439231	-1.00576	-0.312671	0.10758	-0.485952	-0.951066	-1.54967	-0.810407	-1.30909	-2.2395	-1.0568	-0.521035	-1.32093	-1.77331	-1.37403	-1.9172	-1.66188	-0.198053	-2.10241	-2.13186	0.1612
-3.58479	-2.81444	-2.63274	-3.37947	-1.43293	-0.294351	-0.395837	-1.6625	-2.10292	-0.31615	0.10912	-1.1079	-0.629938	-1.09307	-1.2246	-1.24267	-0.553324	-1.07997	-1.66929	-1.49454	-0.438149	-1.00414	-0.310224	0.110668	-0.485265	-0.950692	-1.54957	-0.810158	-1.30888	-2.2361	-1.05661	-0.519014	-1.31666	-1.77226	-1.37272	-1.91663	-1.66114	-0.192425	-2.10108	-2.13126	0.16283
-3.58142	-2.81359	-2.63236	-3.3774	-1.42884	-0.293701	-0.394529	-1.66029	-2.10092	-0.315287	0.122472	-1.10787	-0.629287	-1.08624	-1.2241	-1.23977	-0.55172	-1.07859	-1.66925	-1.4943	-0.435742	-1.00363	-0.307312	0.11144	-0.482654	-0.950397	-1.54893	-0.809374	-1.30738	-2.23522	-1.05606	-0.518554	-1.31432	-1.77219	-1.37209	-1.91645	-1.66103	-0.184722	-2.10089	-2.12912	0.181523
-3.58044	-2.81165	-2.63031	-3.3771	-1.42769	-0.292898	-0.394016	-1.66011	-2.0974	-0.314936	0.126096	-1.1065	-0.626157	-1.08266	-1.22398	-1.23817	-0.551481	-1.07592	-1.66727	-1.49401	-0.434716	-0.987086	-0.304522	0.111702	-0.480094	-0.943959	-1.54637	-0.808374	-1.30657	-2.235	-1.05602	-0.517295	-1.31031	-1.77075	-1.37186	-1.91629	-1.65988	-0.184505	-2.1005	-2.12896	0.183571
-3.57904	-2.81152	-2.62912	-3.37674	-1.42206	-0.291082	-0.392414	-1.65886	-2.09601	-0.313038	0.133537	-1.10594	-0.625394	-1.08235	-1.22036	-1.23731	-0.548763	-1.07285	-1.6662	-1.4936	-0.433673	-0.981276	-0.301078	0.1121	-0.477428	-0.942557	-1.54321	-0.80517	-1.30333	-2.23018	-1.04784	-0.51722	-1.30476	-1.77054	-1.37081	-1.91628	-1.6585	-0.18378	-2.09684	-2.12872	0.184961
-3.57849	-2.80975	-2.62645	-3.37485	-1.42133	-0.290504	-0.39177	-1.6582	-2.09308	-0.310618	0.138033	-1.10212	-0.624243	-1.08167	-1.21656	-1.23531	-0.548633	-1.06949	-1.66564	-1.49274	-0.433585	-0.978876	-0.300827	0.114234	-0.470928	-0.942103	-1.54173	-0.803969	-1.30089	-2.2212	-1.04739	-0.516794	-1.29813	-1.77045	-1.36973	-1.91614	-1.65788	-0.182135	-2.0948	-2.1267	0.208696
-3.57813	-2.80667	-2.62338	-3.37434	-1.41994	-0.290294	-0.391673	-1.65769	-2.09059	-0.309969	0.142079	-1.09983	-0.624233	-1.07752	-1.21468	-1.23435	-0.548339	-1.069	-1.66226	-1.48865	-0.433294	-0.972037	-0.298776	0.115052	-0.469106	-0.941454	-1.54134	-0.801285	-1.2921	-2.21826	-1.04667	-0.515838	-1.29747	-1.77043	-1.36894	-1.91612	-1.65769	-0.176907	-2.09444	-2.12629	0.209101
-3.57808	-2.80641	-2.61925	-3.37409	-1.41681	-0.289697	-0.390181	-1.65704	-2.09004	-0.307618	0.147569	-1.09959	-0.622365	-1.07285	-1.21023	-1.23306	-0.547095	-1.06239	-1.65837	-1.48561	-0.432118	-0.967745	-0.298229	0.115113	-0.466342	-0.941181	-1.54009	-0.801038	-1.28699	-2.2159	-1.04653	-0.507978	-1.29706	-1.77023	-1.36867	-1.91594	-1.65747	-0.175601	-2.09335	-2.12516	0.2097
-3.57664	-2.8049	-2.61822	-3.37328	-1.41512	-0.28917	-0.389709	-1.65407	-2.08799	-0.305729	0.160932	-1.09838	-0.621791	-1.06965	-1.20836	-1.23187	-0.545673	-1.0609	-1.65717	-1.48524	-0.431889	-0.965354	-0.297322	0.119822	-0.458791	-0.940866	-1.53971	-0.800122	-1.28445	-2.21163	-1.04502	-0.507039	-1.29489	-1.76998	-1.36728	-1.91586	-1.65698	-0.168878	-2.09259	-2.12414	0.210472
-3.57628	-2.79783	-2.6173	-3.37174	-1.4101	-0.288348	-0.384339	-1.65381	-2.08586	-0.305614	0.167442	-1.09834	-0.621178	-1.06942	-1.20627	-1.23161	-0.545466	-1.05877	-1.65574	-1.48216	-0.430142	-0.963928	-0.29504	0.120953	-0.458085	-0.93793	-1.53763	-0.797219	-1.28014	-2.21102	-1.04477	-0.506263	-1.29483	-1.76989	-1.36597	-1.91581	-1.6554	-0.158737	-2.09215	-2.12371	0.211778
-3.5762	-2.79781	-2.61511	-3.37158	-1.40521	-0.287901	-0.38354	-1.65069	-2.08579	-0.304998	0.171103	-1.09484	-0.620072	-1.06619	-1.205	-1.2263	-0.541894	-1.05857	-1.64729	-1.48183	-0.428562	-0.959687	-0.294782	0.121854	-0.456333	-0.937043	-1.53704	-0.796062	-1.27972	-2.20833	-1.0421	-0.502711	-1.29376	-1.76973	-1.365	-1.9155	-1.65483	-0.156187	-2.09165	-2.12083	0.217328
-3.57613	-2.79764	-2.61371	-3.37059	-1.40413	-0.287894	-0.383336	-1.6483	-2.08443	-0.303823	0.174317	-1.0891	-0.619542	-1.05597	-1.20478	-1.22596	-0.541108	-1.05603	-1.63893	-1.47662	-0.427542	-0.95893	-0.294665	0.123269	-0.453222	-0.932288	-1.5336	-0.795843	-1.27189	-2.20813	-1.0394	-0.499137	-1.2936	-1.76856	-1.36349	-1.91522	-1.6518	-0.154832	-2.08958	-2.1193	0.223553
-3.57527	-2.79755	-2.61087	-3.36936	-1.40403	-0.287246	-0.382915	-1.64363	-2.07895	-0.30372	0.175198	-1.08574	-0.618329	-1.05487	-1.20403	-1.22294	-0.539309	-1.04602	-1.63882	-1.47366	-0.427535	-0.958196	-0.293734	0.123343	-0.44539	-0.931305	-1.53259	-0.794917	-1.26135	-2.20641	-1.03936	-0.498589	-1.28933	-1.76832	-1.36326	-1.91516	-1.65165	-0.147188	-2.08952	-2.11781	0.226753
-3.57324	-2.79642	-2.6106	-3.36845	-1.40312	-0.286943	-0.380207	-1.6418	-2.07755	-0.302563	0.175714	-1.08444	-0.617609	-1.0548	-1.20342	-1.22054	-0.538271	-1.04464	-1.63375	-1.47022	-0.426515	-0.954587	-0.293624	0.124167	-0.440345	-0.930243	-1.52903	-0.791511	-1.26076	-2.20336	-1.03909	-0.495934	-1.28293	-1.76811	-1.3602	-1.91484	-1.65148	-0.147165	-2.08946	-2.11559	0.228469
-3.5724	-2.79509	-2.60782	-3.3684	-1.39962	-0.286353	-0.376626	-1.64164	-2.07444	-0.29981	0.189562	-1.08387	-0.617569	-1.04852	-1.2032	-1.22042	-0.537603	-1.04267	-1.63067	-1.47001	-0.42513	-0.952112	-0.291822	0.124178	-0.438131	-0.928878	-1.52876	-0.788787	-1.26062	-2.20228	-1.0371	-0.495921	-1.26873	-1.76786	-1.35535	-1.9148	-1.65112	-0.144742	-2.08584	-2.11179	0.232499
-3.5691	-2.79486	-2.60627	-3.36831	-1.39959	-0.284882	-0.373219	-1.64136	-2.07305	-0.298721	0.193179	-1.08219	-0.615751	-1.04701	-1.20217	-1.21922	-0.536992	-1.03201	-1.63064	-1.46993	-0.425008	-0.946775	-0.288773	0.124246	-0.434797	-0.928579	-1.52793	-0.788613	-1.2534	-2.20133	-1.03516	-0.493679	-1.26756	-1.76762	-1.35394	-1.91471	-1.65012	-0.141325	-2.08467	-2.11021	0.234063
-3.56715	-2.79476	-2.60074	-3.3677	-1.39887	-0.284371	-0.372049	-1.6391	-2.0659	-0.297695	0.20471	-1.08161	-0.613866	-1.04151	-1.20055	-1.21734	-0.535029	-1.02368	-1.62699	-1.46556	-0.423743	-0.945926	-0.285525	0.125561	-0.429715	-0.928375	-1.52404	-0.787893	-1.25035	-2.19845	-1.03423	-0.489261	-1.2641	-1.7672	-1.35224	-1.91467	-1.64988	-0.139959	-2.08415	-2.10772	0.237297
-3.56545	-2.79302	-2.60001	-3.36752	-1.39642	-0.283833	-0.37092	-1.6376	-2.06268	-0.29655	0.222214	-1.0811	-0.613179	-1.04054	-1.19742	-1.21689	-0.530292	-1.01678	-1.62696	-1.46505	-0.423489	-0.945499	-0.284272	0.128519	-0.424046	-0.927304	-1.51571	-0.787098	-1.24626	-2.19636	-1.0339	-0.48833	-1.26347	-1.76701	-1.35195	-1.9145	-1.64946	-0.139695	-2.08376	-2.10483	0.242984
-3.56444	-2.79267	-2.59929	-3.36636	-1.39585	-0.282149	-0.370645	-1.63715	-2.05929	-0.296072	0.226344	-1.08044	-0.6131	-1.03993	-1.19616	-1.21632	-0.528764	-1.01641	-1.62288	-1.45814	-0.423182	-0.944759	-0.284092	0.128689	-0.419551	-0.924289	-1.51388	-0.785484	-1.24102	-2.19548	-1.03168	-0.4866	-1.25828	-1.76698	-1.35123	-1.91412	-1.6485	-0.13602	-2.08376	-2.10242	0.245249
-3.56367	-2.79128	-2.59927	-3.36589	-1.39566	-0.281369	-0.370542	-1.63676	-2.05649	-0.294853	0.227954	-1.07957	-0.612176	-1.03828	-1.19489	-1.21512	-0.528738	-1.01599	-1.61865	-1.45676	-0.421002	-0.941341	-0.283601	0.131353	-0.417838	-0.920625	-1.51356	-0.77931	-1.23735	-2.1952	-1.03077	-0.486201	-1.25529	-1.76695	-1.35081	-1.91409	-1.6483	-0.133822	-2.08054	-2.10147	0.247049
-3.56358	-2.78896	-2.59605	-3.36569	-1.39473	-0.280309	-0.366225	-1.63486	-2.05231	-0.294652	0.245958	-1.07866	-0.610727	-1.03814	-1.19014	-1.21213	-0.528302	-1.01388	-1.61722	-1.45306	-0.420119	-0.937854	-0.283378	0.132396	-0.417061	-0.917623	-1.51207	-0.778774	-1.23011	-2.19289	-1.03019	-0.485107	-1.23311	-1.76611	-1.35044	-1.91393	-1.64633	-0.129501	-2.07823	-2.09949	0.24732
-3.56353	-2.78727	-2.58791	-3.36528	-1.39345	-0.279281	-0.364766	-1.63476	-2.04858	-0.29414	0.246522	-1.07765	-0.609337	-1.03729	-1.18929	-1.21057	-0.526039	-1.00398	-1.61688	-1.44784	-0.418842	-0.932728	-0.28328	0.133652	-0.414312	-0.91308	-1.51169	-0.77762	-1.2285	-2.19278	-1.02984	-0.484816	-1.23001	-1.76585	-1.35031	-1.9136	-1.64506	-0.126435	-2.07738	-2.09908	0.259287
-3.56347	-2.78694	-2.58766	-3.36441	-1.3897	-0.279255	-0.363613	-1.63462	-2.04834	-0.293042	0.259766	-1.07622	-0.607642	-1.03636	-1.18778	-1.20828	-0.525059	-1.00396	-1.61665	-1.44519	-0.418429	-0.932567	-0.281401	0.133882	-0.410677	-0.911478	-1.5111	-0.776602	-1.22545	-2.19268	-1.02911	-0.483051	-1.22018	-1.76488	-1.3461	-1.91354	-1.64475	-0.124552	-2.07495	-2.09876	0.26083
-3.56257	-2.78692	-2.58493	-3.36404	-1.38901	-0.278783	-0.361273	-1.63419	-2.04454	-0.291859	0.26029	-1.07444	-0.606916	-1.03583	-1.18695	-1.20745	-0.524015	-1.0038	-1.61384	-1.44479	-0.41639	-0.932328	-0.280481	0.135272	-0.407461	-0.909198	-1.50826	-0.776588	-1.21925	-2.18802	-1.02813	-0.480544	-1.22015	-1.76473	-1.3461	-1.91346	-1.6445	-0.120775	-2.07487	-2.0985	0.272447
-3.56218	-2.78509	-2.58459	-3.36183	-1.38893	-0.278755	-0.359841	-1.63127	-2.03669	-0.291746	0.26173	-1.07423	-0.60683	-1.03337	-1.18656	-1.20549	-0.523209	-1.0022	-1.61352	-1.44403	-0.415913	-0.930368	-0.277151	0.136103	-0.404515	-0.908605	-1.50639	-0.775714	-1.21789	-2.18787	-1.02753	-0.479963	-1.21982	-1.7646	-1.34314	-1.91313	-1.64322	-0.118798	-2.07459	-2.09736	0.274323
-3.56175	-2.78473	-2.5831	-3.36135	-1.38287	-0.278461	-0.359703	-1.62784	-2.03639	-0.290012	0.262926	-1.07335	-0.605943	-1.03271	-1.18459	-1.20503	-0.522775	-0.999964	-1.61039	-1.44369	-0.41521	-0.927226	-0.276929	0.141236	-0.403636	-0.906629	-1.50618	-0.772306	-1.21388	-2.18582	-1.02308	-0.479833	-1.21932	-1.76446	-1.34274	-1.91301	-1.64283	-0.113968	-2.07382	-2.09643	0.280732
-3.56158	-2.78448	-2.58122	-3.36121	-1.3825	-0.278315	-0.359265	-1.62704	-2.03615	-0.289172	0.263222	-1.07211	-0.60594	-1.03245	-1.18432	-1.20277	-0.520336	-0.999906	-1.60689	-1.44003	-0.414264	-0.915463	-0.276433	0.141857	-0.402229	-0.906467	-1.50561	-0.771737	-1.21371	-2.18401	-1.02293	-0.476483	-1.21677	-1.76364	-1.34193	-1.91263	-1.64276	-0.109788	-2.0701	-2.09589	0.293645
-3.56144	-2.78446	-2.57993	-3.36097	-1.38177	-0.278115	-0.357797	-1.62436	-2.03571	-0.287735	0.266081	-1.06805	-0.603935	-1.03237	-1.18393	-1.1996	-0.518053	-0.999236	-1.60588	-1.43976	-0.411892	-0.915199	-0.274291	0.144153	-0.400838	-0.905845	-1.50171	-0.770459	-1.20422	-2.18249	-1.02171	-0.47613	-1.21627	-1.76341	-1.34163	-1.91257	-1.64226	-0.102514	-2.06562	-2.09578	0.295137
-3.55962	-2.78252	-2.57605	-3.36047	-1.38061	-0.277612	-0.356444	-1.62416	-2.02872	-0.285682	0.278392	-1.0674	-0.603546	-1.03047	-1.18196	-1.19922	-0.517854	-0.996391	-1.60209	-1.43942	-0.410827	-0.915065	-0.273217	0.145449	-0.398412	-0.905736	-1.50153	-0.768015	-1.20363	-2.17609	-1.02079	-0.475037	-1.21161	-1.7634	-1.3413	-1.91162	-1.64216	-0.0989131	-2.06375	-2.09144	0.297956
-3.55725	-2.782	-2.57495	-3.35899	-1.37706	-0.276985	-0.354079	-1.6224	-2.02671	-0.285164	0.279838	-1.06571	-0.603358	-1.02575	-1.18076	-1.19909	-0.517772	-0.995955	-1.60141	-1.43896	-0.410426	-0.914465	-0.272935	0.146485	-0.394378	-0.904386	-1.50019	-0.766253	-1.20108	-2.1738	-1.0206	-0.474765	-1.20495	-1.76319	-1.33915	-1.9115	-1.64047	-0.0988677	-2.06372	-2.08647	0.324157
-3.55397	-2.7816	-2.56911	-3.35891	-1.37414	-0.276351	-0.349131	-1.62219	-2.02234	-0.283912	0.286499	-1.06462	-0.603169	-1.02493	-1.17991	-1.19629	-0.517432	-0.99522	-1.59844	-1.43585	-0.408138	-0.911391	-0.272875	0.14848	-0.393799	-0.901726	-1.49846	-0.766102	-1.19679	-2.17366	-1.02032	-0.47458	-1.20204	-1.7631	-1.33606	-1.91135	-1.63994	-0.094713	-2.06301	-2.08644	0.330121
-3.5519	-2.78111	-2.56674	-3.35884	-1.37336	-0.276207	-0.347938	-1.61922	-2.02155	-0.281094	0.301045	-1.06407	-0.601594	-1.01107	-1.17677	-1.19432	-0.517008	-0.994154	-1.59806	-1.43409	-0.407574	-0.910647	-0.272175	0.150346	-0.391891	-0.901068	-1.49655	-0.761971	-1.19631	-2.17354	-1.01695	-0.472129	-1.19708	-1.76224	-1.33478	-1.91077	-1.63966	-0.0931608	-2.0629	-2.08328	0.332678
-3.5509	-2.77947	-2.55676	-3.35824	-1.37074	-0.275408	-0.346735	-1.61909	-2.01355	-0.278939	0.324666	-1.06359	-0.598342	-1.00474	-1.17664	-1.1934	-0.516231	-0.990725	-1.59261	-1.43374	-0.405147	-0.906961	-0.270947	0.15082	-0.391089	-0.899551	-1.49411	-0.75597	-1.19251	-2.17293	-1.01669	-0.47195	-1.18706	-1.7622	-1.33383	-1.91046	-1.63692	-0.0853185	-2.06262	-2.08311	0.339415
-3.54868	-2.77884	-2.55422	-3.35795	-1.36886	-0.2751	-0.344273	-1.61877	-2.00868	-0.278357	0.3256	-1.06031	-0.595966	-1.00322	-1.17447	-1.19145	-0.514012	-0.981527	-1.59232	-1.43218	-0.404884	-0.898048	-0.270765	0.15153	-0.386021	-0.898759	-1.49342	-0.753029	-1.18344	-2.17184	-1.01653	-0.471157	-1.18419	-1.7612	-1.33215	-1.91036	-1.63589	-0.0780353	-2.06259	-2.08212	0.343634
-3.54663	-2.77796	-2.55391	-3.35769	-1.36859	-0.274414	-0.341419	-1.61554	-2.00643	-0.277647	0.380403	-1.05909	-0.594261	-1.00254	-1.17439	-1.18928	-0.510224	-0.980486	-1.58899	-1.43089	-0.402502	-0.891399	-0.267783	0.155749	-0.3828	-0.896899	-1.49117	-0.750986	-1.18253	-2.17178	-1.01512	-0.470093	-1.16876	-1.76107	-1.33206	-1.9103	-1.63573	-0.0767479	-2.06134	-2.08083	0.362859
-3.54492	-2.77564	-2.5512	-3.35657	-1.36705	-0.273938	-0.341167	-1.61461	-2.00434	-0.27748	0.380746	-1.05709	-0.58956	-1.00026	-1.17436	-1.18792	-0.509824	-0.979314	-1.58712	-1.42828	-0.398534	-0.889425	-0.265677	0.155871	-0.381082	-0.896597	-1.48951	-0.743032	-1.18145	-2.16828	-1.01037	-0.469267	-1.16153	-1.76104	-1.33107	-1.91026	-1.63513	-0.0766963	-2.06024	-2.07444	0.368578
-3.54424	-2.7732	-2.54715	-3.35536	-1.36639	-0.273821	-0.339063	-1.61417	-2.00053	-0.276267	0.393746	-1.05675	-0.588141	-0.997578	-1.17345	-1.18625	-0.509549	-0.977948	-1.58395	-1.42755	-0.398293	-0.884249	-0.265414	0.157561	-0.379392	-0.896233	-1.48834	-0.742785	-1.17867	-2.16628	-1.00949	-0.468987	-1.15752	-1.7604	-1.33082	-1.91016	-1.63396	-0.0730111	-2.0568	-2.07241	0.372173
-3.54175	-2.77261	-2.54543	-3.35529	-1.36589	-0.273758	-0.33863	-1.61271	-1.99709	-0.272959	0.403322	-1.05659	-0.588038	-0.994362	-1.17279	-1.18607	-0.507425	-0.973168	-1.58292	-1.4271	-0.397522	-0.883228	-0.265345	0.157903	-0.377271	-0.896001	-1.48761	-0.742733	-1.17671	-2.15576	-1.00857	-0.467929	-1.15229	-1.76024	-1.33026	-1.9096	-1.6334	-0.0703341	-2.05432	-2.0691	0.379641
-3.5398	-2.77075	-2.54408	-3.35513	-1.36548	-0.273392	-0.33657	-1.60968	-1.99599	-0.271725	0.403576	-1.05546	-0.58633	-0.994155	-1.17238	-1.18526	-0.506733	-0.97297	-1.58025	-1.42544	-0.397419	-0.88245	-0.262469	0.160662	-0.376998	-0.892232	-1.48715	-0.737355	-1.17249	-2.1556	-1.00791	-0.466635	-1.15196	-1.75971	-1.32891	-1.90959	-1.63232	-0.0699286	-2.05394	-2.06754	0.382189
-3.53829	-2.77062	-2.54229	-3.35484	-1.36491	-0.272762	-0.332414	-1.60851	-1.99223	-0.271489	0.404187	-1.05391	-0.585829	-0.992899	-1.17208	-1.18431	-0.506562	-0.972591	-1.57867	-1.4252	-0.396908	-0.875742	-0.262432	0.162979	-0.376556	-0.891882	-1.48594	-0.736883	-1.17182	-2.1551	-1.00764	-0.466066	-1.15178	-1.75966	-1.32847	-1.90958	-1.63226	-0.0698419	-2.05381	-2.06722	0.385436
-3.53653	-2.77018	-2.54123	-3.35482	-1.36478	-0.272646	-0.330303	-1.60808	-1.9908	-0.269618	0.407508	-1.05227	-0.585	-0.985086	-1.17204	-1.17958	-0.506256	-0.961422	-1.57866	-1.42503	-0.396245	-0.875507	-0.2614	0.16573	-0.374746	-0.887915	-1.48412	-0.732931	-1.16982	-2.1536	-1.00486	-0.465714	-1.14777	-1.75945	-1.32648	-1.90932	-1.63111	-0.0601968	-2.05366	-2.06702	0.386422
-3.53524	-2.7672	-2.53915	-3.35462	-1.36452	-0.272465	-0.329088	-1.60616	-1.9872	-0.269107	0.409812	-1.05181	-0.583614	-0.984588	-1.17062	-1.17945	-0.504851	-0.956357	-1.57856	-1.4237	-0.396116	-0.871902	-0.259755	0.165869	-0.374463	-0.884088	-1.48387	-0.730103	-1.16817	-2.14756	-1.00391	-0.464361	-1.14269	-1.75941	-1.32648	-1.90924	-1.62981	-0.0540814	-2.0527	-2.06295	0.394177
-3.53151	-2.76623	-2.53725	-3.35417	-1.36349	-0.271633	-0.328289	-1.60473	-1.98658	-0.268595	0.409979	-1.05096	-0.582498	-0.970927	-1.16781	-1.17902	-0.502442	-0.953908	-1.57708	-1.42357	-0.394469	-0.868644	-0.256407	0.166424	-0.369854	-0.880803	-1.48172	-0.729887	-1.16004	-2.14713	-1.00364	-0.463637	-1.13304	-1.75932	-1.32376	-1.90902	-1.62951	-0.0533181	-2.05109	-2.06234	0.396539
-3.53059	-2.76611	-2.53267	-3.3529	-1.36334	-0.27141	-0.327774	-1.60363	-1.98631	-0.266745	0.432159	-1.04787	-0.582363	-0.967096	-1.16652	-1.17837	-0.50168	-0.949106	-1.57581	-1.42276	-0.394383	-0.858911	-0.255936	0.167063	-0.367817	-0.879235	-1.48042	-0.728996	-1.15664	-2.14559	-0.997736	-0.461926	-1.13267	-1.7592	-1.32352	-1.90795	-1.62791	-0.0502807	-2.05033	-2.06107	0.401865
-3.53006	-2.76445	-2.53152	-3.3516	-1.36295	-0.270313	-0.326999	-1.60202	-1.98568	-0.266112	0.433367	-1.04525	-0.581713	-0.966209	-1.16511	-1.17747	-0.499342	-0.94581	-1.57171	-1.42192	-0.393687	-0.858452	-0.25537	0.168793	-0.367674	-0.873326	-1.47869	-0.728467	-1.15638	-2.14482	-0.994387	-0.458818	-1.13191	-1.7591	-1.32335	-1.90746	-1.62682	-0.0410806	-2.05031	-2.06094	0.412333
-3.52846	-2.76428	-2.52772	-3.35124	-1.35981	-0.268914	-0.324286	-1.60145	-1.98485	-0.265871	0.437763	-1.04481	-0.581303	-0.962529	-1.16483	-1.17699	-0.499104	-0.939474	-1.57151	-1.42165	-0.393371	-0.853626	-0.255339	0.173092	-0.356898	-0.870582	-1.47847	-0.728262	-1.15101	-2.14333	-0.989294	-0.458059	-1.12904	-1.75903	-1.3232	-1.90715	-1.62481	-0.0368323	-2.04845	-2.06082	0.427258
-3.52845	-2.76425	-2.5255	-3.3509	-1.35681	-0.268622	-0.322965	-1.6008	-1.98415	-0.265699	0.46383	-1.04475	-0.580821	-0.9619	-1.16423	-1.17628	-0.499007	-0.934351	-1.57123	-1.42113	-0.393118	-0.852233	-0.253821	0.174884	-0.355559	-0.865527	-1.47773	-0.727585	-1.15022	-2.14249	-0.989067	-0.45705	-1.1193	-1.75846	-1.32304	-1.9071	-1.62449	-0.0366512	-2.04809	-2.05828	0.429776
-3.52795	-2.76407	-2.52071	-3.35054	-1.35502	-0.268575	-0.321856	-1.59802	-1.98219	-0.265475	0.492304	-1.04365	-0.580803	-0.961283	-1.16226	-1.17496	-0.498294	-0.931644	-1.56865	-1.41871	-0.392115	-0.850485	-0.253142	0.175876	-0.346232	-0.865253	-1.47768	-0.725593	-1.14983	-2.14221	-0.986933	-0.456529	-1.11883	-1.75833	-1.32232	-1.90708	-1.62417	-0.0329152	-2.04762	-2.05754	0.431655
-3.52393	-2.76386	-2.52017	-3.35046	-1.35467	-0.267838	-0.318626	-1.59799	-1.98146	-0.264984	0.493201	-1.04292	-0.579209	-0.960215	-1.16149	-1.17331	-0.495765	-0.93121	-1.56854	-1.41757	-0.392081	-0.847241	-0.251762	0.176146	-0.338405	-0.864097	-1.47553	-0.725375	-1.14894	-2.14098	-0.986668	-0.452933	-1.11817	-1.75824	-1.32151	-1.90707	-1.62355	-0.0313361	-2.04642	-2.05539	0.434313
-3.52301	-2.76366	-2.52015	-3.34965	-1.35208	-0.267194	-0.318304	-1.59751	-1.97992	-0.264757	0.520654	-1.04074	-0.57918	-0.959165	-1.16053	-1.17322	-0.495211	-0.927298	-1.56682	-1.41739	-0.391832	-0.845721	-0.251693	0.176694	-0.335587	-0.863992	-1.47403	-0.723148	-1.14798	-2.13922	-0.984824	-0.451909	-1.11485	-1.75811	-1.31788	-1.90696	-1.62112	-0.0312417	-2.0441	-2.05526	0.436678
-3.52294	-2.75975	-2.51525	-3.34894	-1.35123	-0.26674	-0.317971	-1.5941	-1.97915	-0.262428	0.541287	-1.04041	-0.577475	-0.954757	-1.15866	-1.17284	-0.493848	-0.927226	-1.5664	-1.4123	-0.390993	-0.845621	-0.251075	0.177716	-0.331174	-0.861657	-1.47286	-0.722758	-1.14743	-2.13839	-0.982247	-0.451812	-1.10425	-1.75788	-1.31645	-1.90689	-1.61944	-0.026745	-2.04229	-2.05471	0.445834
-3.52111	-2.75928	-2.5129	-3.34847	-1.35014	-0.266045	-0.315042	-1.59353	-1.97721	-0.261908	0.552365	-1.04038	-0.577451	-0.953051	-1.15816	-1.17185	-0.491898	-0.924259	-1.56519	-1.41189	-0.3867	-0.842483	-0.250389	0.178045	-0.323473	-0.857652	-1.47045	-0.722582	-1.14435	-2.13732	-0.980826	-0.451528	-1.1029	-1.75773	-1.31181	-1.90635	-1.61778	-0.0243536	-2.04183	-2.05422	0.449623
-3.51978	-2.75845	-2.51219	-3.34762	-1.34923	-0.265867	-0.314569	-1.59265	-1.9772	-0.261719	0.558041	-1.04005	-0.577014	-0.947638	-1.1558	-1.1716	-0.491878	-0.924056	-1.55878	-1.4107	-0.38665	-0.837086	-0.246756	0.178373	-0.320241	-0.85583	-1.47043	-0.721035	-1.14109	-2.13459	-0.980517	-0.449718	-1.09628	-1.7576	-1.31142	-1.90615	-1.61607	-0.018918	-2.03966	-2.0537	0.459064
-3.51967	-2.75762	-2.51203	-3.34731	-1.34842	-0.265719	-0.30906	-1.59075	-1.97397	-0.261554	0.57585	-1.0391	-0.576308	-0.944079	-1.15519	-1.17102	-0.49173	-0.922162	-1.55797	-1.40861	-0.385215	-0.832255	-0.243287	0.180912	-0.315545	-0.853423	-1.46952	-0.720135	-1.14048	-2.13425	-0.980231	-0.447671	-1.09227	-1.75759	-1.31098	-1.90603	-1.61569	-0.0186737	-2.03843	-2.05045	0.46812
-3.51855	-2.75651	-2.51051	-3.34672	-1.34753	-0.264903	-0.305267	-1.59	-1.97213	-0.259035	0.592916	-1.03658	-0.574983	-0.941493	-1.15445	-1.16953	-0.491593	-0.921646	-1.55401	-1.40823	-0.384174	-0.828301	-0.242264	0.181736	-0.311246	-0.851439	-1.4674	-0.717299	-1.13707	-2.12873	-0.980187	-0.447453	-1.09092	-1.75742	-1.31096	-1.90587	-1.61466	-0.0143745	-2.03834	-2.04887	0.482124
-3.51832	-2.75562	-2.50929	-3.34671	-1.34594	-0.264642	-0.305059	-1.58846	-1.97157	-0.258794	0.594042	-1.03575	-0.574434	-0.941211	-1.15094	-1.16953	-0.490387	-0.916595	-1.55161	-1.40155	-0.382967	-0.826348	-0.241852	0.18254	-0.309758	-0.848661	-1.46712	-0.716666	-1.13605	-2.12867	-0.978992	-0.446409	-1.08274	-1.75727	-1.31036	-1.9054	-1.61397	-0.00843664	-2.03743	-2.04741	0.490939
-3.51811	-2.75559	-2.50897	-3.3445	-1.3456	-0.264057	-0.302568	-1.5812	-1.97001	-0.258408	0.626178	-1.03386	-0.573676	-0.9387	-1.14958	-1.16442	-0.489997	-0.915517	-1.54681	-1.40111	-0.382181	-0.82411	-0.240179	0.185013	-0.306454	-0.848595	-1.46484	-0.716263	-1.13363	-2.12545	-0.977211	-0.445879	-1.08247	-1.75684	-1.30745	-1.90531	-1.61291	-0.00225523	-2.03609	-2.04722	0.495137
-3.51803	-2.75545	-2.50693	-3.34445	-1.34523	-0.263834	-0.300889	-1.58083	-1.96523	-0.258027	0.629187	-1.03366	-0.573335	-0.937624	-1.14874	-1.16212	-0.489707	-0.911605	-1.54554	-1.40054	-0.377072	-0.81504	-0.239191	0.186889	-0.305222	-0.848157	-1.45847	-0.715447	-1.13351	-2.12456	-0.976488	-0.442724	-1.07575	-1.75645	-1.30736	-1.90477	-1.61191	-0.00152886	-2.03559	-2.04213	0.503081
-3.51539	-2.75287	-2.50574	-3.34299	-1.34466	-0.26282	-0.298793	-1.58015	-1.96207	-0.258027	0.633021	-1.03316	-0.572745	-0.932863	-1.148	-1.16208	-0.489611	-0.911439	-1.54476	-1.39734	-0.375385	-0.800882	-0.237931	0.187202	-0.301453	-0.844466	-1.45681	-0.714449	-1.13276	-2.12365	-0.975179	-0.441864	-1.07231	-1.75605	-1.30659	-1.90452	-1.61134	0.000846985	-2.03437	-2.03916	0.504701
-3.51503	-2.75215	-2.50463	-3.34258	-1.34419	-0.262561	-0.296945	-1.57971	-1.96004	-0.255891	0.657285	-1.03207	-0.572183	-0.928261	-1.14789	-1.16176	-0.488341	-0.90688	-1.53867	-1.38981	-0.372983	-0.796797	-0.237422	0.187724	-0.295253	-0.840916	-1.45634	-0.712074	-1.1289	-2.12341	-0.975045	-0.439823	-1.07141	-1.75603	-1.30451	-1.90432	-1.61117	0.00140896	-2.03361	-2.03418	0.51031
-3.51492	-2.74949	-2.50354	-3.34178	-1.3431	-0.262213	-0.296637	-1.5795	-1.95979	-0.255313	0.679234	-1.03189	-0.571618	-0.924524	-1.14718	-1.16092	-0.48793	-0.905071	-1.53849	-1.38082	-0.367788	-0.796745	-0.23667	0.188401	-0.276764	-0.840282	-1.4518	-0.711092	-1.11671	-2.11894	-0.974716	-0.43975	-1.07118	-1.75592	-1.3017	-1.90404	-1.60937	0.00309921	-2.03357	-2.02767	0.515429
-3.51139	-2.7478	-2.50202	-3.34161	-1.34249	-0.25918	-0.294305	-1.57822	-1.95936	-0.253256	0.691073	-1.03091	-0.569375	-0.912801	-1.14697	-1.15964	-0.486375	-0.904295	-1.53693	-1.37899	-0.366693	-0.795537	-0.231667	0.189437	-0.273953	-0.839544	-1.44863	-0.709377	-1.11244	-2.11424	-0.97324	-0.439306	-1.06605	-1.75589	-1.29997	-1.90359	-1.60936	0.00542325	-2.03215	-2.02594	0.519139
-3.51062	-2.7478	-2.50064	-3.34048	-1.34003	-0.258516	-0.292961	-1.57795	-1.95767	-0.250168	0.714349	-1.02988	-0.568869	-0.912378	-1.14682	-1.15959	-0.48461	-0.903773	-1.53626	-1.37563	-0.364596	-0.795444	-0.228199	0.189592	-0.271831	-0.836914	-1.44654	-0.708137	-1.11075	-2.11339	-0.969588	-0.437372	-1.0657	-1.75563	-1.29929	-1.9031	-1.60854	0.00700783	-2.032	-2.02327	0.51947
-3.50955	-2.74671	-2.49981	-3.34013	-1.33998	-0.258515	-0.28412	-1.57674	-1.95724	-0.249872	0.756937	-1.02873	-0.567981	-0.911236	-1.14592	-1.15826	-0.482743	-0.902787	-1.53513	-1.37308	-0.363592	-0.789515	-0.225869	0.189964	-0.262542	-0.833824	-1.44526	-0.70581	-1.10978	-2.11252	-0.966733	-0.436483	-1.06379	-1.75541	-1.29862	-1.90291	-1.60847	0.0100118	-2.0319	-2.02253	0.526311
-3.50955	-2.74615	-2.49718	-3.33962	-1.33895	-0.257452	-0.283891	-1.57665	-1.95671	-0.247773	0.759507	-1.02779	-0.567621	-0.907275	-1.14468	-1.15658	-0.482093	-0.899708	-1.53328	-1.36314	-0.363337	-0.787474	-0.225583	0.190163	-0.237847	-0.832365	-1.44471	-0.70225	-1.10884	-2.11234	-0.964031	-0.436318	-1.06012	-1.75539	-1.29775	-1.90279	-1.60271	0.0153937	-2.0317	-2.02141	0.534905
-3.50527	-2.74594	-2.48668	-3.33943	-1.33848	-0.257451	-0.282935	-1.57573	-1.95311	-0.247373	0.767042	-1.02779	-0.566186	-0.905204	-1.14331	-1.15499	-0.480695	-0.898329	-1.53273	-1.36175	-0.362604	-0.780908	-0.224411	0.191101	-0.235246	-0.832282	-1.43578	-0.701247	-1.10423	-2.11159	-0.958038	-0.434342	-1.05764	-1.75521	-1.29719	-1.9024	-1.60265	0.0162443	-2.03045	-2.01955	0.536221
-3.50304	-2.74496	-2.48401	-3.33851	-1.33534	-0.257438	-0.282893	-1.57498	-1.94867	-0.244435	0.770992	-1.02567	-0.564971	-0.902118	-1.13963	-1.14885	-0.479456	-0.898065	-1.53186	-1.35852	-0.361298	-0.777656	-0.221824	0.191637	-0.232261	-0.83192	-1.43335	-0.700776	-1.09588	-2.10129	-0.957552	-0.432621	-1.05467	-1.75481	-1.29688	-1.90213	-1.6005	0.016439	-2.02997	-2.01863	0.538249
-3.49968	-2.7417	-2.48177	-3.33805	-1.3304	-0.257433	-0.279966	-1.57458	-1.94375	-0.242283	0.782881	-1.024	-0.563158	-0.900709	-1.13753	-1.14776	-0.478833	-0.895894	-1.5306	-1.35594	-0.359994	-0.757261	-0.221337	0.192573	-0.222717	-0.830178	-1.43317	-0.700284	-1.08619	-2.09726	-0.952545	-0.432594	-1.05087	-1.75478	-1.29632	-1.90181	-1.60044	0.0170096	-2.02988	-2.01757	0.550629
-3.49927	-2.74136	-2.48084	-3.33761	-1.33014	-0.257397	-0.278411	-1.57376	-1.94239	-0.232622	0.797016	-1.02371	-0.563098	-0.893141	-1.13727	-1.14471	-0.478715	-0.889523	-1.53023	-1.35417	-0.359805	-0.754282	-0.220867	0.1934	-0.22033	-0.829972	-1.43294	-0.699012	-1.08399	-2.09711	-0.95195	-0.430304	-1.04674	-1.75422	-1.29622	-1.90082	-1.6004	0.0203937	-2.02893	-2.01711	0.569293
-3.49921	-2.74115	-2.47914	-3.33551	-1.32988	-0.256762	-0.277535	-1.57276	-1.94146	-0.232588	0.804484	-1.02353	-0.562461	-0.892206	-1.13724	-1.14468	-0.478081	-0.889276	-1.52878	-1.35288	-0.359077	-0.748178	-0.220548	0.194534	-0.218251	-0.82432	-1.43052	-0.697998	-1.08384	-2.097	-0.95184	-0.430185	-1.04523	-1.75383	-1.29585	-1.90077	-1.59898	0.0222613	-2.02771	-2.01688	0.5872
-3.49893	-2.74066	-2.47632	-3.33512	-1.32984	-0.256622	-0.277351	-1.57223	-1.94122	-0.23107	0.845789	-1.02253	-0.56241	-0.892134	-1.1354	-1.14457	-0.477593	-0.878688	-1.52816	-1.35175	-0.358459	-0.741734	-0.2184	0.196199	-0.213738	-0.821792	-1.42995	-0.696966	-1.08099	-2.0961	-0.951087	-0.429698	-1.04412	-1.75382	-1.29375	-1.90075	-1.59832	0.0230568	-2.02766	-2.01501	0.600495
-3.49851	-2.73947	-2.47215	-3.33454	-1.32977	-0.256105	-0.276387	-1.5701	-1.93993	-0.229922	0.856594	-1.02186	-0.562227	-0.891078	-1.131	-1.14367	-0.476462	-0.87204	-1.52759	-1.35103	-0.358287	-0.740905	-0.218099	0.197531	-0.211726	-0.817541	-1.42901	-0.695649	-1.07958	-2.09292	-0.950052	-0.429391	-1.04148	-1.75381	-1.28875	-1.9005	-1.59796	0.0251862	-2.02546	-2.01204	0.604414
-3.49785	-2.73784	-2.47016	-3.33405	-1.32751	-0.253957	-0.276367	-1.56831	-1.93939	-0.228057	0.858376	-1.02157	-0.562069	-0.890388	-1.13099	-1.13872	-0.476312	-0.869244	-1.52522	-1.35103	-0.356501	-0.740268	-0.216486	0.197538	-0.211523	-0.817296	-1.42804	-0.694514	-1.07644	-2.0921	-0.949336	-0.428717	-1.03856	-1.75345	-1.28809	-1.90039	-1.59752	0.0315841	-2.02497	-2.01172	0.60957
-3.49697	-2.73779	-2.46875	-3.33365	-1.32539	-0.25354	-0.276019	-1.56294	-1.93802	-0.227848	0.858991	-1.0202	-0.561271	-0.882925	-1.12882	-1.13864	-0.476052	-0.864575	-1.51894	-1.35006	-0.354879	-0.725746	-0.215999	0.197882	-0.208977	-0.815572	-1.42764	-0.694432	-1.07472	-2.09194	-0.948555	-0.428457	-1.03369	-1.75307	-1.28732	-1.89989	-1.59738	0.0327839	-2.02387	-2.0117	0.616844
-3.49608	-2.73743	-2.46711	-3.33328	-1.32535	-0.253351	-0.275658	-1.5622	-1.92844	-0.227291	0.907045	-1.01996	-0.560494	-0.882474	-1.12735	-1.13763	-0.475195	-0.861517	-1.51591	-1.34894	-0.35426	-0.707771	-0.213524	0.198394	-0.206456	-0.814575	-1.42674	-0.692527	-1.0637	-2.08301	-0.948087	-0.428007	-1.03194	-1.75277	-1.28645	-1.89822	-1.59721	0.0350475	-2.02371	-2.01083	0.629813
-3.49432	-2.73534	-2.46423	-3.33315	-1.32493	-0.252916	-0.274777	-1.56106	-1.92516	-0.227176	0.92123	-1.01758	-0.56	-0.876259	-1.12636	-1.13689	-0.474185	-0.858116	-1.51112	-1.34682	-0.353543	-0.694938	-0.212732	0.198414	-0.206186	-0.814263	-1.42532	-0.691976	-1.05577	-2.08283	-0.948061	-0.426848	-1.03018	-1.75271	-1.28638	-1.898	-1.5968	0.0454196	-2.02117	-2.00588	0.635102
-3.49392	-2.73509	-2.46322	-3.33295	-1.32228	-0.252116	-0.274733	-1.55769	-1.92294	-0.226224	0.921488	-1.0173	-0.55953	-0.870881	-1.12453	-1.13589	-0.473885	-0.852432	-1.51042	-1.34651	-0.353173	-0.690677	-0.212448	0.198444	-0.201439	-0.811635	-1.42428	-0.690646	-1.04884	-2.0808	-0.946811	-0.426023	-1.0198	-1.75205	-1.28427	-1.89698	-1.59662	0.0562083	-2.02011	-2.00379	0.636622
-3.48909	-2.73497	-2.46315	-3.33285	-1.32135	-0.25205	-0.273758	-1.55745	-1.92017	-0.226065	0.972742	-1.01657	-0.559275	-0.867595	-1.12221	-1.13571	-0.470745	-0.851865	-1.50928	-1.34619	-0.352764	-0.687232	-0.209765	0.199042	-0.198604	-0.811574	-1.41993	-0.690046	-1.04763	-2.08065	-0.944632	-0.423891	-1.01556	-1.75195	-1.2839	-1.89666	-1.5963	0.0577252	-2.01998	-2.00269	0.644126
-3.48804	-2.73366	-2.46152	-3.33171	-1.3211	-0.251177	-0.271233	-1.55685	-1.90985	-0.224321	0.973922	-1.01396	-0.559048	-0.861712	-1.12214	-1.13404	-0.469322	-0.85171	-1.50797	-1.34481	-0.351172	-0.6864	-0.209017	0.200064	-0.196194	-0.811522	-1.41718	-0.689321	-1.04458	-2.08023	-0.944397	-0.423715	-1.01428	-1.75169	-1.28342	-1.89637	-1.59596	0.0584133	-2.01892	-2.00105	0.647103
-3.4873	-2.73275	-2.45979	-3.33166	-1.31957	-0.251095	-0.270748	-1.55488	-1.90427	-0.223654	0.985075	-1.01345	-0.557349	-0.857067	-1.1221	-1.12944	-0.46914	-0.851598	-1.50718	-1.33849	-0.349869	-0.679313	-0.208892	0.205393	-0.194038	-0.808426	-1.41514	-0.688679	-1.0431	-2.07919	-0.940997	-0.423709	-1.01342	-1.75137	-1.28264	-1.8963	-1.59487	0.0712056	-2.01848	-2.00094	0.665568
-3.48668	-2.73165	-2.45843	-3.33148	-1.31902	-0.250224	-0.270388	-1.55453	-1.90398	-0.223309	1.04203	-1.01345	-0.556895	-0.85323	-1.12148	-1.12861	-0.468449	-0.847854	-1.50651	-1.33703	-0.349781	-0.675832	-0.208268	0.207007	-0.191811	-0.80587	-1.41448	-0.688431	-1.03868	-2.07688	-0.93705	-0.423352	-1.01131	-1.75067	-1.28213	-1.89614	-1.59432	0.0720252	-2.01817	-1.98563	0.665639
-3.48586	-2.73119	-2.4522	-3.33147	-1.31535	-0.250096	-0.269901	-1.55416	-1.90276	-0.223085	1.04702	-1.01018	-0.555834	-0.852775	-1.12121	-1.1283	-0.466349	-0.847386	-1.5062	-1.33463	-0.349704	-0.674903	-0.206844	0.207556	-0.185486	-0.803821	-1.41385	-0.68816	-1.0382	-2.0761	-0.936737	-0.422589	-1.01015	-1.75044	-1.28198	-1.89612	-1.5942	0.0722562	-2.01807	-1.9848	0.667671
-3.48541	-2.72892	-2.44953	-3.33097	-1.31526	-0.249628	-0.269733	-1.55414	-1.90059	-0.222472	1.07678	-1.00989	-0.553387	-0.850026	-1.12042	-1.12807	-0.46611	-0.844623	-1.50589	-1.33452	-0.349654	-0.674124	-0.206057	0.209017	-0.183818	-0.803544	-1.41369	-0.686782	-1.03706	-2.0748	-0.935133	-0.421884	-1.00507	-1.74981	-1.28172	-1.8958	-1.59274	0.0765231	-2.01659	-1.97909	0.672633
-3.48414	-2.72805	-2.44727	-3.3308	-1.31435	-0.249565	-0.269308	-1.55388	-1.90017	-0.220368	1.08316	-1.00603	-0.551222	-0.849951	-1.12027	-1.12746	-0.466076	-0.83791	-1.5056	-1.33402	-0.348686	-0.671141	-0.205574	0.211642	-0.182246	-0.802462	-1.41259	-0.684726	-1.03401	-2.07405	-0.933033	-0.421735	-1.00065	-1.74893	-1.28067	-1.89561	-1.59058	0.0776295	-2.01589	-1.97572	0.673479
-3.48336	-2.72725	-2.44581	-3.33047	-1.31343	-0.248569	-0.268519	-1.55158	-1.90015	-0.21928	1.17041	-1.00576	-0.551196	-0.849889	-1.11583	-1.12392	-0.465561	-0.832982	-1.50326	-1.33104	-0.346158	-0.661976	-0.20405	0.213398	-0.177276	-0.800791	-1.41237	-0.682434	-1.03384	-2.07251	-0.932221	-0.421714	-0.996152	-1.74878	-1.27816	-1.89558	-1.59006	0.0823377	-2.01538	-1.97568	0.68304
-3.48244	-2.72487	-2.44403	-3.33026	-1.31021	-0.247135	-0.268484	-1.55116	-1.89444	-0.219059	1.19076	-1.00548	-0.55086	-0.843883	-1.11477	-1.12358	-0.465468	-0.830019	-1.50121	-1.32522	-0.34499	-0.661311	-0.203755	0.213902	-0.175173	-0.800248	-1.41008	-0.681527	-1.03106	-2.06506	-0.931858	-0.420811	-0.991713	-1.74827	-1.27586	-1.89537	-1.58895	0.083023	-2.01516	-1.97367	0.69724
-3.48198	-2.72483	-2.42972	-3.33007	-1.30865	-0.246187	-0.267774	-1.55038	-1.89289	-0.218161	1.24778	-1.00243	-0.550744	-0.842509	-1.11379	-1.12238	-0.463692	-0.828077	-1.49556	-1.32413	-0.344761	-0.659279	-0.200343	0.21781	-0.169476	-0.797612	-1.40913	-0.679576	-1.02794	-2.06384	-0.931489	-0.420058	-0.985804	-1.74818	-1.27562	-1.89503	-1.58865	0.0957505	-2.01473	-1.97295	0.700499
-3.48181	-2.72474	-2.42691	-3.32898	-1.30814	-0.245159	-0.264057	-1.54995	-1.88944	-0.217761	1.26775	-1.00225	-0.550417	-0.841396	-1.11004	-1.12163	-0.46154	-0.827356	-1.49539	-1.32165	-0.344697	-0.657319	-0.199156	0.218092	-0.166752	-0.796385	-1.40859	-0.679261	-1.02726	-2.06118	-0.93131	-0.419512	-0.962726	-1.74792	-1.27492	-1.89501	-1.58844	0.0983941	-2.01275	-1.97268	0.701933
-3.48169	-2.72413	-2.42558	-3.32855	-1.308	-0.242932	-0.263786	-1.54594	-1.8837	-0.217163	1.28061	-1.001	-0.550244	-0.840122	-1.10923	-1.12154	-0.460736	-0.825976	-1.49454	-1.32056	-0.3446	-0.656081	-0.197072	0.218457	-0.165809	-0.794057	-1.40808	-0.678642	-1.02559	-2.05371	-0.926709	-0.418213	-0.954442	-1.74781	-1.27243	-1.89496	-1.58718	0.0994177	-2.01183	-1.97112	0.721607
-3.48147	-2.72192	-2.42376	-3.3285	-1.30646	-0.242068	-0.26294	-1.54581	-1.88357	-0.214836	1.28617	-0.9973	-0.549886	-0.839954	-1.10886	-1.11981	-0.460577	-0.82402	-1.49406	-1.31979	-0.344539	-0.647129	-0.192464	0.218967	-0.164746	-0.791856	-1.4078	-0.67766	-1.02274	-2.05338	-0.923233	-0.417485	-0.9521	-1.74776	-1.27036	-1.89479	-1.58569	0.0996181	-2.00739	-1.97108	0.750804
-3.48091	-2.72126	-2.42225	-3.3283	-1.30393	-0.24156	-0.262341	-1.54567	-1.88283	-0.21376	1.32269	-0.996283	-0.548417	-0.838695	-1.10732	-1.11895	-0.459844	-0.821702	-1.49261	-1.31752	-0.343956	-0.645419	-0.190718	0.219203	-0.164189	-0.790855	-1.40669	-0.675449	-1.02094	-2.05279	-0.919082	-0.416795	-0.950879	-1.74693	-1.26961	-1.89458	-1.58553	0.106049	-2.00644	-1.97086	0.754413
-3.47807	-2.71998	-2.41847	-3.32794	-1.30382	-0.24122	-0.260408	-1.54563	-1.88275	-0.212717	1.33058	-0.995665	-0.548409	-0.838103	-1.10504	-1.11892	-0.458756	-0.816185	-1.49182	-1.31731	-0.342696	-0.641541	-0.188766	0.21932	-0.161024	-0.786847	-1.40549	-0.674132	-1.01905	-2.0483	-0.918743	-0.416086	-0.936754	-1.74642	-1.26845	-1.89442	-1.58406	0.107764	-2.00604	-1.96581	0.760005
-3.47742	-2.7191	-2.41669	-3.32783	-1.30178	-0.241146	-0.257166	-1.54376	-1.87149	-0.212433	1.38138	-0.995068	-0.548398	-0.827722	-1.10482	-1.1171	-0.456653	-0.815124	-1.48966	-1.3161	-0.342123	-0.641211	-0.188401	0.221185	-0.159532	-0.786094	-1.40287	-0.673641	-1.01792	-2.04541	-0.917979	-0.415681	-0.931363	-1.74605	-1.2682	-1.89441	-1.58292	0.112845	-2.00506	-1.96301	0.760108
-3.47549	-2.71893	-2.41541	-3.32725	-1.30165	-0.240057	-0.253992	-1.54259	-1.86944	-0.21226	1.41596	-0.993246	-0.548375	-0.826586	-1.10478	-1.11452	-0.456611	-0.810167	-1.4879	-1.31263	-0.341588	-0.641116	-0.187478	0.221348	-0.158972	-0.78581	-1.40129	-0.673306	-1.01559	-2.04349	-0.917977	-0.413349	-0.925236	-1.74565	-1.26639	-1.89431	-1.58061	0.127316	-2.00486	-1.95903	0.762259
-3.47544	-2.71734	-2.41157	-3.32652	-1.30142	-0.23977	-0.25251	-1.54179	-1.86765	-0.212124	1.44317	-0.991535	-0.547301	-0.819147	-1.10448	-1.11419	-0.456611	-0.807446	-1.48759	-1.31222	-0.340528	-0.635649	-0.187411	0.222827	-0.157795	-0.784458	-1.40122	-0.672247	-1.01504	-2.04346	-0.917667	-0.412586	-0.922625	-1.74542	-1.26591	-1.894	-1.57944	0.129563	-2.00451	-1.95839	0.762775
-3.4748	-2.71679	-2.41087	-3.32625	-1.30027	-0.23969	-0.251162	-1.54139	-1.86484	-0.211991	1.4432	-0.991073	-0.545929	-0.815998	-1.104	-1.11226	-0.455697	-0.806746	-1.48695	-1.31123	-0.3399	-0.635033	-0.184137	0.22311	-0.148702	-0.783834	-1.39861	-0.67204	-1.01187	-2.04211	-0.9162	-0.411641	-0.909771	-1.74478	-1.26466	-1.89314	-1.57702	0.140071	-2.00361	-1.9565	0.779927
-3.47457	-2.7124	-2.41011	-3.32615	-1.29713	-0.239108	-0.25081	-1.54063	-1.85932	-0.211665	1.46196	-0.990345	-0.545883	-0.81497	-1.10389	-1.11118	-0.45558	-0.805062	-1.48544	-1.30935	-0.338908	-0.634102	-0.183442	0.223678	-0.148348	-0.782314	-1.39641	-0.671871	-1.00318	-2.03545	-0.913798	-0.410931	-0.909543	-1.74478	-1.26437	-1.89297	-1.57386	0.143009	-2.00273	-1.95608	0.795795
-3.47379	-2.71217	-2.40975	-3.32586	-1.29441	-0.238747	-0.250493	-1.53812	-1.85746	-0.210638	1.46241	-0.990081	-0.543694	-0.811874	-1.1036	-1.11097	-0.455219	-0.800193	-1.48378	-1.30725	-0.338867	-0.633708	-0.183328	0.224411	-0.145384	-0.78165	-1.39422	-0.671592	-1.00037	-2.03533	-0.912726	-0.410551	-0.902647	-1.74465	-1.26425	-1.89269	-1.57346	0.143572	-2.00255	-1.95497	0.797301
-3.47262	-2.71186	-2.40866	-3.32582	-1.29424	-0.236132	-0.245763	-1.53696	-1.85501	-0.21033	1.47843	-0.989673	-0.543694	-0.808584	-1.10222	-1.11064	-0.452163	-0.796072	-1.48377	-1.30616	-0.338548	-0.633648	-0.182189	0.227147	-0.145382	-0.779927	-1.39401	-0.671012	-0.999462	-2.03289	-0.911537	-0.410105	-0.879371	-1.7446	-1.2636	-1.89249	-1.57289	0.14468	-2.00241	-1.95459	0.804602
-3.47041	-2.71167	-2.40814	-3.32539	-1.2908	-0.236012	-0.244936	-1.5367	-1.85326	-0.209184	1.56393	-0.988802	-0.543692	-0.803473	-1.10178	-1.11038	-0.451971	-0.794602	-1.48356	-1.30539	-0.337623	-0.626128	-0.181133	0.228012	-0.143676	-0.776231	-1.39075	-0.670265	-0.99468	-2.02945	-0.909256	-0.408316	-0.877074	-1.74429	-1.26227	-1.89233	-1.57226	0.14479	-2.00128	-1.95307	0.805392
-3.46989	-2.71114	-2.40805	-3.3251	-1.29025	-0.23507	-0.243566	-1.53667	-1.84858	-0.209084	1.56508	-0.988658	-0.543446	-0.802979	-1.10144	-1.10919	-0.451251	-0.793503	-1.48251	-1.30504	-0.336869	-0.625726	-0.180278	0.228188	-0.141707	-0.774774	-1.38976	-0.668331	-0.98967	-2.02665	-0.908501	-0.407852	-0.874017	-1.74402	-1.26142	-1.89208	-1.57112	0.147064	-1.99985	-1.9519	0.808474
-3.46869	-2.71048	-2.40535	-3.32481	-1.28939	-0.234961	-0.23925	-1.53665	-1.84459	-0.208007	1.56706	-0.988267	-0.543299	-0.8022	-1.10138	-1.10835	-0.450447	-0.79319	-1.48193	-1.3025	-0.335474	-0.624698	-0.178266	0.230147	-0.141148	-0.774249	-1.38624	-0.662174	-0.984782	-2.02548	-0.906982	-0.407195	-0.866235	-1.74288	-1.25798	-1.89195	-1.57068	0.150472	-1.99953	-1.95165	0.810181
-3.4682	-2.70983	-2.40324	-3.32425	-1.28909	-0.234383	-0.237835	-1.53258	-1.84039	-0.204647	1.57059	-0.987335	-0.543185	-0.79975	-1.09788	-1.10637	-0.450135	-0.792549	-1.48141	-1.30227	-0.335241	-0.624064	-0.178061	0.230735	-0.13742	-0.774176	-1.3862	-0.658563	-0.98456	-2.02537	-0.906391	-0.406881	-0.865852	-1.7428	-1.2552	-1.89133	-1.57061	0.150498	-1.99785	-1.95141	0.819535
-3.46792	-2.70967	-2.40165	-3.32304	-1.28852	-0.234143	-0.237488	-1.53152	-1.83912	-0.203994	1.58643	-0.987296	-0.542893	-0.796769	-1.09628	-1.10588	-0.450004	-0.792136	-1.48037	-1.3013	-0.335179	-0.623838	-0.174936	0.230786	-0.13703	-0.771151	-1.38496	-0.657679	-0.980068	-2.01241	-0.904531	-0.406667	-0.864608	-1.74275	-1.2547	-1.89128	-1.56961	0.151203	-1.9977	-1.95	0.829485
-3.46788	-2.70747	-2.39768	-3.32242	-1.28751	-0.233653	-0.236741	-1.52915	-1.83573	-0.203057	1.5994	-0.986356	-0.542467	-0.795518	-1.09619	-1.10572	-0.449123	-0.791262	-1.48032	-1.29662	-0.334529	-0.621716	-0.173254	0.231024	-0.134615	-0.770855	-1.38139	-0.652532	-0.977598	-2.00918	-0.901964	-0.405028	-0.862725	-1.74274	-1.2528	-1.89114	-1.56847	0.153065	-1.99705	-1.94851	0.839343
-3.46725	-2.70729	-2.39723	-3.32232	-1.28579	-0.233046	-0.236539	-1.52892	-1.83555	-0.201444	1.60698	-0.984772	-0.540689	-0.792203	-1.09546	-1.10566	-0.448732	-0.788706	-1.47886	-1.29573	-0.334409	-0.619571	-0.172859	0.233688	-0.130724	-0.770289	-1.37515	-0.65122	-0.972552	-2.00721	-0.895594	-0.402726	-0.862115	-1.74254	-1.25195	-1.89112	-1.56752	0.155635	-1.9959	-1.94662	0.839662
-3.46696	-2.70713	-2.39718	-3.32216	-1.28578	-0.23199	-0.235581	-1.52631	-1.8316	-0.200037	1.61827	-0.983875	-0.540662	-0.788762	-1.09457	-1.10522	-0.448319	-0.786076	-1.47838	-1.29437	-0.333077	-0.619527	-0.17275	0.234256	-0.130118	-0.769428	-1.37402	-0.649373	-0.968766	-2.00357	-0.895553	-0.401551	-0.845965	-1.74251	-1.25174	-1.89073	-1.56731	0.162432	-1.9956	-1.94597	0.841179
-3.46642	-2.70397	-2.39435	-3.32193	-1.2845	-0.231603	-0.234731	-1.5257	-1.82837	-0.198744	1.6241	-0.983247	-0.53931	-0.784671	-1.09434	-1.10469	-0.4478	-0.785355	-1.47826	-1.29419	-0.331989	-0.616875	-0.171941	0.235057	-0.129085	-0.768789	-1.37065	-0.645247	-0.961084	-2.00109	-0.892567	-0.400717	-0.84371	-1.74224	-1.25126	-1.8904	-1.5673	0.169511	-1.99384	-1.94477	0.842322
-3.46236	-2.70275	-2.39237	-3.32167	-1.28402	-0.231257	-0.234235	-1.52538	-1.82373	-0.197203	1.67166	-0.98252	-0.537092	-0.782076	-1.09403	-1.10455	-0.446955	-0.783763	-1.47792	-1.29269	-0.331722	-0.616087	-0.171079	0.235071	-0.128164	-0.768078	-1.36996	-0.641916	-0.96091	-1.99675	-0.889708	-0.399349	-0.835577	-1.74214	-1.25118	-1.88998	-1.56677	0.171547	-1.99294	-1.94287	0.844261
-3.46221	-2.70268	-2.39191	-3.32049	-1.2835	-0.231114	-0.233903	-1.52312	-1.81922	-0.197109	1.67941	-0.979862	-0.53623	-0.778675	-1.0912	-1.10379	-0.446735	-0.783704	-1.47748	-1.29204	-0.331657	-0.613313	-0.170719	0.235649	-0.126618	-0.767879	-1.36937	-0.640976	-0.959791	-1.99421	-0.887626	-0.398709	-0.832358	-1.74212	-1.2505	-1.88989	-1.56675	0.171895	-1.99249	-1.94273	0.853628
-3.46014	-2.70256	-2.3857	-3.32022	-1.28347	-0.230764	-0.233706	-1.52297	-1.81834	-0.196958	1.7149	-0.979658	-0.535356	-0.774826	-1.09064	-1.10249	-0.444505	-0.777957	-1.47578	-1.29136	-0.331221	-0.61302	-0.168869	0.236809	-0.121266	-0.763186	-1.36853	-0.637533	-0.955496	-1.99159	-0.88747	-0.39852	-0.82729	-1.74193	-1.24704	-1.88857	-1.5664	0.174986	-1.9904	-1.94222	0.864669
-3.45977	-2.70128	-2.38467	-3.32017	-1.28276	-0.227373	-0.232086	-1.52244	-1.81636	-0.195232	1.71593	-0.978634	-0.534718	-0.774552	-1.08807	-1.10239	-0.444467	-0.777202	-1.47171	-1.29129	-0.329531	-0.60882	-0.168129	0.237422	-0.118471	-0.762045	-1.36844	-0.635095	-0.953309	-1.99058	-0.885162	-0.398247	-0.825892	-1.74183	-1.24696	-1.8885	-1.56633	0.186648	-1.98996	-1.93733	0.878632
-3.45832	-2.70029	-2.38323	-3.32005	-1.28111	-0.227222	-0.232004	-1.52045	-1.81625	-0.19502	1.74299	-0.978407	-0.533341	-0.769806	-1.08758	-1.10179	-0.442931	-0.775727	-1.47155	-1.29051	-0.328372	-0.607793	-0.166454	0.238442	-0.115507	-0.759497	-1.36624	-0.632762	-0.952421	-1.98805	-0.8842	-0.398106	-0.821603	-1.74085	-1.24529	-1.88834	-1.56618	0.196576	-1.98924	-1.93485	0.8797
-3.45682	-2.69771	-2.38065	-3.31973	-1.27976	-0.22705	-0.230341	-1.51884	-1.8121	-0.194838	1.7874	-0.976849	-0.533036	-0.769761	-1.08733	-1.10164	-0.442293	-0.775256	-1.46781	-1.29013	-0.327664	-0.605591	-0.16633	0.239601	-0.104055	-0.759156	-1.36492	-0.632249	-0.951816	-1.98756	-0.879002	-0.396298	-0.821066	-1.74068	-1.24427	-1.88825	-1.56519	0.200168	-1.9869	-1.9279	0.894588
-3.45373	-2.69769	-2.37941	-3.31971	-1.27905	-0.227004	-0.22841	-1.51615	-1.81048	-0.194495	1.86152	-0.975283	-0.532332	-0.767925	-1.08655	-1.10149	-0.440979	-0.7735	-1.46761	-1.28988	-0.327599	-0.605494	-0.164529	0.240384	-0.102562	-0.758567	-1.36391	-0.628513	-0.950373	-1.9866	-0.876751	-0.395916	-0.819623	-1.74016	-1.24396	-1.88791	-1.5646	0.213823	-1.98566	-1.92718	0.903659
-3.45352	-2.69692	-2.37724	-3.31924	-1.27896	-0.226213	-0.227767	-1.51553	-1.81046	-0.193874	1.90769	-0.97455	-0.532319	-0.763512	-1.08638	-1.10096	-0.440796	-0.771603	-1.46454	-1.289	-0.327071	-0.604483	-0.16348	0.241108	-0.0999737	-0.757109	-1.36385	-0.628352	-0.948691	-1.9865	-0.876506	-0.393791	-0.81943	-1.73968	-1.24256	-1.88781	-1.56323	0.219668	-1.98515	-1.92514	0.914079
-3.4527	-2.69675	-2.37693	-3.31745	-1.27844	-0.224983	-0.226981	-1.51502	-1.80959	-0.193445	1.91125	-0.974456	-0.531867	-0.760591	-1.08454	-1.10088	-0.440614	-0.770467	-1.46454	-1.2858	-0.326808	-0.599997	-0.163252	0.24144	-0.0987531	-0.757013	-1.36245	-0.626461	-0.947586	-1.98515	-0.873871	-0.393623	-0.81518	-1.73967	-1.24186	-1.88766	-1.56265	0.225282	-1.98491	-1.92256	0.914131
-3.45109	-2.69423	-2.37571	-3.31744	-1.27823	-0.224487	-0.226791	-1.51456	-1.8034	-0.193408	1.94279	-0.974433	-0.531238	-0.759256	-1.08454	-1.10085	-0.439062	-0.768979	-1.46317	-1.28447	-0.326521	-0.598285	-0.161734	0.244221	-0.0985525	-0.757013	-1.36146	-0.625929	-0.943824	-1.98327	-0.873383	-0.393386	-0.803301	-1.73962	-1.24107	-1.88754	-1.562	0.227538	-1.98313	-1.92045	0.946762
-3.45022	-2.69333	-2.37365	-3.31732	-1.27482	-0.224285	-0.226401	-1.51369	-1.80104	-0.193079	1.95714	-0.972616	-0.528769	-0.758174	-1.08421	-1.09973	-0.4379	-0.765762	-1.46163	-1.28413	-0.325112	-0.596096	-0.160476	0.244334	-0.0970498	-0.749577	-1.35891	-0.625927	-0.94277	-1.98168	-0.872336	-0.392557	-0.799849	-1.73846	-1.23921	-1.88747	-1.5593	0.230975	-1.98155	-1.92039	0.949898
-3.44956	-2.69193	-2.37228	-3.31678	-1.2747	-0.224115	-0.224411	-1.51241	-1.80103	-0.192901	1.98315	-0.969537	-0.527858	-0.753177	-1.08369	-1.09931	-0.437872	-0.765189	-1.46027	-1.28402	-0.325106	-0.589624	-0.158725	0.245797	-0.0934261	-0.747173	-1.35843	-0.624666	-0.942562	-1.97526	-0.871732	-0.389646	-0.797102	-1.73823	-1.23637	-1.88735	-1.55883	0.231439	-1.98052	-1.91988	0.962124
-3.44724	-2.69101	-2.37163	-3.31565	-1.27361	-0.223999	-0.223228	-1.51229	-1.79538	-0.192221	1.98972	-0.968532	-0.527081	-0.750293	-1.08141	-1.09892	-0.437453	-0.763573	-1.45868	-1.28074	-0.324743	-0.58742	-0.157275	0.249874	-0.0804286	-0.744936	-1.35742	-0.620297	-0.93158	-1.97334	-0.869117	-0.388598	-0.785393	-1.73761	-1.2357	-1.88729	-1.55879	0.231543	-1.98032	-1.91943	0.963338
-3.44718	-2.68896	-2.37111	-3.31532	-1.27202	-0.222384	-0.223056	-1.51216	-1.7941	-0.191753	2.00895	-0.967658	-0.527004	-0.745131	-1.08091	-1.09638	-0.437251	-0.761844	-1.45437	-1.28049	-0.324733	-0.585957	-0.157269	0.250406	-0.0785454	-0.743973	-1.35716	-0.617887	-0.930449	-1.97081	-0.868949	-0.387872	-0.777533	-1.73728	-1.23411	-1.88709	-1.55867	0.234832	-1.97934	-1.91918	0.980261
-3.4444	-2.68882	-2.36878	-3.31531	-1.26917	-0.222293	-0.221985	-1.50958	-1.79277	-0.191421	2.12192	-0.967579	-0.526428	-0.744344	-1.08045	-1.09443	-0.437124	-0.75531	-1.45392	-1.28033	-0.322596	-0.58548	-0.155968	0.250864	-0.0746553	-0.742579	-1.35538	-0.617859	-0.929961	-1.97036	-0.867994	-0.385013	-0.777445	-1.73702	-1.23206	-1.88706	-1.55549	0.239704	-1.97796	-1.91865	0.981867
-3.44119	-2.6883	-2.36694	-3.31488	-1.26802	-0.222197	-0.221882	-1.50744	-1.78828	-0.19076	2.166	-0.964545	-0.524848	-0.740406	-1.07951	-1.09306	-0.43694	-0.754669	-1.45384	-1.27887	-0.321075	-0.58481	-0.1551	0.251325	-0.0716254	-0.740162	-1.35507	-0.617753	-0.928892	-1.96892	-0.867562	-0.384594	-0.775386	-1.73693	-1.22951	-1.88676	-1.5542	0.247384	-1.97712	-1.91836	0.984072
-3.44083	-2.68775	-2.36672	-3.31475	-1.26673	-0.2214	-0.221803	-1.50725	-1.78408	-0.18905	2.17363	-0.964517	-0.524672	-0.740313	-1.07875	-1.09249	-0.436486	-0.7542	-1.45383	-1.2778	-0.320861	-0.578451	-0.154946	0.251529	-0.0701641	-0.739714	-1.35466	-0.616048	-0.928027	-1.96759	-0.86505	-0.384559	-0.775038	-1.73687	-1.22918	-1.88674	-1.55403	0.252305	-1.9758	-1.91626	0.988406
-3.43939	-2.68484	-2.3665	-3.31416	-1.26478	-0.220629	-0.221683	-1.50715	-1.77728	-0.186603	2.19128	-0.964404	-0.524562	-0.73781	-1.07862	-1.08991	-0.433092	-0.752871	-1.45358	-1.27737	-0.32059	-0.578123	-0.152949	0.251617	-0.0691887	-0.739243	-1.35197	-0.614926	-0.925906	-1.96738	-0.864359	-0.382314	-0.772028	-1.73653	-1.22811	-1.88633	-1.55157	0.257527	-1.97527	-1.91442	0.99103
-3.43834	-2.68474	-2.36366	-3.31402	-1.26121	-0.220118	-0.221552	-1.50451	-1.77652	-0.186555	2.22712	-0.962031	-0.524134	-0.734954	-1.0782	-1.08958	-0.432901	-0.751272	-1.4523	-1.27098	-0.320127	-0.577394	-0.151469	0.251689	-0.0634391	-0.737514	-1.35186	-0.614785	-0.916811	-1.96406	-0.861094	-0.382141	-0.771741	-1.73647	-1.22763	-1.88593	-1.55076	0.26689	-1.97506	-1.9134	1.01371
-3.43706	-2.68089	-2.36323	-3.31358	-1.26007	-0.220021	-0.220325	-1.50417	-1.77366	-0.186518	2.23549	-0.961259	-0.523041	-0.732408	-1.07695	-1.08911	-0.431931	-0.751145	-1.45086	-1.26995	-0.319377	-0.572399	-0.149767	0.252601	-0.0630323	-0.736871	-1.35055	-0.614593	-0.91398	-1.96205	-0.860459	-0.381851	-0.7703	-1.73627	-1.22688	-1.88591	-1.55053	0.271652	-1.97011	-1.90984	1.01447
-3.43551	-2.68	-2.36311	-3.31284	-1.25894	-0.219828	-0.220305	-1.50249	-1.77115	-0.185731	2.2544	-0.960412	-0.522965	-0.727806	-1.07629	-1.08821	-0.430173	-0.747435	-1.45031	-1.26877	-0.318433	-0.571855	-0.14872	0.254357	-0.0606346	-0.732975	-1.34821	-0.614442	-0.908945	-1.96131	-0.859242	-0.381666	-0.770211	-1.73624	-1.22564	-1.88524	-1.54863	0.275881	-1.96973	-1.90949	1.04301
-3.43467	-2.67985	-2.35608	-3.31229	-1.25688	-0.219553	-0.21878	-1.49635	-1.7685	-0.184551	2.27775	-0.958905	-0.521924	-0.727093	-1.07613	-1.08802	-0.428903	-0.740672	-1.45	-1.2671	-0.317594	-0.570712	-0.148161	0.256132	-0.0603371	-0.730718	-1.34815	-0.613763	-0.90773	-1.96119	-0.857471	-0.381002	-0.760517	-1.73609	-1.224	-1.88497	-1.54783	0.279291	-1.96944	-1.90926	1.09096
-3.43425	-2.67915	-2.35591	-3.31229	-1.2562	-0.218977	-0.218709	-1.49559	-1.7646	-0.180651	2.3055	-0.957104	-0.521692	-0.726711	-1.07479	-1.0871	-0.428609	-0.736343	-1.44847	-1.26494	-0.317316	-0.567865	-0.147437	0.257976	-0.0535985	-0.73014	-1.34678	-0.61326	-0.906644	-1.96024	-0.853856	-0.379269	-0.755735	-1.73598	-1.21987	-1.88441	-1.54722	0.279549	-1.96939	-1.90908	1.09466
-3.43341	-2.679	-2.35439	-3.31187	-1.25585	-0.218681	-0.217119	-1.4955	-1.76412	-0.180597	2.30839	-0.957023	-0.521411	-0.724247	-1.07457	-1.08694	-0.428084	-0.733122	-1.44603	-1.2635	-0.3159	-0.559979	-0.146643	0.25882	-0.047288	-0.729148	-1.3448	-0.613186	-0.902805	-1.95948	-0.853542	-0.379258	-0.752554	-1.73592	-1.21785	-1.88438	-1.54699	0.280961	-1.96896	-1.90895	1.09875
-3.43263	-2.67851	-2.35131	-3.31186	-1.25531	-0.218606	-0.216288	-1.49286	-1.7637	-0.177899	2.3496	-0.956855	-0.521328	-0.723873	-1.07403	-1.08588	-0.427645	-0.730833	-1.44401	-1.25901	-0.315677	-0.559358	-0.145287	0.260869	-0.0467006	-0.725852	-1.34391	-0.60496	-0.899289	-1.95944	-0.852868	-0.377115	-0.750086	-1.73498	-1.2165	-1.88397	-1.54655	0.282881	-1.9679	-1.90482	1.10885
-3.43242	-2.6777	-2.35009	-3.31147	-1.2543	-0.218154	-0.215062	-1.49248	-1.76281	-0.174988	2.36489	-0.956205	-0.521327	-0.718351	-1.07373	-1.08481	-0.427339	-0.720122	-1.44095	-1.25773	-0.31548	-0.55791	-0.144438	0.262733	-0.0445865	-0.725433	-1.34357	-0.60349	-0.895278	-1.9588	-0.852747	-0.376129	-0.726526	-1.73467	-1.21422	-1.88301	-1.5465	0.284619	-1.96679	-1.90468	1.11193
-3.43239	-2.6776	-2.34973	-3.31126	-1.24941	-0.218003	-0.212368	-1.49119	-1.7603	-0.174518	2.38127	-0.955788	-0.520438	-0.708137	-1.06955	-1.08358	-0.426975	-0.718352	-1.44026	-1.25743	-0.315449	-0.555856	-0.144177	0.263352	-0.0432183	-0.72261	-1.33975	-0.603012	-0.895167	-1.95875	-0.849697	-0.374413	-0.726131	-1.73453	-1.21243	-1.88298	-1.54649	0.286841	-1.96663	-1.9031	1.13488
-3.43149	-2.67678	-2.34913	-3.31086	-1.24926	-0.217859	-0.212128	-1.4908	-1.75863	-0.172742	2.4804	-0.955169	-0.520369	-0.707454	-1.06943	-1.08276	-0.426455	-0.712447	-1.43876	-1.25709	-0.313757	-0.540656	-0.143387	0.265106	-0.0333876	-0.721016	-1.33949	-0.602159	-0.892542	-1.95831	-0.849544	-0.372393	-0.723754	-1.73429	-1.21076	-1.88185	-1.54602	0.288627	-1.96597	-1.90303	1.13813
-3.43091	-2.67541	-2.34668	-3.3105	-1.24803	-0.217745	-0.210511	-1.49036	-1.75774	-0.17251	2.49981	-0.954832	-0.52006	-0.70642	-1.06763	-1.08272	-0.425542	-0.700154	-1.43811	-1.25656	-0.313505	-0.53716	-0.140923	0.265708	-0.0320206	-0.720041	-1.3384	-0.600386	-0.886836	-1.95771	-0.849457	-0.371692	-0.70982	-1.73369	-1.2096	-1.88176	-1.54562	0.294822	-1.96431	-1.90023	1.13867
-3.43026	-2.67494	-2.3459	-3.31045	-1.24774	-0.217646	-0.209835	-1.49029	-1.75577	-0.169777	2.56328	-0.953467	-0.519652	-0.705541	-1.06679	-1.08229	-0.425275	-0.699165	-1.43378	-1.25634	-0.313106	-0.53683	-0.139974	0.265937	-0.0298935	-0.718789	-1.33786	-0.600126	-0.886481	-1.95495	-0.84905	-0.37144	-0.704221	-1.73328	-1.20559	-1.88157	-1.5454	0.299656	-1.964	-1.8954	1.15523
-3.42654	-2.67153	-2.34472	-3.31041	-1.24666	-0.217186	-0.209461	-1.48955	-1.75329	-0.16956	2.56515	-0.951972	-0.518598	-0.700662	-1.06647	-1.0789	-0.42088	-0.699108	-1.4321	-1.25419	-0.312459	-0.535153	-0.139069	0.266366	-0.0279474	-0.718474	-1.33749	-0.598924	-0.879759	-1.95456	-0.847181	-0.37096	-0.699014	-1.73282	-1.20206	-1.88142	-1.54511	0.301288	-1.96319	-1.89425	1.169
-3.4235	-2.66967	-2.34022	-3.31025	-1.24636	-0.216014	-0.208815	-1.48861	-1.74782	-0.168593	2.60692	-0.951011	-0.518071	-0.698124	-1.06519	-1.07843	-0.420368	-0.698348	-1.43045	-1.25392	-0.312184	-0.527372	-0.138814	0.266681	-0.027415	-0.718403	-1.33618	-0.598336	-0.876917	-1.95431	-0.847062	-0.369387	-0.688565	-1.73281	-1.2018	-1.88121	-1.54387	0.30901	-1.96053	-1.89309	1.18236
-3.42046	-2.66935	-2.33369	-3.30992	-1.24627	-0.215235	-0.207854	-1.48853	-1.74654	-0.168432	2.6113	-0.950411	-0.517441	-0.697062	-1.06471	-1.0769	-0.420342	-0.696207	-1.43021	-1.25241	-0.31092	-0.527038	-0.138378	0.267782	-0.0273938	-0.717622	-1.33525	-0.597793	-0.876813	-1.94694	-0.846751	-0.36911	-0.687988	-1.73227	-1.20061	-1.88108	-1.54343	0.315776	-1.96026	-1.89239	1.20559
-3.41941	-2.66772	-2.33104	-3.30914	-1.24194	-0.214441	-0.205257	-1.48802	-1.74301	-0.166486	2.68947	-0.948614	-0.517296	-0.688822	-1.06439	-1.07678	-0.418376	-0.691791	-1.42988	-1.25059	-0.308803	-0.519953	-0.137473	0.267963	-0.0143553	-0.717235	-1.33426	-0.596473	-0.870461	-1.94512	-0.846249	-0.365981	-0.682137	-1.73217	-1.20034	-1.88099	-1.54254	0.316543	-1.95997	-1.89164	1.20979
-3.41927	-2.66731	-2.32877	-3.309	-1.2416	-0.214405	-0.204393	-1.48671	-1.74277	-0.164714	2.82475	-0.947111	-0.516844	-0.687719	-1.06393	-1.07548	-0.417387	-0.682261	-1.42902	-1.24483	-0.308455	-0.515485	-0.136585	0.268194	-0.0116394	-0.716067	-1.33301	-0.596337	-0.868438	-1.94347	-0.843373	-0.365291	-0.682074	-1.73207	-1.19876	-1.88065	-1.54239	0.316975	-1.9599	-1.89076	1.2167
-3.419	-2.66723	-2.32525	-3.30886	-1.24126	-0.21374	-0.203998	-1.48648	-1.74206	-0.164363	2.90663	-0.944783	-0.51579	-0.686961	-1.06378	-1.07362	-0.417219	-0.681357	-1.42892	-1.24315	-0.307912	-0.509333	-0.136567	0.269721	-0.010923	-0.712846	-1.33128	-0.595093	-0.868389	-1.94021	-0.840248	-0.364865	-0.681581	-1.73179	-1.19628	-1.88059	-1.54189	0.324477	-1.95974	-1.88865	1.22298
-3.41738	-2.66473	-2.32363	-3.30867	-1.24041	-0.21207	-0.203899	-1.48508	-1.74201	-0.163195	2.91709	-0.944517	-0.513914	-0.684835	-1.0637	-1.07349	-0.416781	-0.681101	-1.42632	-1.23986	-0.307222	-0.508949	-0.129613	0.26999	-0.0102593	-0.706747	-1.33118	-0.594199	-0.865744	-1.93804	-0.840152	-0.364842	-0.678622	-1.73119	-1.19602	-1.88037	-1.539	0.331126	-1.95656	-1.88717	1.25783
-3.41724	-2.66448	-2.32288	-3.30842	-1.24009	-0.211274	-0.203732	-1.48414	-1.74137	-0.162754	2.9309	-0.942308	-0.513622	-0.683746	-1.0615	-1.07327	-0.416177	-0.680813	-1.42403	-1.23768	-0.307091	-0.502041	-0.1285	0.270723	-0.00497018	-0.703358	-1.33092	-0.594093	-0.865483	-1.9373	-0.83848	-0.364539	-0.678088	-1.73106	-1.19535	-1.88015	-1.53882	0.337483	-1.95645	-1.88626	1.25863
-3.41641	-2.66267	-2.32209	-3.30842	-1.24009	-0.210716	-0.202905	-1.48139	-1.73902	-0.161824	2.94557	-0.941387	-0.513411	-0.682165	-1.06118	-1.07245	-0.415804	-0.678577	-1.42401	-1.23689	-0.307015	-0.496396	-0.127544	0.271004	-0.00190562	-0.702656	-1.32843	-0.593316	-0.864164	-1.93432	-0.837601	-0.363225	-0.671303	-1.73086	-1.19504	-1.88014	-1.53856	0.34365	-1.95503	-1.88557	1.26454
-3.4163	-2.66228	-2.31818	-3.30832	-1.23852	-0.209742	-0.202144	-1.48122	-1.73892	-0.161242	3.0455	-0.940472	-0.513389	-0.679874	-1.05998	-1.07165	-0.414839	-0.672998	-1.42314	-1.23382	-0.306408	-0.49241	-0.125868	0.271957	0.00327565	-0.702126	-1.32638	-0.592874	-0.84728	-1.93351	-0.835952	-0.36218	-0.667459	-1.73086	-1.1928	-1.87999	-1.5376	0.344869	-1.95161	-1.88365	1.27542
-3.41522	-2.66207	-2.31634	-3.30829	-1.23773	-0.209424	-0.200435	-1.48039	-1.73867	-0.160235	3.10881	-0.939814	-0.512985	-0.676783	-1.05905	-1.07143	-0.414661	-0.671344	-1.42287	-1.23345	-0.304706	-0.492081	-0.125557	0.273082	0.00857499	-0.697685	-1.32588	-0.590116	-0.845317	-1.93266	-0.835877	-0.361874	-0.665469	-1.73085	-1.19185	-1.87998	-1.53759	0.357796	-1.95128	-1.88146	1.29739
-3.41501	-2.66015	-2.31568	-3.30818	-1.2363	-0.20924	-0.198587	-1.47914	-1.73152	-0.160163	3.13852	-0.939336	-0.511496	-0.67207	-1.0582	-1.06963	-0.41182	-0.670142	-1.42232	-1.23175	-0.304276	-0.491015	-0.125242	0.273824	0.00962596	-0.697418	-1.3249	-0.589904	-0.844225	-1.93228	-0.834041	-0.361698	-0.661873	-1.73071	-1.19104	-1.87991	-1.53551	0.36514	-1.94939	-1.88023	1.32954
-3.41448	-2.65972	-2.3133	-3.30803	-1.23581	-0.209069	-0.197499	-1.47865	-1.72673	-0.160076	3.1638	-0.934387	-0.51021	-0.671409	-1.05799	-1.06903	-0.41038	-0.670008	-1.42143	-1.2309	-0.304252	-0.489809	-0.125104	0.275044	0.0111879	-0.695265	-1.3241	-0.583856	-0.838862	-1.92968	-0.833089	-0.361014	-0.651437	-1.73039	-1.18939	-1.87969	-1.53496	0.367175	-1.94902	-1.87948	1.37817
-3.41411	-2.65966	-2.3046	-3.30755	-1.2352	-0.207504	-0.197031	-1.47079	-1.7264	-0.158824	3.26396	-0.933947	-0.50997	-0.66456	-1.05739	-1.06772	-0.410221	-0.667402	-1.42081	-1.22918	-0.303938	-0.4858	-0.12334	0.275598	0.0285359	-0.694322	-1.32151	-0.583592	-0.833666	-1.92919	-0.832196	-0.359289	-0.648041	-1.73001	-1.18431	-1.87908	-1.53298	0.377311	-1.94683	-1.87726	1.39824
-3.41404	-2.65965	-2.30309	-3.30705	-1.23355	-0.207014	-0.192683	-1.47059	-1.72328	-0.157474	3.33935	-0.932912	-0.509275	-0.66421	-1.05635	-1.06711	-0.408679	-0.667052	-1.42057	-1.22872	-0.303464	-0.483733	-0.123269	0.278444	0.0344748	-0.693498	-1.31794	-0.581908	-0.829439	-1.92585	-0.831339	-0.358678	-0.646394	-1.72881	-1.1835	-1.87866	-1.53262	0.379563	-1.94644	-1.87515	1.4307
-3.4135	-2.65963	-2.3022	-3.30694	-1.23272	-0.206355	-0.192245	-1.46973	-1.72276	-0.156624	3.57271	-0.93126	-0.5087	-0.661841	-1.05623	-1.06618	-0.408674	-0.665665	-1.41972	-1.22837	-0.303416	-0.482129	-0.122005	0.280297	0.0352047	-0.692691	-1.3177	-0.581415	-0.82909	-1.92497	-0.830898	-0.357521	-0.643541	-1.72806	-1.18271	-1.8785	-1.53243	0.38095	-1.94519	-1.87493	1.56876
-3.41312	-2.65957	-2.29366	-3.30651	-1.23109	-0.205624	-0.19105	-1.46943	-1.72134	-0.156433	3.73118	-0.929693	-0.508629	-0.658308	-1.05571	-1.06419	-0.407904	-0.664269	-1.41911	-1.22735	-0.302713	-0.478779	-0.121846	0.281143	0.0379915	-0.691705	-1.31614	-0.580998	-0.826463	-1.92473	-0.830029	-0.356658	-0.641333	-1.72776	-1.18009	-1.87837	-1.53073	0.392811	-1.94454	-1.87182	1.5732
-3.41293	-2.65948	-2.29228	-3.30589	-1.23034	-0.205614	-0.189488	-1.46876	-1.71958	-0.155783	4.25427	-0.929435	-0.508538	-0.658154	-1.05492	-1.06271	-0.40734	-0.662965	-1.41788	-1.22518	-0.301906	-0.474799	-0.121813	0.281244	0.0387222	-0.690179	-1.31481	-0.580061	-0.825182	-1.9246	-0.83001	-0.356231	-0.638669	-1.72747	-1.17491	-1.87834	-1.53056	0.403606	-1.9444	-1.87106	1.57583
-3.40907	-2.65911	-2.28983	-3.305	-1.22953	-0.202871	-0.18903	-1.46875	-1.71031	-0.153825	4.29214	-0.928765	-0.507911	-0.656315	-1.05457	-1.06254	-0.405426	-0.662655	-1.41768	-1.22109	-0.301468	-0.474347	-0.120962	0.282084	0.0420494	-0.690015	-1.30934	-0.578014	-0.821663	-1.92457	-0.829032	-0.355623	-0.636822	-1.72733	-1.1729	-1.87832	-1.53047	0.408776	-1.94417	-1.87058	1.57671
-3.40411	-2.65877	-2.28956	-3.305	-1.22765	-0.20277	-0.18775	-1.46801	-1.70896	-0.153242	4.35943	-0.926591	-0.507866	-0.656313	-1.05429	-1.05907	-0.405047	-0.662184	-1.41748	-1.22027	-0.299817	-0.472387	-0.11929	0.282143	0.0421427	-0.689929	-1.30526	-0.576068	-0.821287	-1.92405	-0.828849	-0.35504	-0.635936	-1.72729	-1.17228	-1.87784	-1.53008	0.41316	-1.94381	-1.8656	1.58035
-3.40405	-2.65666	-2.2852	-3.30447	-1.22659	-0.200045	-0.187282	-1.46738	-1.70417	-0.152083	4.41153	-0.926227	-0.506365	-0.655806	-1.05367	-1.05828	-0.404504	-0.661867	-1.41747	-1.21308	-0.298821	-0.470686	-0.118481	0.282335	0.0426455	-0.689567	-1.30458	-0.57491	-0.820071	-1.91761	-0.82868	-0.352938	-0.630711	-1.72724	-1.17024	-1.87741	-1.52902	0.430157	-1.94304	-1.86145	1.58451
-3.40342	-2.65651	-2.28377	-3.30434	-1.22477	-0.198932	-0.183581	-1.46423	-1.70276	-0.151745	4.71119	-0.925572	-0.505796	-0.646491	-1.05349	-1.05819	-0.402976	-0.658883	-1.41659	-1.21293	-0.296922	-0.469846	-0.114234	0.282942	0.0437975	-0.68921	-1.30246	-0.574465	-0.819808	-1.91698	-0.828389	-0.351968	-0.629771	-1.72687	-1.16797	-1.8773	-1.52874	0.441249	-1.94171	-1.85996	1.58626
-3.40298	-2.65631	-2.27712	-3.30398	-1.2241	-0.198764	-0.183568	-1.46373	-1.70027	-0.15086	4.86491	-0.925549	-0.505567	-0.643315	-1.05222	-1.05765	-0.402242	-0.656626	-1.41584	-1.2111	-0.295988	-0.468727	-0.112038	0.283803	0.0467865	-0.688096	-1.30144	-0.574384	-0.815844	-1.91684	-0.828258	-0.351006	-0.627663	-1.72667	-1.16595	-1.87729	-1.528	0.462746	-1.94111	-1.85993	1.62447
-3.40259	-2.65535	-2.27598	-3.30386	-1.22391	-0.197564	-0.182861	-1.46331	-1.70026	-0.15068	4.91481	-0.925193	-0.50349	-0.641293	-1.04967	-1.05762	-0.401982	-0.654186	-1.41184	-1.20964	-0.294928	-0.468368	-0.11023	0.284666	0.0485627	-0.687956	-1.3003	-0.574375	-0.814258	-1.91351	-0.827214	-0.350771	-0.626152	-1.72637	-1.16184	-1.87707	-1.52746	0.467733	-1.9408	-1.8588	1.63206
-3.40013	-2.6539	-2.2754	-3.30372	-1.22387	-0.196921	-0.180456	-1.46292	-1.69601	-0.149506	4.93142	-0.924399	-0.502531	-0.633757	-1.04961	-1.05675	-0.400429	-0.652931	-1.40742	-1.20939	-0.294437	-0.468203	-0.110096	0.28471	0.049827	-0.685313	-1.3001	-0.574189	-0.813058	-1.91243	-0.824993	-0.350601	-0.625289	-1.72619	-1.15983	-1.87663	-1.52732	0.470587	-1.93932	-1.85739	1.65948
-3.39944	-2.65221	-2.27408	-3.30358	-1.22336	-0.196583	-0.180104	-1.46286	-1.69437	-0.1476	5.08911	-0.923427	-0.502367	-0.633437	-1.04832	-1.05673	-0.399469	-0.650823	-1.40435	-1.20792	-0.294379	-0.468064	-0.107213	0.284939	0.0550882	-0.680864	-1.29977	-0.571927	-0.811101	-1.91142	-0.824477	-0.349291	-0.620682	-1.72591	-1.15925	-1.87643	-1.52675	0.486184	-1.93875	-1.85601	1.68389
-3.399	-2.6484	-2.26748	-3.30344	-1.2219	-0.196347	-0.180058	-1.46213	-1.69402	-0.147597		-0.922484	-0.502335	-0.624155	-1.04824	-1.05545	-0.398416	-0.646022	-1.40217	-1.20752	-0.293478	-0.462993	-0.106203	0.28577	0.0555947	-0.679465	-1.29917	-0.568788	-0.809126	-1.90825	-0.824225	-0.349203	-0.61374	-1.72587	-1.15874	-1.87625	-1.52632	0.487297	-1.93852	-1.8542	1.7193
-3.39892	-2.64606	-2.26701	-3.30339	-1.22184	-0.196334	-0.178573	-1.4598	-1.69013	-0.146925		-0.922209	-0.501353	-0.619907	-1.04721	-1.05543	-0.397927	-0.644738	-1.39996	-1.20619	-0.293347	-0.460346	-0.104465	0.288533	0.0559328	-0.677795	-1.2981	-0.565176	-0.804853	-1.90444	-0.823859	-0.348463	-0.612473	-1.7258	-1.15756	-1.87604	-1.52612	0.50304	-1.93793	-1.85121	1.71958
-3.39795	-2.6447	-2.2648	-3.30334	-1.22013	-0.195979	-0.175239	-1.45973	-1.69008	-0.146485		-0.917568	-0.500496	-0.619748	-1.04647	-1.05511	-0.3977	-0.640953	-1.39821	-1.20563	-0.293019	-0.459869	-0.104337	0.289002	0.0617664	-0.67735	-1.29791	-0.560171	-0.804487	-1.90304	-0.822905	-0.346694	-0.611797	-1.72576	-1.15702	-1.87589	-1.52611	0.505018	-1.9379	-1.8512	1.76821
-3.39728	-2.64411	-2.2646	-3.30259	-1.21665	-0.195752	-0.175009	-1.45885	-1.68583	-0.146427		-0.917283	-0.500444	-0.619629	-1.04619	-1.0489	-0.397122	-0.639441	-1.39618	-1.20509	-0.290964	-0.453517	-0.104294	0.289484	0.0624841	-0.675093	-1.29762	-0.557562	-0.804053	-1.90048	-0.818842	-0.345762	-0.604884	-1.72554	-1.15192	-1.87572	-1.52604	0.50741	-1.9356	-1.85116	1.91882
-3.39695	-2.6437	-2.2616	-3.30248	-1.21461	-0.194754	-0.174219	-1.45778	-1.68508	-0.145899		-0.917012	-0.500274	-0.618872	-1.04404	-1.0484	-0.396836	-0.638212	-1.39571	-1.19906	-0.290918	-0.453455	-0.103976	0.289714	0.0658932	-0.674686	-1.29679	-0.557451	-0.801079	-1.89877	-0.818756	-0.343745	-0.604417	-1.72554	-1.14965	-1.87565	-1.52529	0.518339	-1.93528	-1.85049	1.95494
-3.39632	-2.64313	-2.25817	-3.302	-1.21451	-0.194562	-0.173409	-1.45652	-1.68497	-0.145694		-0.916889	-0.500207	-0.618302	-1.04334	-1.04833	-0.396814	-0.630309	-1.39563	-1.19734	-0.290343	-0.452709	-0.103953	0.28983	0.0683982	-0.674084	-1.29671	-0.556955	-0.799879	-1.89764	-0.818159	-0.343672	-0.603033	-1.7255	-1.14902	-1.87522	-1.52326	0.530965	-1.93323	-1.8478	1.98113
-3.39582	-2.64295	-2.25538	-3.30173	-1.21333	-0.193722	-0.17301	-1.45424	-1.68378	-0.144038		-0.914794	-0.500072	-0.617431	-1.04296	-1.044	-0.395684	-0.629486	-1.39533	-1.19558	-0.289103	-0.450487	-0.103565	0.289952	0.0692565	-0.673647	-1.29643	-0.556129	-0.79671	-1.89721	-0.815589	-0.343348	-0.602906	-1.72494	-1.14892	-1.87519	-1.52299	0.549703	-1.93308	-1.84623	1.99542
-3.39561	-2.64278	-2.25512	-3.30099	-1.21308	-0.192901	-0.172969	-1.45269	-1.67963	-0.143461		-0.913668	-0.499352	-0.616979	-1.04192	-1.04312	-0.395473	-0.6267	-1.39465	-1.19548	-0.288386	-0.447112	-0.103038	0.290025	0.0699981	-0.67238	-1.29521	-0.549597	-0.794094	-1.89557	-0.814993	-0.342371	-0.600591	-1.72489	-1.14657	-1.87517	-1.52232	0.552967	-1.93293	-1.84606	2.27433
-3.3929	-2.63986	-2.25419	-3.30059	-1.21252	-0.191188	-0.172862	-1.45128	-1.67175	-0.142669		-0.912673	-0.49849	-0.61551	-1.04117	-1.04199	-0.394414	-0.626006	-1.39222	-1.19393	-0.288338	-0.446192	-0.102994	0.291368	0.0725738	-0.672108	-1.29037	-0.548888	-0.793505	-1.89304	-0.812712	-0.342198	-0.599936	-1.72462	-1.14136	-1.8751	-1.51992	0.554212	-1.93248	-1.84601	2.28663
-3.39215	-2.63954	-2.25348	-3.30045	-1.21192	-0.189999	-0.172391	-1.45123	-1.66769	-0.142547		-0.911862	-0.498472	-0.61347	-1.03963	-1.04139	-0.393518	-0.624081	-1.39169	-1.19281	-0.287963	-0.438455	-0.101902	0.291417	0.0751293	-0.671865	-1.28999	-0.547457	-0.791334	-1.89257	-0.812027	-0.341195	-0.596925	-1.72438	-1.14132	-1.87507	-1.519	0.559744	-1.93101	-1.84438	2.31049
-3.39064	-2.63844	-2.24701	-3.30002	-1.20999	-0.188752	-0.170611	-1.44822	-1.66077	-0.141879		-0.907033	-0.498444	-0.608525	-1.03881	-1.04053	-0.393511	-0.622073	-1.39164	-1.1913	-0.287206	-0.4382	-0.100484	0.292246	0.0803395	-0.671384	-1.2882	-0.547257	-0.788812	-1.89238	-0.811348	-0.340181	-0.596536	-1.72436	-1.13942	-1.87481	-1.51849	0.566212	-1.92954	-1.83785	2.3364
-3.38952	-2.63824	-2.24464	-3.2996	-1.20939	-0.188438	-0.167345	-1.44753	-1.66	-0.140536		-0.903333	-0.497786	-0.608257	-1.03809	-1.04002	-0.393433	-0.621745	-1.39137	-1.18408	-0.287186	-0.435911	-0.0990378	0.293213	0.0897747	-0.670659	-1.28799	-0.546408	-0.788433	-1.88967	-0.809667	-0.340177	-0.594045	-1.72427	-1.13837	-1.87463	-1.5158	0.56743	-1.92887	-1.83615	2.38011
-3.3893	-2.63607	-2.24161	-3.29832	-1.20895	-0.18779	-0.166626	-1.44712	-1.65834	-0.138775		-0.903067	-0.49671	-0.606053	-1.03718	-1.0385	-0.392435	-0.617021	-1.38959	-1.18355	-0.286738	-0.434694	-0.0982121	0.293519	0.0917575	-0.669118	-1.28692	-0.545425	-0.779148	-1.88764	-0.809447	-0.339753	-0.592405	-1.72407	-1.13738	-1.87456	-1.51562	0.567557	-1.92832	-1.83468	2.58057
-3.38701	-2.63469	-2.24113	-3.29794	-1.20884	-0.186474	-0.166301	-1.44285	-1.65548	-0.136222		-0.901175	-0.496433	-0.605683	-1.03717	-1.03681	-0.391702	-0.615148	-1.38926	-1.18184	-0.286388	-0.433848	-0.0980152	0.295608	0.0933112	-0.669117	-1.28689	-0.544236	-0.777856	-1.88675	-0.807559	-0.339483	-0.587524	-1.72403	-1.13721	-1.87413	-1.51447	0.567645	-1.92793	-1.83348	2.59062
-3.38527	-2.63346	-2.23779	-3.29662	-1.20723	-0.186313	-0.1655	-1.44166	-1.65499	-0.136039		-0.901031	-0.496366	-0.603368	-1.03533	-1.03674	-0.390215	-0.614211	-1.38839	-1.18165	-0.286262	-0.432191	-0.0976003	0.295621	0.0973235	-0.66873	-1.28641	-0.543118	-0.773711	-1.88476	-0.801875	-0.33847	-0.583845	-1.72381	-1.13564	-1.87395	-1.51446	0.5744	-1.92757	-1.8334	2.86452
-3.38517	-2.63314	-2.23699	-3.29622	-1.20646	-0.186268	-0.165335	-1.43985	-1.65419	-0.134582		-0.900258	-0.495379	-0.602856	-1.03508	-1.03617	-0.390198	-0.610038	-1.38808	-1.17888	-0.285428	-0.429329	-0.0966337	0.298041	0.101101	-0.668347	-1.28479	-0.54203	-0.772996	-1.88443	-0.800975	-0.338315	-0.582915	-1.72313	-1.13311	-1.87395	-1.51317	0.582145	-1.92645	-1.83305	3.25131
-3.38348	-2.63265	-2.23245	-3.29619	-1.20255	-0.186079	-0.164475	-1.43631	-1.65255	-0.134318		-0.89933	-0.494154	-0.599806	-1.03392	-1.03386	-0.38956	-0.608452	-1.3868	-1.17269	-0.284763	-0.428129	-0.09599	0.300109	0.101298	-0.667756	-1.28454	-0.53854	-0.768696	-1.87505	-0.799067	-0.337946	-0.576824	-1.72294	-1.13122	-1.87392	-1.51312	0.591783	-1.92592	-1.83097	3.53096
-3.38288	-2.63165	-2.23072	-3.29519	-1.20222	-0.18595	-0.161724	-1.43324	-1.65075	-0.133784		-0.897793	-0.492981	-0.599485	-1.03292	-1.03328	-0.389201	-0.599013	-1.38658	-1.17044	-0.284171	-0.42583	-0.0958569	0.300423	0.104759	-0.665867	-1.28145	-0.538009	-0.768357	-1.87384	-0.798317	-0.33784	-0.568452	-1.72273	-1.13101	-1.87377	-1.51234	0.610915	-1.92419	-1.83049	3.59919
-3.38167	-2.63129	-2.23053	-3.29394	-1.20221	-0.185875	-0.161447	-1.43293	-1.64386	-0.132811		-0.897328	-0.491296	-0.598746	-1.03161	-1.03183	-0.388435	-0.596263	-1.38638	-1.16877	-0.282549	-0.422938	-0.0923246	0.300512	0.104873	-0.657058	-1.27945	-0.53792	-0.763071	-1.87039	-0.798051	-0.337325	-0.566762	-1.72198	-1.12603	-1.87367	-1.51164	0.613714	-1.92345	-1.82745	4.21962
-3.38149	-2.6279	-2.22811	-3.29392	-1.19923	-0.185311	-0.160293	-1.43171	-1.64257	-0.132309		-0.894891	-0.49108	-0.598232	-1.03138	-1.03165	-0.386677	-0.595087	-1.38278	-1.16843	-0.281883	-0.421246	-0.0920188	0.300622	0.107286	-0.655162	-1.27935	-0.53691	-0.757144	-1.87029	-0.79764	-0.336746	-0.564484	-1.72146	-1.12574	-1.87338	-1.51117	0.63286	-1.9232	-1.82557	4.87618
-3.37986	-2.62735	-2.22584	-3.29379	-1.19878	-0.185266	-0.159278	-1.42884	-1.64181	-0.132167		-0.893673	-0.49057	-0.597728	-1.03115	-1.03142	-0.386395	-0.59381	-1.38271	-1.16843	-0.281587	-0.418013	-0.0899049	0.301675	0.114839	-0.65306	-1.2791	-0.535849	-0.753749	-1.87002	-0.795508	-0.334697	-0.561195	-1.7212	-1.11903	-1.87335	-1.51116	0.642602	-1.92316	-1.82277	6.07867
-3.37861	-2.62727	-2.22533	-3.29308	-1.19767	-0.184255	-0.156442	-1.42769	-1.63801	-0.131811		-0.893285	-0.489195	-0.593568	-1.03106	-1.02895	-0.385457	-0.591352	-1.38203	-1.16741	-0.280775	-0.414717	-0.0897693	0.302801	0.118748	-0.652968	-1.2789	-0.533234	-0.751546	-1.86574	-0.795108	-0.332846	-0.56009	-1.72094	-1.11787	-1.87299	-1.5111	0.644309	-1.923	-1.82199
-3.37857	-2.62726	-2.22331	-3.29261	-1.19573	-0.182798	-0.156302	-1.42206	-1.63601	-0.131743		-0.890558	-0.488001	-0.59321	-1.03086	-1.0287	-0.384669	-0.590196	-1.38078	-1.16444	-0.280654	-0.413947	-0.0896818	0.304394	0.119589	-0.652176	-1.27681	-0.53288	-0.750779	-1.86542	-0.794525	-0.330531	-0.552236	-1.72091	-1.11784	-1.8729	-1.51109	0.646024	-1.9227	-1.8216
-3.3783	-2.62633	-2.21825	-3.29241	-1.19492	-0.182494	-0.155755	-1.42147	-1.63535	-0.131225		-0.888904	-0.487992	-0.591507	-1.02526	-1.02865	-0.384342	-0.580575	-1.37872	-1.16334	-0.280636	-0.412602	-0.0887609	0.304394	0.119839	-0.651745	-1.27404	-0.532646	-0.748398	-1.86402	-0.794187	-0.329906	-0.549923	-1.72081	-1.11511	-1.87197	-1.51095	0.648596	-1.92066	-1.82031
-3.37827	-2.6262	-2.21682	-3.29209	-1.19404	-0.182408	-0.155166	-1.42133	-1.63447	-0.128775		-0.888392	-0.487667	-0.590736	-1.02503	-1.0283	-0.381038	-0.580104	-1.37848	-1.16249	-0.280479	-0.411325	-0.0882701	0.305014	0.120663	-0.651156	-1.26963	-0.52891	-0.746618	-1.86015	-0.79304	-0.329142	-0.545055	-1.72069	-1.11044	-1.87184	-1.50975	0.650551	-1.91918	-1.81848
-3.3781	-2.62518	-2.21487	-3.29209	-1.1937	-0.182368	-0.154231	-1.42117	-1.62843	-0.128163		-0.887837	-0.487484	-0.589753	-1.02423	-1.02781	-0.377887	-0.579833	-1.37652	-1.15982	-0.279693	-0.411221	-0.0881781	0.305449	0.123181	-0.651031	-1.26828	-0.528775	-0.74304	-1.85706	-0.792654	-0.327844	-0.542836	-1.72029	-1.10583	-1.87182	-1.50893	0.656625	-1.91892	-1.81686
-3.37779	-2.62473	-2.21378	-3.29209	-1.19358	-0.182365	-0.152241	-1.41994	-1.62679	-0.126828		-0.887158	-0.48696	-0.578844	-1.02356	-1.02582	-0.376212	-0.577272	-1.37551	-1.15962	-0.277961	-0.40755	-0.0871453	0.306324	0.124672	-0.650204	-1.26525	-0.528318	-0.741815	-1.85661	-0.791297	-0.327329	-0.540897	-1.71988	-1.10572	-1.87153	-1.50871	0.661058	-1.91733	-1.81435
-3.37746	-2.62269	-2.20929	-3.29134	-1.19326	-0.181625	-0.151921	-1.41681	-1.62633	-0.126777		-0.885731	-0.486779	-0.576098	-1.02274	-1.02273	-0.375024	-0.572343	-1.3753	-1.15918	-0.276477	-0.405947	-0.0832329	0.306603	0.131248	-0.648853	-1.26355	-0.527957	-0.740683	-1.8524	-0.790942	-0.32667	-0.539217	-1.71988	-1.10377	-1.87148	-1.50866	0.66947	-1.91589	-1.81292
-3.37556	-2.62146	-2.2037	-3.29068	-1.19267	-0.181291	-0.150744	-1.41512	-1.61935	-0.126757		-0.885262	-0.486226	-0.575447	-1.0218	-1.02263	-0.374069	-0.570892	-1.37449	-1.15895	-0.276428	-0.403695	-0.083143	0.307429	0.131528	-0.645794	-1.26248	-0.527895	-0.739356	-1.85036	-0.790249	-0.326174	-0.538783	-1.71982	-1.10297	-1.87142	-1.50796	0.673081	-1.9155	-1.81288
-3.37499	-2.62	-2.20197	-3.29067	-1.19243	-0.180916	-0.150712	-1.41247	-1.61651	-0.126403		-0.885031	-0.485701	-0.575078	-1.02108	-1.02239	-0.373875	-0.565087	-1.37325	-1.15691	-0.276103	-0.402227	-0.0830801	0.308877	0.13449	-0.644318	-1.26076	-0.527763	-0.738426	-1.84862	-0.786284	-0.32543	-0.537611	-1.71912	-1.0982	-1.87132	-1.5073	0.688166	-1.91547	-1.81254
-3.3747	-2.61908	-2.19824	-3.29025	-1.1883	-0.179105	-0.150409	-1.4101	-1.61628	-0.123794		-0.884726	-0.485337	-0.574047	-1.02091	-1.0211	-0.373701	-0.564561	-1.37319	-1.15571	-0.275499	-0.395093	-0.0806218	0.309538	0.138159	-0.644239	-1.25871	-0.526862	-0.734985	-1.84289	-0.785952	-0.323412	-0.534835	-1.71903	-1.09774	-1.87129	-1.50614	0.712749	-1.91474	-1.81164
-3.37466	-2.61656	-2.19357	-3.29011	-1.18716	-0.178717	-0.149467	-1.40977	-1.61277	-0.122821		-0.884131	-0.485024	-0.57303	-1.02071	-1.02014	-0.37332	-0.561526	-1.37173	-1.15421	-0.274446	-0.394861	-0.0802777	0.309831	0.139889	-0.642295	-1.2577	-0.5262	-0.734804	-1.84255	-0.785932	-0.321893	-0.533157	-1.71901	-1.09448	-1.87123	-1.50473	0.726168	-1.9141	-1.80934
-3.37309	-2.61617	-2.19212	-3.28974	-1.18614	-0.177913	-0.14783	-1.4067	-1.61108	-0.12161		-0.883152	-0.484863	-0.572513	-1.01943	-1.01972	-0.37285	-0.560534	-1.3713	-1.15301	-0.274078	-0.390747	-0.0799659	0.309899	0.140792	-0.642193	-1.25537	-0.520455	-0.734188	-1.83933	-0.782787	-0.321409	-0.533034	-1.71895	-1.09204	-1.87111	-1.50366	0.737474	-1.91246	-1.80921
-3.3717	-2.61541	-2.189	-3.28954	-1.18613	-0.177566	-0.145819	-1.40521	-1.60574	-0.120296		-0.881374	-0.484793	-0.571861	-1.01867	-1.01894	-0.372791	-0.551767	-1.36785	-1.15173	-0.272677	-0.390129	-0.0796359	0.310076	0.147983	-0.641269	-1.25523	-0.518335	-0.731616	-1.83841	-0.779796	-0.320124	-0.532167	-1.71872	-1.08997	-1.86964	-1.50299	0.755943	-1.91165	-1.80796
-3.37152	-2.61452	-2.18525	-3.28884	-1.18522	-0.176689	-0.144889	-1.40413	-1.59679	-0.120224		-0.879921	-0.484429	-0.57175	-1.0175	-1.01639	-0.372603	-0.551622	-1.36724	-1.15084	-0.272617	-0.389456	-0.078068	0.310145	0.14956	-0.639643	-1.2552	-0.518271	-0.728569	-1.83802	-0.777998	-0.319841	-0.520088	-1.71871	-1.08963	-1.8695	-1.50229	0.767373	-1.91079	-1.80784
-3.37133	-2.61366	-2.18452	-3.28866	-1.18508	-0.176397	-0.144842	-1.40403	-1.59545	-0.120185		-0.878376	-0.483844	-0.571272	-1.01695	-1.01612	-0.372365	-0.542835	-1.36699	-1.14845	-0.272062	-0.389367	-0.0776532	0.312084	0.158413	-0.639386	-1.25417	-0.517981	-0.726568	-1.83775	-0.775959	-0.319521	-0.505461	-1.71799	-1.08855	-1.86937	-1.50196	0.783278	-1.9095	-1.80735
-3.37111	-2.61256	-2.18282	-3.28845	-1.18488	-0.175474	-0.143458	-1.40312	-1.59527	-0.118256		-0.878363	-0.482841	-0.569015	-1.01476	-1.01507	-0.3715	-0.542733	-1.36678	-1.14775	-0.270802	-0.386615	-0.0770258	0.312691	0.159211	-0.639378	-1.25339	-0.517621	-0.723525	-1.83654	-0.775789	-0.317727	-0.504119	-1.7173	-1.08752	-1.86893	-1.50162	0.789822	-1.90855	-1.80636
-3.37038	-2.61071	-2.18021	-3.2883	-1.18342	-0.175443	-0.142183	-1.39962	-1.59189	-0.118154		-0.877744	-0.482672	-0.568752	-1.01393	-1.01362	-0.369858	-0.542193	-1.36645	-1.14625	-0.270714	-0.381783	-0.0769942	0.312694	0.166044	-0.639325	-1.25338	-0.51697	-0.722313	-1.83635	-0.775239	-0.317318	-0.504085	-1.71724	-1.08576	-1.86866	-1.5007	0.808141	-1.90819	-1.80538
-3.36797	-2.61058	-2.17905	-3.28825	-1.18233	-0.175062	-0.141207	-1.39959	-1.5915	-0.11676		-0.876459	-0.482179	-0.568709	-1.0129	-1.01278	-0.368524	-0.538798	-1.36601	-1.14624	-0.270622	-0.380704	-0.0760173	0.314705	0.168132	-0.638097	-1.25309	-0.510757	-0.715982	-1.83383	-0.76855	-0.317062	-0.503821	-1.71713	-1.08467	-1.8685	-1.50064	0.819378	-1.90767	-1.80152
-3.36766	-2.60999	-2.17549	-3.28771	-1.18214	-0.173332	-0.141139	-1.39887	-1.58732	-0.116039		-0.875821	-0.482038	-0.56749	-1.01257	-1.01222	-0.366794	-0.538476	-1.36563	-1.14541	-0.270551	-0.376678	-0.0746424	0.314711	0.173005	-0.637007	-1.25245	-0.510708	-0.715272	-1.83271	-0.766465	-0.314579	-0.486549	-1.71673	-1.08319	-1.86821	-1.49922	0.820658	-1.90649	-1.79891
-3.36737	-2.60963	-2.17501	-3.28768	-1.18078	-0.173262	-0.140619	-1.39642	-1.58535	-0.114745		-0.875778	-0.481609	-0.567253	-1.01135	-1.01113	-0.365726	-0.537341	-1.36449	-1.14536	-0.269753	-0.375835	-0.0741286	0.314856	0.173273	-0.633345	-1.25198	-0.510406	-0.711703	-1.82987	-0.76532	-0.314515	-0.48537	-1.71633	-1.07318	-1.86756	-1.49764	0.824708	-1.90648	-1.79613
-3.36703	-2.60927	-2.17107	-3.2869	-1.18025	-0.17276	-0.139159	-1.39585	-1.58156	-0.113929		-0.874463	-0.481169	-0.565277	-1.01057	-1.01096	-0.365371	-0.537138	-1.36398	-1.14435	-0.26973	-0.373831	-0.0732761	0.315257	0.174499	-0.632696	-1.25099	-0.507787	-0.708088	-1.82952	-0.764199	-0.313739	-0.482058	-1.71588	-1.06167	-1.86749	-1.49736	0.842594	-1.90629	-1.79471
-3.3659	-2.60896	-2.16363	-3.28627	-1.17877	-0.172207	-0.138763	-1.39566	-1.58028	-0.113403		-0.874301	-0.480839	-0.565115	-1.01036	-1.00854	-0.36469	-0.536557	-1.36324	-1.14296	-0.268836	-0.366954	-0.070279	0.315527	0.175566	-0.632082	-1.25098	-0.507193	-0.705726	-1.82919	-0.764098	-0.312191	-0.479607	-1.71585	-1.06105	-1.86746	-1.49674	0.860865	-1.90598	-1.7935
-3.36488	-2.60817	-2.15728	-3.28593	-1.17819	-0.171805	-0.137871	-1.39473	-1.58013	-0.112952		-0.874163	-0.480723	-0.564925	-1.01007	-1.00759	-0.363682	-0.535381	-1.36194	-1.13971	-0.268264	-0.361993	-0.0700121	0.315531	0.175631	-0.631466	-1.25015	-0.506848	-0.703266	-1.82889	-0.763893	-0.311482	-0.474507	-1.71579	-1.05914	-1.86744	-1.49663	0.862892	-1.90468	-1.79242
-3.36268	-2.60789	-2.15518	-3.28575	-1.17742	-0.171306	-0.136002	-1.39345	-1.57907	-0.112778		-0.873513	-0.480646	-0.562453	-1.0092	-1.00714	-0.363337	-0.533444	-1.36077	-1.13895	-0.267782	-0.357529	-0.0699634	0.315668	0.177797	-0.630686	-1.2483	-0.505457	-0.703222	-1.82869	-0.760314	-0.310354	-0.467323	-1.71569	-1.05889	-1.86725	-1.49659	0.871719	-1.90234	-1.79211
-3.36244	-2.60753	-2.15246	-3.28556	-1.17677	-0.17126	-0.135971	-1.39009	-1.5775	-0.112081		-0.873104	-0.480635	-0.561079	-1.00907	-1.00569	-0.361383	-0.532903	-1.35876	-1.13715	-0.267628	-0.356769	-0.0698615	0.315673	0.178604	-0.629251	-1.24322	-0.504612	-0.700131	-1.82652	-0.760067	-0.309643	-0.467143	-1.71553	-1.0549	-1.86664	-1.49594	0.89421	-1.9021	-1.79128
-3.3599	-2.60639	-2.15206	-3.28532	-1.17588	-0.170371	-0.134956	-1.3897	-1.57594	-0.111845		-0.872632	-0.480046	-0.557783	-1.00866	-1.00552	-0.360595	-0.526652	-1.35601	-1.13684	-0.267216	-0.356083	-0.0689675	0.315765	0.18571	-0.629055	-1.24039	-0.504065	-0.699971	-1.82578	-0.75916	-0.309499	-0.466373	-1.7155	-1.05191	-1.86659	-1.49585	0.896839	-1.89973	-1.78894
-3.35989	-2.60638	-2.15155	-3.28509	-1.17474	-0.170065	-0.134392	-1.38901	-1.57499	-0.111665		-0.872578	-0.478867	-0.555731	-1.00691	-1.0054	-0.360319	-0.523316	-1.35488	-1.13631	-0.267181	-0.356039	-0.068898	0.316708	0.185786	-0.628074	-1.23931	-0.503472	-0.69584	-1.82172	-0.757612	-0.309266	-0.465895	-1.71538	-1.05103	-1.86654	-1.49563	0.906605	-1.89879	-1.78586
-3.35885	-2.6062	-2.15099	-3.28464	-1.17328	-0.169934	-0.130136	-1.38893	-1.57024	-0.111598		-0.871751	-0.478563	-0.554008	-1.00627	-1.00435	-0.358701	-0.522582	-1.35281	-1.12542	-0.266709	-0.356009	-0.0679968	0.31699	0.187504	-0.627559	-1.23905	-0.500881	-0.693111	-1.82028	-0.757314	-0.30923	-0.465161	-1.71535	-1.04509	-1.86618	-1.49492	0.945109	-1.89877	-1.78436
-3.35745	-2.60522	-2.15047	-3.28448	-1.17169	-0.169628	-0.128571	-1.38684	-1.56491	-0.109405		-0.870799	-0.478284	-0.550414	-1.00605	-1.0032	-0.358526	-0.521975	-1.35243	-1.123	-0.266429	-0.354259	-0.0679349	0.319928	0.188343	-0.626892	-1.23857	-0.497806	-0.687513	-1.8202	-0.756848	-0.306508	-0.464323	-1.7153	-1.04178	-1.86592	-1.4944	0.957268	-1.89833	-1.77959
-3.35567	-2.60175	-2.14949	-3.28447	-1.17045	-0.169516	-0.128429	-1.38287	-1.56359	-0.10868		-0.869623	-0.477101	-0.546962	-1.00602	-1.00229	-0.35842	-0.517498	-1.35052	-1.1213	-0.263421	-0.351694	-0.0670318	0.321079	0.188363	-0.626112	-1.23784	-0.496844	-0.687352	-1.81933	-0.756126	-0.305965	-0.460402	-1.71469	-1.03659	-1.86578	-1.49265	0.958966	-1.89805	-1.77885
-3.35345	-2.60042	-2.14905	-3.28441	-1.16993	-0.169497	-0.127375	-1.3825	-1.56294	-0.108571		-0.868279	-0.476267	-0.541658	-1.00561	-1.00214	-0.357949	-0.511325	-1.35005	-1.12082	-0.26269	-0.351517	-0.0663367	0.321481	0.192079	-0.624564	-1.23648	-0.496371	-0.686798	-1.81698	-0.754393	-0.305463	-0.45903	-1.71446	-1.0343	-1.86525	-1.48957	0.977781	-1.89569	-1.77461
-3.35013	-2.60038	-2.14744	-3.28399	-1.1695	-0.169345	-0.126841	-1.38177	-1.56187	-0.107393		-0.867351	-0.476229	-0.538471	-1.00488	-1.00131	-0.356401	-0.509697	-1.34952	-1.11882	-0.26234	-0.349578	-0.0657102	0.322786	0.194185	-0.620868	-1.23096	-0.495238	-0.684648	-1.81679	-0.753254	-0.304939	-0.45067	-1.7141	-1.03283	-1.86518	-1.4882	0.997551	-1.89568	-1.77164
-3.34962	-2.60034	-2.1447	-3.28297	-1.16706	-0.169342	-0.125336	-1.38061	-1.56078	-0.106751		-0.867129	-0.475089	-0.532415	-1.00471	-0.997915	-0.355776	-0.508247	-1.34599	-1.11785	-0.260481	-0.349319	-0.0655185	0.324524	0.194262	-0.620493	-1.22982	-0.495233	-0.682096	-1.81607	-0.75284	-0.303861	-0.449831	-1.71387	-1.0301	-1.86511	-1.48751	1.00275	-1.89316	-1.7702
-3.34847	-2.60025	-2.14313	-3.28243	-1.16679	-0.169009	-0.124559	-1.37706	-1.5598	-0.106155		-0.866546	-0.47445	-0.531069	-1.00447	-0.996387	-0.354977	-0.504676	-1.34372	-1.1167	-0.259615	-0.348148	-0.0644238	0.325223	0.194855	-0.617957	-1.22927	-0.493852	-0.680349	-1.81599	-0.752592	-0.303347	-0.446788	-1.71379	-1.02863	-1.86498	-1.48687	1.01072	-1.89249	-1.76974
-3.34728	-2.59827	-2.13906	-3.28125	-1.16658	-0.168425	-0.124243	-1.3742	-1.55754	-0.10481		-0.86554	-0.474185	-0.524972	-1.00289	-0.994512	-0.352083	-0.502545	-1.33938	-1.11096	-0.259255	-0.343089	-0.0621217	0.326348	0.197749	-0.617277	-1.22881	-0.492019	-0.677856	-1.8156	-0.751012	-0.303266	-0.442406	-1.71244	-1.02473	-1.86496	-1.48678	1.01865	-1.89181	-1.76919
-3.34705	-2.59665	-2.13878	-3.28075	-1.16649	-0.16805	-0.123563	-1.37414	-1.55738	-0.104685		-0.864789	-0.47413	-0.522164	-1.00231	-0.994026	-0.351731	-0.501296	-1.33389	-1.11064	-0.258887	-0.338848	-0.062053	0.326422	0.198746	-0.617086	-1.22639	-0.490713	-0.677235	-1.81423	-0.749802	-0.302502	-0.441467	-1.71237	-1.02079	-1.86484	-1.48664	1.02231	-1.89069	-1.76898
-3.34649	-2.59662	-2.13852	-3.28042	-1.16643	-0.166737	-0.123301	-1.37336	-1.55511	-0.103459		-0.864444	-0.473355	-0.520675	-1.00159	-0.993587	-0.351027	-0.50038	-1.33355	-1.10775	-0.258615	-0.335653	-0.0618453	0.326537	0.200169	-0.61529	-1.22571	-0.490224	-0.674246	-1.81403	-0.747959	-0.302385	-0.436852	-1.71216	-1.01373	-1.86472	-1.48645	1.03268	-1.8902	-1.76818
-3.34567	-2.59313	-2.13455	-3.28026	-1.1656	-0.166686	-0.123027	-1.37074	-1.55485	-0.102783		-0.863857	-0.473057	-0.519059	-1.0013	-0.99353	-0.35087	-0.500247	-1.33259	-1.10656	-0.256886	-0.331972	-0.0611858	0.326554	0.203936	-0.613269	-1.22567	-0.488932	-0.672253	-1.81164	-0.740149	-0.302282	-0.435914	-1.71186	-1.01271	-1.86455	-1.48488	1.07714	-1.88974	-1.76766
-3.34411	-2.59301	-2.13382	-3.27942	-1.16383	-0.166356	-0.122902	-1.37065	-1.5547	-0.102695		-0.863795	-0.472674	-0.518382	-1.00074	-0.993207	-0.350647	-0.499475	-1.33257	-1.10549	-0.256125	-0.331219	-0.060445	0.32658	0.204516	-0.610795	-1.22503	-0.488814	-0.672107	-1.81135	-0.739954	-0.30166	-0.426515	-1.7117	-1.00864	-1.86448	-1.48339	1.09165	-1.88733	-1.76418
-3.34315	-2.59301	-2.13193	-3.27936	-1.16231	-0.164846	-0.122209	-1.36886	-1.55431	-0.102147		-0.863782	-0.472629	-0.515924	-1.00014	-0.992271	-0.35	-0.497884	-1.33194	-1.10414	-0.255308	-0.330953	-0.0580073	0.326685	0.206607	-0.609747	-1.22241	-0.48849	-0.669994	-1.81038	-0.73858	-0.300889	-0.42138	-1.71123	-1.00535	-1.86447	-1.48276	1.11328	-1.88658	-1.76152
-3.34279	-2.5927	-2.1303	-3.27925	-1.16048	-0.164207	-0.120486	-1.36859	-1.55357	-0.101738		-0.863747	-0.471599	-0.514218	-0.999784	-0.990966	-0.349951	-0.495785	-1.33072	-1.10247	-0.255021	-0.330789	-0.0565803	0.326911	0.209999	-0.609595	-1.22142	-0.488412	-0.669594	-1.80837	-0.737913	-0.300606	-0.419972	-1.71103	-0.995966	-1.86423	-1.48194	1.16098	-1.88592	-1.76108
-3.34184	-2.58699	-2.12825	-3.27886	-1.16006	-0.163755	-0.115719	-1.36705	-1.55331	-0.101652		-0.862112	-0.471549	-0.514056	-0.998816	-0.989299	-0.347724	-0.495505	-1.32878	-1.10078	-0.254387	-0.321979	-0.0564162	0.327497	0.21338	-0.609392	-1.22053	-0.485698	-0.6635	-1.80546	-0.737603	-0.296666	-0.415825	-1.71093	-0.995936	-1.86396	-1.48137	1.16312	-1.88581	-1.75928
-3.34095	-2.58529	-2.1277	-3.27869	-1.15418	-0.163475	-0.115358	-1.36639	-1.5517	-0.101138		-0.862051	-0.470297	-0.512337	-0.998558	-0.986897	-0.346144	-0.490163	-1.32823	-1.10043	-0.253539	-0.318042	-0.055832	0.327799	0.215425	-0.607011	-1.21972	-0.485451	-0.661905	-1.80091	-0.735449	-0.29593	-0.4127	-1.71073	-0.994676	-1.86384	-1.48028	1.17613	-1.88578	-1.75757
-3.33871	-2.58432	-2.12651	-3.27859	-1.1538	-0.163256	-0.114383	-1.36589	-1.55159	-0.100833		-0.861836	-0.470237	-0.512108	-0.998327	-0.985199	-0.345449	-0.488614	-1.32629	-1.10036	-0.253128	-0.317306	-0.0552976	0.328648	0.21661	-0.60643	-1.21879	-0.483931	-0.661645	-1.79824	-0.731887	-0.293134	-0.4066	-1.71054	-0.984214	-1.86379	-1.47975	1.19361	-1.88491	-1.75655
-3.33833	-2.58372	-2.11883	-3.27809	-1.15295	-0.162965	-0.114293	-1.36548	-1.5496	-0.100193		-0.859202	-0.469886	-0.50451	-0.998068	-0.985152	-0.34484	-0.479314	-1.32403	-1.09917	-0.253025	-0.313298	-0.0550396	0.330124	0.217705	-0.606127	-1.21702	-0.481379	-0.659094	-1.79705	-0.725812	-0.291999	-0.404438	-1.71043	-0.983591	-1.86365	-1.47837	1.21304	-1.88364	-1.75457
-3.33705	-2.58366	-2.11717	-3.27743	-1.15161	-0.162564	-0.112575	-1.36491	-1.54445	-0.100177		-0.859132	-0.469712	-0.503979	-0.996799	-0.983238	-0.34445	-0.477222	-1.32229	-1.09915	-0.251304	-0.312118	-0.0548875	0.331717	0.218369	-0.605874	-1.21653	-0.479801	-0.655862	-1.79669	-0.721639	-0.290325	-0.403659	-1.7104	-0.977718	-1.86289	-1.47835	1.25062	-1.88164	-1.75331
-3.33695	-2.58166	-2.11642	-3.27695	-1.14944	-0.162534	-0.112071	-1.36478	-1.54201	-0.0998394		-0.857756	-0.469246	-0.500045	-0.996427	-0.982613	-0.343516	-0.476157	-1.32015	-1.09558	-0.249811	-0.311455	-0.0547151	0.333178	0.219163	-0.605025	-1.21649	-0.478494	-0.653058	-1.7964	-0.721097	-0.290136	-0.403411	-1.71031	-0.974106	-1.86244	-1.47547	1.28167	-1.88112	-1.75294
-3.33468	-2.58156	-2.11372	-3.27656	-1.14885	-0.162078	-0.111766	-1.36452	-1.53982	-0.0989386		-0.856531	-0.468033	-0.498124	-0.99474	-0.982199	-0.343204	-0.475465	-1.31988	-1.09546	-0.249536	-0.31113	-0.0539579	0.333332	0.219302	-0.604356	-1.21578	-0.477786	-0.65188	-1.79639	-0.719802	-0.289484	-0.397586	-1.71011	-0.97399	-1.86227	-1.47542	1.28849	-1.88105	-1.75252
-3.33439	-2.57687	-2.10765	-3.27425	-1.14619	-0.161817	-0.111559	-1.36349	-1.5371	-0.0987982		-0.856424	-0.467513	-0.497543	-0.993838	-0.981241	-0.343034	-0.475262	-1.31883	-1.09483	-0.248935	-0.304583	-0.0526959	0.333806	0.219624	-0.603753	-1.21441	-0.475616	-0.644588	-1.7942	-0.719792	-0.289276	-0.396974	-1.70958	-0.973237	-1.86161	-1.47541	1.29444	-1.88092	-1.75209
-3.33404	-2.57587	-2.10754	-3.27411	-1.1456	-0.161784	-0.111321	-1.36334	-1.53584	-0.0980677		-0.855583	-0.467418	-0.496353	-0.993131	-0.980931	-0.341682	-0.466796	-1.3187	-1.09429	-0.248383	-0.303939	-0.0521376	0.336409	0.219626	-0.603005	-1.21272	-0.475225	-0.641468	-1.79382	-0.719407	-0.2884	-0.393423	-1.70949	-0.968807	-1.8612	-1.47476	1.30491	-1.8803	-1.75141
-3.33349	-2.57372	-2.10714	-3.27383	-1.14539	-0.161211	-0.110093	-1.36295	-1.53509	-0.0970268		-0.855192	-0.467127	-0.496031	-0.99309	-0.977671	-0.341434	-0.463941	-1.31869	-1.09379	-0.24834	-0.303405	-0.0518328	0.339004	0.220558	-0.602328	-1.21238	-0.474502	-0.640122	-1.79281	-0.718799	-0.288354	-0.392941	-1.70948	-0.968681	-1.86097	-1.47338	1.30587	-1.87983	-1.74931
-3.33337	-2.57368	-2.10319	-3.27353	-1.14397	-0.160727	-0.110079	-1.35981	-1.5345	-0.0966496		-0.854675	-0.466516	-0.495736	-0.991971	-0.977539	-0.340612	-0.462856	-1.31821	-1.09355	-0.247969	-0.301691	-0.0514062	0.339183	0.222647	-0.602098	-1.21138	-0.474447	-0.63533	-1.79231	-0.718334	-0.286117	-0.389252	-1.70942	-0.966497	-1.86078	-1.47151	1.31871	-1.87866	-1.74793
-3.33182	-2.57354	-2.10227	-3.27347	-1.14355	-0.160581	-0.108358	-1.35721	-1.53441	-0.0945608		-0.854517	-0.465582	-0.491862	-0.991912	-0.976546	-0.340327	-0.460823	-1.31781	-1.09031	-0.247644	-0.299664	-0.0513025	0.339189	0.223212	-0.600123	-1.21017	-0.47398	-0.62809	-1.79208	-0.717961	-0.285955	-0.388578	-1.70942	-0.964594	-1.86076	-1.47053	1.40692	-1.87755	-1.74498
-3.33092	-2.57231	-2.10033	-3.27346	-1.14214	-0.160334	-0.106347	-1.35681	-1.52984	-0.0931777		-0.853214	-0.46524	-0.490443	-0.990532	-0.976395	-0.340246	-0.454528	-1.31577	-1.0902	-0.247028	-0.298906	-0.0506361	0.341216	0.225177	-0.599403	-1.2065	-0.469248	-0.627998	-1.79001	-0.717148	-0.285717	-0.387278	-1.70928	-0.956376	-1.86074	-1.4697	1.45625	-1.87738	-1.74486
-3.32941	-2.57224	-2.09846	-3.27285	-1.14083	-0.160288	-0.105162	-1.35507	-1.5295	-0.0929724		-0.852771	-0.463975	-0.481563	-0.990337	-0.975121	-0.339421	-0.446169	-1.31567	-1.08959	-0.246729	-0.295912	-0.0502601	0.341519	0.227986	-0.598632	-1.2047	-0.468914	-0.626152	-1.78954	-0.71653	-0.285351	-0.382369	-1.70885	-0.946205	-1.86065	-1.46846	1.51404	-1.87737	-1.74469
-3.32855	-2.57166	-2.09474	-3.27266	-1.13867	-0.159204	-0.103222	-1.35502	-1.52817	-0.0911299		-0.851919	-0.462603	-0.48122	-0.989938	-0.973517	-0.338903	-0.443233	-1.31555	-1.08957	-0.246128	-0.29544	-0.0471195	0.343989	0.228429	-0.596363	-1.20328	-0.46677	-0.623272	-1.78949	-0.715334	-0.285001	-0.379398	-1.70821	-0.945827	-1.86025	-1.46823	1.61297	-1.87672	-1.74357
-3.32829	-2.57127	-2.08954	-3.27216	-1.13748	-0.158102	-0.101983	-1.35467	-1.52018	-0.0909714		-0.850268	-0.462157	-0.478797	-0.989125	-0.973411	-0.338219	-0.442347	-1.31064	-1.08956	-0.245936	-0.295105	-0.0468196	0.344703	0.2326	-0.594692	-1.2024	-0.462741	-0.621938	-1.78947	-0.712579	-0.284666	-0.377585	-1.70791	-0.941749	-1.85965	-1.46625	1.66777	-1.87658	-1.74343
-3.32726	-2.56989	-2.08855	-3.27104	-1.13458	-0.157988	-0.100947	-1.35208	-1.51803	-0.0909259		-0.849359	-0.461884	-0.476896	-0.989077	-0.973062	-0.338022	-0.436506	-1.30946	-1.08762	-0.244706	-0.292619	-0.0468144	0.345843	0.234288	-0.589958	-1.20141	-0.461814	-0.621919	-1.78874	-0.711072	-0.284079	-0.377573	-1.70785	-0.93173	-1.85962	-1.46556	1.78625	-1.87635	-1.74192
-3.3268	-2.56792	-2.08816	-3.2709	-1.1324	-0.15776	-0.100612	-1.35123	-1.5161	-0.0907885		-0.849199	-0.46187	-0.474207	-0.988911	-0.972953	-0.338003	-0.436366	-1.30775	-1.0849	-0.2435	-0.291498	-0.0461235	0.345851	0.236046	-0.587749	-1.19972	-0.458722	-0.620005	-1.78836	-0.709793	-0.283147	-0.373987	-1.7078	-0.927318	-1.85951	-1.4652	1.79862	-1.87501	-1.74099
-3.32659	-2.56762	-2.08796	-3.27063	-1.13226	-0.157652	-0.099487	-1.35014	-1.51214	-0.0894314		-0.848886	-0.460528	-0.47397	-0.988705	-0.971423	-0.336855	-0.433233	-1.30695	-1.08457	-0.242895	-0.288467	-0.0447091	0.346021	0.2383	-0.586734	-1.19895	-0.458262	-0.616614	-1.78683	-0.70924	-0.282122	-0.372038	-1.70767	-0.923761	-1.85941	-1.46466	1.8351	-1.87431	-1.73632
-3.32596	-2.56655	-2.08613	-3.27049	-1.13166	-0.157606	-0.099276	-1.34923	-1.51049	-0.0889694		-0.848789	-0.460388	-0.473736	-0.987903	-0.970778	-0.336002	-0.433096	-1.30444	-1.08257	-0.241433	-0.285211	-0.0430592	0.34692	0.239004	-0.586688	-1.19893	-0.456426	-0.61438	-1.78626	-0.708393	-0.281856	-0.371871	-1.70748	-0.922186	-1.85932	-1.46391	1.87884	-1.87419	-1.73535
-3.32553	-2.56611	-2.08556	-3.27049	-1.13158	-0.157604	-0.0989506	-1.34842	-1.50976	-0.0876667		-0.848207	-0.460131	-0.473215	-0.987284	-0.970328	-0.335564	-0.432344	-1.30107	-1.08146	-0.240342	-0.282444	-0.0419856	0.347316	0.242355	-0.586341	-1.1978	-0.455835	-0.613863	-1.7858	-0.703358	-0.281022	-0.369153	-1.70729	-0.916891	-1.85932	-1.46374	1.99405	-1.87164	-1.73486
-3.32369	-2.56436	-2.08196	-3.27011	-1.12873	-0.157345	-0.0984659	-1.34793	-1.50915	-0.0874606		-0.848155	-0.459538	-0.472839	-0.986874	-0.969853	-0.335397	-0.42609	-1.29953	-1.07946	-0.23991	-0.281153	-0.0414345	0.347355	0.242448	-0.582941	-1.19758	-0.455296	-0.611794	-1.78498	-0.700511	-0.280298	-0.368682	-1.70688	-0.915341	-1.85879	-1.4635	2.06561	-1.87152	-1.73454
-3.32223	-2.56423	-2.07898	-3.2701	-1.12781	-0.157294	-0.0934735	-1.34753	-1.50765	-0.0856578		-0.848037	-0.458874	-0.46969	-0.986616	-0.96966	-0.334063	-0.426071	-1.29697	-1.07878	-0.239645	-0.281039	-0.0402892	0.3475	0.244017	-0.580242	-1.19749	-0.45436	-0.6112	-1.78292	-0.70014	-0.278013	-0.362948	-1.70676	-0.914305	-1.85863	-1.46159	2.07421	-1.87121	-1.73399
-3.32204	-2.56397	-2.07163	-3.26998	-1.12677	-0.156551	-0.0923064	-1.34594	-1.50664	-0.084301		-0.84629	-0.458755	-0.469241	-0.986073	-0.969423	-0.33399	-0.425976	-1.29693	-1.0775	-0.239442	-0.279731	-0.0402667	0.348592	0.24593	-0.579254	-1.19708	-0.451638	-0.60934	-1.78263	-0.699213	-0.27664	-0.3614	-1.7066	-0.905109	-1.8584	-1.4612	2.17866	-1.87057	-1.73392
-3.31833	-2.56192	-2.06568	-3.26897	-1.12538	-0.155945	-0.0894926	-1.3456	-1.49482	-0.0823385		-0.844925	-0.457765	-0.462621	-0.985873	-0.9688	-0.332309	-0.425093	-1.29556	-1.07421	-0.239331	-0.275609	-0.0400963	0.348864	0.246591	-0.578407	-1.19544	-0.448881	-0.609328	-1.78205	-0.696229	-0.275358	-0.359642	-1.70658	-0.898323	-1.85837	-1.45954	2.22018	-1.86904	-1.73211
-3.3179	-2.56175	-2.06522	-3.26884	-1.12509	-0.155384	-0.0887424	-1.34523	-1.49362	-0.0799139		-0.844174	-0.455629	-0.461417	-0.985673	-0.968508	-0.331926	-0.424387	-1.29377	-1.07407	-0.238831	-0.274291	-0.039704	0.349096	0.247954	-0.575796	-1.19541	-0.448199	-0.607636	-1.78175	-0.695519	-0.275223	-0.359592	-1.70634	-0.895139	-1.85835	-1.45937	2.51785	-1.86864	-1.73171
-3.31691	-2.55839	-2.06452	-3.26882	-1.12445	-0.155341	-0.0878056	-1.34499	-1.4918	-0.0796216		-0.843582	-0.455534	-0.459836	-0.985588	-0.96802	-0.3316	-0.423499	-1.29361	-1.07283	-0.238743	-0.271492	-0.0396034	0.349375	0.250448	-0.575753	-1.19491	-0.447787	-0.603389	-1.78091	-0.692807	-0.273783	-0.358881	-1.70608	-0.891677	-1.8583	-1.45792	2.62743	-1.86769	-1.73163
-3.31545	-2.55795	-2.06266	-3.2684	-1.12387	-0.154619	-0.0876583	-1.34466	-1.49125	-0.077557		-0.840752	-0.455492	-0.45752	-0.984917	-0.967827	-0.329708	-0.423095	-1.29193	-1.07239	-0.238557	-0.271088	-0.0389398	0.350081	0.250854	-0.574863	-1.19196	-0.447194	-0.600618	-1.7809	-0.692182	-0.273015	-0.358801	-1.70538	-0.886865	-1.85819	-1.45672	2.81209	-1.86641	-1.73107
-3.31513	-2.55783	-2.06211	-3.26833	-1.12048	-0.154556	-0.0873394	-1.34419	-1.48729	-0.0774465		-0.838306	-0.455139	-0.45504	-0.983247	-0.966627	-0.329542	-0.42247	-1.28928	-1.06753	-0.237242	-0.268615	-0.0378742	0.352081	0.251925	-0.574498	-1.1909	-0.447172	-0.599807	-1.77917	-0.689634	-0.27232	-0.357232	-1.70532	-0.883121	-1.858	-1.45664	2.85471	-1.86554	-1.73084
-3.31502	-2.55772	-2.05142	-3.26812	-1.11855	-0.154409	-0.0867706	-1.3431	-1.48629	-0.0741952		-0.837945	-0.454405	-0.454419	-0.983219	-0.965995	-0.329456	-0.42129	-1.28899	-1.06688	-0.237173	-0.263407	-0.0370291	0.352227	0.257429	-0.571986	-1.18793	-0.446203	-0.589386	-1.77892	-0.689169	-0.270585	-0.355535	-1.70526	-0.878369	-1.85746	-1.45652	6.64906	-1.86497	-1.72971
-3.31231	-2.55577	-2.05104	-3.26766	-1.11827	-0.153759	-0.0864338	-1.34299	-1.48525	-0.0735161		-0.837389	-0.454071	-0.453565	-0.982948	-0.965933	-0.328839	-0.417941	-1.28675	-1.06621	-0.236621	-0.263201	-0.0368862	0.352833	0.258724	-0.571434	-1.18587	-0.445683	-0.58872	-1.7743	-0.688441	-0.269898	-0.352543	-1.70525	-0.874849	-1.85633	-1.45646		-1.86425	-1.72869
-3.31111	-2.55471	-2.0475	-3.26642	-1.11758	-0.153671	-0.0862703	-1.34249	-1.48387	-0.0722617		-0.836939	-0.453283	-0.448944	-0.982933	-0.964735	-0.328709	-0.415083	-1.28523	-1.06512	-0.236409	-0.261679	-0.0353027	0.353775	0.258874	-0.568837	-1.18459	-0.445274	-0.587931	-1.77098	-0.68767	-0.26977	-0.352151	-1.70502	-0.866856	-1.85602	-1.45615		-1.8638	-1.72815
-3.30993	-2.55247	-2.04481	-3.26636	-1.11692	-0.153405	-0.0847091	-1.34013	-1.47744	-0.072215		-0.835969	-0.453262	-0.448011	-0.982888	-0.964555	-0.328301	-0.414272	-1.28095	-1.06447	-0.235514	-0.25956	-0.0350608	0.354086	0.261525	-0.568227	-1.18282	-0.445078	-0.586211	-1.76987	-0.686561	-0.268689	-0.351492	-1.70499	-0.8641	-1.85588	-1.45512		-1.86274	-1.72812
-3.30923	-2.55171	-2.04281	-3.26608	-1.11491	-0.153386	-0.0842575	-1.34003	-1.47567	-0.0709333		-0.835909	-0.452781	-0.446255	-0.98157	-0.964343	-0.328217	-0.413731	-1.27804	-1.06398	-0.235152	-0.259201	-0.0347792	0.35431	0.262994	-0.567837	-1.18253	-0.443939	-0.579775	-1.76735	-0.685861	-0.267719	-0.350052	-1.70483	-0.863379	-1.85562	-1.45083		-1.86156	-1.72525
-3.3089	-2.55072	-2.04258	-3.26607	-1.11471	-0.152049	-0.083868	-1.33998	-1.47283	-0.0706621		-0.834313	-0.452418	-0.444263	-0.980996	-0.963429	-0.327638	-0.412466	-1.2778	-1.06398	-0.235081	-0.258065	-0.0342933	0.354614	0.263635	-0.565305	-1.18132	-0.443631	-0.575371	-1.76664	-0.684757	-0.266971	-0.34634	-1.70482	-0.862995	-1.85552	-1.45078		-1.86096	-1.72473
-3.30872	-2.55048	-2.03961	-3.26603	-1.11422	-0.151036	-0.0817488	-1.33899	-1.47247	-0.070565		-0.833821	-0.452263	-0.443622	-0.978928	-0.963042	-0.326216	-0.407575	-1.27667	-1.06371	-0.234762	-0.257437	-0.0325241	0.35483	0.265809	-0.56514	-1.18131	-0.441434	-0.573506	-1.76582	-0.684474	-0.26585	-0.345234	-1.70469	-0.862475	-1.85545	-1.45029		-1.86088	-1.72445
-3.30813	-2.54884	-2.03949	-3.26589	-1.11418	-0.150096	-0.0813088	-1.33895	-1.47012	-0.0699933		-0.83285	-0.452129	-0.44284	-0.978435	-0.962232	-0.324927	-0.407515	-1.27594	-1.06144	-0.23462	-0.256117	-0.0318134	0.355508	0.268189	-0.563451	-1.18107	-0.438666	-0.568297	-1.76258	-0.681522	-0.265335	-0.342177	-1.70413	-0.853776	-1.85538	-1.45023		-1.85945	-1.72274
-3.30729	-2.54246	-2.03655	-3.26576	-1.11282	-0.150015	-0.0803477	-1.33848	-1.46737	-0.0698555		-0.832201	-0.452114	-0.440835	-0.978009	-0.960396	-0.324714	-0.406791	-1.27461	-1.05993	-0.234527	-0.253668	-0.0310353	0.355725	0.275007	-0.563158	-1.1806	-0.436185	-0.56558	-1.76189	-0.680556	-0.26392	-0.338692	-1.70396	-0.831869	-1.85504	-1.45021		-1.85872	-1.72173
-3.30585	-2.54246	-2.03644	-3.26534	-1.11224	-0.149171	-0.0798449	-1.33534	-1.45585	-0.0697133		-0.832056	-0.452082	-0.437973	-0.977952	-0.960277	-0.32466	-0.40385	-1.26882	-1.05628	-0.233752	-0.253161	-0.0303687	0.356462	0.275898	-0.561888	-1.17755	-0.435606	-0.561965	-1.76025	-0.680513	-0.262885	-0.335619	-1.70354	-0.820577	-1.85499	-1.45016		-1.85749	-1.72145
-3.30517	-2.54233	-2.03617	-3.26418	-1.11216	-0.148826	-0.0775848	-1.33427	-1.45324	-0.0688297		-0.83182	-0.452014	-0.433269	-0.977243	-0.958254	-0.324104	-0.403792	-1.26862	-1.05541	-0.232852	-0.252344	-0.0292936	0.35682	0.27988	-0.561132	-1.1729	-0.434822	-0.558494	-1.76007	-0.679677	-0.262341	-0.330622	-1.7034	-0.819677	-1.85489	-1.45		-1.85355	-1.72132
-3.30415	-2.54228	-2.03418	-3.26396	-1.11167	-0.148533	-0.0774044	-1.3304	-1.45296	-0.0674961		-0.831782	-0.451418	-0.431509	-0.976804	-0.957973	-0.323947	-0.403091	-1.2668	-1.05491	-0.232306	-0.252116	-0.023871	0.357085	0.280197	-0.560366	-1.17255	-0.434546	-0.553898	-1.75765	-0.677012	-0.261662	-0.328298	-1.70333	-0.810267	-1.85487	-1.44854		-1.85184	-1.72087
-3.30372	-2.54219	-2.03199	-3.26299	-1.11137	-0.147985	-0.0770157	-1.33014	-1.45279	-0.0644724		-0.829981	-0.451177	-0.431424	-0.976079	-0.956441	-0.323083	-0.402373	-1.26584	-1.0532	-0.232089	-0.249145	-0.0216219	0.357383	0.281693	-0.56016	-1.17082	-0.434027	-0.550751	-1.75331	-0.67674	-0.261516	-0.325946	-1.70329	-0.80579	-1.85469	-1.44819		-1.85143	-1.71868
-3.30329	-2.54204	-2.03098	-3.26259	-1.10972	-0.146119	-0.0769766	-1.32988	-1.45217	-0.0643754		-0.828852	-0.45111	-0.427753	-0.975861	-0.954895	-0.322929	-0.402295	-1.26532	-1.05265	-0.231899	-0.246112	-0.0210533	0.357603	0.286149	-0.559898	-1.17046	-0.432037	-0.550133	-1.75321	-0.675677	-0.260009	-0.324395	-1.70311	-0.788356	-1.85464	-1.44802		-1.85073	-1.71797
-3.30223	-2.54042	-2.03068	-3.2623	-1.10922	-0.146091	-0.0765156	-1.32984	-1.45142	-0.0637848		-0.826566	-0.450023	-0.427176	-0.975503	-0.95265	-0.322318	-0.400134	-1.2639	-1.05168	-0.231847	-0.245223	-0.0202819	0.357848	0.287564	-0.559461	-1.16857	-0.431416	-0.546804	-1.75286	-0.675084	-0.259978	-0.319983	-1.70307	-0.782692	-1.8546	-1.44762		-1.85069	-1.7173
-3.3006	-2.53793	-2.03059	-3.26203	-1.10856	-0.145788	-0.0756412	-1.32977	-1.45014	-0.0630148		-0.82545	-0.449925	-0.426337	-0.975483	-0.952122	-0.32219	-0.399826	-1.2621	-1.0516	-0.23108	-0.245155	-0.0199429	0.358189	0.288422	-0.558855	-1.1676	-0.43074	-0.546668	-1.75224	-0.673944	-0.258278	-0.316779	-1.70306	-0.774481	-1.85458	-1.44722		-1.84981	-1.71568
-3.29974	-2.53692	-2.02623	-3.26124	-1.10813	-0.144688	-0.0737633	-1.32751	-1.44582	-0.062633		-0.823882	-0.449454	-0.42582	-0.972931	-0.951961	-0.319805	-0.399557	-1.26084	-1.05019	-0.23088	-0.244864	-0.0197032	0.358293	0.289868	-0.558283	-1.16658	-0.430213	-0.543479	-1.74966	-0.672609	-0.257803	-0.31403	-1.70229	-0.770963	-1.85455	-1.44624		-1.84966	-1.71414
-3.29917	-2.53624	-2.02587	-3.26119	-1.10733	-0.144177	-0.0737098	-1.32721	-1.44419	-0.0620315		-0.823754	-0.449263	-0.425319	-0.972095	-0.951764	-0.318812	-0.390523	-1.26034	-1.05008	-0.230703	-0.242552	-0.01927	0.360011	0.292099	-0.556895	-1.16633	-0.429727	-0.534868	-1.7484	-0.671918	-0.257492	-0.313534	-1.70222	-0.762497	-1.85435	-1.44474		-1.84924	-1.71249
-3.2976	-2.53446	-2.02568	-3.26113	-1.10732	-0.144097	-0.0734296	-1.32539	-1.4427	-0.0618849		-0.8231	-0.449229	-0.421371	-0.971861	-0.951747	-0.318744	-0.389742	-1.25876	-1.04998	-0.230241	-0.241551	-0.0184874	0.360237	0.293	-0.556012	-1.1659	-0.429352	-0.533086	-1.7449	-0.671475	-0.255608	-0.311611	-1.702	-0.75823	-1.85431	-1.44469		-1.84846	-1.70924
-3.29662	-2.53406	-2.02279	-3.26112	-1.10609	-0.143224	-0.0722871	-1.32535	-1.44189	-0.0613389		-0.822673	-0.447209	-0.420919	-0.971289	-0.950494	-0.318499	-0.386871	-1.25791	-1.04705	-0.228366	-0.239773	-0.0180644	0.360238	0.293819	-0.554975	-1.16371	-0.427388	-0.532259	-1.74425	-0.671186	-0.255326	-0.310751	-1.70193	-0.745404	-1.85429	-1.44452		-1.84844	-1.70915
-3.29495	-2.53391	-2.01557	-3.26105	-1.10349	-0.142913	-0.0686343	-1.32493	-1.44058	-0.0606236		-0.820856	-0.447103	-0.420417	-0.967528	-0.950467	-0.318469	-0.383681	-1.257	-1.04548	-0.227928	-0.239746	-0.0171215	0.361565	0.29439	-0.551606	-1.16128	-0.427347	-0.527426	-1.74422	-0.670967	-0.254904	-0.310309	-1.70163	-0.740302	-1.85409	-1.44439		-1.84842	-1.70397
-3.29424	-2.53373	-2.0147	-3.26101	-1.10317	-0.140965	-0.0683216	-1.32373	-1.43784	-0.0603886		-0.820533	-0.445755	-0.419276	-0.96742	-0.95041	-0.318364	-0.383361	-1.25666	-1.04359	-0.227443	-0.237587	-0.015783	0.362725	0.297294	-0.551071	-1.16117	-0.426949	-0.525857	-1.74137	-0.667394	-0.254024	-0.308008	-1.70155	-0.731088	-1.85402	-1.44289		-1.84769	-1.70322
-3.29293	-2.53079	-2.00864	-3.26098	-1.10254	-0.140958	-0.0661864	-1.32228	-1.4358	-0.0603749		-0.820503	-0.445539	-0.417272	-0.966596	-0.949797	-0.318151	-0.38268	-1.25552	-1.04339	-0.227401	-0.230416	-0.0156075	0.362891	0.298727	-0.550867	-1.16042	-0.426869	-0.525069	-1.74108	-0.663921	-0.253946	-0.302241	-1.70147	-0.727303	-1.85327	-1.44179		-1.8473	-1.70287
-3.28809	-2.53049	-2.00539	-3.26095	-1.10241	-0.140795	-0.0660755	-1.32183	-1.43568	-0.0597356		-0.818456	-0.444303	-0.415253	-0.966545	-0.949363	-0.318044	-0.380531	-1.25489	-1.04269	-0.227333	-0.230347	-0.0147036	0.366127	0.307695	-0.550486	-1.15905	-0.426663	-0.523751	-1.741	-0.663415	-0.253511	-0.300401	-1.70133	-0.697739	-1.85305	-1.44125		-1.84686	-1.70283
-3.2867	-2.52967	-1.99898	-3.26083	-1.1023	-0.140634	-0.0652043	-1.32135	-1.43551	-0.0597268		-0.818172	-0.444026	-0.414599	-0.966176	-0.949112	-0.317899	-0.378131	-1.25474	-1.04219	-0.227322	-0.230279	-0.0116514	0.366559	0.310201	-0.548831	-1.15895	-0.424822	-0.523209	-1.73949	-0.662535	-0.252398	-0.297858	-1.70125	-0.677814	-1.85275	-1.4411		-1.84634	-1.70248
-3.28613	-2.52891	-1.99771	-3.26022	-1.10063	-0.14048	-0.0651331	-1.3211	-1.43441	-0.0591532		-0.817959	-0.443125	-0.413295	-0.966066	-0.948132	-0.315413	-0.377331	-1.25468	-1.04109	-0.227121	-0.229725	-0.00994552	0.367685	0.31083	-0.548164	-1.15562	-0.422894	-0.520531	-1.738	-0.66251	-0.252107	-0.297538	-1.70113	-0.671794	-1.85265	-1.43957		-1.84581	-1.70244
-3.28585	-2.52616	-1.99693	-3.25953	-1.09978	-0.140053	-0.0644972	-1.31957	-1.43331	-0.059076		-0.816937	-0.442797	-0.413271	-0.965991	-0.9469	-0.314722	-0.377094	-1.25251	-1.04027	-0.22681	-0.222847	-0.00868224	0.367956	0.313044	-0.54789	-1.15329	-0.418747	-0.511212	-1.73775	-0.661708	-0.251754	-0.295156	-1.70074	-0.640912	-1.85265	-1.43862		-1.84561	-1.70162
-3.28342	-2.52615	-1.99447	-3.25943	-1.0954	-0.139654	-0.0634481	-1.31934	-1.43089	-0.0586156		-0.816672	-0.442689	-0.412139	-0.964432	-0.946332	-0.314668	-0.376595	-1.25162	-1.03877	-0.226156	-0.220636	-0.00820001	0.368605	0.320414	-0.547055	-1.15123	-0.418296	-0.50973	-1.73741	-0.659056	-0.251459	-0.292943	-1.7006	-0.614438	-1.85239	-1.43795		-1.84523	-1.70075
-3.28223	-2.52592	-1.98057	-3.25884	-1.09445	-0.139502	-0.0630107	-1.3193	-1.42933	-0.058311		-0.816494	-0.441802	-0.408968	-0.962882	-0.943931	-0.313502	-0.375892	-1.24953	-1.03861	-0.225756	-0.217704	-0.00802364	0.369408	0.321095	-0.547046	-1.14796	-0.417492	-0.50973	-1.73619	-0.658659	-0.248914	-0.292089	-1.70057	-0.5869	-1.85228	-1.43682		-1.84419	-1.69908
-3.28182	-2.52504	-1.97783	-3.25813	-1.09437	-0.138695	-0.0624745	-1.31902	-1.42912	-0.0579674		-0.816477	-0.441359	-0.408336	-0.962052	-0.943598	-0.313058	-0.373683	-1.24838	-1.03684	-0.225076	-0.216304	-0.00716245	0.370017	0.322526	-0.545589	-1.14722	-0.417313	-0.506058	-1.73354	-0.657733	-0.248038	-0.284776	-1.70037	-0.567828	-1.85214	-1.43587		-1.84302	-1.69899
-3.28149	-2.52326	-1.97239	-3.25795	-1.09147	-0.137126	-0.0624584	-1.3166	-1.42525	-0.05727		-0.815461	-0.440582	-0.4083	-0.961937	-0.943513	-0.312007	-0.371891	-1.24798	-1.03639	-0.22462	-0.215566	-0.00466745	0.370238	0.325822	-0.54475	-1.14691	-0.415965	-0.504639	-1.72948	-0.657107	-0.247868	-0.279633	-1.70023	-0.554847	-1.85201	-1.4357		-1.84274	-1.69812
-3.27956	-2.52326	-1.97127	-3.2576	-1.08822	-0.135919	-0.0615075	-1.31535	-1.42161	-0.0570985		-0.815402	-0.440372	-0.404235	-0.961929	-0.942165	-0.311518	-0.37124	-1.24369	-1.0363	-0.224555	-0.215214	-0.00417776	0.370327	0.327648	-0.543888	-1.14644	-0.415074	-0.503393	-1.72872	-0.654671	-0.247739	-0.278616	-1.6999	-0.535868	-1.852	-1.43546		-1.84222	-1.69767
-3.27935	-2.52263	-1.9702	-3.25751	-1.08814	-0.135081	-0.0611916	-1.31526	-1.41921	-0.057093		-0.815288	-0.439497	-0.40046	-0.961771	-0.941814	-0.311468	-0.369234	-1.24363	-1.0346	-0.224144	-0.214017	-0.00383273	0.371307	0.329617	-0.542374	-1.1451	-0.413075	-0.503101	-1.72645	-0.654207	-0.247389	-0.277337	-1.69956	-0.530946	-1.85197	-1.43522		-1.84206	-1.69601
-3.27895	-2.52259	-1.96706	-3.25657	-1.08782	-0.134609	-0.0600518	-1.31435	-1.41753	-0.0560142		-0.814162	-0.438842	-0.399073	-0.961676	-0.940267	-0.310962	-0.36912	-1.24218	-1.03453	-0.223795	-0.21324	-0.00228314	0.371774	0.329699	-0.541812	-1.1448	-0.41243	-0.500796	-1.72644	-0.653927	-0.247106	-0.276812	-1.69919	-0.526834	-1.85181	-1.43383		-1.84036	-1.69591
-3.27886	-2.52193	-1.96426	-3.25636	-1.08724	-0.134086	-0.0589483	-1.31343	-1.41563	-0.0558875		-0.812677	-0.4383	-0.39815	-0.959844	-0.939455	-0.310793	-0.368523	-1.24195	-1.03421	-0.222979	-0.213183	-0.00226942	0.372234	0.329847	-0.541515	-1.14388	-0.411441	-0.499691	-1.72596	-0.653431	-0.2469	-0.265847	-1.69895	-0.523618	-1.85164	-1.43268		-1.8402	-1.69552
-3.27825	-2.52121	-1.9624	-3.25532	-1.08666	-0.133255	-0.05817	-1.31118	-1.41505	-0.0556758		-0.812435	-0.4361	-0.396617	-0.959522	-0.936521	-0.310668	-0.368398	-1.2387	-1.03255	-0.221384	-0.209883	-0.000648649	0.372953	0.330175	-0.540589	-1.1431	-0.411024	-0.499177	-1.72439	-0.653023	-0.246397	-0.265344	-1.69885	-0.523612	-1.85162	-1.43255		-1.83884	-1.69536
-3.2768	-2.52036	-1.96035	-3.25525	-1.08224	-0.132656	-0.058164	-1.31021	-1.41497	-0.0553502		-0.812085	-0.436041	-0.396268	-0.958212	-0.935381	-0.310617	-0.367159	-1.23844	-1.03147	-0.221256	-0.208982	-0.000432744	0.372974	0.330444	-0.539939	-1.14274	-0.410938	-0.497544	-1.72431	-0.650467	-0.246367	-0.262996	-1.69873	-0.514979	-1.85153	-1.43141		-1.83853	-1.69486
-3.2758	-2.52019	-1.95673	-3.2547	-1.08189	-0.132531	-0.0579597	-1.31007	-1.41268	-0.0548293		-0.810073	-0.435892	-0.394984	-0.956964	-0.934811	-0.310547	-0.363917	-1.23668	-1.03029	-0.220874	-0.207766	0.0017302	0.374215	0.331196	-0.537743	-1.14264	-0.410025	-0.495715	-1.7235	-0.649783	-0.245892	-0.261944	-1.69833	-0.503765	-1.8515	-1.43017		-1.83831	-1.69431
-3.27579	-2.51844	-1.95467	-3.2545	-1.08035	-0.132187	-0.0560062	-1.30865	-1.40956	-0.0542135		-0.80925	-0.435873	-0.393205	-0.956068	-0.934164	-0.309829	-0.363359	-1.23586	-1.02668	-0.217781	-0.207678	0.00270037	0.374281	0.332175	-0.535356	-1.14255	-0.409481	-0.495231	-1.72259	-0.648685	-0.245024	-0.261136	-1.6982	-0.492178	-1.85133	-1.42969		-1.83711	-1.69108
-3.27556	-2.51739	-1.95453	-3.25443	-1.07942	-0.131142	-0.0554011	-1.30814	-1.40639	-0.053498		-0.808201	-0.43567	-0.392813	-0.955872	-0.934067	-0.309306	-0.359718	-1.23337	-1.02603	-0.217539	-0.206794	0.00348272	0.374554	0.332304	-0.533004	-1.14139	-0.408821	-0.494863	-1.72218	-0.646837	-0.244219	-0.255462	-1.69781	-0.490798	-1.85123	-1.42636		-1.83706	-1.68989
-3.27484	-2.514	-1.95042	-3.25442	-1.07757	-0.130344	-0.0549813	-1.308	-1.40615	-0.0533273		-0.808159	-0.434676	-0.390735	-0.955736	-0.933773	-0.309188	-0.359226	-1.23238	-1.02588	-0.215053	-0.203617	0.00414288	0.375015	0.337553	-0.531868	-1.14073	-0.408313	-0.491865	-1.72193	-0.645262	-0.240782	-0.25347	-1.69771	-0.48367	-1.85089	-1.42517		-1.8361	-1.68979
-3.2735	-2.51348	-1.94642	-3.25231	-1.07658	-0.130343	-0.0539714	-1.30646	-1.40533	-0.0529937		-0.806394	-0.434286	-0.390111	-0.955401	-0.933253	-0.309187	-0.358286	-1.22822	-1.02461	-0.213487	-0.20081	0.00428378	0.375499	0.338854	-0.531668	-1.14059	-0.408303	-0.491583	-1.72144	-0.644026	-0.24035	-0.253323	-1.69749	-0.480197	-1.85083	-1.42443		-1.83579	-1.68869
-3.27272	-2.51276	-1.94149	-3.25224	-1.0757	-0.130248	-0.0525401	-1.30393	-1.40236	-0.0528354		-0.805333	-0.434174	-0.3895	-0.955312	-0.933187	-0.308907	-0.35727	-1.22798	-1.02436	-0.213292	-0.19849	0.00547185	0.375507	0.339499	-0.529871	-1.13952	-0.407747	-0.485147	-1.71986	-0.643686	-0.239795	-0.252441	-1.69738	-0.429648	-1.85079	-1.42297		-1.83572	-1.68866
-3.27174	-2.51269	-1.94093	-3.25151	-1.07323	-0.129411	-0.0509332	-1.30382	-1.40049	-0.0517041		-0.804788	-0.434113	-0.384624	-0.955228	-0.932198	-0.308886	-0.353381	-1.22793	-1.02241	-0.212681	-0.197946	0.00721707	0.377171	0.340118	-0.529864	-1.13803	-0.402911	-0.484472	-1.71981	-0.643348	-0.238625	-0.250687	-1.69735	-0.42226	-1.85063	-1.42087		-1.8349	-1.68759
-3.27152	-2.51152	-1.94026	-3.25126	-1.07313	-0.128465	-0.0492825	-1.30178	-1.39898	-0.0508634		-0.804728	-0.434068	-0.383187	-0.953183	-0.932135	-0.305875	-0.351626	-1.22741	-1.02066	-0.212365	-0.197691	0.00771426	0.377266	0.345141	-0.529841	-1.13732	-0.401293	-0.483769	-1.71936	-0.643019	-0.237043	-0.24849	-1.69703	-0.409622	-1.85061	-1.41934		-1.83446	-1.68539
-3.27132	-2.51046	-1.93987	-3.25126	-1.07258	-0.12759	-0.0481675	-1.30165	-1.39881	-0.0507485		-0.803821	-0.43374	-0.382635	-0.952992	-0.932057	-0.304621	-0.349955	-1.22678	-1.02018	-0.212223	-0.196183	0.00916018	0.378306	0.345623	-0.528448	-1.13529	-0.400688	-0.483656	-1.7187	-0.642185	-0.234525	-0.246786	-1.69699	-0.37682	-1.85058	-1.41632		-1.8335	-1.68344
-3.2707	-2.50947	-1.9388	-3.25105	-1.07068	-0.127561	-0.0480529	-1.30142	-1.39581	-0.0494911		-0.800777	-0.433517	-0.381125	-0.952089	-0.931128	-0.304216	-0.344183	-1.22658	-1.01637	-0.211383	-0.195915	0.00932003	0.379552	0.346099	-0.527554	-1.13501	-0.399117	-0.482255	-1.71718	-0.641816	-0.234085	-0.243331	-1.69697	-0.363983	-1.85045	-1.41584		-1.83348	-1.67959
-3.26789	-2.50836	-1.93669	-3.25099	-1.07021	-0.127541	-0.046692	-1.30027	-1.39521	-0.0483068		-0.800284	-0.433389	-0.380816	-0.951636	-0.929852	-0.304212	-0.342775	-1.22658	-1.01544	-0.210329	-0.195068	0.0109046	0.379557	0.347154	-0.527271	-1.1348	-0.398706	-0.481307	-1.71714	-0.641052	-0.233481	-0.243252	-1.69677	-0.357332	-1.85034	-1.41576		-1.83235	-1.67859
-3.26748	-2.50755	-1.93374	-3.25095	-1.06891	-0.126926	-0.0450409	-1.29713	-1.39454	-0.0459151		-0.800165	-0.431804	-0.380697	-0.950564	-0.928863	-0.304139	-0.341777	-1.22578	-1.01361	-0.209639	-0.194489	0.012068	0.379732	0.34772	-0.526854	-1.13445	-0.398268	-0.478372	-1.7169	-0.63897	-0.233408	-0.242421	-1.69655	-0.344811	-1.8501	-1.4155		-1.83224	-1.67775
-3.26645	-2.50652	-1.92923	-3.25071	-1.06875	-0.126855	-0.0448621	-1.29645	-1.39136	-0.045487		-0.799292	-0.430781	-0.379118	-0.949821	-0.928438	-0.304057	-0.339637	-1.2246	-1.01356	-0.209345	-0.192758	0.0122111	0.380052	0.348006	-0.525768	-1.13151	-0.396305	-0.47833	-1.71546	-0.638793	-0.233407	-0.237555	-1.69642	-0.27006	-1.84998	-1.4146		-1.83169	-1.6765
-3.26632	-2.50498	-1.9292	-3.25038	-1.0672	-0.126794	-0.0438458	-1.29441	-1.39066	-0.0449178		-0.798921	-0.430211	-0.378682	-0.94945	-0.927502	-0.303905	-0.339246	-1.2244	-1.01321	-0.208891	-0.189699	0.013498	0.380926	0.349167	-0.524521	-1.12876	-0.395917	-0.473845	-1.71518	-0.637947	-0.232498	-0.234319	-1.69637	-0.213168	-1.84996	-1.41413		-1.83137	-1.67571
-3.26517	-2.50487	-1.92667	-3.25036	-1.06622	-0.126638	-0.0429036	-1.29424	-1.38796	-0.0449035		-0.79871	-0.429746	-0.377907	-0.949237	-0.927255	-0.301883	-0.338309	-1.22382	-1.01063	-0.208703	-0.189431	0.013809	0.382695	0.352762	-0.524167	-1.1274	-0.395168	-0.472868	-1.71515	-0.637374	-0.231323	-0.232253	-1.69606	0.0928088	-1.84978	-1.41335		-1.83136	-1.6748
-3.26412	-2.50386	-1.91915	-3.24966	-1.06611	-0.126505	-0.0426126	-1.2908	-1.38716	-0.0443281		-0.79815	-0.429479	-0.377357	-0.948865	-0.926937	-0.301707	-0.337908	-1.22359	-1.0102	-0.208453	-0.189086	0.0146049	0.382872	0.35369	-0.523679	-1.12703	-0.394735	-0.463544	-1.71357	-0.635938	-0.2313	-0.229802	-1.69506	0.119073	-1.8497	-1.41284		-1.82967	-1.67456
-3.26285	-2.50382	-1.9187	-3.24952	-1.06454	-0.126101	-0.042372	-1.29025	-1.38686	-0.0442626		-0.797802	-0.428357	-0.373523	-0.948586	-0.926009	-0.301575	-0.337242	-1.22294	-1.0075	-0.208338	-0.183172	0.0155839	0.38367	0.354156	-0.523587	-1.12699	-0.394478	-0.463164	-1.71315	-0.634356	-0.231274	-0.22802	-1.69462	0.127835	-1.84968	-1.41282		-1.82888	-1.67429
-3.26248	-2.50342	-1.90996	-3.24948	-1.06388	-0.126037	-0.0412593	-1.28939	-1.38358	-0.044087		-0.797238	-0.428342	-0.371435	-0.947695	-0.92575	-0.301557	-0.333002	-1.22031	-1.00699	-0.208157	-0.182966	0.0169241	0.383758	0.35505	-0.522986	-1.12356	-0.393416	-0.460187	-1.71305	-0.634167	-0.231153	-0.225085	-1.6944	0.663233	-1.84949	-1.41185		-1.82841	-1.67347
-3.26053	-2.5034	-1.90846	-3.2488	-1.06374	-0.125977	-0.0410807	-1.28909	-1.38256	-0.0430948		-0.795244	-0.427075	-0.367919	-0.94718	-0.925315	-0.301247	-0.332891	-1.21973	-1.00475	-0.207167	-0.182857	0.0179219	0.384823	0.356546	-0.522704	-1.12266	-0.392909	-0.459547	-1.71301	-0.633571	-0.230732	-0.222156	-1.69439		-1.84943	-1.41093		-1.82833	-1.67226
-3.25627	-2.50144	-1.90762	-3.24879	-1.06373	-0.125733	-0.0397493	-1.28852	-1.37971	-0.0429775		-0.795208	-0.426883	-0.365275	-0.944832	-0.92506	-0.301118	-0.331956	-1.21883	-1.00285	-0.206954	-0.182463	0.0182069	0.384974	0.35727	-0.522426	-1.11887	-0.392592	-0.458394	-1.71177	-0.630885	-0.230499	-0.221778	-1.69439		-1.84933	-1.41072		-1.8281	-1.67153
-3.2556	-2.50075	-1.90528	-3.24879	-1.06272	-0.12569	-0.039469	-1.28751	-1.37956	-0.0429109		-0.794913	-0.426282	-0.364571	-0.944269	-0.923477	-0.300697	-0.331929	-1.21878	-1.00253	-0.206852	-0.181569	0.0197731	0.3854	0.357713	-0.521453	-1.11859	-0.392045	-0.455322	-1.71173	-0.629447	-0.228916	-0.220599	-1.69419		-1.8492	-1.41061		-1.82785	-1.67109
-3.25539	-2.50051	-1.90078	-3.24879	-1.06267	-0.125543	-0.0392068	-1.28579	-1.37805	-0.0422054		-0.794727	-0.426033	-0.364218	-0.943806	-0.922551	-0.300251	-0.331056	-1.2187	-1.00101	-0.206243	-0.180652	0.0200577	0.387998	0.360561	-0.520202	-1.11776	-0.391692	-0.452696	-1.70812	-0.62944	-0.22669	-0.219835	-1.69417		-1.84908	-1.41013		-1.82665	-1.67019
-3.25429	-2.50046	-1.89887	-3.24853	-1.06172	-0.125387	-0.0390196	-1.28578	-1.37572	-0.0419481		-0.793857	-0.425974	-0.36384	-0.943666	-0.92075	-0.299938	-0.328812	-1.2179	-0.999197	-0.205898	-0.179294	0.0204844	0.388106	0.36154	-0.520148	-1.11647	-0.390573	-0.452693	-1.7071	-0.628629	-0.226232	-0.217676	-1.69384		-1.84904	-1.40973		-1.82648	-1.66959
-3.25384	-2.50042	-1.89809	-3.24719	-1.06044	-0.125322	-0.0389088	-1.2845	-1.36995	-0.0417157		-0.793566	-0.425208	-0.362022	-0.943527	-0.920459	-0.299378	-0.32876	-1.21764	-0.996771	-0.205148	-0.17837	0.0209188	0.390134	0.361993	-0.518334	-1.11523	-0.390362	-0.45198	-1.70577	-0.626561	-0.226032	-0.215328	-1.6937		-1.84869	-1.40973		-1.82532	-1.66941
-3.2536	-2.49994	-1.89792	-3.24653	-1.06034	-0.124995	-0.038887	-1.28402	-1.36787	-0.0413595		-0.793276	-0.423153	-0.361512	-0.943374	-0.920161	-0.29841	-0.328053	-1.21728	-0.994335	-0.20482	-0.178019	0.0210526	0.390438	0.363144	-0.517751	-1.11365	-0.388768	-0.451514	-1.70559	-0.626443	-0.223806	-0.214617	-1.69369		-1.84852	-1.40802		-1.82521	-1.66881
-3.25345	-2.49947	-1.89787	-3.24641	-1.05772	-0.124172	-0.0384274	-1.2835	-1.3607	-0.0412198		-0.790909	-0.42283	-0.36036	-0.942683	-0.919777	-0.297861	-0.327691	-1.21516	-0.993561	-0.204748	-0.175344	0.0212531	0.391988	0.367672	-0.517751	-1.11319	-0.388374	-0.451185	-1.70456	-0.626098	-0.223594	-0.214169	-1.6933		-1.84833	-1.40558		-1.82459	-1.66766
-3.25166	-2.49898	-1.89523	-3.24635	-1.05596	-0.124117	-0.0380936	-1.28347	-1.35433	-0.0408127		-0.790748	-0.422351	-0.359995	-0.942233	-0.919697	-0.297455	-0.32746	-1.21474	-0.99214	-0.204265	-0.173684	0.0212798	0.393442	0.368432	-0.513693	-1.10994	-0.388206	-0.450951	-1.70374	-0.625027	-0.221819	-0.214144	-1.69319		-1.84831	-1.40539		-1.82452	-1.66523
-3.25157	-2.4988	-1.89492	-3.24618	-1.05585	-0.122955	-0.03793	-1.28276	-1.34937	-0.040698		-0.790354	-0.422152	-0.359229	-0.940977	-0.917644	-0.297349	-0.326977	-1.2143	-0.989663	-0.203794	-0.17204	0.0213376	0.393667	0.369159	-0.513259	-1.10928	-0.387403	-0.450357	-1.70349	-0.623055	-0.221635	-0.209896	-1.69318		-1.84825	-1.40499		-1.82372	-1.66507
-3.24701	-2.49843	-1.89202	-3.2461	-1.05584	-0.122539	-0.0372817	-1.2822	-1.34909	-0.0405663		-0.79022	-0.421428	-0.357608	-0.940806	-0.917156	-0.297174	-0.326473	-1.2118	-0.98832	-0.203752	-0.171272	0.0214797	0.394176	0.369788	-0.511608	-1.10864	-0.386484	-0.449811	-1.70255	-0.621415	-0.22091	-0.209469	-1.69297		-1.84803	-1.40452		-1.82366	-1.6634
-3.24643	-2.49684	-1.88942	-3.24605	-1.05254	-0.122523	-0.0371867	-1.28111	-1.3489	-0.0403757		-0.79011	-0.420491	-0.35727	-0.939456	-0.916473	-0.297097	-0.325718	-1.21047	-0.986144	-0.203055	-0.168273	0.0225222	0.395318	0.370016	-0.510539	-1.10803	-0.386123	-0.448392	-1.70243	-0.619307	-0.219756	-0.208919	-1.69295		-1.848	-1.40245		-1.82287	-1.66318
-3.24578	-2.49617	-1.88273	-3.2457	-1.0522	-0.122458	-0.0367773	-1.27976	-1.34574	-0.0391936		-0.79009	-0.420355	-0.353845	-0.939016	-0.916174	-0.296738	-0.322786	-1.20734	-0.984518	-0.202118	-0.158329	0.0227009	0.397076	0.373563	-0.510253	-1.10534	-0.383367	-0.447827	-1.70148	-0.618449	-0.218445	-0.208046	-1.69293		-1.84782	-1.40152		-1.82236	-1.66287
-3.24455	-2.49587	-1.88185	-3.24515	-1.05081	-0.122327	-0.0359285	-1.27905	-1.34296	-0.0368062		-0.789837	-0.420144	-0.352236	-0.938984	-0.914421	-0.296315	-0.322729	-1.20537	-0.984061	-0.201556	-0.155733	0.0227584	0.397365	0.384635	-0.509949	-1.10426	-0.382715	-0.446807	-1.70032	-0.617948	-0.218253	-0.204637	-1.69282		-1.84764	-1.4009		-1.82177	-1.66182
-3.24317	-2.49577	-1.8787	-3.24431	-1.05037	-0.122205	-0.0344249	-1.27896	-1.34182	-0.0361192		-0.789516	-0.419449	-0.351453	-0.938761	-0.914389	-0.295634	-0.321777	-1.20523	-0.978291	-0.200713	-0.155729	0.0231965	0.397821	0.38533	-0.509624	-1.1032	-0.382663	-0.445027	-1.69719	-0.617	-0.2182	-0.202737	-1.69266		-1.84745	-1.40019		-1.82101	-1.65965
-3.24231	-2.49554	-1.87849	-3.24425	-1.0457	-0.121942	-0.0343887	-1.27844	-1.33854	-0.0345923		-0.789103	-0.419201	-0.348947	-0.937464	-0.914034	-0.295434	-0.321658	-1.20519	-0.978151	-0.200625	-0.151423	0.0233226	0.398189	0.388535	-0.509065	-1.10256	-0.38249	-0.443504	-1.69508	-0.61651	-0.217721	-0.193978	-1.69243		-1.8474	-1.39975		-1.82026	-1.65883
-3.24223	-2.49403	-1.8783	-3.24394	-1.04543	-0.121187	-0.034347	-1.27823	-1.33684	-0.0343321		-0.787901	-0.419141	-0.348317	-0.937215	-0.913455	-0.29464	-0.319914	-1.20336	-0.97608	-0.200471	-0.150949	0.0234157	0.398812	0.389969	-0.508327	-1.1005	-0.38131	-0.442903	-1.69495	-0.615805	-0.216526	-0.190113	-1.69229		-1.84732	-1.39951		-1.81972	-1.65851
-3.23946	-2.49305	-1.87637	-3.24393	-1.04218	-0.121086	-0.0341771	-1.27661	-1.33596	-0.0318304		-0.786294	-0.419093	-0.346936	-0.936469	-0.912741	-0.294195	-0.316843	-1.20309	-0.97589	-0.200228	-0.150885	0.023894	0.399231	0.393594	-0.507414	-1.09969	-0.380531	-0.441928	-1.69409	-0.615146	-0.215614	-0.189014	-1.69205		-1.84731	-1.399		-1.81879	-1.65781
-3.23923	-2.49217	-1.87486	-3.24374	-1.04217	-0.121079	-0.0338302	-1.27482	-1.33548	-0.0312758		-0.785527	-0.418371	-0.346792	-0.935611	-0.911682	-0.293281	-0.316483	-1.20289	-0.974461	-0.20015	-0.147161	0.0251706	0.399603	0.397759	-0.506883	-1.09642	-0.379134	-0.437262	-1.69208	-0.614231	-0.215312	-0.185154	-1.69194		-1.84721	-1.39807		-1.8179	-1.65661
-3.23909	-2.49173	-1.87144	-3.24337	-1.04189	-0.120323	-0.0336354	-1.2747	-1.3344	-0.0310892		-0.785174	-0.417984	-0.34672	-0.935586	-0.909179	-0.291961	-0.31633	-1.2019	-0.973994	-0.198675	-0.144947	0.0257162	0.399687	0.403403	-0.5065	-1.09515	-0.378867	-0.434104	-1.6919	-0.613909	-0.215018	-0.181894	-1.69185		-1.84713	-1.39778		-1.81761	-1.65407
-3.23882	-2.4917	-1.87128	-3.24277	-1.04185	-0.119904	-0.0320566	-1.27361	-1.33299	-0.0307397		-0.784973	-0.417794	-0.345538	-0.935259	-0.908953	-0.290696	-0.313823	-1.19924	-0.973281	-0.198397	-0.139178	0.0276008	0.399883	0.403709	-0.504346	-1.0925	-0.376946	-0.431145	-1.69016	-0.611875	-0.214934	-0.180403	-1.69183		-1.84703	-1.39708		-1.81758	-1.65371
-3.23859	-2.49161	-1.86763	-3.24227	-1.04134	-0.119855	-0.0316223	-1.27202	-1.33297	-0.0302693		-0.784448	-0.417406	-0.343696	-0.935169	-0.908646	-0.290223	-0.311363	-1.19909	-0.971517	-0.197945	-0.138365	0.0278618	0.399991	0.404358	-0.502779	-1.08981	-0.37587	-0.430056	-1.6896	-0.611795	-0.214304	-0.178547	-1.69153		-1.84692	-1.39534		-1.81689	-1.65318
-3.23787	-2.4911	-1.86446	-3.24149	-1.0384	-0.119223	-0.0305382	-1.26917	-1.3312	-0.0301499		-0.783688	-0.417079	-0.342072	-0.934952	-0.907027	-0.290028	-0.311271	-1.19709	-0.970657	-0.196842	-0.136091	0.0290509	0.400263	0.404673	-0.500394	-1.08905	-0.374677	-0.428648	-1.68953	-0.61161	-0.21407	-0.176909	-1.69144		-1.84667	-1.39471		-1.81575	-1.65296
-3.23757	-2.48973	-1.86326	-3.24141	-1.03819	-0.118915	-0.0304813	-1.26903	-1.33104	-0.0297883		-0.783581	-0.416173	-0.340623	-0.934776	-0.906783	-0.289014	-0.309856	-1.19699	-0.968935	-0.196534	-0.135113	0.0306073	0.401133	0.405063	-0.499687	-1.08864	-0.374616	-0.428626	-1.68796	-0.611185	-0.213067	-0.175891	-1.69131		-1.84619	-1.39414		-1.81462	-1.65236
-3.23561	-2.48967	-1.86029	-3.241	-1.03798	-0.118269	-0.0300608	-1.26802	-1.32816	-0.029487		-0.783117	-0.415799	-0.33991	-0.934775	-0.906331	-0.286993	-0.309642	-1.19688	-0.968145	-0.196398	-0.132943	0.0317986	0.401303	0.405706	-0.4993	-1.08395	-0.374473	-0.428289	-1.68718	-0.610772	-0.212705	-0.175657	-1.69118		-1.84614	-1.39389		-1.8139	-1.65021
-3.23523	-2.48934	-1.85956	-3.24097	-1.03762	-0.118146	-0.0299488	-1.26673	-1.32738	-0.0286954		-0.783036	-0.415295	-0.33963	-0.934265	-0.905967	-0.284928	-0.308528	-1.19394	-0.967576	-0.195229	-0.132335	0.0329199	0.401876	0.40582	-0.499274	-1.0829	-0.37444	-0.425878	-1.68616	-0.61039	-0.212704	-0.171812	-1.6911		-1.84606	-1.39267		-1.81338	-1.64804
-3.23396	-2.48664	-1.85432	-3.24096	-1.0376	-0.11806	-0.0296479	-1.26478	-1.327	-0.0281525		-0.782194	-0.415277	-0.338477	-0.933967	-0.905692	-0.284392	-0.307705	-1.19278	-0.967451	-0.195024	-0.132122	0.0333008	0.402176	0.40928	-0.498077	-1.07984	-0.373956	-0.424232	-1.68614	-0.609743	-0.21258	-0.171308	-1.69095		-1.84596	-1.39265		-1.81335	-1.64691
-3.23392	-2.48554	-1.84959	-3.23914	-1.03669	-0.117385	-0.0295649	-1.26321	-1.32507	-0.02583		-0.781975	-0.415177	-0.336628	-0.932499	-0.905247	-0.284289	-0.306033	-1.19023	-0.965092	-0.193812	-0.130706	0.0336412	0.402176	0.412025	-0.497827	-1.07904	-0.373547	-0.423544	-1.68394	-0.607752	-0.211146	-0.170978	-1.69094		-1.84587	-1.39113		-1.81232	-1.64676
-3.23309	-2.48505	-1.84701	-3.23886	-1.03554	-0.117248	-0.0287175	-1.26121	-1.32074	-0.0253939		-0.781033	-0.415018	-0.336257	-0.931877	-0.904092	-0.28351	-0.305094	-1.18855	-0.964978	-0.19252	-0.130658	0.0344173	0.40248	0.412504	-0.495532	-1.07892	-0.373041	-0.423092	-1.68163	-0.607698	-0.210973	-0.169251	-1.69081		-1.84584	-1.39068		-1.81131	-1.64558
-3.23138	-2.48359	-1.84451	-3.23882	-1.03474	-0.116981	-0.0284024	-1.26093	-1.3191	-0.0243377		-0.780898	-0.414933	-0.333362	-0.931838	-0.903972	-0.282068	-0.299619	-1.18821	-0.963979	-0.192498	-0.128929	0.0345213	0.402975	0.412865	-0.494455	-1.07287	-0.372729	-0.419229	-1.68162	-0.607507	-0.210756	-0.167732	-1.69079		-1.84539	-1.39055		-1.80963	-1.64446
-3.2308	-2.48303	-1.8443	-3.23814	-1.03457	-0.116911	-0.0283521	-1.26007	-1.3178	-0.0242914		-0.780898	-0.414884	-0.333357	-0.930094	-0.902956	-0.281985	-0.299009	-1.18758	-0.962839	-0.192143	-0.127862	0.0357298	0.403846	0.41446	-0.49252	-1.07276	-0.372716	-0.417942	-1.68043	-0.606692	-0.208997	-0.162888	-1.69047		-1.84486	-1.39053		-1.80896	-1.64345
-3.22852	-2.48286	-1.84152	-3.23746	-1.03396	-0.116262	-0.0279421	-1.25961	-1.31695	-0.0240796		-0.78024	-0.414569	-0.332666	-0.92986	-0.901397	-0.280502	-0.298456	-1.18624	-0.962758	-0.190509	-0.126143	0.0357647	0.403879	0.414837	-0.490262	-1.07175	-0.371265	-0.417293	-1.67985	-0.606268	-0.208172	-0.161304	-1.69024		-1.84485	-1.39019		-1.80772	-1.64128
-3.22799	-2.4826	-1.84067	-3.23691	-1.02955	-0.11609	-0.0266046	-1.25894	-1.31687	-0.0233363		-0.779893	-0.414288	-0.331245	-0.929418	-0.900349	-0.280399	-0.297999	-1.18362	-0.962633	-0.19031	-0.126081	0.0361868	0.404031	0.415476	-0.488011	-1.07167	-0.370441	-0.413825	-1.67897	-0.605258	-0.207581	-0.160546	-1.68993		-1.8447	-1.3898		-1.80709	-1.63981
-3.22719	-2.48192	-1.84011	-3.23678	-1.02942	-0.115975	-0.0264997	-1.25692	-1.31614	-0.0228412		-0.779554	-0.413769	-0.3301	-0.928812	-0.900106	-0.280103	-0.294482	-1.18307	-0.956841	-0.190013	-0.124199	0.0364682	0.404408	0.41586	-0.487903	-1.07165	-0.370238	-0.413137	-1.67887	-0.604993	-0.207048	-0.154981	-1.68985		-1.84452	-1.38938		-1.80558	-1.6389
-3.22661	-2.4815	-1.83819	-3.23678	-1.02923	-0.115424	-0.0256463	-1.25688	-1.31548	-0.0223261		-0.779447	-0.41319	-0.329413	-0.928247	-0.899004	-0.279652	-0.293917	-1.18292	-0.955901	-0.188795	-0.122929	0.0371247	0.404932	0.416775	-0.487116	-1.07146	-0.369229	-0.409015	-1.67883	-0.604198	-0.206444	-0.153242	-1.68979		-1.84441	-1.38901		-1.80546	-1.63823
-3.22549	-2.48125	-1.83779	-3.23623	-1.02898	-0.11541	-0.0246124	-1.2562	-1.31348	-0.022215		-0.778114	-0.412836	-0.327982	-0.927359	-0.898973	-0.278793	-0.293443	-1.18162	-0.954244	-0.188405	-0.122262	0.0374091	0.405711	0.418432	-0.48653	-1.07146	-0.369041	-0.407501	-1.67796	-0.604155	-0.205992	-0.151822	-1.6896		-1.84438	-1.38812		-1.80488	-1.6382
-3.22499	-2.47905	-1.8356	-3.23596	-1.02874	-0.115165	-0.0239988	-1.25617	-1.31075	-0.0221897		-0.778061	-0.412716	-0.327292	-0.926289	-0.898703	-0.278297	-0.292574	-1.18109	-0.94897	-0.188057	-0.120482	0.0374525	0.40619	0.422362	-0.485376	-1.07129	-0.368773	-0.401085	-1.67766	-0.602012	-0.205515	-0.149225	-1.68956		-1.8443	-1.38802		-1.80382	-1.63705
-3.22476	-2.47773	-1.83548	-3.23569	-1.02584	-0.115139	-0.022806	-1.25612	-1.30694	-0.0217971		-0.777704	-0.412454	-0.326154	-0.925906	-0.898391	-0.27799	-0.290956	-1.18053	-0.94699	-0.188015	-0.120352	0.0378742	0.40719	0.422829	-0.485221	-1.06895	-0.368441	-0.399003	-1.67765	-0.601421	-0.205418	-0.148417	-1.68952		-1.84419	-1.3879		-1.80352	-1.63542
-3.22475	-2.47752	-1.82805	-3.23505	-1.02508	-0.114474	-0.0216162	-1.25585	-1.30639	-0.0215039		-0.777403	-0.412294	-0.322966	-0.925407	-0.897494	-0.277927	-0.289838	-1.18039	-0.945593	-0.188007	-0.118355	0.0386993	0.407837	0.426063	-0.484598	-1.06812	-0.368036	-0.398341	-1.67691	-0.601039	-0.204704	-0.148145	-1.6895		-1.84415	-1.38731		-1.80295	-1.63538
-3.2231	-2.47666	-1.82536	-3.23475	-1.0246	-0.114256	-0.0203595	-1.25531	-1.30619	-0.0213818		-0.777357	-0.411752	-0.31999	-0.924708	-0.897348	-0.277792	-0.289233	-1.17913	-0.944482	-0.187929	-0.117059	0.0417917	0.407842	0.426918	-0.48453	-1.06809	-0.366436	-0.393058	-1.67646	-0.600932	-0.204699	-0.147199	-1.68944		-1.84412	-1.38616		-1.80197	-1.63418
-3.22306	-2.47649	-1.82328	-3.23415	-1.02296	-0.114032	-0.0198757	-1.2543	-1.30523	-0.0210909		-0.777059	-0.411273	-0.319601	-0.922346	-0.896968	-0.276908	-0.286003	-1.17747	-0.9438	-0.18735	-0.115071	0.0423642	0.407899	0.427619	-0.484087	-1.06788	-0.365999	-0.392604	-1.67583	-0.600808	-0.204357	-0.147026	-1.68942		-1.84389	-1.38506		-1.80128	-1.63127
-3.22297	-2.47589	-1.82319	-3.23392	-1.02199	-0.114018	-0.017559	-1.24941	-1.30398	-0.0210822		-0.776918	-0.410716	-0.319574	-0.922128	-0.896415	-0.276584	-0.284585	-1.17725	-0.941227	-0.187198	-0.115059	0.0434572	0.408242	0.428641	-0.484087	-1.06691	-0.365952	-0.390172	-1.67543	-0.599866	-0.203984	-0.146579	-1.68937		-1.84364	-1.3847		-1.80123	-1.63114
-3.22147	-2.4758	-1.82256	-3.23331	-1.01815	-0.113643	-0.0157252	-1.24926	-1.30368	-0.0210101		-0.776849	-0.410509	-0.318726	-0.921266	-0.895972	-0.276546	-0.283237	-1.17651	-0.940181	-0.186946	-0.114227	0.0435749	0.408753	0.429172	-0.482694	-1.06583	-0.364703	-0.38911	-1.67354	-0.598751	-0.201797	-0.143622	-1.68929		-1.84341	-1.38454		-1.79882	-1.63113
-3.22057	-2.47228	-1.82151	-3.23284	-1.01746	-0.113559	-0.0137971	-1.24804	-1.30087	-0.0206334		-0.776157	-0.410121	-0.318556	-0.92027	-0.894663	-0.276413	-0.282573	-1.17626	-0.938844	-0.185813	-0.11127	0.0443242	0.408819	0.434162	-0.482642	-1.06549	-0.364213	-0.388847	-1.67227	-0.598727	-0.201151	-0.143418	-1.68916		-1.84309	-1.38427		-1.79768	-1.63064
-3.22005	-2.47077	-1.815	-3.2327	-1.01469	-0.112807	-0.0136462	-1.24803	-1.30044	-0.0203652		-0.77569	-0.410096	-0.317418	-0.919157	-0.893986	-0.276385	-0.282204	-1.17615	-0.938754	-0.185726	-0.108188	0.0443355	0.410898	0.435397	-0.482332	-1.06509	-0.361498	-0.388615	-1.67198	-0.597974	-0.201038	-0.143	-1.68888		-1.84266	-1.38389		-1.7976	-1.62916
-3.21952	-2.47053	-1.81443	-3.23247	-1.01456	-0.112764	-0.0118236	-1.24774	-1.2969	-0.0203408		-0.77438	-0.409798	-0.317304	-0.918844	-0.893894	-0.276183	-0.282155	-1.17545	-0.937869	-0.184899	-0.104516	0.0479571	0.41111	0.43558	-0.482228	-1.06137	-0.358345	-0.388469	-1.67027	-0.597056	-0.20102	-0.141115	-1.6888		-1.84242	-1.38308		-1.79748	-1.62801
-3.21918	-2.47015	-1.81387	-3.23202	-1.01439	-0.110767	-0.0105153	-1.24753	-1.29441	-0.0196724		-0.774297	-0.409757	-0.316149	-0.918688	-0.893875	-0.274679	-0.280413	-1.17531	-0.936846	-0.184549	-0.10299	0.0480967	0.411182	0.437546	-0.480282	-1.06081	-0.355027	-0.383354	-1.66953	-0.596351	-0.200662	-0.140877	-1.68862		-1.84241	-1.3827		-1.79732	-1.62734
-3.21813	-2.47003	-1.81378	-3.23179	-1.01404	-0.110228	-0.00904966	-1.24666	-1.29261	-0.0194219		-0.772725	-0.409445	-0.314109	-0.917924	-0.893681	-0.274086	-0.279787	-1.17522	-0.93502	-0.184023	-0.102888	0.0493899	0.414014	0.440155	-0.479048	-1.06058	-0.354929	-0.383074	-1.66922	-0.59517	-0.19982	-0.136282	-1.68858		-1.84241	-1.38269		-1.79673	-1.62624
-3.21545	-2.4694	-1.81167	-3.23135	-1.01307	-0.109859	-0.00709017	-1.24636	-1.29139	-0.0186324		-0.771552	-0.409291	-0.313787	-0.916892	-0.891222	-0.273444	-0.279709	-1.17516	-0.934492	-0.184007	-0.102405	0.0494439	0.41446	0.441814	-0.478949	-1.05933	-0.354788	-0.381513	-1.66908	-0.594653	-0.198672	-0.136024	-1.68854		-1.8424	-1.38231		-1.79609	-1.62389
-3.21543	-2.4693	-1.8097	-3.23097	-1.01276	-0.109481	-0.00665184	-1.24627	-1.27661	-0.0177794		-0.771175	-0.408177	-0.308039	-0.916325	-0.888851	-0.271202	-0.277701	-1.17494	-0.933721	-0.183316	-0.10092	0.0495357	0.415036	0.442121	-0.478477	-1.05898	-0.35448	-0.381359	-1.66888	-0.593992	-0.198435	-0.136018	-1.68845		-1.8424	-1.38128		-1.79608	-1.6228
-3.21518	-2.46594	-1.80533	-3.23039	-1.01262	-0.108613	-0.005549	-1.24527	-1.2759	-0.0172458		-0.769797	-0.408137	-0.307799	-0.916238	-0.888628	-0.271175	-0.277635	-1.17299	-0.933055	-0.182258	-0.100855	0.0499066	0.415071	0.448087	-0.477984	-1.05805	-0.353911	-0.379548	-1.66866	-0.59229	-0.197548	-0.130712	-1.68842		-1.84226	-1.38094		-1.79472	-1.62064
-3.21487	-2.46527	-1.80385	-3.23028	-1.01096	-0.10785	-0.00392477	-1.24443	-1.27383	-0.0166298		-0.768933	-0.40806	-0.305437	-0.916235	-0.887413	-0.270995	-0.277169	-1.17052	-0.932843	-0.182087	-0.0989523	0.0518739	0.415218	0.448943	-0.477069	-1.05786	-0.352857	-0.377791	-1.66861	-0.591895	-0.197331	-0.130041	-1.68834		-1.84226	-1.37969		-1.79431	-1.61877
-3.21397	-2.46421	-1.80143	-3.23026	-1.00964	-0.107782	-0.00275871	-1.24194	-1.27064	-0.0162847		-0.767118	-0.407262	-0.305239	-0.915255	-0.884538	-0.270591	-0.276914	-1.16833	-0.927522	-0.182024	-0.0980587	0.0519985	0.416459	0.449966	-0.476719	-1.05717	-0.352551	-0.374376	-1.66858	-0.591195	-0.197157	-0.130026	-1.68833		-1.84214	-1.37926		-1.79337	-1.61861
-3.21389	-2.46177	-1.8007	-3.22895	-1.00937	-0.107541	-0.00212003	-1.2416	-1.26951	-0.0160999		-0.766597	-0.406439	-0.305053	-0.915011	-0.884478	-0.270077	-0.276581	-1.16815	-0.925557	-0.181828	-0.0953303	0.0529426	0.416624	0.452536	-0.475722	-1.05437	-0.351684	-0.372993	-1.66546	-0.591097	-0.196504	-0.127736	-1.68831		-1.84191	-1.37909		-1.79255	-1.61659
-3.21288	-2.46172	-1.79971	-3.22875	-1.00816	-0.106804	-0.00200626	-1.24126	-1.26143	-0.0159118		-0.765919	-0.406431	-0.30258	-0.914258	-0.883384	-0.267606	-0.274987	-1.16713	-0.925015	-0.181642	-0.0947212	0.0543623	0.416693	0.454605	-0.4755	-1.05384	-0.350421	-0.370819	-1.66321	-0.590851	-0.19609	-0.124532	-1.68827		-1.84145	-1.37881		-1.79235	-1.61653
-3.21153	-2.46156	-1.79934	-3.22823	-1.00651	-0.106743	-0.000698053	-1.24071	-1.26041	-0.0155017		-0.76511	-0.406066	-0.302407	-0.913799	-0.882743	-0.266874	-0.274557	-1.16388	-0.923944	-0.181612	-0.0940991	0.0545016	0.416821	0.456161	-0.475395	-1.05373	-0.349557	-0.36892	-1.65956	-0.589724	-0.194436	-0.124273	-1.68815		-1.84143	-1.37866		-1.79234	-1.61635
-3.21149	-2.46152	-1.79407	-3.22808	-1.00595	-0.105867	-0.000349601	-1.24041	-1.25926	-0.0150382		-0.76503	-0.405668	-0.30205	-0.913406	-0.882421	-0.266841	-0.273635	-1.16294	-0.922442	-0.181604	-0.0935641	0.0557064	0.417499	0.457433	-0.474773	-1.05173	-0.349213	-0.367278	-1.65922	-0.588939	-0.192622	-0.119797	-1.68805		-1.84141	-1.3784		-1.79227	-1.6151
-3.21075	-2.46045	-1.79406	-3.22806	-1.0042	-0.10553	-0.000184636	-1.24009	-1.25913	-0.0145886		-0.763636	-0.40444	-0.301946	-0.912863	-0.882013	-0.266738	-0.272462	-1.16287	-0.922329	-0.181451	-0.0931499	0.0558322	0.418131	0.460557	-0.473391	-1.05145	-0.348373	-0.363068	-1.65806	-0.588492	-0.192588	-0.118282	-1.68796		-1.8413	-1.37754		-1.79208	-1.61437
-3.21042	-2.45791	-1.78455	-3.22781	-1.00277	-0.105132	0	-1.24009	-1.25698	-0.0144551		-0.763258	-0.404153	-0.301245	-0.912646	-0.881977	-0.2662	-0.272109	-1.16138	-0.921418	-0.180937	-0.0913742	0.0572693	0.418175	0.461992	-0.472384	-1.05141	-0.346006	-0.360516	-1.65029	-0.587945	-0.192543	-0.117005	-1.68782		-1.84101	-1.37669		-1.79149	-1.61344
-3.21004	-2.45749	-1.78279	-3.22779	-1.00164	-0.104934	5e-10	-1.23852	-1.25494	-0.013759		-0.763247	-0.40334	-0.298052	-0.912591	-0.881889	-0.265848	-0.271304	-1.15933	-0.920967	-0.180397	-0.0909961	0.0592168	0.418813	0.462813	-0.47228	-1.05137	-0.345794	-0.356015	-1.64927	-0.587722	-0.192426	-0.110626	-1.68775		-1.84094	-1.37661		-1.79013	-1.61229
-3.20987	-2.45747	-1.78246	-3.22729	-1.00139	-0.104669	5e-10	-1.23773	-1.25058	-0.0136156		-0.763167	-0.40328	-0.296935	-0.912014	-0.881188	-0.265731	-0.270944	-1.15885	-0.92077	-0.179748	-0.0906735	0.060601	0.419044	0.463785	-0.47228	-1.04962	-0.34562	-0.354989	-1.64837	-0.587392	-0.190374	-0.107989	-1.68769		-1.84066	-1.37659		-1.78982	-1.60969
-3.20916	-2.45711	-1.78142	-3.22721	-1.0013	-0.103898	0.000703032	-1.2363	-1.24648	-0.0133341		-0.762736	-0.403272	-0.296315	-0.91194	-0.880429	-0.265143	-0.270328	-1.15863	-0.919918	-0.178574	-0.0904555	0.0612099	0.419323	0.466987	-0.472176	-1.04944	-0.344669	-0.354038	-1.64683	-0.585859	-0.190146	-0.107551	-1.68761		-1.84058	-1.3762		-1.78901	-1.60931
-3.20889	-2.45441	-1.7771	-3.22715	-1.00101	-0.10353	0.00214357	-1.23581	-1.246	-0.013179		-0.761864	-0.402843	-0.2929	-0.91137	-0.880327	-0.264486	-0.270229	-1.15859	-0.919621	-0.178405	-0.0880011	0.0613791	0.419958	0.467329	-0.471249	-1.04562	-0.34371	-0.35231	-1.64682	-0.585568	-0.189453	-0.107441	-1.68731		-1.84051	-1.3758		-1.78885	-1.60919
-3.20861	-2.45411	-1.77471	-3.22707	-1.00037	-0.10328	0.0021934	-1.2352	-1.24448	-0.0130828		-0.761477	-0.402495	-0.29204	-0.910856	-0.879913	-0.263889	-0.2695	-1.15859	-0.91877	-0.178116	-0.0865281	0.0617455	0.420266	0.46903	-0.471089	-1.04453	-0.343553	-0.349931	-1.64402	-0.585457	-0.189433	-0.104434	-1.68719		-1.84047	-1.37551		-1.78882	-1.6071
-3.20755	-2.45269	-1.77461	-3.22675	-1.00001	-0.102883	0.00367493	-1.23355	-1.24407	-0.0127103		-0.76086	-0.402439	-0.291801	-0.910798	-0.878912	-0.262278	-0.267003	-1.15817	-0.916065	-0.177503	-0.0861795	0.062516	0.420824	0.476074	-0.470969	-1.04433	-0.3435	-0.346615	-1.64328	-0.585393	-0.189146	-0.104238	-1.68703		-1.84019	-1.37541		-1.7875	-1.60666
-3.20753	-2.45174	-1.77417	-3.22648	-0.998977	-0.102745	0.00575366	-1.23272	-1.24288	-0.0123143		-0.760822	-0.40213	-0.29055	-0.908044	-0.878322	-0.262038	-0.265992	-1.15814	-0.915959	-0.176964	-0.0843739	0.0650208	0.421148	0.476558	-0.468948	-1.04273	-0.343271	-0.345274	-1.64078	-0.584739	-0.188468	-0.102251	-1.687		-1.8401	-1.37514		-1.78684	-1.60632
-3.20725	-2.45162	-1.76777	-3.22596	-0.997276	-0.102174	0.00624854	-1.23109	-1.24205	-0.0120325		-0.759582	-0.400746	-0.290365	-0.907783	-0.876828	-0.261929	-0.264647	-1.15675	-0.915886	-0.176359	-0.0829404	0.0650937	0.421611	0.479252	-0.468345	-1.04254	-0.343015	-0.345154	-1.64047	-0.583715	-0.188216	-0.102165	-1.68666		-1.84008	-1.37404		-1.78607	-1.60431
-3.20699	-2.45151	-1.76297	-3.22553	-0.997095	-0.10208	0.00702118	-1.23034	-1.2416	-0.0115392		-0.759412	-0.400366	-0.288541	-0.907696	-0.876158	-0.26187	-0.263401	-1.15583	-0.915137	-0.176332	-0.0813818	0.0654344	0.422307	0.480393	-0.467893	-1.04174	-0.342588	-0.345093	-1.64034	-0.583495	-0.187978	-0.102082	-1.68641		-1.84001	-1.37363		-1.78432	-1.59985
-3.20663	-2.45104	-1.75954	-3.2254	-0.996092	-0.101841	0.00918569	-1.23004	-1.24149	-0.0113273		-0.75931	-0.399419	-0.286717	-0.907018	-0.875898	-0.261264	-0.260963	-1.15559	-0.91499	-0.176054	-0.0807693	0.0657943	0.422986	0.481476	-0.466317	-1.04134	-0.342374	-0.343863	-1.64019	-0.58144	-0.187538	-0.101738	-1.68614		-1.83999	-1.37342		-1.78414	-1.59903
-3.20654	-2.45103	-1.75936	-3.22513	-0.995578	-0.101702	0.00948767	-1.22953	-1.24084	-0.010387		-0.759069	-0.399335	-0.286173	-0.906683	-0.875553	-0.260209	-0.260686	-1.1555	-0.914439	-0.17398	-0.0806268	0.065848	0.424143	0.48206	-0.465779	-1.04065	-0.342024	-0.342718	-1.63878	-0.581356	-0.187058	-0.0956481	-1.68613		-1.83993	-1.3732		-1.78405	-1.59835
-3.20567	-2.44977	-1.75802	-3.22445	-0.995305	-0.101633	0.0106739	-1.22765	-1.23884	-0.00987613		-0.758949	-0.399166	-0.285772	-0.906563	-0.875039	-0.259967	-0.260596	-1.15534	-0.91425	-0.173553	-0.0788095	0.0684189	0.426034	0.486926	-0.465387	-1.04027	-0.341569	-0.34004	-1.63802	-0.580101	-0.185878	-0.0943264	-1.68612		-1.8399	-1.37263		-1.78382	-1.59699
-3.20442	-2.44936	-1.75655	-3.22418	-0.994461	-0.101391	0.0110946	-1.22659	-1.23542	-0.00985318		-0.758746	-0.39869	-0.27894	-0.905737	-0.875028	-0.258635	-0.259366	-1.15404	-0.914247	-0.171804	-0.0752622	0.0687877	0.426748	0.488001	-0.464668	-1.03775	-0.340874	-0.339431	-1.63354	-0.579856	-0.185249	-0.0940557	-1.68588		-1.83983	-1.37236		-1.78344	-1.5964
-3.2041	-2.4493	-1.75502	-3.2241	-0.992542	-0.100954	0.011927	-1.226	-1.23466	-0.00968024		-0.758334	-0.39817	-0.277943	-0.905347	-0.874236	-0.257768	-0.258887	-1.15344	-0.914209	-0.171646	-0.0749835	0.0694272	0.427389	0.490483	-0.463459	-1.03625	-0.340034	-0.338737	-1.6333	-0.579227	-0.184262	-0.0902157	-1.68588		-1.83955	-1.3711		-1.78324	-1.59467
-3.2041	-2.4489	-1.75457	-3.22408	-0.99225	-0.100607	0.0122472	-1.22477	-1.23429	-0.00907194		-0.757788	-0.396753	-0.277503	-0.904818	-0.873203	-0.257226	-0.25676	-1.15325	-0.91177	-0.171613	-0.0737967	0.0704817	0.428391	0.490798	-0.462576	-1.03444	-0.338908	-0.338351	-1.63175	-0.579216	-0.183631	-0.089682	-1.68563		-1.83955	-1.37042		-1.78311	-1.59362
-3.20334	-2.44859	-1.75297	-3.22401	-0.991198	-0.0998614	0.0134167	-1.2241	-1.2342	-0.00863774		-0.757734	-0.396488	-0.275562	-0.904759	-0.872996	-0.257075	-0.256603	-1.15267	-0.911026	-0.170569	-0.0718825	0.0707534	0.428554	0.491369	-0.462366	-1.03411	-0.338478	-0.335655	-1.63069	-0.578941	-0.182617	-0.0831141	-1.68551		-1.83947	-1.36991		-1.78231	-1.59206
-3.2016	-2.44821	-1.75213	-3.22378	-0.990459	-0.0993899	0.0155232	-1.22391	-1.23184	-0.00830922		-0.756843	-0.395693	-0.274758	-0.904503	-0.87261	-0.256739	-0.254514	-1.15068	-0.909181	-0.170532	-0.071575	0.0712135	0.428678	0.493006	-0.461978	-1.03374	-0.337209	-0.332929	-1.63029	-0.577871	-0.182071	-0.0816614	-1.6855		-1.83921	-1.36927		-1.7817	-1.59166
-3.20145	-2.4478	-1.75205	-3.22378	-0.98897	-0.0992296	0.0155636	-1.22387	-1.23161	-0.00795542		-0.755283	-0.395609	-0.27315	-0.904298	-0.872324	-0.256239	-0.253388	-1.15043	-0.908369	-0.170172	-0.0665636	0.0723116	0.430681	0.493658	-0.461435	-1.03362	-0.337201	-0.332791	-1.62937	-0.575501	-0.181879	-0.0812998	-1.6855		-1.83874	-1.36922		-1.77978	-1.59022
-3.20117	-2.44779	-1.74553	-3.22339	-0.988815	-0.0989039	0.0161871	-1.22336	-1.22671	-0.00765201		-0.754203	-0.395254	-0.269805	-0.903819	-0.871445	-0.256009	-0.253235	-1.14817	-0.907423	-0.169355	-0.0620913	0.0750534	0.432652	0.494722	-0.457997	-1.03308	-0.335766	-0.332749	-1.62911	-0.575246	-0.181543	-0.0812644	-1.68545		-1.83873	-1.36916		-1.77903	-1.58899
-3.19919	-2.4462	-1.74434	-3.22335	-0.987884	-0.0986076	0.0181525	-1.2219	-1.22152	-0.00689108		-0.75292	-0.394736	-0.268913	-0.902983	-0.871098	-0.255218	-0.252894	-1.14638	-0.907316	-0.168793	-0.0618895	0.0751248	0.433387	0.496444	-0.457831	-1.03012	-0.334218	-0.332371	-1.62896	-0.573814	-0.180106	-0.0785686	-1.68538		-1.83871	-1.36866		-1.77793	-1.58742
-3.19903	-2.44389	-1.74201	-3.22245	-0.986923	-0.0985803	0.0230883	-1.22184	-1.22107	-0.00573382		-0.752401	-0.394613	-0.267838	-0.901475	-0.87096	-0.255148	-0.25253	-1.14552	-0.906587	-0.168296	-0.0602394	0.0755086	0.433689	0.498353	-0.45717	-1.03003	-0.332807	-0.330406	-1.62872	-0.572249	-0.179963	-0.075777	-1.68506		-1.8387	-1.36817		-1.77784	-1.58674
-3.19895	-2.44132	-1.7395	-3.22224	-0.985386	-0.0983921	0.0248999	-1.22013	-1.22082	-0.00513088		-0.75232	-0.394594	-0.263832	-0.901446	-0.870277	-0.255004	-0.252464	-1.14267	-0.906356	-0.167002	-0.0558944	0.0762854	0.434692	0.502975	-0.455334	-1.02885	-0.331099	-0.330286	-1.62814	-0.572155	-0.179399	-0.0750741	-1.68494		-1.83869	-1.36802		-1.77777	-1.58628
-3.1988	-2.44097	-1.7394	-3.22203	-0.984736	-0.0981228	0.0271812	-1.21922	-1.21957	-0.00323212		-0.752188	-0.394572	-0.26206	-0.90134	-0.869708	-0.253812	-0.252341	-1.1409	-0.905867	-0.165976	-0.0541609	0.0763864	0.436232	0.504858	-0.453749	-1.02743	-0.330716	-0.326799	-1.62784	-0.571799	-0.178143	-0.0727179	-1.68491		-1.83867	-1.36765		-1.77709	-1.58502
-3.19854	-2.44066	-1.73799	-3.22195	-0.984668	-0.098092	0.0287476	-1.21665	-1.21954	-0.00301655		-0.751978	-0.393508	-0.262011	-0.901108	-0.869384	-0.253205	-0.250514	-1.13905	-0.905476	-0.16579	-0.0536402	0.0792434	0.437015	0.50811	-0.453044	-1.02337	-0.330029	-0.323382	-1.62202	-0.570902	-0.178006	-0.0593477	-1.68491		-1.83867	-1.36567		-1.77699	-1.58481
-3.19736	-2.44001	-1.73418	-3.22162	-0.984006	-0.0980492	0.0297532	-1.21461	-1.21923	-0.00296897		-0.751275	-0.392232	-0.257753	-0.899588	-0.867901	-0.253042	-0.249631	-1.13705	-0.90511	-0.165406	-0.0523343	0.0798493	0.437298	0.510507	-0.452226	-1.02217	-0.329854	-0.322638	-1.62179	-0.569085	-0.177918	-0.0582888	-1.68456		-1.83855	-1.36541		-1.77658	-1.58163
-3.19665	-2.43846	-1.72595	-3.22095	-0.983873	-0.0979381	0.0304471	-1.21451	-1.21882	-0.00068913		-0.751146	-0.391377	-0.255012	-0.898247	-0.867449	-0.251406	-0.247412	-1.13666	-0.902132	-0.165182	-0.0451871	0.0804093	0.437552	0.511144	-0.451938	-1.02114	-0.329713	-0.321416	-1.62022	-0.569072	-0.177654	-0.0581441	-1.68455		-1.83809	-1.36328		-1.7762	-1.58159
-3.19574	-2.43767	-1.72557	-3.22028	-0.983607	-0.0975463	0.0304632	-1.21333	-1.21768	-0.000399396		-0.749577	-0.391335	-0.25483	-0.896147	-0.866198	-0.250984	-0.24648	-1.13629	-0.899948	-0.16475	-0.0443002	0.0812033	0.437553	0.512163	-0.451129	-1.01979	-0.328678	-0.320298	-1.61879	-0.568923	-0.17736	-0.0570963	-1.68453		-1.83789	-1.36318		-1.77554	-1.58134
-3.19562	-2.43622	-1.71431	-3.21974	-0.979318	-0.09711	0.0307474	-1.21308	-1.21625	-1.74115e-05		-0.749232	-0.391266	-0.252936	-0.89612	-0.866191	-0.250975	-0.246194	-1.13589	-0.899801	-0.164728	-0.0441136	0.0819344	0.437756	0.516181	-0.45028	-1.01953	-0.328245	-0.318681	-1.61823	-0.568832	-0.176891	-0.056367	-1.68449		-1.83787	-1.36285		-1.77553	-1.57966
-3.19549	-2.43589	-1.71417	-3.21963	-0.978998	-0.0967748	0.0324973	-1.21252	-1.21348	0.00121717		-0.749208	-0.390329	-0.251503	-0.895985	-0.865287	-0.250637	-0.244504	-1.13513	-0.896638	-0.164288	-0.0431863	0.082194	0.439479	0.517313	-0.450019	-1.01749	-0.327435	-0.317891	-1.61807	-0.568815	-0.176683	-0.0506508	-1.68422		-1.83782	-1.36267		-1.77466	-1.57828
-3.19538	-2.43534	-1.71026	-3.21934	-0.978529	-0.0965639	0.0343921	-1.21192	-1.21312	0.00139018		-0.748981	-0.3901	-0.250686	-0.894933	-0.863616	-0.249912	-0.244285	-1.13513	-0.896493	-0.163991	-0.0423891	0.0827436	0.439799	0.517342	-0.448568	-1.01736	-0.327037	-0.312436	-1.61758	-0.568668	-0.176015	-0.0491627	-1.68418		-1.83757	-1.36179		-1.77375	-1.57738
-3.19471	-2.43299	-1.70882	-3.21921	-0.978149	-0.0958958	0.0347819	-1.20999	-1.20974	0.00182104		-0.748546	-0.38969	-0.250191	-0.894376	-0.863463	-0.249893	-0.24306	-1.13286	-0.894336	-0.163006	-0.0417508	0.0828835	0.44037	0.517494	-0.447844	-1.01642	-0.326906	-0.308277	-1.61434	-0.567949	-0.175981	-0.0467731	-1.68388		-1.83742	-1.36136		-1.77257	-1.57731
-3.19464	-2.43265	-1.70731	-3.21914	-0.977737	-0.095778	0.0361518	-1.20939	-1.20966	0.00206634		-0.748289	-0.388996	-0.249136	-0.894081	-0.862343	-0.24935	-0.242705	-1.13133	-0.89264	-0.162336	-0.0396017	0.0829917	0.441483	0.519044	-0.445932	-1.01382	-0.326496	-0.308203	-1.61404	-0.565745	-0.175886	-0.0425121	-1.68382		-1.83725	-1.36085		-1.77248	-1.57516
-3.19449	-2.43238	-1.70728	-3.21867	-0.97482	-0.0953686	0.0365947	-1.20895	-1.20868	0.00252607		-0.748128	-0.387478	-0.247928	-0.89341	-0.862296	-0.2489	-0.24201	-1.12992	-0.89177	-0.162233	-0.0389352	0.0832786	0.441657	0.520342	-0.445303	-1.01292	-0.326443	-0.307086	-1.61382	-0.562786	-0.175714	-0.0414068	-1.68335		-1.83706	-1.36048		-1.77146	-1.57509
-3.19329	-2.43205	-1.70281	-3.21867	-0.9746	-0.0943021	0.036822	-1.20884	-1.20633	0.00254162		-0.74799	-0.387255	-0.245582	-0.892361	-0.861654	-0.248802	-0.241933	-1.12974	-0.890729	-0.162202	-0.037678	0.0839311	0.441722	0.521049	-0.444498	-1.01252	-0.324238	-0.306803	-1.61358	-0.562545	-0.175577	-0.0388899	-1.68328		-1.83685	-1.35978		-1.77099	-1.57409
-3.19311	-2.43149	-1.70238	-3.21855	-0.974095	-0.0942291	0.0386135	-1.20723	-1.20612	0.00264129		-0.747875	-0.387242	-0.243994	-0.891777	-0.86097	-0.24778	-0.241827	-1.12911	-0.890343	-0.16121	-0.035593	0.0844725	0.442832	0.525698	-0.443909	-1.01191	-0.323834	-0.306234	-1.61291	-0.561583	-0.175381	-0.0374233	-1.6829		-1.8368	-1.35971		-1.77035	-1.57388
-3.19277	-2.43135	-1.69789	-3.21853	-0.973579	-0.0938196	0.0410977	-1.20646	-1.20595	0.00272472		-0.747778	-0.386022	-0.243054	-0.891614	-0.860702	-0.247598	-0.240809	-1.12833	-0.890109	-0.160985	-0.0331638	0.0846086	0.443109	0.527141	-0.443281	-1.01089	-0.322792	-0.302653	-1.61206	-0.559451	-0.175287	-0.0342545	-1.68289		-1.83679	-1.35944		-1.77007	-1.57274
-3.19271	-2.4304	-1.69691	-3.21827	-0.972343	-0.0934334	0.0423398	-1.20274	-1.19847	0.00350379		-0.746915	-0.3857	-0.241553	-0.89103	-0.860416	-0.247465	-0.239916	-1.12829	-0.889491	-0.160711	-0.0317731	0.0856818	0.443231	0.527374	-0.443222	-1.00817	-0.319689	-0.300598	-1.61125	-0.559316	-0.175	-0.0297323	-1.68287		-1.83671	-1.35936		-1.76924	-1.57219
-3.19233	-2.42953	-1.69663	-3.21774	-0.971226	-0.0933814	0.0455942	-1.20255	-1.19764	0.00392613		-0.746882	-0.385238	-0.237978	-0.891027	-0.859568	-0.246881	-0.239193	-1.12784	-0.888989	-0.159498	-0.029905	0.0858419	0.443429	0.52776	-0.442598	-1.00729	-0.319685	-0.300336	-1.61096	-0.559145	-0.17476	-0.0269646	-1.68208		-1.83667	-1.35881		-1.7692	-1.57103
-3.19129	-2.42918	-1.69464	-3.21755	-0.970544	-0.0930953	0.0458534	-1.20222	-1.19683	0.00438163		-0.746657	-0.384676	-0.237783	-0.890502	-0.855529	-0.24591	-0.236532	-1.12758	-0.888687	-0.159416	-0.0296248	0.086002	0.444069	0.528477	-0.442269	-1.00574	-0.319647	-0.300127	-1.60912	-0.554267	-0.174602	-0.0252882	-1.68156		-1.83658	-1.3566		-1.76886	-1.57098
-3.19119	-2.42899	-1.6942	-3.21753	-0.969138	-0.0930918	0.0463784	-1.20221	-1.19596	0.00439586		-0.745539	-0.384492	-0.237699	-0.890019	-0.855198	-0.245363	-0.235886	-1.12677	-0.887101	-0.159393	-0.0293546	0.0863219	0.444248	0.533782	-0.438399	-1.00328	-0.319188	-0.297693	-1.60872	-0.554011	-0.1743	-0.0231058	-1.68155		-1.8363	-1.35597		-1.76819	-1.57016
-3.18933	-2.4285	-1.69163	-3.2172	-0.968258	-0.0929674	0.0463941	-1.20119	-1.1946	0.006125		-0.745344	-0.384194	-0.23631	-0.889476	-0.854345	-0.244681	-0.234136	-1.12501	-0.885865	-0.1587	-0.0236963	0.0869196	0.444455	0.534099	-0.436588	-1.00282	-0.318518	-0.295658	-1.60797	-0.553889	-0.173328	-0.0230315	-1.68149		-1.83624	-1.3557		-1.7681	-1.56901
-3.18921	-2.42802	-1.69091	-3.21665	-0.967961	-0.0925086	0.0465401	-1.19923	-1.19139	0.00699468		-0.744354	-0.383365	-0.236257	-0.889258	-0.854099	-0.243832	-0.232423	-1.12453	-0.884174	-0.158566	-0.0234713	0.0870023	0.445239	0.536998	-0.436119	-1.00181	-0.318232	-0.295238	-1.60671	-0.553585	-0.172885	-0.0229105	-1.68131		-1.83619	-1.35502		-1.76792	-1.56867
-3.18863	-2.42715	-1.68706	-3.21622	-0.967159	-0.0922253	0.0508514	-1.19893	-1.19053	0.0070405		-0.744161	-0.382543	-0.232721	-0.88924	-0.853787	-0.242917	-0.231563	-1.12419	-0.88283	-0.158416	-0.0223832	0.0872345	0.445256	0.537109	-0.434455	-0.999304	-0.316781	-0.294948	-1.6066	-0.552998	-0.172767	-0.0228686	-1.68083		-1.83611	-1.35135		-1.76776	-1.56832
-3.1879	-2.42699	-1.68617	-3.2158	-0.966219	-0.0915045	0.0520605	-1.19884	-1.19013	0.00708345		-0.743786	-0.381937	-0.231441	-0.888305	-0.852765	-0.242419	-0.230391	-1.12393	-0.882183	-0.158172	-0.0209154	0.0880667	0.44548	0.53824	-0.4341	-0.999053	-0.316616	-0.293601	-1.60592	-0.55199	-0.172269	-0.0208157	-1.68079		-1.83604	-1.35081		-1.76749	-1.56828
-3.18766	-2.42407	-1.68585	-3.21568	-0.96613	-0.0914029	0.0541535	-1.19878	-1.18816	0.00738204		-0.743076	-0.381624	-0.231269	-0.888227	-0.85168	-0.242138	-0.229155	-1.12202	-0.8806	-0.157509	-0.0172438	0.0900404	0.446194	0.539449	-0.432821	-0.997286	-0.315733	-0.293207	-1.6058	-0.551969	-0.171155	-0.0201344	-1.6805		-1.83564	-1.35036		-1.76743	-1.56771
-3.18766	-2.42337	-1.68278	-3.21537	-0.965649	-0.0909538	0.0543015	-1.19767	-1.18794	0.00762195		-0.742621	-0.381505	-0.231142	-0.88774	-0.85095	-0.241661	-0.226334	-1.12171	-0.879944	-0.156795	-0.0170944	0.0913952	0.44634	0.540338	-0.432396	-0.996764	-0.315526	-0.292375	-1.60425	-0.551232	-0.170041	-0.019349	-1.6801		-1.83557	-1.35004		-1.76737	-1.567
-3.18747	-2.42333	-1.68089	-3.21464	-0.96515	-0.0894492	0.0553978	-1.19573	-1.18666	0.00783127		-0.742442	-0.38125	-0.230489	-0.887738	-0.850454	-0.241354	-0.22534	-1.12124	-0.876059	-0.156683	-0.0166114	0.0914619	0.446589	0.54063	-0.431929	-0.995951	-0.314619	-0.29231	-1.60322	-0.55102	-0.169913	-0.0134907	-1.67984		-1.83557	-1.34889		-1.76728	-1.56596
-3.18652	-2.42124	-1.67113	-3.21449	-0.965059	-0.0893445	0.0556345	-1.19492	-1.18583	0.00811029		-0.742313	-0.380175	-0.228087	-0.887213	-0.849969	-0.240934	-0.224462	-1.12109	-0.874772	-0.156575	-0.0156545	0.0918324	0.446891	0.541207	-0.43152	-0.993168	-0.314393	-0.290032	-1.60283	-0.549711	-0.16951	-0.0126223	-1.67955		-1.83547	-1.34844		-1.76719	-1.5645
-3.18621	-2.4212	-1.67	-3.21441	-0.964132	-0.089243	0.0558336	-1.19404	-1.18442	0.00867105		-0.741614	-0.37974	-0.22467	-0.8871	-0.849436	-0.240899	-0.224249	-1.121	-0.874585	-0.156429	-0.0103581	0.0919657	0.44713	0.541804	-0.431035	-0.992652	-0.310927	-0.289561	-1.60107	-0.549329	-0.168754	-0.0122533	-1.6794		-1.83529	-1.34786		-1.76711	-1.56309
-3.18541	-2.42084	-1.66908	-3.21424	-0.963905	-0.0887368	0.0571355	-1.1937	-1.18313	0.00868782		-0.741155	-0.379376	-0.222923	-0.886493	-0.849068	-0.240699	-0.223089	-1.11974	-0.873766	-0.156328	-0.00881082	0.0921841	0.44773	0.546174	-0.429643	-0.992104	-0.310337	-0.286701	-1.60083	-0.548247	-0.168615	-0.0111826	-1.67927		-1.83482	-1.34592		-1.76705	-1.56169
-3.18469	-2.41943	-1.66857	-3.21397	-0.963621	-0.087049	0.0574467	-1.19358	-1.18304	0.0087271		-0.741144	-0.379061	-0.221439	-0.886406	-0.848865	-0.240347	-0.222986	-1.11919	-0.870411	-0.155695	-0.0076271	0.0935602	0.448639	0.546435	-0.42944	-0.991155	-0.310238	-0.286262	-1.60047	-0.547877	-0.16828	-0.0109791	-1.67923		-1.83475	-1.34536		-1.76645	-1.55755
-3.18383	-2.41561	-1.66671	-3.21385	-0.962334	-0.0863045	0.0576643	-1.19326	-1.18287	0.00890371		-0.740191	-0.378738	-0.22112	-0.88614	-0.847429	-0.240185	-0.222563	-1.11854	-0.866402	-0.154456	-0.00396525	0.0943941	0.449086	0.546821	-0.429058	-0.991014	-0.309868	-0.285378	-1.60026	-0.547698	-0.168206	-0.0098591	-1.67916		-1.8347	-1.34429		-1.76605	-1.55685
-3.18354	-2.41235	-1.66521	-3.2138	-0.962222	-0.0862643	0.0590269	-1.19267	-1.17946	0.00982319		-0.74004	-0.378663	-0.219392	-0.886121	-0.846602	-0.240174	-0.222495	-1.11559	-0.865964	-0.153358	-0.00332907	0.0945721	0.449671	0.549155	-0.428797	-0.99089	-0.309796	-0.28461	-1.59989	-0.546836	-0.16768	-0.00863106	-1.67891		-1.83446	-1.34427		-1.76553	-1.55352
-3.18268	-2.41045	-1.65895	-3.21334	-0.961967	-0.0861243	0.0595898	-1.19243	-1.17879	0.0103286		-0.73889	-0.378653	-0.218886	-0.886043	-0.845706	-0.239441	-0.221884	-1.1138	-0.861888	-0.153279	-0.00113359	0.0947796	0.450669	0.550221	-0.428549	-0.990666	-0.309536	-0.282877	-1.59911	-0.546236	-0.167261	-0.00518404	-1.67849		-1.83438	-1.34421		-1.76467	-1.55189
-3.1822	-2.40943	-1.65404	-3.21325	-0.959633	-0.0860225	0.0606389	-1.1883	-1.17729	0.0107677		-0.738811	-0.37865	-0.21866	-0.884345	-0.845481	-0.238704	-0.221811	-1.11351	-0.861386	-0.152735	-0.000266501	0.0949116	0.450677	0.550471	-0.428022	-0.989708	-0.308318	-0.282807	-1.59871	-0.54572	-0.166368	-0.00459386	-1.67823		-1.83421	-1.34395		-1.76414	-1.55154
-3.18207	-2.40819	-1.65278	-3.21304	-0.957607	-0.0858543	0.0634872	-1.18779	-1.17703	0.011503		-0.738285	-0.378464	-0.216725	-0.884289	-0.845128	-0.23764	-0.221264	-1.11316	-0.861167	-0.152513	0.00304557	0.0956749	0.451119	0.553523	-0.426299	-0.987056	-0.307009	-0.279994	-1.59744	-0.545605	-0.166297	-0.00452504	-1.67802		-1.83408	-1.34222		-1.76414	-1.55132
-3.18106	-2.40787	-1.64691	-3.2129	-0.956972	-0.0850417	0.0642247	-1.18716	-1.17656	0.0123025		-0.737668	-0.378251	-0.215107	-0.884274	-0.844807	-0.237488	-0.220336	-1.11203	-0.861132	-0.152152	0.00393292	0.0963909	0.451145	0.555494	-0.425385	-0.986242	-0.306324	-0.27993	-1.59573	-0.545587	-0.1662	-0.00304159	-1.67777		-1.834	-1.3415		-1.76402	-1.54981
-3.18066	-2.40746	-1.64539	-3.21254	-0.954815	-0.0849623	0.0672533	-1.18614	-1.17345	0.0125759		-0.737004	-0.378052	-0.214917	-0.88313	-0.842971	-0.236341	-0.220136	-1.11153	-0.860189	-0.151831	0.00629281	0.0969363	0.451423	0.558562	-0.424492	-0.982257	-0.306114	-0.279117	-1.59524	-0.545077	-0.16606	-0.000908281	-1.6775		-1.83393	-1.34063		-1.76366	-1.54977
-3.179	-2.40662	-1.64476	-3.2125	-0.95433	-0.0846023	0.0693628	-1.18613	-1.1702	0.0127099		-0.73699	-0.377636	-0.214622	-0.882981	-0.842678	-0.235941	-0.220047	-1.11022	-0.858803	-0.151579	0.00707036	0.0970115	0.451734	0.558906	-0.424385	-0.981511	-0.306087	-0.276756	-1.59275	-0.544858	-0.166016	0.00051657	-1.67673		-1.83383	-1.3405		-1.76303	-1.54873
-3.1788	-2.40594	-1.64186	-3.21235	-0.953662	-0.0842748	0.0703268	-1.18522	-1.16797	0.0135963		-0.736918	-0.376227	-0.214543	-0.882384	-0.840968	-0.23544	-0.219804	-1.10962	-0.858013	-0.151272	0.0076192	0.0980422	0.452082	0.560901	-0.423202	-0.981348	-0.306075	-0.276045	-1.59141	-0.543614	-0.165802	0.000845522	-1.67669		-1.83359	-1.33988		-1.76301	-1.54866
-3.17696	-2.40321	-1.64186	-3.21227	-0.953453	-0.0841401	0.0716804	-1.18508	-1.16751	0.0146095		-0.736821	-0.376039	-0.214322	-0.881562	-0.840841	-0.235206	-0.219213	-1.10958	-0.857872	-0.151083	0.00860692	0.0985364	0.452174	0.561281	-0.422385	-0.981325	-0.306068	-0.274543	-1.59131	-0.542768	-0.165704	0.0066434	-1.67667		-1.83357	-1.33926		-1.76277	-1.54803
-3.17586	-2.40208	-1.63855	-3.2121	-0.953383	-0.0839108	0.0736893	-1.18488	-1.16693	0.0150585		-0.736508	-0.375846	-0.213754	-0.881454	-0.840449	-0.234804	-0.218807	-1.10923	-0.857696	-0.15099	0.0087458	0.0998345	0.453083	0.562019	-0.421767	-0.981322	-0.305864	-0.274296	-1.59101	-0.542385	-0.165644	0.00948215	-1.67656		-1.83312	-1.33917		-1.76258	-1.54761
-3.17427	-2.40122	-1.6351	-3.21207	-0.952738	-0.0836161	0.0743355	-1.18342	-1.16138	0.0152784		-0.736103	-0.375721	-0.212933	-0.881351	-0.840341	-0.233594	-0.217872	-1.10879	-0.855919	-0.150165	0.0131792	0.1006	0.453523	0.56291	-0.420936	-0.981241	-0.305832	-0.274057	-1.59004	-0.542231	-0.165499	0.011414	-1.67601		-1.83311	-1.33913		-1.76195	-1.54738
-3.17374	-2.40111	-1.63155	-3.21177	-0.951719	-0.0835962	0.0748612	-1.18233	-1.15893	0.0159582		-0.735439	-0.374516	-0.209055	-0.881162	-0.839993	-0.233495	-0.216518	-1.1087	-0.855885	-0.149886	0.0142936	0.100781	0.454455	0.563093	-0.420617	-0.981188	-0.305321	-0.273067	-1.58995	-0.541675	-0.165378	0.016187	-1.67548		-1.83301	-1.33815		-1.76174	-1.54678
-3.17371	-2.40064	-1.63091	-3.21094	-0.950872	-0.0833647	0.0751258	-1.18214	-1.15854	0.0165776		-0.735353	-0.37423	-0.205746	-0.880646	-0.839809	-0.23295	-0.214667	-1.10389	-0.855503	-0.149843	0.0156937	0.10095	0.454861	0.5655	-0.41924	-0.980787	-0.303484	-0.272877	-1.58856	-0.540261	-0.164802	0.0178373	-1.6746		-1.83297	-1.33813		-1.76057	-1.54521
-3.17355	-2.39981	-1.63022	-3.2106	-0.950785	-0.0822877	0.075958	-1.1812	-1.15829	0.0172753		-0.734742	-0.374179	-0.204337	-0.880524	-0.839131	-0.232695	-0.21215	-1.10375	-0.855253	-0.149788	0.0160758	0.101381	0.455501	0.566558	-0.419049	-0.979818	-0.303178	-0.272877	-1.58642	-0.538991	-0.164606	0.0180348	-1.67455		-1.83293	-1.33812		-1.76047	-1.545
-3.17047	-2.3994	-1.62606	-3.2101	-0.950433	-0.0822074	0.0764392	-1.18078	-1.15799	0.0183368		-0.733007	-0.373888	-0.203382	-0.879793	-0.838396	-0.232174	-0.212104	-1.1033	-0.854052	-0.149518	0.0168538	0.10147	0.455594	0.566862	-0.418678	-0.979784	-0.302704	-0.272659	-1.58033	-0.53838	-0.164415	0.0182327	-1.67444		-1.83208	-1.33788		-1.75965	-1.54283
-3.16995	-2.39936	-1.62452	-3.20983	-0.948693	-0.0814715	0.0766566	-1.18025	-1.15714	0.0190118		-0.732524	-0.373784	-0.200714	-0.879209	-0.837359	-0.231584	-0.211101	-1.10284	-0.852059	-0.149311	0.0169211	0.101748	0.455993	0.566902	-0.414659	-0.97949	-0.30205	-0.270633	-1.58021	-0.536412	-0.164408	0.021458	-1.67418		-1.83183	-1.33748		-1.75776	-1.54263
-3.16935	-2.39915	-1.62176	-3.20956	-0.947177	-0.0812996	0.0782237	-1.17877	-1.15522	0.0192621		-0.732279	-0.373738	-0.198674	-0.878817	-0.837113	-0.230912	-0.211029	-1.10192	-0.850714	-0.149129	0.0179343	0.104784	0.45616	0.569308	-0.413919	-0.9784	-0.301714	-0.270175	-1.57945	-0.53632	-0.163231	0.0227451	-1.67344		-1.83175	-1.33553		-1.75763	-1.5426
-3.16907	-2.39774	-1.62035	-3.20938	-0.946245	-0.0812419	0.0784817	-1.17846	-1.15358	0.0197015		-0.732124	-0.37345	-0.198079	-0.878701	-0.837072	-0.230267	-0.211002	-1.10137	-0.850372	-0.148237	0.0182131	0.105784	0.456452	0.569798	-0.413052	-0.977759	-0.301632	-0.270097	-1.57713	-0.535945	-0.161795	0.0235406	-1.6733		-1.83144	-1.33532		-1.75628	-1.5424
-3.1689	-2.39746	-1.6202	-3.2093	-0.946239	-0.080478	0.0785974	-1.17819	-1.15319	0.0197582		-0.73127	-0.37336	-0.197466	-0.878445	-0.836773	-0.229132	-0.209414	-1.10029	-0.849854	-0.147934	0.0231266	0.105948	0.456609	0.571881	-0.411635	-0.977112	-0.301367	-0.26715	-1.5762	-0.535541	-0.161313	0.0237178	-1.67303		-1.83143	-1.33365		-1.75579	-1.54206
-3.16821	-2.39721	-1.61702	-3.20894	-0.944211	-0.080096	0.0810854	-1.17742	-1.15188	0.0213111		-0.730027	-0.373292	-0.197367	-0.877791	-0.836466	-0.228724	-0.206247	-1.09978	-0.849239	-0.147912	0.0235433	0.10655	0.45697	0.575192	-0.411502	-0.976849	-0.300536	-0.264275	-1.57368	-0.534473	-0.161012	0.0242203	-1.6729		-1.83114	-1.33254		-1.75575	-1.54149
-3.16752	-2.39702	-1.61555	-3.20876	-0.944006	-0.0798272	0.0814288	-1.17677	-1.15098	0.0214201		-0.729651	-0.373284	-0.196697	-0.877394	-0.836286	-0.228432	-0.204368	-1.09958	-0.848846	-0.147388	0.0239125	0.106627	0.457121	0.575782	-0.411441	-0.976836	-0.300158	-0.263087	-1.57238	-0.533569	-0.160855	0.0257701	-1.67265		-1.83109	-1.33107		-1.75573	-1.54125
-3.16569	-2.39663	-1.61012	-3.20862	-0.943163	-0.0798206	0.0822481	-1.17588	-1.14986	0.0220301		-0.729459	-0.37313	-0.195148	-0.875831	-0.835065	-0.22739	-0.202943	-1.09873	-0.847895	-0.146922	0.0260605	0.107018	0.457817	0.576434	-0.411318	-0.976106	-0.299996	-0.260555	-1.57203	-0.533127	-0.160218	0.0354317	-1.67261		-1.83106	-1.33065		-1.75465	-1.54107
-3.16514	-2.39607	-1.60494	-3.20708	-0.94296	-0.0793936	0.0826038	-1.17474	-1.14879	0.0222339		-0.728568	-0.372945	-0.194559	-0.875635	-0.834307	-0.227112	-0.200172	-1.09679	-0.845559	-0.145905	0.0263381	0.107415	0.458228	0.577848	-0.410992	-0.973919	-0.299007	-0.259168	-1.57104	-0.532517	-0.159559	0.0357533	-1.6725		-1.83101	-1.33029		-1.75305	-1.54098
-3.1651	-2.39593	-1.60345	-3.20689	-0.941812	-0.0792518	0.0826626	-1.17389	-1.14847	0.0231181		-0.726162	-0.3722	-0.193835	-0.875532	-0.834284	-0.227026	-0.200098	-1.09635	-0.84408	-0.145548	0.0266439	0.107731	0.459241	0.578155	-0.410371	-0.97256	-0.298679	-0.258816	-1.56929	-0.53245	-0.157879	0.0367665	-1.67229		-1.83081	-1.32968		-1.75254	-1.53853
-3.16399	-2.39396	-1.59546	-3.20682	-0.941016	-0.078831	0.0839403	-1.17328	-1.14576	0.0237461		-0.725434	-0.372162	-0.193583	-0.874679	-0.833965	-0.226939	-0.200092	-1.09628	-0.8419	-0.145159	0.0267172	0.108175	0.459537	0.578837	-0.410064	-0.972316	-0.296365	-0.258559	-1.56928	-0.531555	-0.156521	0.0390572	-1.6721		-1.83079	-1.3292		-1.75213	-1.53846
-3.16114	-2.39221	-1.59301	-3.20674	-0.940388	-0.0787171	0.0852842	-1.17169	-1.14373	0.0246167		-0.725422	-0.371496	-0.19313	-0.874349	-0.833301	-0.226861	-0.199724	-1.09622	-0.841885	-0.145055	0.029796	0.108565	0.459796	0.579971	-0.408168	-0.972108	-0.296319	-0.25111	-1.56856	-0.53049	-0.156392	0.0419298	-1.67193		-1.83067	-1.32865		-1.75198	-1.53714
-3.16111	-2.39203	-1.58583	-3.20595	-0.940082	-0.0782691	0.0857975	-1.17045	-1.14275	0.0246392		-0.723647	-0.370945	-0.19184	-0.872853	-0.833152	-0.226465	-0.197319	-1.09558	-0.841711	-0.144904	0.0298942	0.110045	0.460092	0.580977	-0.406972	-0.9693	-0.293819	-0.249988	-1.56601	-0.530396	-0.155242	0.0453891	-1.67192		-1.8304	-1.32849		-1.75122	-1.53673
-3.16071	-2.39168	-1.58568	-3.20572	-0.938182	-0.0775562	0.0871043	-1.16993	-1.14209	0.025095		-0.723361	-0.370036	-0.185929	-0.872719	-0.832833	-0.226341	-0.195631	-1.0935	-0.8412	-0.144783	0.029958	0.110631	0.460358	0.581246	-0.406751	-0.969095	-0.292197	-0.249179	-1.56597	-0.529066	-0.154456	0.0461873	-1.67187		-1.83022	-1.32744		-1.75038	-1.53532
-3.16063	-2.39159	-1.5847	-3.20543	-0.937573	-0.0773994	0.0877627	-1.1695	-1.13964	0.0256738		-0.722442	-0.369974	-0.185829	-0.871765	-0.832251	-0.226192	-0.195492	-1.09121	-0.840144	-0.144455	0.0320755	0.1121	0.460947	0.581527	-0.406537	-0.968612	-0.290791	-0.247455	-1.56596	-0.527367	-0.153789	0.0472838	-1.67182		-1.82955	-1.32707		-1.75024	-1.53479
-3.15929	-2.39146	-1.58281	-3.20477	-0.937256	-0.0770586	0.0888992	-1.16892	-1.13906	0.0260226		-0.722266	-0.36962	-0.185635	-0.87168	-0.829433	-0.225902	-0.193819	-1.09121	-0.838727	-0.144303	0.0329368	0.113134	0.461616	0.581825	-0.405853	-0.968091	-0.290331	-0.245544	-1.56556	-0.526774	-0.153256	0.050757	-1.67177		-1.82951	-1.32675		-1.74988	-1.53472
-3.15886	-2.39025	-1.58204	-3.2047	-0.937194	-0.0767245	0.0893751	-1.16868	-1.13806	0.0264122		-0.721849	-0.369509	-0.182739	-0.871321	-0.828327	-0.225265	-0.19229	-1.09089	-0.83615	-0.142662	0.0347462	0.113731	0.462734	0.582074	-0.404936	-0.966813	-0.289573	-0.244782	-1.56513	-0.52508	-0.152445	0.0516579	-1.67172		-1.82925	-1.32596		-1.74909	-1.53299
-3.15858	-2.38969	-1.58149	-3.20437	-0.936464	-0.0759971	0.0897051	-1.16706	-1.13686	0.0268621		-0.72123	-0.369159	-0.182565	-0.869697	-0.827428	-0.224463	-0.191171	-1.09041	-0.836098	-0.142307	0.0352388	0.113967	0.463596	0.582487	-0.404067	-0.966777	-0.28949	-0.238179	-1.56471	-0.524613	-0.152396	0.0538408	-1.67132		-1.82922	-1.32559		-1.74897	-1.53268
-3.15819	-2.38923	-1.58052	-3.20423	-0.936409	-0.0759944	0.0910167	-1.16679	-1.13675	0.027043		-0.721159	-0.368976	-0.181318	-0.869082	-0.826545	-0.223863	-0.190666	-1.09024	-0.834918	-0.142285	0.0381888	0.114057	0.464028	0.587921	-0.40213	-0.965826	-0.289344	-0.236726	-1.5639	-0.524608	-0.152005	0.0560197	-1.6712		-1.82904	-1.32544		-1.74878	-1.53242
-3.15817	-2.38909	-1.57857	-3.20397	-0.936286	-0.0758148	0.0933869	-1.16658	-1.13368	0.0275113		-0.721135	-0.368378	-0.181062	-0.868845	-0.826412	-0.223657	-0.190527	-1.08854	-0.831271	-0.142183	0.0404053	0.1141	0.464064	0.588311	-0.40203	-0.965022	-0.289042	-0.236336	-1.56377	-0.524499	-0.151973	0.05721	-1.67118		-1.82888	-1.3254		-1.74769	-1.53109
-3.15791	-2.38852	-1.57728	-3.20363	-0.93624	-0.0755383	0.0948962	-1.16649	-1.13193	0.0277653		-0.720991	-0.368048	-0.177869	-0.868779	-0.825876	-0.223565	-0.189637	-1.08699	-0.831066	-0.141756	0.0416819	0.114816	0.464187	0.589692	-0.401787	-0.964705	-0.288183	-0.236213	-1.56108	-0.524251	-0.150607	0.0601265	-1.67111		-1.82885	-1.32476		-1.74758	-1.53077
-3.1566	-2.38845	-1.57411	-3.20295	-0.935887	-0.0754965	0.0968356	-1.16643	-1.12912	0.0282847		-0.720457	-0.367895	-0.177762	-0.868279	-0.82457	-0.222369	-0.189363	-1.08662	-0.830098	-0.141268	0.0418475	0.115033	0.464413	0.589782	-0.400454	-0.964211	-0.287054	-0.235723	-1.55991	-0.524154	-0.150277	0.0609623	-1.67089		-1.82884	-1.32447		-1.74738	-1.53067
-3.15574	-2.38709	-1.57188	-3.20237	-0.934211	-0.075423	0.0973113	-1.1656	-1.12766	0.0284036		-0.720433	-0.367674	-0.177638	-0.866473	-0.823857	-0.221794	-0.188654	-1.08472	-0.829996	-0.140737	0.0433064	0.115404	0.465007	0.590309	-0.399768	-0.963494	-0.286849	-0.235072	-1.55964	-0.523835	-0.150263	0.0646323	-1.67034		-1.82857	-1.32371		-1.74715	-1.53061
-3.15565	-2.38671	-1.56637	-3.20186	-0.933851	-0.0748991	0.0993158	-1.16383	-1.12568	0.028471		-0.720426	-0.367516	-0.174763	-0.865832	-0.823582	-0.221644	-0.18673	-1.08446	-0.827673	-0.14003	0.044445	0.116192	0.465075	0.595991	-0.398342	-0.962358	-0.285037	-0.233273	-1.5571	-0.523153	-0.149927	0.0650452	-1.6702		-1.82856	-1.32115		-1.7463	-1.53006
-3.15534	-2.38536	-1.56418	-3.20184	-0.933216	-0.0745924	0.10094	-1.16231	-1.12512	0.0285232		-0.720191	-0.367397	-0.173619	-0.86552	-0.823579	-0.221496	-0.185699	-1.08249	-0.827531	-0.139527	0.0453272	0.116498	0.465086	0.5968	-0.398241	-0.961744	-0.284501	-0.232486	-1.55653	-0.522356	-0.149794	0.0774606	-1.67013		-1.82831	-1.32048		-1.74618	-1.52899
-3.15483	-2.38336	-1.56195	-3.20124	-0.93272	-0.0743096	0.103103	-1.16057	-1.12232	0.0300311		-0.719599	-0.367355	-0.172989	-0.86549	-0.823559	-0.220866	-0.185238	-1.08226	-0.826244	-0.139113	0.0524976	0.117256	0.465493	0.597506	-0.397885	-0.961316	-0.284014	-0.23008	-1.55552	-0.522022	-0.148776	0.0785446	-1.67008		-1.8283	-1.32034		-1.74559	-1.52763
-3.1546	-2.38198	-1.55707	-3.20121	-0.931005	-0.0738073	0.103925	-1.16048	-1.1208	0.0307725		-0.719408	-0.367173	-0.171282	-0.86539	-0.823011	-0.2208	-0.184938	-1.08199	-0.826075	-0.138985	0.0550317	0.117429	0.465632	0.600746	-0.397144	-0.959687	-0.283358	-0.229312	-1.55429	-0.521888	-0.147285	0.08046	-1.67005		-1.82813	-1.31989		-1.74558	-1.52719
-3.15421	-2.38167	-1.55608	-3.20096	-0.930402	-0.0734767	0.104455	-1.16006	-1.11948	0.0308132		-0.718879	-0.367159	-0.170914	-0.86529	-0.82109	-0.220638	-0.183153	-1.08121	-0.825744	-0.13884	0.055052	0.117942	0.465662	0.603501	-0.397036	-0.957049	-0.283127	-0.229215	-1.55348	-0.521476	-0.146876	0.0826565	-1.66978		-1.82811	-1.31976		-1.7453	-1.52612
-3.15262	-2.38038	-1.54992	-3.20079	-0.927665	-0.0730724	0.106112	-1.15907	-1.11935	0.0323251		-0.718616	-0.367113	-0.170745	-0.865285	-0.820979	-0.22028	-0.183095	-1.08046	-0.825691	-0.138772	0.0566724	0.119803	0.465713	0.604378	-0.395063	-0.956974	-0.282078	-0.226133	-1.55102	-0.521301	-0.146014	0.0866196	-1.66974		-1.8278	-1.31959		-1.74463	-1.52595
-3.15254	-2.37915	-1.54923	-3.20001	-0.925858	-0.0727912	0.106161	-1.15779	-1.11832	0.0329287		-0.71798	-0.366909	-0.170307	-0.865285	-0.820602	-0.219703	-0.183	-1.07925	-0.824316	-0.138085	0.0598896	0.119954	0.46576	0.605415	-0.394541	-0.956256	-0.281638	-0.223375	-1.54829	-0.521124	-0.146002	0.0965964	-1.66969		-1.82777	-1.3192		-1.74423	-1.52563
-3.15175	-2.37887	-1.54557	-3.19972	-0.925757	-0.0726181	0.107145	-1.15511	-1.11309	0.0340092		-0.717691	-0.366788	-0.168045	-0.864596	-0.819101	-0.219547	-0.182333	-1.07872	-0.823705	-0.138008	0.0618145	0.120033	0.465916	0.605762	-0.394468	-0.955403	-0.281482	-0.223198	-1.54819	-0.520352	-0.145362	0.0966231	-1.66958		-1.82775	-1.31917		-1.7439	-1.5236
-3.15175	-2.37641	-1.5443	-3.19932	-0.925419	-0.0723374	0.107504	-1.15418	-1.11207	0.0345491		-0.717013	-0.366683	-0.167214	-0.864145	-0.819053	-0.219166	-0.18156	-1.07624	-0.822072	-0.137638	0.0622018	0.121018	0.466672	0.606065	-0.391153	-0.95487	-0.2801	-0.223152	-1.54719	-0.519314	-0.14474	0.0994227	-1.66946		-1.82754	-1.31803		-1.74345	-1.52282
-3.15063	-2.3761	-1.54254	-3.1993	-0.923716	-0.0722617	0.110156	-1.1538	-1.10783	0.035709		-0.71681	-0.365682	-0.165549	-0.863599	-0.818755	-0.218825	-0.181269	-1.07582	-0.822045	-0.137295	0.0631153	0.121848	0.466774	0.607256	-0.390888	-0.954773	-0.280013	-0.221258	-1.5467	-0.518626	-0.144346	0.102101	-1.66944		-1.82743	-1.31693		-1.74278	-1.52158
-3.14995	-2.37467	-1.54107	-3.19914	-0.923352	-0.0722149	0.111247	-1.15356	-1.10587	0.0358752		-0.71655	-0.36418	-0.164703	-0.863126	-0.81872	-0.218323	-0.179787	-1.07516	-0.820946	-0.137152	0.0645565	0.122474	0.467488	0.607496	-0.390712	-0.954535	-0.279124	-0.220952	-1.54543	-0.518564	-0.143367	0.109219	-1.66934		-1.82727	-1.31673		-1.7427	-1.51948
-3.14906	-2.3745	-1.53774	-3.19892	-0.922927	-0.0716472	0.112222	-1.15295	-1.10387	0.0365264		-0.716428	-0.364124	-0.164145	-0.863055	-0.817075	-0.218172	-0.179701	-1.07501	-0.820375	-0.137029	0.0659247	0.122497	0.467662	0.60901	-0.390491	-0.954287	-0.279006	-0.217874	-1.54395	-0.518248	-0.143127	0.113199	-1.66916		-1.82702	-1.31673		-1.74256	-1.51769
-3.14847	-2.37405	-1.53284	-3.19887	-0.922553	-0.0713819	0.113022	-1.15177	-1.10275	0.0375794		-0.715875	-0.364014	-0.163209	-0.862838	-0.81679	-0.217383	-0.177637	-1.07476	-0.819846	-0.136457	0.0660448	0.122569	0.468635	0.610075	-0.389677	-0.953236	-0.278687	-0.217178	-1.54229	-0.517607	-0.14302	0.116733	-1.66897		-1.827	-1.31594		-1.73985	-1.51585
-3.14846	-2.37298	-1.5307	-3.19879	-0.922416	-0.0713774	0.113239	-1.15161	-1.09712	0.0376898		-0.714466	-0.363735	-0.16092	-0.862575	-0.816393	-0.217299	-0.175923	-1.07437	-0.819519	-0.136109	0.0689868	0.122695	0.46874	0.610562	-0.389347	-0.953085	-0.278463	-0.216607	-1.54221	-0.516095	-0.142074	0.11929	-1.66895		-1.82697	-1.31505		-1.73921	-1.51419
-3.14731	-2.37279	-1.52997	-3.19879	-0.92202	-0.0708346	0.115474	-1.15155	-1.09582	0.0390237		-0.712008	-0.362284	-0.157873	-0.862505	-0.816362	-0.217237	-0.174475	-1.07437	-0.818848	-0.136058	0.0727964	0.123066	0.468754	0.611	-0.388686	-0.951784	-0.278287	-0.215834	-1.5406	-0.51605	-0.141853	0.120198	-1.66875		-1.82693	-1.31479		-1.73869	-1.51225
-3.14711	-2.37228	-1.52741	-3.19879	-0.921022	-0.069966	0.118401	-1.14955	-1.09354	0.0398301		-0.711204	-0.362155	-0.157821	-0.862156	-0.815145	-0.216168	-0.173895	-1.07369	-0.815883	-0.135522	0.075437	0.12405	0.46907	0.61378	-0.388555	-0.951585	-0.278101	-0.213921	-1.54011	-0.515466	-0.141257	0.123502	-1.66867		-1.82688	-1.31444		-1.73829	-1.51162
-3.14708	-2.37202	-1.52671	-3.19868	-0.920272	-0.0699651	0.118653	-1.14944	-1.08861	0.0400228		-0.711134	-0.361615	-0.156863	-0.86178	-0.814378	-0.215258	-0.173488	-1.0732	-0.815724	-0.135435	0.0779331	0.12446	0.469778	0.615537	-0.388029	-0.951169	-0.278055	-0.211632	-1.53637	-0.515304	-0.140425	0.124256	-1.66846		-1.82676	-1.31442		-1.73778	-1.51062
-3.14667	-2.37189	-1.52257	-3.19859	-0.918682	-0.0686096	0.121272	-1.14885	-1.08775	0.0402114		-0.711054	-0.360768	-0.155711	-0.861594	-0.813439	-0.215248	-0.173458	-1.07277	-0.814712	-0.134958	0.0804035	0.126973	0.469837	0.619053	-0.387583	-0.950851	-0.278035	-0.209725	-1.53561	-0.514384	-0.140322	0.125673	-1.66825		-1.82652	-1.31378		-1.73616	-1.51062
-3.1457	-2.37131	-1.51987	-3.19849	-0.917872	-0.0683562	0.121615	-1.14745	-1.08767	0.0404474		-0.710485	-0.35949	-0.155699	-0.861222	-0.81097	-0.21517	-0.17239	-1.071	-0.813214	-0.134528	0.0830527	0.127146	0.469984	0.619761	-0.387333	-0.950038	-0.27797	-0.208614	-1.5343	-0.513124	-0.138781	0.129549	-1.6682		-1.82637	-1.31366		-1.73607	-1.50903
-3.14561	-2.37029	-1.51912	-3.19848	-0.916419	-0.0679278	0.122028	-1.14619	-1.08714	0.0416109		-0.710341	-0.358379	-0.153813	-0.861212	-0.810696	-0.214962	-0.172234	-1.07015	-0.81306	-0.134366	0.0854579	0.128346	0.470369	0.620357	-0.385149	-0.948401	-0.277312	-0.204703	-1.53364	-0.512926	-0.138547	0.13173	-1.66814		-1.82612	-1.31306		-1.73383	-1.50805
-3.14402	-2.37023	-1.51688	-3.19826	-0.915628	-0.0675143	0.1237	-1.1456	-1.08482	0.0417044		-0.710218	-0.358307	-0.153712	-0.860923	-0.810489	-0.214808	-0.171618	-1.06886	-0.812666	-0.134084	0.0881521	0.128689	0.471113	0.620941	-0.385055	-0.947511	-0.277107	-0.20379	-1.52836	-0.512539	-0.13838	0.138948	-1.66808		-1.82606	-1.31301		-1.73378	-1.50789
-3.14382	-2.36949	-1.5131	-3.1981	-0.91478	-0.0674814	0.125137	-1.14539	-1.07861	0.0428837		-0.710118	-0.358031	-0.153444	-0.860407	-0.810378	-0.214532	-0.171411	-1.06804	-0.812415	-0.133272	0.0883115	0.129085	0.472072	0.625765	-0.384565	-0.947344	-0.276373	-0.203001	-1.52819	-0.511092	-0.137952	0.139462	-1.66796		-1.82604	-1.31214		-1.73367	-1.50661
-3.14341	-2.36838	-1.50355	-3.19807	-0.914506	-0.0661401	0.125339	-1.14525	-1.07842	0.0434633		-0.709326	-0.357721	-0.152815	-0.858488	-0.810009	-0.2139	-0.170393	-1.06782	-0.812317	-0.13324	0.0889711	0.129653	0.472169	0.628198	-0.383386	-0.946526	-0.275618	-0.201147	-1.52732	-0.510845	-0.137792	0.144452	-1.66751		-1.82572	-1.3111		-1.73346	-1.50543
-3.14318	-2.36721	-1.50173	-3.19791	-0.913999	-0.0660514	0.125804	-1.14397	-1.07547	0.0442484		-0.709316	-0.357158	-0.15076	-0.85841	-0.809603	-0.213385	-0.166476	-1.06765	-0.810968	-0.132965	0.0947622	0.130536	0.472306	0.62932	-0.382984	-0.94643	-0.274922	-0.201083	-1.52686	-0.510606	-0.13765	0.145969	-1.66726		-1.82569	-1.31038		-1.73288	-1.50415
-3.14293	-2.36681	-1.49977	-3.19783	-0.912225	-0.0658359	0.127094	-1.14355	-1.07363	0.04436		-0.708962	-0.357085	-0.149862	-0.858379	-0.809044	-0.21308	-0.166345	-1.06728	-0.809296	-0.132819	0.0973481	0.130729	0.472751	0.630595	-0.382976	-0.945717	-0.274154	-0.197436	-1.52629	-0.507992	-0.136383	0.147161	-1.66706		-1.82567	-1.31029		-1.73268	-1.50385
-3.14267	-2.36656	-1.49805	-3.19713	-0.912102	-0.0658349	0.128291	-1.14322	-1.07313	0.0447634		-0.708444	-0.356306	-0.146387	-0.858349	-0.808507	-0.213016	-0.164067	-1.06416	-0.807787	-0.132676	0.100705	0.131889	0.473011	0.631058	-0.382059	-0.944616	-0.274034	-0.196817	-1.52591	-0.507537	-0.136351	0.151987	-1.66703		-1.82558	-1.30979		-1.73172	-1.50369
-3.14227	-2.36621	-1.49799	-3.19708	-0.911392	-0.0654983	0.130239	-1.14214	-1.07283	0.045527		-0.707889	-0.35621	-0.146311	-0.858299	-0.807258	-0.212802	-0.163053	-1.06377	-0.807565	-0.132416	0.10178	0.132248	0.473423	0.632567	-0.381223	-0.943446	-0.273561	-0.195548	-1.52589	-0.507219	-0.136211	0.153008	-1.66697		-1.82556	-1.30968		-1.73156	-1.50304
-3.1412	-2.36562	-1.49758	-3.19707	-0.91061	-0.0652599	0.130303	-1.14083	-1.07217	0.0463965		-0.707831	-0.356169	-0.139617	-0.858248	-0.806276	-0.212633	-0.162378	-1.0635	-0.806048	-0.131125	0.102805	0.132906	0.474033	0.633427	-0.380951	-0.943331	-0.273529	-0.194388	-1.52569	-0.506668	-0.135619	0.153484	-1.66669		-1.82551	-1.3092		-1.73086	-1.50213
-3.14035	-2.36441	-1.49613	-3.19679	-0.909951	-0.0649615	0.132577	-1.14009	-1.07153	0.0467046		-0.707341	-0.355908	-0.138395	-0.858201	-0.804755	-0.212211	-0.161012	-1.06318	-0.805988	-0.131095	0.103322	0.13393	0.474081	0.633502	-0.38054	-0.943231	-0.273441	-0.192613	-1.52316	-0.506135	-0.135528	0.15368	-1.6662		-1.82543	-1.30897		-1.73083	-1.50142
-3.13961	-2.36438	-1.49437	-3.19614	-0.909517	-0.0649251	0.134569	-1.13867	-1.07059	0.0472248		-0.706206	-0.355813	-0.138278	-0.856017	-0.803944	-0.211763	-0.160764	-1.06085	-0.805973	-0.130976	0.104192	0.134351	0.475396	0.63543	-0.380502	-0.942964	-0.273194	-0.191687	-1.52187	-0.505881	-0.13449	0.157532	-1.66617		-1.82518	-1.30867		-1.72908	-1.50115
-3.13921	-2.36431	-1.49303	-3.19575	-0.909444	-0.0645281	0.135825	-1.13748	-1.07023	0.0473305		-0.704683	-0.354476	-0.136901	-0.855432	-0.803863	-0.211612	-0.160224	-1.06029	-0.804913	-0.130427	0.111485	0.134352	0.475904	0.635879	-0.380397	-0.942872	-0.272878	-0.191224	-1.52054	-0.505813	-0.133773	0.158061	-1.66574		-1.82503	-1.30849		-1.72902	-1.49988
-3.13879	-2.3639	-1.493	-3.19538	-0.909204	-0.0641812	0.137086	-1.13465	-1.0697	0.0474347		-0.704638	-0.354452	-0.135494	-0.855228	-0.803278	-0.211545	-0.159786	-1.06007	-0.803461	-0.130307	0.111493	0.134461	0.476768	0.637178	-0.379639	-0.94195	-0.272765	-0.191177	-1.51915	-0.505774	-0.133712	0.158835	-1.66571		-1.82498	-1.30767		-1.72869	-1.49744
-3.13797	-2.36337	-1.49021	-3.19496	-0.907997	-0.0640957	0.140986	-1.13458	-1.06908	0.0488593		-0.704565	-0.35328	-0.134747	-0.854493	-0.803251	-0.211064	-0.157079	-1.0599	-0.803401	-0.130285	0.117602	0.134547	0.47679	0.638432	-0.379226	-0.941678	-0.272701	-0.190171	-1.51877	-0.504079	-0.133697	0.165811	-1.66554		-1.82429	-1.30621		-1.728	-1.49648
-3.13758	-2.36239	-1.48671	-3.19467	-0.905837	-0.063709	0.141821	-1.1324	-1.06757	0.0495094		-0.703037	-0.352432	-0.133686	-0.854075	-0.802731	-0.211019	-0.157032	-1.05959	-0.802646	-0.129632	0.119293	0.1354	0.476795	0.639399	-0.37902	-0.940266	-0.27232	-0.190135	-1.51578	-0.503662	-0.13241	0.16637	-1.66499		-1.82402	-1.30552		-1.7278	-1.4937
-3.13711	-2.36138	-1.48217	-3.19439	-0.905034	-0.0632661	0.142778	-1.13226	-1.06619	0.0498986		-0.702492	-0.352095	-0.131279	-0.853684	-0.801119	-0.210671	-0.156999	-1.05939	-0.802355	-0.129539	0.120702	0.136347	0.47682	0.639795	-0.378808	-0.939967	-0.272245	-0.189899	-1.51568	-0.501366	-0.132387	0.166911	-1.6649		-1.824	-1.30504		-1.72597	-1.49351
-3.13619	-2.36099	-1.48209	-3.19416	-0.904901	-0.0630629	0.143494	-1.13166	-1.06539	0.0499479		-0.702234	-0.352079	-0.128161	-0.851999	-0.800973	-0.210349	-0.156705	-1.05839	-0.80219	-0.129352	0.122466	0.136848	0.47688	0.640164	-0.378623	-0.939636	-0.271756	-0.189406	-1.51329	-0.49996	-0.132299	0.173932	-1.66474		-1.82395	-1.30503		-1.72523	-1.4926
-3.13575	-2.35997	-1.48208	-3.19349	-0.904612	-0.0622435	0.144299	-1.13158	-1.06527	0.0506064		-0.701682	-0.350976	-0.125533	-0.851161	-0.799915	-0.209869	-0.155	-1.05808	-0.801888	-0.128745	0.125982	0.13709	0.477865	0.641474	-0.378401	-0.939082	-0.271652	-0.188318	-1.51285	-0.499142	-0.131569	0.174605	-1.66468		-1.82363	-1.30355		-1.72458	-1.49182
-3.13521	-2.35915	-1.47963	-3.19331	-0.902809	-0.0615941	0.144392	-1.13069	-1.06131	0.0518863		-0.701358	-0.350307	-0.123607	-0.850897	-0.799589	-0.20971	-0.154398	-1.05685	-0.801272	-0.128628	0.127252	0.1374	0.478299	0.644662	-0.378326	-0.939023	-0.270431	-0.188059	-1.51222	-0.498654	-0.131463	0.18121	-1.66457		-1.82362	-1.30353		-1.72449	-1.49092
-3.13467	-2.35842	-1.47714	-3.19317	-0.902055	-0.0613788	0.144821	-1.12873	-1.06109	0.0522393		-0.701248	-0.34991	-0.122472	-0.850767	-0.799559	-0.209607	-0.153681	-1.05517	-0.799883	-0.128285	0.127565	0.137616	0.47845	0.645277	-0.377512	-0.93874	-0.270119	-0.186678	-1.51036	-0.498648	-0.130715	0.185522	-1.66441		-1.82362	-1.30322		-1.72404	-1.48993
-3.1345	-2.35735	-1.47053	-3.19252	-0.901991	-0.060622	0.150169	-1.12781	-1.0607	0.0529014		-0.700755	-0.349695	-0.122271	-0.850689	-0.799034	-0.209019	-0.153192	-1.05474	-0.799064	-0.12786	0.131964	0.137897	0.478959	0.646876	-0.376957	-0.938575	-0.269685	-0.186286	-1.50826	-0.498205	-0.130643	0.185911	-1.66431		-1.82343	-1.30318		-1.72213	-1.48923
-3.13248	-2.35671	-1.46972	-3.1925	-0.901945	-0.0600244	0.15233	-1.12728	-1.05877	0.0529397		-0.699907	-0.349592	-0.120892	-0.850639	-0.798226	-0.208632	-0.15251	-1.05395	-0.798862	-0.12734	0.133257	0.13853	0.479231	0.647884	-0.376846	-0.938115	-0.269067	-0.186267	-1.50649	-0.498156	-0.13053	0.198426	-1.66429		-1.82329	-1.3018		-1.72037	-1.48831
-3.13225	-2.35506	-1.46957	-3.19234	-0.901118	-0.05935	0.15331	-1.12677	-1.05834	0.0534997		-0.699744	-0.349384	-0.120465	-0.850194	-0.798109	-0.208631	-0.152291	-1.05362	-0.797649	-0.127259	0.139707	0.138814	0.479644	0.649845	-0.376402	-0.936597	-0.268028	-0.185784	-1.50645	-0.497756	-0.13016	0.200255	-1.6642		-1.82311	-1.30172		-1.72011	-1.4881
-3.13188	-2.35416	-1.46749	-3.19201	-0.900868	-0.0591924	0.154467	-1.12546	-1.05661	0.0535738		-0.699113	-0.349107	-0.119855	-0.84931	-0.797942	-0.208297	-0.151995	-1.05344	-0.797616	-0.12693	0.140339	0.138945	0.480253	0.65119	-0.375955	-0.934318	-0.267937	-0.183413	-1.50641	-0.497462	-0.12997	0.204265	-1.66395		-1.82268	-1.3016		-1.71985	-1.48761
-3.13134	-2.35307	-1.46037	-3.19195	-0.900062	-0.0589305	0.15524	-1.12538	-1.05489	0.0544025		-0.698779	-0.349027	-0.119354	-0.848638	-0.795873	-0.208028	-0.151928	-1.05164	-0.796716	-0.126125	0.141052	0.139973	0.480282	0.653212	-0.375946	-0.933649	-0.267007	-0.183185	-1.5052	-0.49651	-0.129406	0.207801	-1.66393		-1.82264	-1.30119		-1.71928	-1.4855
-3.13062	-2.35277	-1.45767	-3.19182	-0.899881	-0.0585953	0.156225	-1.12509	-1.0544	0.0544357		-0.698576	-0.347968	-0.113525	-0.848297	-0.795678	-0.207682	-0.151057	-1.04983	-0.7966	-0.125575	0.142246	0.140371	0.480304	0.655165	-0.375834	-0.931671	-0.265928	-0.18169	-1.50513	-0.496477	-0.129165	0.208262	-1.66393		-1.82263	-1.30016		-1.7179	-1.48484
-3.12945	-2.3527	-1.45649	-3.19179	-0.899164	-0.0583964	0.157014	-1.12474	-1.05317	0.0550051		-0.698513	-0.347563	-0.113356	-0.848178	-0.795142	-0.207669	-0.150754	-1.04852	-0.796225	-0.125264	0.142676	0.14104	0.480334	0.655285	-0.3744	-0.931413	-0.265884	-0.181457	-1.50504	-0.496262	-0.128774	0.211902	-1.66381		-1.82257	-1.29994		-1.71731	-1.48382
-3.12884	-2.35239	-1.45144	-3.19126	-0.898822	-0.0578151	0.157366	-1.12445	-1.05176	0.0552806		-0.697589	-0.347212	-0.111624	-0.848045	-0.794433	-0.207242	-0.150659	-1.04851	-0.794449	-0.124512	0.143501	0.142729	0.480912	0.655605	-0.373365	-0.929004	-0.265814	-0.180872	-1.50357	-0.496055	-0.128374	0.216491	-1.6637		-1.82256	-1.2997		-1.71708	-1.48315
-3.12875	-2.35178	-1.4462	-3.19054	-0.898603	-0.0574251	0.15752	-1.12387	-1.05165	0.0554961		-0.697329	-0.347089	-0.108303	-0.848037	-0.794198	-0.207033	-0.150156	-1.04796	-0.792919	-0.124161	0.144378	0.142931	0.480928	0.656349	-0.37208	-0.925273	-0.265471	-0.180771	-1.49919	-0.495859	-0.127699	0.220579	-1.66332		-1.82243	-1.2984		-1.71707	-1.48271
-3.12759	-2.3507	-1.44489	-3.1904	-0.897062	-0.0573933	0.158696	-1.12048	-1.05134	0.0555128		-0.697172	-0.345478	-0.106277	-0.847544	-0.793549	-0.206942	-0.148634	-1.04752	-0.791637	-0.123848	0.151309	0.144046	0.481417	0.658737	-0.371794	-0.924686	-0.264845	-0.180352	-1.49824	-0.495477	-0.126508	0.223297	-1.66319		-1.8224	-1.2981		-1.7165	-1.48193
-3.12683	-2.35055	-1.44408	-3.19024	-0.896397	-0.057286	0.158841	-1.11855	-1.04845	0.0556863		-0.69635	-0.344538	-0.105904	-0.847527	-0.792399	-0.206513	-0.148235	-1.04749	-0.791293	-0.123815	0.156261	0.144046	0.48215	0.661082	-0.370276	-0.923091	-0.264802	-0.179883	-1.49427	-0.495331	-0.125963	0.228399	-1.66315		-1.82223	-1.29776		-1.71577	-1.48161
-3.12639	-2.35006	-1.44273	-3.19021	-0.892792	-0.0567892	0.160388	-1.11827	-1.04703	0.0561412		-0.695638	-0.34452	-0.102093	-0.846216	-0.791964	-0.206365	-0.148101	-1.04672	-0.789686	-0.123775	0.159781	0.145567	0.482364	0.661775	-0.369383	-0.922938	-0.263805	-0.175833	-1.49427	-0.494783	-0.125796	0.238587	-1.66313		-1.8218	-1.29705		-1.71458	-1.48141
-3.1252	-2.34956	-1.43996	-3.18944	-0.892537	-0.0558104	0.160538	-1.11758	-1.04526	0.0562541		-0.695394	-0.343743	-0.100577	-0.846007	-0.790395	-0.206339	-0.148072	-1.0461	-0.788732	-0.123705	0.162402	0.145893	0.482572	0.66556	-0.368804	-0.922817	-0.263042	-0.174928	-1.49422	-0.493515	-0.124128	0.241936	-1.66278		-1.82169	-1.2968		-1.71234	-1.48114
-3.12327	-2.34798	-1.43614	-3.18934	-0.892136	-0.0554524	0.160923	-1.11692	-1.04448	0.0580011		-0.694968	-0.343578	-0.0998191	-0.845416	-0.790076	-0.205767	-0.147117	-1.04495	-0.786362	-0.122838	0.163324	0.146916	0.482786	0.666067	-0.368588	-0.922091	-0.26303	-0.174844	-1.49346	-0.493422	-0.122743	0.249135	-1.66278		-1.82168	-1.29659		-1.71173	-1.48043
-3.12264	-2.34784	-1.43451	-3.18918	-0.891092	-0.0550302	0.161197	-1.1151	-1.04398	0.0580484		-0.694958	-0.342706	-0.0977419	-0.845011	-0.787129	-0.205412	-0.146098	-1.04406	-0.783016	-0.122758	0.167867	0.148733	0.483819	0.666907	-0.368348	-0.920201	-0.262823	-0.174803	-1.49284	-0.493243	-0.121843	0.253831	-1.66276		-1.82167	-1.29584		-1.71098	-1.47956
-3.12242	-2.34769	-1.43399	-3.18892	-0.890291	-0.0549429	0.1619	-1.11491	-1.03904	0.058456		-0.692977	-0.342069	-0.0973999	-0.844868	-0.786953	-0.204645	-0.145805	-1.044	-0.782536	-0.122468	0.170286	0.14978	0.484183	0.667603	-0.368216	-0.919799	-0.261137	-0.170766	-1.4924	-0.492308	-0.121796	0.269095	-1.66249		-1.82165	-1.29528		-1.71062	-1.47815
-3.12102	-2.34718	-1.43182	-3.18849	-0.889321	-0.0548981	0.162069	-1.11471	-1.03551	0.0590547		-0.692291	-0.341866	-0.0962134	-0.844812	-0.786472	-0.204314	-0.145297	-1.04311	-0.78164	-0.122413	0.178757	0.150169	0.485839	0.669571	-0.366746	-0.918743	-0.260749	-0.168802	-1.49214	-0.492203	-0.121438	0.274593	-1.66232		-1.82142	-1.29314		-1.71049	-1.47808
-3.12065	-2.34514	-1.42776	-3.18799	-0.888323	-0.0544774	0.165915	-1.11422	-1.03472	0.0598202		-0.692222	-0.34156	-0.0961631	-0.844579	-0.786034	-0.204162	-0.145187	-1.04302	-0.780843	-0.12213	0.181538	0.15056	0.48646	0.672939	-0.363772	-0.917609	-0.260253	-0.167868	-1.49149	-0.492081	-0.121201	0.286632	-1.66207		-1.82098	-1.29279		-1.70918	-1.47747
-3.11865	-2.34315	-1.42733	-3.18778	-0.887326	-0.0543569	0.168573	-1.11418	-1.03197	0.059903		-0.691891	-0.341333	-0.0934183	-0.8435	-0.785407	-0.204046	-0.14365	-1.04222	-0.77984	-0.121133	0.186743	0.151209	0.486771	0.673876	-0.363364	-0.917586	-0.259739	-0.167386	-1.49063	-0.49187	-0.121143	0.288692	-1.662		-1.82062	-1.29051		-1.70872	-1.47697
-3.11854	-2.34312	-1.42725	-3.18771	-0.886208	-0.0530062	0.171435	-1.11316	-1.03183	0.0600818		-0.691356	-0.341045	-0.0924364	-0.843345	-0.784314	-0.203944	-0.142356	-1.04136	-0.779299	-0.119931	0.1907	0.151394	0.486863	0.675906	-0.36279	-0.917516	-0.259553	-0.166971	-1.48952	-0.491102	-0.121058	0.28876	-1.66199		-1.82062	-1.28976		-1.70816	-1.47684
-3.11791	-2.34307	-1.42706	-3.18771	-0.885777	-0.0524698	0.171771	-1.11282	-1.03072	0.0607527		-0.688731	-0.340392	-0.0923376	-0.843076	-0.783923	-0.203212	-0.14134	-1.04005	-0.778265	-0.119873	0.200614	0.151514	0.488172	0.676237	-0.361768	-0.917212	-0.259426	-0.166667	-1.4888	-0.489178	-0.120186	0.291897	-1.66196		-1.82044	-1.28876		-1.70792	-1.47627
-3.11784	-2.34205	-1.42168	-3.18758	-0.884807	-0.0510893	0.176885	-1.11224	-1.03005	0.0615702		-0.688213	-0.340391	-0.0917524	-0.842745	-0.783896	-0.203191	-0.140718	-1.03987	-0.777829	-0.119868	0.201605	0.152211	0.488178	0.676282	-0.361565	-0.912892	-0.259347	-0.165945	-1.48837	-0.488831	-0.119874	0.305071	-1.66177		-1.82028	-1.28862		-1.70758	-1.4755
-3.11783	-2.34202	-1.42019	-3.18646	-0.882149	-0.050369	0.178974	-1.11216	-1.02857	0.0618463		-0.687939	-0.340274	-0.0879866	-0.842103	-0.783321	-0.202933	-0.13944	-1.03975	-0.77702	-0.119748	0.205835	0.152244	0.488515	0.677363	-0.360982	-0.912845	-0.258567	-0.165827	-1.48567	-0.487997	-0.119324	0.315555	-1.66158		-1.8202	-1.28803		-1.7069	-1.47515
-3.11748	-2.34139	-1.41703	-3.18643	-0.881861	-0.0503088	0.179501	-1.11167	-1.02709	0.061921		-0.687229	-0.340235	-0.0874628	-0.841094	-0.782974	-0.202824	-0.138278	-1.03962	-0.775288	-0.119706	0.210264	0.153126	0.489668	0.679342	-0.360548	-0.911903	-0.257877	-0.164607	-1.48284	-0.486993	-0.11902	0.323232	-1.66114		-1.82017	-1.28782		-1.70678	-1.47454
-3.11616	-2.34136	-1.41585	-3.18613	-0.881048	-0.0502305	0.180571	-1.11137	-1.02678	0.0626557		-0.686859	-0.340092	-0.0870748	-0.841043	-0.782665	-0.202312	-0.137728	-1.03872	-0.77503	-0.119483	0.214822	0.154583	0.489747	0.681062	-0.357714	-0.911413	-0.255437	-0.164059	-1.48263	-0.486509	-0.118136	0.324661	-1.66098		-1.81933	-1.28757		-1.70677	-1.47357
-3.11615	-2.34132	-1.41373	-3.1861	-0.880666	-0.0497816	0.183457	-1.11073	-1.02614	0.0629065		-0.686795	-0.339942	-0.0868875	-0.840732	-0.782407	-0.202283	-0.137516	-1.03826	-0.774491	-0.118926	0.222866	0.155749	0.489748	0.683674	-0.35764	-0.909889	-0.255347	-0.162252	-1.48251	-0.486213	-0.117824	0.329777	-1.66075		-1.81931	-1.28645		-1.70605	-1.47295
-3.11527	-2.34124	-1.41242	-3.186	-0.878875	-0.0495672	0.185006	-1.10972	-1.02491	0.0634251		-0.686243	-0.339475	-0.0866967	-0.840583	-0.781752	-0.201915	-0.136894	-1.03687	-0.773715	-0.11853	0.225226	0.156402	0.489887	0.684281	-0.356369	-0.909223	-0.254901	-0.160842	-1.48214	-0.485754	-0.117747	0.331066	-1.66074		-1.81928	-1.28595		-1.70588	-1.47256
-3.11467	-2.34079	-1.41151	-3.18592	-0.878228	-0.0483026	0.189251	-1.10922	-1.02394	0.0635419		-0.686011	-0.338683	-0.0851046	-0.840474	-0.780416	-0.201677	-0.136476	-1.03593	-0.772379	-0.118004	0.231734	0.157901	0.49015	0.685945	-0.355444	-0.908924	-0.25429	-0.160464	-1.4817	-0.485417	-0.117242	0.333077	-1.66044		-1.81896	-1.28565		-1.70586	-1.47172
-3.11464	-2.34073	-1.39623	-3.18578	-0.876567	-0.0481335	0.197381	-1.10901	-1.02014	0.0638356		-0.685862	-0.338453	-0.0849088	-0.840474	-0.780098	-0.200979	-0.136142	-1.0352	-0.771696	-0.117039	0.235472	0.158328	0.490425	0.687157	-0.354944	-0.908096	-0.253845	-0.160157	-1.48105	-0.485408	-0.117057	0.335125	-1.66035		-1.81879	-1.28558		-1.70533	-1.47062
-3.11266	-2.34012	-1.39306	-3.18556	-0.876526	-0.0480372	0.19761	-1.10856	-1.01803	0.0638394		-0.685037	-0.3377	-0.0848857	-0.840282	-0.780029	-0.199878	-0.135547	-1.03495	-0.771383	-0.116228	0.236688	0.15859	0.492117	0.689693	-0.352294	-0.907112	-0.253087	-0.159812	-1.47958	-0.485344	-0.117048	0.337459	-1.66003		-1.81871	-1.28449		-1.70532	-1.46974
-3.11241	-2.33976	-1.39013	-3.18542	-0.876272	-0.0479885	0.19806	-1.10813	-1.01516	0.0644921		-0.684443	-0.337092	-0.0833987	-0.839652	-0.778552	-0.199593	-0.135374	-1.0346	-0.770543	-0.116138	0.239372	0.159112	0.492812	0.692246	-0.35095	-0.905634	-0.252699	-0.159527	-1.47921	-0.484944	-0.117009	0.344322	-1.65995		-1.81865	-1.28443		-1.70436	-1.46408
-3.11208	-2.33941	-1.38945	-3.18488	-0.872972	-0.0479241	0.198139	-1.10733	-1.01399	0.0654255		-0.684295	-0.336416	-0.0795675	-0.839519	-0.77842	-0.198879	-0.1349	-1.03369	-0.769211	-0.115564	0.262458	0.160194	0.492974	0.692347	-0.350173	-0.905075	-0.252228	-0.158595	-1.47811	-0.484711	-0.116459	0.347887	-1.65966		-1.81858	-1.28425		-1.70295	-1.46378
-3.11191	-2.33859	-1.38859	-3.18479	-0.872957	-0.0458815	0.208402	-1.10732	-1.01329	0.0658131		-0.683529	-0.336329	-0.0780633	-0.839441	-0.778318	-0.198634	-0.134864	-1.03153	-0.768449	-0.115313	0.269457	0.160404	0.493489	0.693128	-0.347516	-0.904667	-0.25108	-0.158496	-1.47708	-0.484364	-0.116438	0.363614	-1.65961		-1.81846	-1.28418		-1.7027	-1.46051
-3.11144	-2.33857	-1.38802	-3.18464	-0.872279	-0.0453126	0.210986	-1.10678	-1.01179	0.0666814		-0.682464	-0.336027	-0.0776213	-0.83939	-0.777737	-0.198615	-0.13427	-1.03064	-0.767951	-0.115031	0.273838	0.160911	0.494311	0.694925	-0.347099	-0.904573	-0.250249	-0.157869	-1.47655	-0.484137	-0.115621	0.368763	-1.65955		-1.81837	-1.28409		-1.70223	-1.46043
-3.11101	-2.33803	-1.38184	-3.18456	-0.871311	-0.0452681	0.213816	-1.1064	-1.01083	0.0674557		-0.681816	-0.335408	-0.0749419	-0.839312	-0.777425	-0.197569	-0.13394	-1.03019	-0.767553	-0.114358	0.275031	0.162057	0.494379	0.696968	-0.346703	-0.904471	-0.250244	-0.153855	-1.47563	-0.482311	-0.115339	0.374633	-1.6594		-1.81833	-1.28234		-1.70194	-1.45939
-3.11079	-2.33776	-1.37143	-3.18426	-0.870592	-0.0451364	0.217705	-1.10609	-1.00895	0.0681984		-0.681762	-0.334853	-0.0745949	-0.839254	-0.777165	-0.197545	-0.1338	-1.02979	-0.765167	-0.11384	0.286122	0.165006	0.49546	0.699352	-0.344147	-0.904327	-0.249407	-0.15277	-1.47492	-0.481857	-0.11457	0.375448	-1.65921		-1.8183	-1.28198		-1.69951	-1.45894
-3.11061	-2.33672	-1.37116	-3.18377	-0.869261	-0.0446745	0.2187	-1.10349	-1.00687	0.0683569		-0.681498	-0.334675	-0.0734341	-0.839234	-0.774465	-0.197531	-0.132579	-1.02886	-0.764683	-0.113534	0.298121	0.165084	0.495684	0.701327	-0.343692	-0.903318	-0.249081	-0.152315	-1.47448	-0.480431	-0.114158	0.376882	-1.65916		-1.8182	-1.28078		-1.697	-1.45804
-3.11058	-2.33613	-1.34721	-3.18377	-0.868411	-0.0446293	0.221975	-1.10317	-1.00604	0.06843		-0.681494	-0.33401	-0.0723328	-0.839157	-0.774168	-0.197516	-0.132369	-1.0286	-0.764606	-0.113509	0.308444	0.165172	0.497346	0.702469	-0.343356	-0.903065	-0.249076	-0.152275	-1.47426	-0.480366	-0.112512	0.379814	-1.65904		-1.8181	-1.27972		-1.69634	-1.4576
-3.10981	-2.33571	-1.34511	-3.18371	-0.867139	-0.0441241	0.222356	-1.10254	-1.00566	0.0684352		-0.681186	-0.333812	-0.0717808	-0.839153	-0.773341	-0.196862	-0.132195	-1.02852	-0.764036	-0.113027	0.318938	0.167194	0.497426	0.70373	-0.343238	-0.901795	-0.249005	-0.15166	-1.47194	-0.480214	-0.112127	0.384095	-1.65866		-1.81763	-1.27869		-1.69555	-1.45732
-3.10942	-2.33536	-1.34501	-3.18364	-0.866874	-0.0439954	0.225826	-1.10241	-1.00424	0.0699372		-0.68103	-0.333729	-0.0707844	-0.83908	-0.772527	-0.196256	-0.1318	-1.02822	-0.763714	-0.112394	0.333075	0.167312	0.497892	0.704256	-0.342927	-0.901616	-0.248968	-0.151418	-1.47174	-0.477946	-0.111959	0.385562	-1.65846		-1.8176	-1.27802		-1.69504	-1.45719
-3.10942	-2.33531	-1.34249	-3.18325	-0.866819	-0.0437571	0.229397	-1.1023	-1.00308	0.0717202		-0.68026	-0.333655	-0.0695909	-0.838789	-0.770382	-0.19618	-0.131545	-1.02801	-0.763323	-0.112325	0.341163	0.167615	0.497947	0.706917	-0.342854	-0.901073	-0.248855	-0.151208	-1.47135	-0.476858	-0.111759	0.394016	-1.65832		-1.81755	-1.27794		-1.69468	-1.45639
-3.1094	-2.33463	-1.33478	-3.18285	-0.865631	-0.0420585	0.231617	-1.10063	-1.00079	0.072308		-0.679984	-0.333592	-0.0690147	-0.83825	-0.769865	-0.196094	-0.131345	-1.02797	-0.762556	-0.112152	0.348294	0.168385	0.498069	0.708169	-0.342782	-0.900805	-0.24867	-0.150257	-1.47119	-0.476857	-0.110843	0.394605	-1.65831		-1.81742	-1.2768		-1.69438	-1.45636
-3.10848	-2.33457	-1.33292	-3.18272	-0.864855	-0.0420265	0.234623	-1.09978	-0.994567	0.0723849		-0.679383	-0.333098	-0.066396	-0.838152	-0.76893	-0.195875	-0.131335	-1.02788	-0.759572	-0.1121	0.351534	0.170605	0.498328	0.71056	-0.342342	-0.900236	-0.248016	-0.149413	-1.47108	-0.475472	-0.110806	0.404888	-1.65827		-1.81734	-1.27677		-1.69437	-1.45473
-3.10668	-2.33432	-1.33171	-3.18259	-0.864741	-0.0420254	0.235079	-1.0988	-0.994335	0.0725632		-0.678735	-0.332595	-0.0653509	-0.838151	-0.768842	-0.195583	-0.131254	-1.02747	-0.759325	-0.111804	0.351933	0.17073	0.498574	0.715083	-0.341778	-0.899908	-0.247877	-0.149257	-1.46931	-0.47517	-0.110547	0.408156	-1.6582		-1.81715	-1.27659		-1.69433	-1.45371
-3.10595	-2.33202	-1.32269	-3.18239	-0.864648	-0.0416598	0.240559	-1.09742	-0.992987	0.072861		-0.678187	-0.332353	-0.0629856	-0.837535	-0.768611	-0.195409	-0.130657	-1.02737	-0.759208	-0.111604	0.354064	0.17088	0.499093	0.716961	-0.340961	-0.899845	-0.247694	-0.148893	-1.46755	-0.474616	-0.110382	0.408993	-1.65817		-1.81698	-1.27561		-1.69401	-1.45352
-3.10519	-2.329	-1.3218	-3.18237	-0.864629	-0.0414191	0.241139	-1.0954	-0.988128	0.0733899		-0.678164	-0.330096	-0.0629687	-0.837325	-0.768313	-0.195065	-0.130303	-1.0272	-0.758909	-0.111071	0.357938	0.171207	0.499435	0.718605	-0.340949	-0.899062	-0.2475	-0.14829	-1.46715	-0.473816	-0.110205	0.426726	-1.6581		-1.81694	-1.27549		-1.69368	-1.45343
-3.10504	-2.32809	-1.3202	-3.18226	-0.864156	-0.0410636	0.241728	-1.09451	-0.987455	0.0736078		-0.677864	-0.329672	-0.0615731	-0.836336	-0.766572	-0.194524	-0.129678	-1.02699	-0.758608	-0.109625	0.358437	0.171369	0.500293	0.719399	-0.339137	-0.898406	-0.247053	-0.147549	-1.46705	-0.471648	-0.109678	0.440665	-1.65808		-1.81688	-1.27533		-1.69349	-1.45238
-3.10445	-2.3279	-1.3194	-3.1822	-0.863925	-0.0410394	0.245216	-1.09445	-0.984848	0.0738632		-0.677711	-0.329377	-0.0596763	-0.836172	-0.765173	-0.194295	-0.129129	-1.02695	-0.755928	-0.108756	0.385107	0.173048	0.500531	0.721643	-0.338778	-0.898346	-0.246991	-0.147007	-1.4614	-0.471599	-0.109555	0.452604	-1.65797		-1.81682	-1.27474		-1.69311	-1.45218
-3.10358	-2.32759	-1.31826	-3.1819	-0.863774	-0.0404477	0.249885	-1.09437	-0.984714	0.0746213		-0.677531	-0.328846	-0.0549341	-0.836109	-0.764622	-0.193934	-0.12875	-1.02466	-0.754569	-0.107986	0.385608	0.173411	0.500546	0.723428	-0.33632	-0.898073	-0.246901	-0.146807	-1.46132	-0.47157	-0.109246	0.4722	-1.6578		-1.81654	-1.27458		-1.69192	-1.45215
-3.10303	-2.32614	-1.3111	-3.18168	-0.863121	-0.0399978	0.258243	-1.09147	-0.984458	0.0746424		-0.676549	-0.328692	-0.054338	-0.83603	-0.763999	-0.193747	-0.128065	-1.02444	-0.753983	-0.107822	0.390556	0.173843	0.501109	0.7237	-0.335153	-0.898034	-0.246816	-0.146371	-1.46125	-0.469522	-0.108986	0.499693	-1.65694		-1.81646	-1.27449		-1.68993	-1.4512
-3.09917	-2.32227	-1.31088	-3.18159	-0.863087	-0.0399413	0.2584	-1.09025	-0.98303	0.07575		-0.676087	-0.328689	-0.0508692	-0.836005	-0.763915	-0.193417	-0.127401	-1.02377	-0.753164	-0.107462	0.396112	0.174468	0.501284	0.725446	-0.334753	-0.896166	-0.246038	-0.146118	-1.4582	-0.469009	-0.108488	0.516612	-1.65682		-1.81619	-1.2737		-1.68922	-1.45082
-3.09908	-2.32223	-1.30928	-3.18099	-0.862946	-0.0398308	0.25929	-1.08957	-0.981644	0.0759064		-0.676006	-0.328569	-0.047869	-0.835843	-0.763404	-0.192944	-0.127293	-1.02085	-0.752612	-0.107355	0.402323	0.174939	0.50314	0.725878	-0.33357	-0.895891	-0.245986	-0.145868	-1.45815	-0.468811	-0.107754	0.517702	-1.65628		-1.81593	-1.27366		-1.68868	-1.45078
-3.09869	-2.32222	-1.30665	-3.18093	-0.862802	-0.0396794	0.264021	-1.08822	-0.980735	0.0764229		-0.67549	-0.328331	-0.0475002	-0.835417	-0.761323	-0.192532	-0.125891	-1.02082	-0.752239	-0.107245	0.410471	0.175812	0.503609	0.727599	-0.333179	-0.895801	-0.245254	-0.142983	-1.45735	-0.468037	-0.107753	0.526181	-1.65615		-1.8155	-1.27309		-1.68866	-1.45024
-3.09863	-2.3213	-1.30612	-3.18089	-0.862413	-0.0396269	0.265155	-1.0882	-0.98042	0.0766006		-0.675286	-0.327366	-0.0464709	-0.835388	-0.760759	-0.191874	-0.125057	-1.01802	-0.751588	-0.10722	0.417237	0.17588	0.504078	0.728919	-0.332584	-0.895164	-0.245225	-0.142348	-1.45562	-0.467044	-0.107719	0.533976	-1.65615		-1.81549	-1.2727		-1.6886	-1.44996
-3.09798	-2.32114	-1.30421	-3.18076	-0.862383	-0.0394831	0.265807	-1.08814	-0.979739	0.0783463		-0.675004	-0.326389	-0.0456763	-0.835111	-0.760515	-0.191704	-0.123527	-1.01697	-0.751295	-0.106651	0.418405	0.179184	0.5053	0.730314	-0.332087	-0.894682	-0.244359	-0.141746	-1.45499	-0.466706	-0.107635	0.543974	-1.656		-1.81531	-1.27252		-1.68848	-1.44915
-3.09588	-2.32083	-1.2948	-3.18076	-0.861964	-0.0392927	0.266632	-1.08782	-0.974424	0.079194		-0.673285	-0.325976	-0.0449729	-0.834956	-0.760487	-0.191553	-0.122722	-1.01591	-0.749374	-0.106109	0.42464	0.179498	0.50545	0.731725	-0.331934	-0.893472	-0.244139	-0.141166	-1.45458	-0.464296	-0.107618	0.543982	-1.65585		-1.81516	-1.27246		-1.68817	-1.44888
-3.09543	-2.32063	-1.28874	-3.1801	-0.861518	-0.0390548	0.268175	-1.08739	-0.973945	0.0809696		-0.673104	-0.325725	-0.0435567	-0.834878	-0.760294	-0.191327	-0.122498	-1.0147	-0.748456	-0.105949	0.435988	0.180309	0.505517	0.735688	-0.331742	-0.892214	-0.244133	-0.140312	-1.45005	-0.464174	-0.107477	0.603302	-1.65546		-1.81515	-1.27234		-1.68686	-1.44835
-3.09459	-2.31962	-1.28325	-3.17971	-0.861087	-0.0382468	0.270762	-1.08724	-0.97348	0.0812671		-0.670497	-0.325667	-0.0419581	-0.834842	-0.759126	-0.191141	-0.12246	-1.01347	-0.744888	-0.105947	0.450594	0.180776	0.50592	0.736822	-0.331028	-0.891972	-0.243196	-0.140046	-1.44997	-0.4638	-0.106756	0.619935	-1.65545		-1.81486	-1.27129		-1.68573	-1.44742
-3.09224	-2.31936	-1.28303	-3.17919	-0.861087	-0.0381231	0.271522	-1.08706	-0.971569	0.0815415		-0.670206	-0.325531	-0.0407829	-0.83428	-0.758545	-0.190816	-0.122019	-1.01279	-0.744677	-0.10591	0.456407	0.181421	0.506386	0.737654	-0.329755	-0.891059	-0.242848	-0.140023	-1.44722	-0.463248	-0.10555	0.635121	-1.65531		-1.81466	-1.26925		-1.68472	-1.4466
-3.0921	-2.31918	-1.28106	-3.17913	-0.858955	-0.037965	0.271847	-1.08666	-0.971233	0.0822359		-0.670153	-0.325335	-0.038205	-0.83421	-0.758384	-0.190786	-0.119686	-1.01273	-0.737763	-0.105882	0.456727	0.181802	0.506703	0.738924	-0.32964	-0.890897	-0.242606	-0.138894	-1.44692	-0.463152	-0.105433	0.640546	-1.6552		-1.8145	-1.268		-1.68437	-1.44637
-3.0921	-2.31854	-1.28079	-3.17869	-0.858944	-0.0376456	0.276323	-1.0846	-0.970846	0.0824967		-0.668478	-0.325324	-0.0374492	-0.833497	-0.757383	-0.190605	-0.119572	-1.01153	-0.737674	-0.105393	0.47803	0.182057	0.507174	0.74004	-0.329271	-0.890505	-0.242565	-0.138176	-1.44677	-0.463046	-0.105225	0.647385	-1.65494		-1.81438	-1.26784		-1.68405	-1.44563
-3.09209	-2.3171	-1.27809	-3.17853	-0.858201	-0.0361681	0.277382	-1.08224	-0.970112	0.0825147		-0.668134	-0.324347	-0.0329169	-0.833416	-0.757179	-0.190436	-0.119163	-1.01078	-0.735613	-0.105327	0.496369	0.182739	0.507338	0.740945	-0.329067	-0.890504	-0.242534	-0.136472	-1.44619	-0.462669	-0.10506	0.673732	-1.65494		-1.81433	-1.26719		-1.68388	-1.44513
-3.09209	-2.31692	-1.27638	-3.17827	-0.857689	-0.0358327	0.279358	-1.08189	-0.969911	0.0826279		-0.667859	-0.324119	-0.0324817	-0.833408	-0.755611	-0.190077	-0.119039	-1.01048	-0.734262	-0.104966	0.515292	0.182741	0.507604	0.742078	-0.327855	-0.890474	-0.241662	-0.136149	-1.44589	-0.459674	-0.104936	0.674926	-1.65492		-1.81404	-1.26678		-1.68338	-1.44498
-3.09102	-2.31674	-1.2753	-3.17788	-0.857447	-0.0356613	0.279865	-1.08035	-0.967244	0.0833642		-0.666805	-0.323772	-0.0319237	-0.83292	-0.755168	-0.1898	-0.118308	-1.01027	-0.733215	-0.104721	0.541301	0.182835	0.507833	0.746907	-0.327478	-0.889589	-0.241192	-0.135963	-1.44558	-0.459618	-0.104802	0.675165	-1.65491		-1.81384	-1.26643		-1.68292	-1.44465
-3.09013	-2.31588	-1.26811	-3.17775	-0.85704	-0.0355463	0.29147	-1.07942	-0.967054	0.0849093		-0.666458	-0.323281	-0.0316529	-0.832062	-0.754756	-0.189511	-0.117314	-1.00955	-0.733078	-0.104617	0.547163	0.183455	0.508055	0.747135	-0.327348	-0.889528	-0.241103	-0.135392	-1.44552	-0.459019	-0.104207	0.676179	-1.65481		-1.81383	-1.26642		-1.68291	-1.44418
-3.08907	-2.31535	-1.26253	-3.17762	-0.856903	-0.0353761	0.292061	-1.07757	-0.96681	0.0868814		-0.665938	-0.322303	-0.0299244	-0.831563	-0.754552	-0.18944	-0.116888	-1.00897	-0.73301	-0.104572	0.54733	0.184615	0.508068	0.748727	-0.327227	-0.889179	-0.240897	-0.134949	-1.44534	-0.458154	-0.103981	0.686097	-1.65479		-1.81374	-1.26636		-1.68291	-1.44195
-3.08791	-2.31472	-1.26046	-3.17761	-0.855005	-0.0349173	0.292411	-1.07658	-0.965854	0.0869045		-0.665157	-0.322289	-0.0278288	-0.831281	-0.75432	-0.18822	-0.115053	-1.00801	-0.731769	-0.10446	0.548998	0.184641	0.509717	0.749555	-0.32657	-0.886523	-0.240155	-0.126584	-1.44399	-0.457539	-0.103041	0.706402	-1.65473		-1.81366	-1.26519		-1.6828	-1.44109
-3.08743	-2.31307	-1.26008	-3.17755	-0.853074	-0.0346428	0.294378	-1.0757	-0.965359	0.0870859		-0.665112	-0.322145	-0.0258307	-0.831127	-0.753984	-0.188143	-0.114738	-1.00798	-0.731417	-0.104443	0.585717	0.185003	0.511324	0.751592	-0.325949	-0.886061	-0.239615	-0.126086	-1.44365	-0.45529	-0.102961	0.71449	-1.65466		-1.81362	-1.26349		-1.68245	-1.44
-3.08694	-2.31282	-1.25417	-3.17723	-0.852946	-0.0331318	0.296292	-1.07456	-0.963859	0.0876518		-0.664847	-0.321259	-0.0255893	-0.830532	-0.753793	-0.187576	-0.114553	-1.00772	-0.731363	-0.102749	0.58773	0.185669	0.511547	0.751892	-0.325617	-0.885318	-0.239238	-0.125844	-1.44349	-0.454877	-0.102222	0.744932	-1.6544		-1.81362	-1.26348		-1.67987	-1.43736
-3.08651	-2.31271	-1.25253	-3.1771	-0.852784	-0.0327812	0.297166	-1.0743	-0.962616	0.0884334		-0.664494	-0.320788	-0.0242991	-0.830152	-0.753163	-0.187527	-0.114509	-1.00768	-0.730847	-0.102616	0.606616	0.185867	0.512152	0.752354	-0.325349	-0.883899	-0.239082	-0.125547	-1.44346	-0.454562	-0.102106	0.789251	-1.65438		-1.81358	-1.26345		-1.67891	-1.43681
-3.0851	-2.31098	-1.25213	-3.1771	-0.852417	-0.0320533	0.301393	-1.07323	-0.962204	0.0893815		-0.663968	-0.320686	-0.0242348	-0.829765	-0.752685	-0.187001	-0.114194	-1.0073	-0.730275	-0.102484	0.630222	0.186374	0.512806	0.753075	-0.324563	-0.883758	-0.238421	-0.125009	-1.44343	-0.454505	-0.101966	0.795925	-1.65431		-1.81339	-1.26335		-1.67824	-1.43679
-3.08469	-2.30714	-1.24896	-3.17684	-0.852264	-0.0319689	0.307556	-1.07313	-0.961377	0.0906144		-0.66394	-0.320184	-0.0234708	-0.829583	-0.752661	-0.186498	-0.113649	-1.00557	-0.730142	-0.101865	0.633465	0.186804	0.512933	0.753233	-0.324003	-0.882407	-0.238059	-0.124143	-1.44324	-0.454244	-0.10169	0.814349	-1.65402		-1.81329	-1.26296		-1.67745	-1.43667
-3.08454	-2.30712	-1.24482	-3.17684	-0.851327	-0.0317364	0.311496	-1.07258	-0.960407	0.0910526		-0.663916	-0.317651	-0.0159736	-0.82846	-0.750435	-0.186396	-0.111798	-1.00452	-0.729808	-0.101652	0.638928	0.188528	0.513146	0.753821	-0.323299	-0.881101	-0.238005	-0.12399	-1.44254	-0.451999	-0.10071	0.84327	-1.65371		-1.81317	-1.26187		-1.67704	-1.4359
-3.08371	-2.307	-1.24432	-3.17658	-0.851179	-0.031188	0.312043	-1.07081	-0.960127	0.0911597		-0.663828	-0.31748	-0.0145171	-0.827639	-0.750247	-0.186067	-0.110099	-1.00442	-0.729584	-0.101408	0.667923	0.188855	0.513234	0.755981	-0.32071	-0.877813	-0.237755	-0.122209	-1.44208	-0.451308	-0.100521	0.861947	-1.65369		-1.81299	-1.26148		-1.67595	-1.43555
-3.08366	-2.30484	-1.24249	-3.176	-0.850655	-0.0310689	0.313597	-1.07068	-0.959708	0.0920776		-0.663425	-0.316763	-0.0139267	-0.827087	-0.74889	-0.185807	-0.109092	-1.00406	-0.728743	-0.101176	0.688942	0.189067	0.513865	0.758339	-0.320594	-0.877726	-0.237163	-0.120948	-1.44096	-0.450738	-0.100506	0.932331	-1.65343		-1.81274	-1.26076		-1.67532	-1.43483
-3.08363	-2.30021	-1.23425	-3.17598	-0.850134	-0.0307053	0.313981	-1.07021	-0.958432	0.0923197		-0.662787	-0.316342	-0.0107238	-0.827066	-0.747662	-0.185435	-0.108066	-1.00373	-0.727283	-0.100099	0.689559	0.189233	0.514078	0.759326	-0.320357	-0.877253	-0.236156	-0.120712	-1.44047	-0.450644	-0.100296	0.940398	-1.65342		-1.81274	-1.25991		-1.67518	-1.43463
-3.08243	-2.29912	-1.23205	-3.17564	-0.850122	-0.0302079	0.319276	-1.06926	-0.958192	0.0946889		-0.661788	-0.316126	-0.00982931	-0.826074	-0.74693	-0.185254	-0.107562	-1.00346	-0.727079	-0.0999992	0.694513	0.189322	0.514432	0.7599	-0.320216	-0.876891	-0.2346	-0.120056	-1.43709	-0.450213	-0.0999733	0.971421	-1.65333		-1.81249	-1.25963		-1.67477	-1.43405
-3.08241	-2.2985	-1.23103	-3.17531	-0.850051	-0.0301722	0.326844	-1.06891	-0.958024	0.0947658		-0.661247	-0.316025	-0.00920383	-0.825783	-0.746899	-0.184805	-0.106826	-1.00296	-0.726875	-0.0999749	0.701984	0.190135	0.514655	0.760782	-0.319267	-0.875872	-0.233858	-0.120026	-1.43592	-0.449417	-0.0999256	1.00182	-1.65293		-1.81239	-1.25887		-1.67461	-1.43402
-3.08192	-2.29768	-1.22481	-3.17514	-0.849891	-0.0295622	0.331269	-1.06875	-0.95753	0.0962428		-0.66115	-0.315798	-0.00746358	-0.825389	-0.746502	-0.18316	-0.10637	-1.0029	-0.726312	-0.0997081	0.706154	0.190365	0.515435	0.762646	-0.319244	-0.875385	-0.233194	-0.119913	-1.43589	-0.448837	-0.0997762	1.02622	-1.65284		-1.81233	-1.25782		-1.67411	-1.43304
-3.08111	-2.29747	-1.22196	-3.17508	-0.849599	-0.0295305	0.334717	-1.0672	-0.95599	0.0963728		-0.660498	-0.315776	-0.00690837	-0.825389	-0.746296	-0.182995	-0.105295	-1.00219	-0.725357	-0.0996789	0.721207	0.190425	0.515993	0.76844	-0.319155	-0.875235	-0.232568	-0.119669	-1.43567	-0.448543	-0.0994921	1.04805	-1.6527		-1.81224	-1.25753		-1.67356	-1.43186
-3.08094	-2.29702	-1.21984	-3.17462	-0.848631	-0.0294218	0.339725	-1.06622	-0.955489	0.0964364		-0.659335	-0.315541	-0.00617578	-0.825037	-0.746009	-0.181879	-0.105064	-1.00217	-0.722542	-0.099619	0.726778	0.190552	0.516276	0.769822	-0.318614	-0.874742	-0.231656	-0.118446	-1.43509	-0.448345	-0.0993142	1.05987	-1.65241		-1.81206	-1.25745		-1.67328	-1.4309
-3.08058	-2.2964	-1.2187	-3.17458	-0.847817	-0.0286963	0.341105	-1.06611	-0.95484	0.0969534		-0.659312	-0.315022	-0.00227941	-0.824903	-0.745982	-0.181004	-0.104429	-1.00176	-0.719313	-0.0984346	0.738987	0.190737	0.516627	0.770098	-0.318114	-0.874389	-0.23155	-0.11477	-1.43468	-0.447431	-0.0990377	1.06179	-1.65231		-1.81197	-1.25693		-1.67323	-1.43075
-3.08054	-2.29562	-1.21377	-3.17449	-0.84492	-0.0283929	0.348643	-1.06501	-0.948542	0.0972586		-0.658811	-0.314897	-0.00217244	-0.82387	-0.745766	-0.180954	-0.10399	-1.00123	-0.716944	-0.0981643	0.752226	0.190746	0.516931	0.77024	-0.317535	-0.871584	-0.231495	-0.114187	-1.43167	-0.446825	-0.0988261	1.06898	-1.65229		-1.8117	-1.25682		-1.67219	-1.43073
-3.08043	-2.29537	-1.20924	-3.17447	-0.844678	-0.0283325	0.348801	-1.06454	-0.948332	0.0973638		-0.657699	-0.31426	-5.77e-05	-0.823861	-0.745362	-0.179322	-0.103497	-1.00065	-0.715663	-0.0981592	0.766927	0.194295	0.517528	0.770387	-0.317304	-0.871225	-0.231403	-0.113406	-1.42896	-0.445214	-0.0985753	1.10442	-1.65206		-1.8116	-1.25667		-1.67183	-1.43035
-3.08033	-2.2951	-1.20683	-3.17426	-0.843002	-0.0283181	0.349468	-1.06388	-0.948129	0.0977138		-0.657457	-0.311647	0.00102935	-0.823243	-0.744847	-0.178848	-0.103191	-1.00049	-0.715255	-0.0977121	0.774954	0.194893	0.517875	0.770734	-0.316383	-0.871187	-0.231275	-0.113034	-1.42743	-0.444683	-0.0984796	1.15986	-1.65188		-1.8115	-1.25543		-1.66925	-1.43015
-3.0789	-2.29499	-1.2017	-3.17423	-0.842796	-0.0279889	0.352909	-1.06374	-0.946513	0.098215		-0.657393	-0.310875	0.00131797	-0.823178	-0.743299	-0.178751	-0.102103	-1.00041	-0.713079	-0.0970148	0.778016	0.19497	0.518038	0.771874	-0.31572	-0.870904	-0.230616	-0.112432	-1.42589	-0.443939	-0.0980522	1.2106	-1.65181		-1.81143	-1.25504		-1.66924	-1.42992
-3.07887	-2.29291	-1.19849	-3.17408	-0.842534	-0.0279334	0.355293	-1.06373	-0.94626	0.0997539		-0.657002	-0.310153	0.00142898	-0.823176	-0.742729	-0.178503	-0.101794	-0.999292	-0.711953	-0.0965749	0.795591	0.195696	0.518412	0.77538	-0.315298	-0.87054	-0.230341	-0.111693	-1.42396	-0.443638	-0.097864	1.26428	-1.6516		-1.81141	-1.25388		-1.66911	-1.42976
-3.07862	-2.29183	-1.19373	-3.17397	-0.842495	-0.0270362	0.35742	-1.06272	-0.946145	0.0999159		-0.65635	-0.310064	0.00339432	-0.822873	-0.741065	-0.178158	-0.101653	-0.998638	-0.711044	-0.0965478	0.804407	0.196566	0.518938	0.775709	-0.314499	-0.870355	-0.229802	-0.111572	-1.42292	-0.440963	-0.097751	1.38397	-1.6514		-1.81135	-1.25291		-1.66885	-1.42971
-3.07834	-2.29162	-1.19256	-3.17371	-0.842289	-0.0257485	0.363118	-1.06267	-0.945949	0.0999934		-0.655817	-0.309991	0.00374614	-0.822445	-0.74089	-0.178065	-0.100978	-0.996696	-0.704742	-0.0965081	0.811999	0.196723	0.519818	0.77652	-0.313293	-0.869792	-0.229799	-0.110886	-1.42228	-0.439622	-0.0974889	1.41771	-1.65105		-1.81133	-1.2528		-1.66854	-1.42778
-3.07782	-2.29011	-1.19202	-3.17371	-0.842042	-0.0255031	0.363612	-1.06217	-0.945053	0.10061		-0.655601	-0.309824	0.00403958	-0.821547	-0.740226	-0.177513	-0.100544	-0.99634	-0.704658	-0.0962902	0.834039	0.196855	0.522056	0.778455	-0.312665	-0.869381	-0.228795	-0.110725	-1.42077	-0.439481	-0.0974396	1.53048	-1.65101		-1.81118	-1.25259		-1.66834	-1.42769
-3.07753	-2.29001	-1.18259	-3.1735	-0.842017	-0.0252652	0.36954	-1.06172	-0.944985	0.101158		-0.655126	-0.308593	0.00568929	-0.821381	-0.739174	-0.176462	-0.100262	-0.99628	-0.703856	-0.0960987	0.865499	0.197236	0.522069	0.780711	-0.31242	-0.868115	-0.228764	-0.110383	-1.41558	-0.439396	-0.0971758	1.64639	-1.65097		-1.81116	-1.25241		-1.66829	-1.42726
-3.07726	-2.28842	-1.18212	-3.17334	-0.841984	-0.0252605	0.370929	-1.06044	-0.944028	0.101524		-0.653394	-0.308251	0.0082129	-0.820718	-0.738816	-0.176358	-0.100233	-0.995936	-0.702703	-0.0960113	0.865703	0.197614	0.523241	0.788421	-0.312313	-0.86732	-0.22857	-0.108327	-1.41339	-0.437979	-0.0971338	1.65497	-1.65091		-1.81104	-1.25221		-1.66823	-1.42682
-3.07673	-2.28821	-1.17741	-3.17306	-0.841785	-0.0250928	0.374599	-1.06034	-0.941926	0.10155		-0.652732	-0.30805	0.00833489	-0.81933	-0.738547	-0.17635	-0.0996891	-0.995692	-0.701858	-0.0956223	0.938059	0.197726	0.523594	0.789398	-0.311602	-0.867118	-0.228022	-0.105835	-1.41314	-0.437207	-0.0968739	1.66418	-1.6508		-1.81095	-1.25212		-1.66797	-1.42634
-3.07619	-2.28708	-1.15688	-3.173	-0.841624	-0.0249532	0.377917	-1.05772	-0.938013	0.102165		-0.652708	-0.306795	0.0090007	-0.818834	-0.738116	-0.174647	-0.0992656	-0.99514	-0.701734	-0.0954818	0.952123	0.197995	0.523741	0.789837	-0.310922	-0.865327	-0.227972	-0.10561	-1.41309	-0.435732	-0.0966372	1.69505	-1.65059		-1.81083	-1.25197		-1.66775	-1.42491
-3.07566	-2.28637	-1.15404	-3.17297	-0.841576	-0.024615	0.380934	-1.05596	-0.937981	0.102519		-0.652693	-0.306604	0.0107082	-0.818783	-0.737324	-0.174619	-0.098766	-0.992985	-0.701203	-0.0953595	0.976894	0.198289	0.524819	0.791618	-0.310611	-0.86525	-0.227545	-0.104501	-1.41245	-0.435708	-0.0945154	1.80357	-1.65056		-1.81071	-1.25141		-1.66704	-1.42469
-3.07525	-2.28628	-1.15295	-3.17271	-0.841566	-0.0244035	0.38129	-1.05585	-0.937221	0.102553		-0.652561	-0.305961	0.0107564	-0.818769	-0.737133	-0.174274	-0.098067	-0.991318	-0.700398	-0.095101	0.983032	0.199636	0.525112	0.793338	-0.310486	-0.865126	-0.227449	-0.104019	-1.41187	-0.435665	-0.0942713	1.81239	-1.65044		-1.81066	-1.25132		-1.66633	-1.42431
-3.07521	-2.28609	-1.14702	-3.17267	-0.84054	-0.0238754	0.38434	-1.05584	-0.937119	0.102902		-0.651142	-0.305128	0.0118684	-0.818656	-0.737041	-0.174089	-0.0975468	-0.991024	-0.700241	-0.0946311	1.02011	0.200755	0.525919	0.793957	-0.310236	-0.864195	-0.226689	-0.103302	-1.41126	-0.435349	-0.0938532	1.84683	-1.65038		-1.81045	-1.25083		-1.66625	-1.42369
-3.07433	-2.28588	-1.14356	-3.17228	-0.840215	-0.0235849	0.393975	-1.05451	-0.936815	0.102904		-0.650731	-0.304511	0.0122639	-0.818535	-0.736924	-0.174035	-0.0968701	-0.9907	-0.699877	-0.0945411	1.0247	0.201006	0.526004	0.796516	-0.309758	-0.86307	-0.226671	-0.101064	-1.41058	-0.435149	-0.0934187	1.93293	-1.65011		-1.81043	-1.24995		-1.6662	-1.42341
-3.07429	-2.28361	-1.13737	-3.17222	-0.840102	-0.0231809	0.394201	-1.05422	-0.935779	0.103852		-0.650726	-0.304489	0.0181253	-0.817893	-0.736704	-0.173635	-0.0968092	-0.990683	-0.699614	-0.0944967	1.03035	0.201529	0.526242	0.796517	-0.308412	-0.86214	-0.225669	-0.10087	-1.40964	-0.434915	-0.0927348	1.94711	-1.65002		-1.81037	-1.24924		-1.66587	-1.42319
-3.07296	-2.28349	-1.13491	-3.17219	-0.839344	-0.0230824	0.395399	-1.05254	-0.934362	0.104075		-0.650021	-0.304436	0.0189936	-0.817613	-0.736196	-0.173326	-0.0957221	-0.990541	-0.699071	-0.0942052	1.03085	0.201626	0.52636	0.796959	-0.307558	-0.861776	-0.22539	-0.0998177	-1.40927	-0.434834	-0.0924012	1.9568	-1.64949		-1.81036	-1.24831		-1.66531	-1.42254
-3.0719	-2.2824	-1.13319	-3.17215	-0.839298	-0.0212426	0.395821	-1.0522	-0.93398	0.104864		-0.64998	-0.304391	0.0192518	-0.81746	-0.735994	-0.173301	-0.0955572	-0.989215	-0.695853	-0.0939585	1.03735	0.202386	0.526598	0.798781	-0.307312	-0.861109	-0.224954	-0.0987285	-1.40753	-0.433814	-0.0919592	2.4029	-1.64939		-1.81033	-1.24692		-1.6652	-1.42204
-3.0705	-2.28235	-1.13085	-3.17202	-0.83917	-0.0208574	0.396144	-1.05115	-0.932437	0.105464		-0.649819	-0.304277	0.0198635	-0.817132	-0.735968	-0.173135	-0.0952206	-0.987768	-0.695361	-0.093821	1.04909	0.203188	0.528193	0.799209	-0.30652	-0.858456	-0.224829	-0.0984765	-1.40702	-0.433535	-0.0918165	2.48909	-1.64934		-1.81016	-1.24675		-1.66518	-1.42134
-3.06975	-2.28159	-1.11588	-3.17189	-0.83899	-0.0203499	0.397128	-1.05081	-0.931864	0.105606		-0.649753	-0.304039	0.026594	-0.81713	-0.734755	-0.172389	-0.094844	-0.986636	-0.693752	-0.093821	1.12813	0.203398	0.528682	0.800002	-0.306147	-0.856937	-0.223907	-0.0976141	-1.40565	-0.432132	-0.0916069	3.57019	-1.64933		-1.81014	-1.24613		-1.66411	-1.42082
-3.06963	-2.28147	-1.11428	-3.17169	-0.838864	-0.0201586	0.39839	-1.05037	-0.931353	0.106052		-0.649538	-0.302647	0.0269722	-0.815276	-0.734731	-0.172162	-0.0928066	-0.985583	-0.692913	-0.093602	1.17372	0.2036	0.528722	0.800054	-0.306067	-0.855574	-0.223712	-0.0964817	-1.40564	-0.431234	-0.091192	3.58336	-1.64924		-1.80979	-1.24556		-1.66394	-1.42047
-3.06921	-2.28142	-1.11325	-3.17141	-0.837105	-0.0200828	0.399948	-1.0457	-0.930505	0.106387		-0.647985	-0.302436	0.0281608	-0.81505	-0.734302	-0.171537	-0.0926571	-0.985442	-0.692895	-0.0931325	1.27059	0.203665	0.529656	0.800489	-0.30542	-0.855323	-0.223705	-0.0939989	-1.40515	-0.431038	-0.0908173	3.71848	-1.64905		-1.80964	-1.24487		-1.66349	-1.42036
-3.06861	-2.28029	-1.11254	-3.17106	-0.8362	-0.0196945	0.400858	-1.04543	-0.929589	0.106398		-0.647561	-0.302031	0.0296385	-0.814996	-0.734055	-0.171399	-0.0918128	-0.98463	-0.692404	-0.0929462	1.29298	0.205513	0.529871	0.801573	-0.305202	-0.854923	-0.223227	-0.093478	-1.40491	-0.430532	-0.0906924	6.07956	-1.64889		-1.80956	-1.24463		-1.66308	-1.41964
-3.06852	-2.28025	-1.11176	-3.17059	-0.835902	-0.0193791	0.407603	-1.04218	-0.928628	0.106529		-0.647181	-0.301817	0.030533	-0.814694	-0.733567	-0.171374	-0.0916768	-0.984411	-0.691131	-0.0926951	1.31786	0.205658	0.529912	0.802839	-0.305095	-0.854585	-0.222984	-0.0920159	-1.40215	-0.430149	-0.0896796		-1.64881		-1.80954	-1.24438		-1.66276	-1.41916
-3.06822	-2.27976	-1.10779	-3.17046	-0.835719	-0.0191341	0.413316	-1.04217	-0.927253	0.106625		-0.646801	-0.30173	0.0308461	-0.81377	-0.73355	-0.170258	-0.0891941	-0.983623	-0.688945	-0.0926069	1.33346	0.205734	0.529915	0.804023	-0.304861	-0.854268	-0.222509	-0.0917684	-1.40209	-0.429997	-0.0895004		-1.64878		-1.80944	-1.24436		-1.66247	-1.41884
-3.06818	-2.279	-1.10515	-3.1704	-0.835611	-0.0190643	0.414976	-1.04189	-0.926653	0.107321		-0.646575	-0.301685	0.032383	-0.813728	-0.733441	-0.17021	-0.0875444	-0.983474	-0.688588	-0.0925948	1.38638	0.205946	0.529931	0.804603	-0.30457	-0.853757	-0.220756	-0.0914476	-1.40189	-0.429888	-0.0893417		-1.64849		-1.80939	-1.24307		-1.66199	-1.41818
-3.06721	-2.2789	-1.10335	-3.16965	-0.83543	-0.0190602	0.41574	-1.04185	-0.925953	0.10818		-0.646405	-0.301666	0.0364528	-0.813601	-0.733406	-0.170101	-0.0855917	-0.983426	-0.688102	-0.0924861	1.39237	0.206393	0.530936	0.804749	-0.304559	-0.85346	-0.220548	-0.0910695	-1.40101	-0.428118	-0.0890193		-1.64842		-1.80931	-1.24286		-1.6618	-1.4179
-3.06509	-2.27851	-1.1017	-3.16924	-0.834871	-0.0186263	0.42098	-1.04134	-0.924179	0.10864		-0.646347	-0.301248	0.0368901	-0.81314	-0.733257	-0.169804	-0.0855565	-0.982882	-0.687579	-0.0917774	1.40499	0.206481	0.531832	0.806241	-0.303927	-0.852326	-0.220314	-0.0885507	-1.39995	-0.427951	-0.0888421		-1.64835		-1.8093	-1.24244		-1.66125	-1.4135
-3.06472	-2.27806	-1.10071	-3.16903	-0.833933	-0.01861	0.423325	-1.0384	-0.921007	0.109349		-0.646281	-0.301248	0.0409075	-0.81279	-0.73311	-0.169745	-0.0847883	-0.982807	-0.687381	-0.0915306	1.43705	0.208211	0.532182	0.807432	-0.303803	-0.851352	-0.219926	-0.0857882	-1.39873	-0.426998	-0.0887437		-1.64821		-1.80927	-1.24196		-1.66095	-1.41282
-3.06395	-2.27746	-1.09977	-3.16894	-0.83336	-0.0183485	0.431246	-1.03819	-0.920883	0.109568		-0.645978	-0.301159	0.0425448	-0.811954	-0.732454	-0.169632	-0.082305	-0.982362	-0.687033	-0.0912428	1.44341	0.208498	0.532476	0.807882	-0.303187	-0.851232	-0.219696	-0.085145	-1.39865	-0.42696	-0.0886455		-1.6482		-1.80914	-1.24177		-1.66093	-1.41144
-3.06354	-2.27738	-1.0984	-3.16838	-0.833204	-0.0176779	0.434697	-1.03798	-0.920374	0.109694		-0.645909	-0.300342	0.0443073	-0.81165	-0.732086	-0.16939	-0.0819945	-0.982285	-0.685995	-0.0911231	1.47083	0.208986	0.53249	0.808468	-0.302315	-0.850852	-0.219496	-0.0847931	-1.39824	-0.426604	-0.0864325		-1.64811		-1.80905	-1.24059		-1.66064	-1.41125
-3.06214	-2.27694	-1.09491	-3.168	-0.832636	-0.0171934	0.439056	-1.03762	-0.920096	0.109833		-0.645039	-0.299751	0.0472487	-0.811471	-0.731655	-0.169273	-0.0815264	-0.981616	-0.685986	-0.0908967	1.51636	0.209343	0.532631	0.811185	-0.301654	-0.850522	-0.217687	-0.0847311	-1.39772	-0.42643	-0.0855462		-1.64806		-1.80902	-1.24043		-1.65943	-1.40985
-3.0619	-2.27639	-1.09425	-3.16748	-0.83211	-0.0170795	0.439626	-1.0376	-0.919584	0.110175		-0.644737	-0.298874	0.0477311	-0.81127	-0.730478	-0.169165	-0.0798218	-0.980193	-0.685794	-0.0907281	1.52058	0.209614	0.533026	0.811629	-0.301586	-0.849229	-0.217244	-0.0836867	-1.39658	-0.425668	-0.0851914		-1.64795		-1.80888	-1.24025		-1.65871	-1.40909
-3.06053	-2.2753	-1.09294	-3.16697	-0.832006	-0.0165807	0.440531	-1.03669	-0.916746	0.11143		-0.644595	-0.296669	0.0482013	-0.811069	-0.729973	-0.169054	-0.0797662	-0.979248	-0.683939	-0.0904653	1.53875	0.209765	0.533158	0.811964	-0.301515	-0.84832	-0.216955	-0.0835319	-1.39554	-0.42562	-0.0851241		-1.64778		-1.80857	-1.24024		-1.65857	-1.40799
-3.05987	-2.27516	-1.09224	-3.16683	-0.831661	-0.0163482	0.440606	-1.03554	-0.915938	0.113157		-0.643113	-0.295018	0.0482226	-0.810952	-0.729241	-0.168386	-0.0794947	-0.978856	-0.68321	-0.0903774	1.59887	0.20989	0.533828	0.812801	-0.301268	-0.846962	-0.216357	-0.083215	-1.39455	-0.425457	-0.0834513		-1.64776		-1.80834	-1.23959		-1.65819	-1.40772
-3.0586	-2.2736	-1.09026	-3.1668	-0.830933	-0.0163129	0.444103	-1.03474	-0.913947	0.113697		-0.642809	-0.294726	0.0492052	-0.810941	-0.729236	-0.168281	-0.0786251	-0.978531	-0.683018	-0.0903387	1.6008	0.209914	0.53456	0.812847	-0.300131	-0.846752	-0.216348	-0.0832023	-1.39292	-0.424604	-0.0833943		-1.64772		-1.80798	-1.23937		-1.65613	-1.40733
-3.05814	-2.27232	-1.07905	-3.16657	-0.830222	-0.016288	0.444388	-1.03457	-0.91382	0.115345		-0.641014	-0.294656	0.0492727	-0.810731	-0.72864	-0.167284	-0.0764197	-0.978397	-0.682677	-0.0898982	1.6828	0.21	0.535228	0.81473	-0.29846	-0.845007	-0.216009	-0.0806508	-1.39247	-0.424565	-0.0831353		-1.6474		-1.80793	-1.23909		-1.65595	-1.40525
-3.05757	-2.27223	-1.07638	-3.16643	-0.829588	-0.0162414	0.446253	-1.03396	-0.912046	0.118406		-0.64095	-0.29463	0.0516223	-0.810715	-0.728283	-0.167211	-0.075702	-0.978022	-0.682076	-0.0898026	1.75525	0.210122	0.535896	0.815605	-0.296829	-0.843973	-0.215041	-0.0802762	-1.39094	-0.422932	-0.0826811		-1.64735		-1.80783	-1.23835		-1.65514	-1.40476
-3.05745	-2.2709	-1.07586	-3.16631	-0.829509	-0.0161429	0.446706	-1.03355	-0.9111	0.119361		-0.640855	-0.294579	0.0543549	-0.809872	-0.727385	-0.166058	-0.0755686	-0.976728	-0.679765	-0.089399	1.83722	0.210554	0.535982	0.820064	-0.295996	-0.843496	-0.213878	-0.0794403	-1.39084	-0.421893	-0.0826306		-1.6472		-1.80774	-1.23794		-1.6549	-1.40389
-3.05697	-2.27083	-1.07306	-3.16592	-0.829327	-0.0158633	0.452357	-1.03275	-0.908897	0.119573		-0.640066	-0.294235	0.0544717	-0.809549	-0.727354	-0.165422	-0.0749177	-0.974871	-0.678659	-0.0893253	1.94241	0.210763	0.536093	0.823816	-0.295925	-0.841899	-0.213044	-0.0793512	-1.39081	-0.42143	-0.0825521		-1.64693		-1.80768	-1.23782		-1.65463	-1.40332
-3.05692	-2.27077	-1.07166	-3.16569	-0.829128	-0.0158565	0.453579	-1.03236	-0.905397	0.119986		-0.639695	-0.293959	0.054692	-0.809044	-0.72728	-0.165324	-0.0729444	-0.97467	-0.678606	-0.0889694	2.02883	0.211261	0.536895	0.825117	-0.295624	-0.841758	-0.212395	-0.0780579	-1.38927	-0.421418	-0.0820434		-1.64685		-1.80766	-1.23751		-1.65454	-1.40276
-3.05677	-2.27066	-1.06643	-3.16555	-0.828711	-0.0151652	0.455026	-1.02986	-0.903443	0.120132		-0.639695	-0.293689	0.0552791	-0.80875	-0.726356	-0.164918	-0.0711487	-0.973856	-0.677626	-0.0885042	2.10215	0.21142	0.536915	0.827067	-0.295135	-0.841383	-0.212287	-0.0779784	-1.38869	-0.420974	-0.0814174		-1.6467		-1.80763	-1.23739		-1.65418	-1.40257
-3.05653	-2.26993	-1.06282	-3.16552	-0.828454	-0.0148891	0.458031	-1.02955	-0.903404	0.123058		-0.639265	-0.29363	0.0555695	-0.808509	-0.723885	-0.164282	-0.0702996	-0.972795	-0.676293	-0.0884633	2.20422	0.212392	0.537217	0.828097	-0.29452	-0.841287	-0.211733	-0.0779151	-1.38836	-0.420638	-0.0811638		-1.64667		-1.80749	-1.23665		-1.65405	-1.4009
-3.05517	-2.26963	-1.05708	-3.16533	-0.828022	-0.0148747	0.464082	-1.02942	-0.902993	0.123767		-0.639046	-0.293338	0.0561143	-0.808448	-0.723618	-0.164221	-0.0697092	-0.972534	-0.67413	-0.088339	2.2486	0.214	0.537568	0.829087	-0.293925	-0.841181	-0.211281	-0.0768659	-1.38819	-0.420062	-0.081076		-1.64649		-1.80748	-1.23658		-1.65363	-1.39999
-3.05451	-2.26867	-1.05079	-3.16467	-0.82774	-0.0133656	0.470824	-1.02928	-0.902086	0.124082		-0.638142	-0.2932	0.0568051	-0.80782	-0.72308	-0.164023	-0.0695988	-0.972098	-0.673738	-0.0881228	2.52078	0.214785	0.537718	0.830087	-0.2929	-0.84095	-0.209986	-0.0766254	-1.3878	-0.419507	-0.0810725		-1.64646		-1.80741	-1.23636		-1.6532	-1.39971
-3.05437	-2.26843	-1.04873	-3.16463	-0.826968	-0.012505	0.471972	-1.02923	-0.901656	0.125818		-0.638115	-0.292771	0.0571131	-0.807806	-0.722248	-0.163951	-0.069105	-0.972094	-0.673552	-0.088087	2.53265	0.215368	0.538737	0.830712	-0.292386	-0.840519	-0.20907	-0.0764414	-1.38756	-0.419233	-0.0808386		-1.64645		-1.80737	-1.23569		-1.6519	-1.39934
-3.05421	-2.2667	-1.04733	-3.16437	-0.826656	-0.012485	0.473394	-1.02898	-0.900794	0.125888		-0.637715	-0.292352	0.0579701	-0.807301	-0.722011	-0.16334	-0.0688401	-0.971137	-0.673393	-0.0877774	2.6254	0.215697	0.539058	0.837154	-0.291416	-0.840206	-0.20856	-0.0761501	-1.38754	-0.419088	-0.0800587		-1.64643		-1.80722	-1.23558		-1.65136	-1.39885
-3.05409	-2.26577	-1.04571	-3.16424	-0.82593	-0.0120309	0.482977	-1.02874	-0.900686	0.126293		-0.637506	-0.291945	0.0586699	-0.806796	-0.721673	-0.163209	-0.0680092	-0.971053	-0.671033	-0.087755	3.06847	0.217759	0.539547	0.839562	-0.291204	-0.840183	-0.207641	-0.0746504	-1.38675	-0.41755	-0.0798616		-1.64638		-1.8071	-1.23558		-1.65123	-1.39742
-3.05314	-2.26306	-1.03931	-3.16411	-0.825198	-0.0118	0.500758	-1.02584	-0.899036	0.127205		-0.637446	-0.290972	0.0609973	-0.806621	-0.721191	-0.162778	-0.0658716	-0.97029	-0.670412	-0.0875764	5.42765	0.21846	0.53973	0.841103	-0.291026	-0.839708	-0.2072	-0.0738956	-1.3856	-0.41748	-0.0798312		-1.64608		-1.80703	-1.23482		-1.65115	-1.39692
-3.05237	-2.26092	-1.03841	-3.16411	-0.825113	-0.0112673	0.500818	-1.0252	-0.898123	0.127992		-0.636993	-0.290738	0.0624321	-0.806064	-0.720306	-0.162273	-0.0651616	-0.970242	-0.670077	-0.087417		0.218615	0.539777	0.841327	-0.29066	-0.836408	-0.207198	-0.0737977	-1.38443	-0.417283	-0.079503		-1.6455		-1.80695	-1.23471		-1.65112	-1.39555
-3.05233	-2.26036	-1.03759	-3.16401	-0.824533	-0.0111727	0.502147	-1.02508	-0.896545	0.128003		-0.636842	-0.290625	0.0628775	-0.806064	-0.720237	-0.1613	-0.0642093	-0.969653	-0.669142	-0.0870613		0.219815	0.539796	0.842046	-0.289611	-0.836368	-0.207117	-0.0722199	-1.38442	-0.416665	-0.0792464		-1.64532		-1.80676	-1.23448		-1.65084	-1.39551
-3.05202	-2.25921	-1.03391	-3.16394	-0.824087	-0.0109673	0.503671	-1.0246	-0.895967	0.128346		-0.636119	-0.29054	0.0632985	-0.805863	-0.719735	-0.161059	-0.063971	-0.969368	-0.667969	-0.0870267		0.219822	0.539834	0.849822	-0.289563	-0.835637	-0.206735	-0.0721242	-1.38117	-0.414535	-0.0788456		-1.64516		-1.80675	-1.23419		-1.65043	-1.39506
-3.05164	-2.2584	-1.03278	-3.16363	-0.823068	-0.0109634	0.504914	-1.02442	-0.894849	0.128524		-0.636079	-0.290485	0.0635721	-0.805292	-0.719596	-0.161024	-0.0634669	-0.96642	-0.66795	-0.0868338		0.221217	0.540472	0.85354	-0.288456	-0.835084	-0.20517	-0.0714072	-1.38111	-0.41446	-0.0787634		-1.64512		-1.80667	-1.23363		-1.65042	-1.39382
-3.0511	-2.25695	-1.02347	-3.16357	-0.822722	-0.0109314	0.519484	-1.02296	-0.892892	0.129756		-0.636063	-0.290351	0.0654942	-0.80493	-0.718687	-0.160924	-0.0633882	-0.966206	-0.667226	-0.0867678		0.221568	0.540546	0.859254	-0.288181	-0.834944	-0.205062	-0.0712064	-1.3795	-0.413989	-0.0785809		-1.64511		-1.80664	-1.23347		-1.64993	-1.39349
-3.05062	-2.25657	-1.02051	-3.16334	-0.822696	-0.0106947	0.519512	-1.02212	-0.891437	0.129842		-0.635841	-0.289434	0.073815	-0.804892	-0.718684	-0.160483	-0.0633389	-0.965715	-0.666353	-0.0865617		0.22233	0.54065	0.859361	-0.28729	-0.834526	-0.20365	-0.0703812	-1.37909	-0.413593	-0.0782845		-1.64507		-1.80655	-1.23339		-1.64913	-1.39314
-3.05042	-2.25641	-1.01949	-3.1633	-0.822653	-0.0105525	0.53581	-1.02199	-0.891302	0.131394		-0.635575	-0.288704	0.0757013	-0.804857	-0.717746	-0.160245	-0.0630552	-0.965323	-0.665997	-0.0862134		0.222336	0.540738	0.859847	-0.287196	-0.834133	-0.203452	-0.0698687	-1.37865	-0.413524	-0.0781554		-1.64483		-1.80631	-1.2326		-1.64907	-1.39299
-3.05041	-2.25547	-1.01214	-3.16307	-0.82214	-0.0105145	0.540018	-1.0218	-0.891114	0.131823		-0.635522	-0.288328	0.0791745	-0.804384	-0.717684	-0.160241	-0.0618989	-0.964812	-0.665954	-0.0856947		0.222401	0.541323	0.85985	-0.286801	-0.833987	-0.203332	-0.0690602	-1.37859	-0.413298	-0.0779186		-1.64465		-1.80627	-1.23146		-1.64903	-1.39291
-3.04811	-2.25436	-1.00166	-3.16294	-0.820856	-0.0105055	0.540514	-1.01815	-0.890003	0.132085		-0.635402	-0.288181	0.0800464	-0.80331	-0.717674	-0.160029	-0.0593347	-0.962954	-0.66535	-0.0853173		0.223152	0.541394	0.860592	-0.286656	-0.833386	-0.202813	-0.0688264	-1.37743	-0.412268	-0.0777941		-1.64456		-1.80601	-1.2308		-1.6485	-1.39256
-3.04787	-2.25424	-0.999936	-3.16276	-0.820719	-0.0103627	0.542493	-1.01746	-0.889791	0.132267		-0.634957	-0.288179	0.0806314	-0.802565	-0.717551	-0.159526	-0.05925	-0.962668	-0.665349	-0.0851154		0.223501	0.542178	0.861365	-0.28648	-0.832839	-0.202422	-0.0679495	-1.37734	-0.412251	-0.0776107		-1.64449		-1.80586	-1.22975		-1.64807	-1.39188
-3.0474	-2.25367	-0.999719	-3.16248	-0.818423	-0.0103051	0.548246	-1.01469	-0.88971	0.132799		-0.634082	-0.288007	0.0813099	-0.802311	-0.717245	-0.159205	-0.0578673	-0.961011	-0.665057	-0.0849264		0.22398	0.542858	0.86147	-0.286111	-0.832784	-0.202101	-0.0677315	-1.37694	-0.412007	-0.0771699		-1.64445		-1.80585	-1.22808		-1.64717	-1.39175
-3.04726	-2.25254	-0.997804	-3.16218	-0.817204	-0.0101614	0.569944	-1.01456	-0.889298	0.133621		-0.633927	-0.287853	0.0818771	-0.801856	-0.714902	-0.158872	-0.0574207	-0.960347	-0.66388	-0.084859		0.224142	0.542902	0.861861	-0.285506	-0.83138	-0.201654	-0.0666672	-1.37686	-0.411853	-0.0768491		-1.64444		-1.80574	-1.22763		-1.64704	-1.39167
-3.04708	-2.2525	-0.997014	-3.16213	-0.81446	-0.00994743	0.580637	-1.0144	-0.886474	0.133802		-0.632255	-0.287741	0.0859931	-0.801407	-0.711654	-0.158807	-0.0572125	-0.960025	-0.663854	-0.0847441		0.224665	0.543194	0.864954	-0.28502	-0.830906	-0.201271	-0.0650742	-1.37646	-0.410761	-0.0764241		-1.64433		-1.80562	-1.22716		-1.64697	-1.39131
-3.04603	-2.25243	-0.991971	-3.16198	-0.813666	-0.00981876	0.599491	-1.01439	-0.886311	0.13516		-0.631848	-0.287483	0.0889216	-0.80091	-0.711068	-0.158731	-0.0561317	-0.95996	-0.662934	-0.0846058		0.224905	0.543199	0.866416	-0.284616	-0.828647	-0.200872	-0.0647692	-1.3764	-0.410409	-0.0763675		-1.64372		-1.80562	-1.22713		-1.64655	-1.39044
-3.04537	-2.25243	-0.989584	-3.16194	-0.812598	-0.00913601	0.602721	-1.01404	-0.886159	0.135505		-0.631712	-0.287358	0.0892084	-0.800701	-0.710874	-0.158532	-0.0560435	-0.95991	-0.662548	-0.0846042		0.225389	0.543844	0.870089	-0.283527	-0.828459	-0.200821	-0.0632252	-1.37601	-0.409808	-0.0761563		-1.64372		-1.80561	-1.22703		-1.64645	-1.38966
-3.04508	-2.25236	-0.989392	-3.1616	-0.811637	-0.00889671	0.608056	-1.01342	-0.885332	0.135827		-0.630862	-0.287181	0.0892549	-0.800554	-0.710806	-0.15812	-0.0555488	-0.958277	-0.662367	-0.0844959		0.226003	0.544042	0.871687	-0.281669	-0.826867	-0.200798	-0.0627822	-1.37537	-0.409719	-0.0756996		-1.6437		-1.80557	-1.2251		-1.64618	-1.38926
-3.04462	-2.25174	-0.983822	-3.16126	-0.810987	-0.007846	0.618675	-1.01307	-0.885332	0.136398		-0.630079	-0.286656	0.0908712	-0.800475	-0.710614	-0.157929	-0.054054	-0.957277	-0.66193	-0.0836959		0.226985	0.544624	0.871915	-0.280124	-0.826493	-0.200489	-0.0625696	-1.37529	-0.409416	-0.0755247		-1.64364		-1.80553	-1.22507		-1.64602	-1.38922
-3.04454	-2.25168	-0.981531	-3.16114	-0.810287	-0.00710832	0.618892	-1.01276	-0.884941	0.136895		-0.629007	-0.285847	0.0941363	-0.800413	-0.709625	-0.156507	-0.0534265	-0.957156	-0.661803	-0.0834256		0.227361	0.544625	0.873499	-0.279546	-0.825572	-0.200399	-0.0621396	-1.37485	-0.408907	-0.0750203		-1.64348		-1.80543	-1.22473		-1.64567	-1.38913
-3.0445	-2.25122	-0.97665	-3.16075	-0.810024	-0.00707558	0.621049	-1.01262	-0.884056	0.137373		-0.6288	-0.285327	0.0969141	-0.800386	-0.708674	-0.155729	-0.0524874	-0.956759	-0.661259	-0.0831096		0.227475	0.544683	0.874256	-0.278369	-0.82549	-0.200261	-0.0611403	-1.37273	-0.408258	-0.0749439		-1.64309		-1.8054	-1.22393		-1.64527	-1.38882
-3.04429	-2.25102	-0.976584	-3.16073	-0.809519	-0.00688917	0.626539	-1.01167	-0.883836	0.138383		-0.627917	-0.284652	0.100293	-0.799345	-0.708217	-0.155284	-0.0524068	-0.95611	-0.659305	-0.0830358		0.227864	0.544749	0.874689	-0.278251	-0.825192	-0.199763	-0.0610159	-1.37226	-0.408155	-0.0742804		-1.64283		-1.80513	-1.22306		-1.64418	-1.38748
-3.04414	-2.24988	-0.970014	-3.16043	-0.808769	-0.00684964	0.634525	-1.01096	-0.883624	0.13987		-0.627517	-0.284537	0.104394	-0.798692	-0.707724	-0.155163	-0.0523709	-0.955581	-0.658067	-0.0815365		0.227882	0.545267	0.875405	-0.277954	-0.824562	-0.199026	-0.0607751	-1.3713	-0.405381	-0.0741986		-1.6428		-1.8051	-1.2229		-1.64389	-1.38715
-3.04413	-2.24965	-0.968367	-3.16043	-0.807546	-0.00678887	0.634794	-1.00988	-0.882684	0.140472		-0.62715	-0.283685	0.106294	-0.798441	-0.70645	-0.155141	-0.0515079	-0.954887	-0.657911	-0.0814285		0.227914	0.545333	0.875623	-0.277254	-0.824066	-0.198983	-0.0578482	-1.37099	-0.404927	-0.0738833		-1.64268		-1.80501	-1.22279		-1.64345	-1.38713
-3.04365	-2.24964	-0.968185	-3.16028	-0.807464	-0.00622503	0.652468	-1.00964	-0.882443	0.140623		-0.627064	-0.28354	0.106511	-0.798416	-0.706394	-0.155109	-0.0512705	-0.954584	-0.657797	-0.0813731		0.22863	0.545872	0.879681	-0.276729	-0.823351	-0.198934	-0.057457	-1.36915	-0.404799	-0.0738182		-1.64242		-1.80474	-1.22166		-1.64287	-1.38593
-3.04359	-2.24963	-0.968033	-3.16027	-0.806888	-0.00613873	0.674294	-1.00962	-0.876122	0.141029		-0.62686	-0.282998	0.107688	-0.798271	-0.706017	-0.155013	-0.0492998	-0.953851	-0.657079	-0.0813541		0.229807	0.547466	0.880601	-0.276695	-0.823142	-0.19862	-0.0560246	-1.36643	-0.403244	-0.0725012		-1.64239		-1.80466	-1.22164		-1.64164	-1.38583
-3.04357	-2.24821	-0.965282	-3.16019	-0.806164	-0.00564036	0.683939	-1.00937	-0.875351	0.141191		-0.62658	-0.282678	0.107826	-0.798215	-0.705915	-0.154825	-0.0489416	-0.953741	-0.656811	-0.0812837		0.230452	0.548506	0.882256	-0.276538	-0.822406	-0.197853	-0.0559908	-1.36642	-0.402194	-0.0721609		-1.64229		-1.80446	-1.22008		-1.64152	-1.38547
-3.04149	-2.24801	-0.964735	-3.16017	-0.806112	-0.00557314	0.687298	-1.00915	-0.872255	0.141521		-0.62609	-0.28207	0.110193	-0.798141	-0.705868	-0.154755	-0.0489152	-0.953707	-0.655491	-0.0809493		0.230887	0.548855	0.882682	-0.276143	-0.821385	-0.197089	-0.055864	-1.36612	-0.400941	-0.0721231		-1.64225		-1.8044	-1.22		-1.64014	-1.38539
-3.04088	-2.24648	-0.957062	-3.1601	-0.804996	-0.00459283	0.696551	-1.00816	-0.87222	0.14231		-0.625467	-0.281807	0.112453	-0.797392	-0.705822	-0.154512	-0.0488281	-0.953563	-0.655364	-0.0806678		0.231532	0.549227	0.883619	-0.275367	-0.821322	-0.196482	-0.0558581	-1.36455	-0.399804	-0.0719909		-1.64208		-1.80426	-1.21966		-1.63989	-1.38463
-3.04024	-2.24509	-0.953504	-3.16	-0.80462	-0.00374947	0.701065	-1.00651	-0.870018	0.142576		-0.625436	-0.281265	0.113251	-0.796965	-0.705672	-0.154409	-0.0486514	-0.953524	-0.654547	-0.0805293		0.232229	0.549237	0.885083	-0.275088	-0.819717	-0.196181	-0.0555864	-1.36397	-0.399107	-0.0719507		-1.64167		-1.80426	-1.21949		-1.63986	-1.38371
-3.03953	-2.24362	-0.951153	-3.15937	-0.804273	-0.00369429	0.717455	-1.00595	-0.869968	0.142688		-0.625293	-0.281058	0.114582	-0.796598	-0.705527	-0.153892	-0.0469858	-0.952916	-0.653077	-0.079852		0.232415	0.549513	0.888116	-0.274878	-0.818461	-0.195766	-0.054893	-1.36396	-0.399071	-0.0719108		-1.64156		-1.80401	-1.21848		-1.63905	-1.38317
-3.03846	-2.24086	-0.950069	-3.15937	-0.803058	-0.00361504	0.718416	-1.00578	-0.869363	0.143209		-0.625289	-0.280919	0.114596	-0.796562	-0.705266	-0.153608	-0.0469784	-0.952865	-0.652594	-0.0793812		0.232498	0.550518	0.889506	-0.274651	-0.817454	-0.195423	-0.0547557	-1.3638	-0.397968	-0.0718248		-1.64146		-1.80369	-1.21789		-1.63896	-1.38316
-3.03832	-2.24021	-0.938298	-3.15887	-0.802326	-0.00336026	0.724044	-1.0042	-0.868664	0.143663		-0.625121	-0.280895	0.117501	-0.796488	-0.70422	-0.153589	-0.0463066	-0.951561	-0.651829	-0.0793644		0.232918	0.55078	0.890711	-0.27432	-0.816207	-0.195006	-0.0525133	-1.36368	-0.397806	-0.0715476		-1.64138		-1.80364	-1.21723		-1.63892	-1.38251
-3.03767	-2.24004	-0.935917	-3.15843	-0.802172	-0.0030091	0.742601	-1.00277	-0.865637	0.146503		-0.624965	-0.280807	0.117834	-0.795966	-0.704152	-0.153441	-0.0457846	-0.951287	-0.650931	-0.0793064		0.233765	0.550785	0.891287	-0.270733	-0.816197	-0.194342	-0.0524276	-1.36365	-0.397759	-0.0713595		-1.64118		-1.80333	-1.21679		-1.63812	-1.3819
-3.03592	-2.23945	-0.932783	-3.15833	-0.802099	-0.00271779	0.752364	-1.00164	-0.863239	0.148288		-0.624603	-0.279831	0.118185	-0.795603	-0.703293	-0.153231	-0.0450824	-0.951256	-0.650717	-0.0787402		0.234624	0.551098	0.894671	-0.270264	-0.815867	-0.194145	-0.0517728	-1.36336	-0.397135	-0.0712703		-1.64116		-1.80332	-1.21637		-1.63791	-1.38174
-3.03427	-2.23742	-0.929518	-3.15799	-0.802096	-0.00208268	0.754545	-1.00139	-0.862701	0.148389		-0.624184	-0.279702	0.118466	-0.795509	-0.70291	-0.15288	-0.0448396	-0.950285	-0.65013	-0.0785246		0.234856	0.551407	0.896381	-0.269112	-0.815547	-0.193492	-0.051314	-1.36309	-0.396066	-0.0712019		-1.64091		-1.8033	-1.21568		-1.63748	-1.38114
-3.03402	-2.23576	-0.924556	-3.15774	-0.801971	-0.00205501	0.760264	-1.0013	-0.862685	0.14904		-0.624022	-0.278789	0.126972	-0.794978	-0.702868	-0.152606	-0.04446	-0.949822	-0.649649	-0.0784861		0.235059	0.551805	0.899191	-0.268715	-0.815331	-0.193036	-0.0512305	-1.36063	-0.396026	-0.0707111		-1.64083		-1.80322	-1.21498		-1.63716	-1.38103
-3.03371	-2.23458	-0.923944	-3.15761	-0.801622	-0.00188949	0.761288	-1.00101	-0.861589	0.149142		-0.623732	-0.27795	0.128029	-0.7948	-0.702132	-0.152486	-0.0441853	-0.949511	-0.649532	-0.0783665		0.235724	0.551985	0.902101	-0.267955	-0.815019	-0.192354	-0.0502129	-1.35974	-0.395044	-0.0700509		-1.6408		-1.80308	-1.21449		-1.63697	-1.37977
-3.03363	-2.23402	-0.917079	-3.15709	-0.80129	-0.00121858	0.763098	-1.00037	-0.861231	0.149463		-0.623443	-0.277664	0.128819	-0.794432	-0.700565	-0.151843	-0.0431218	-0.948865	-0.649431	-0.0778648		0.235724	0.552048	0.903193	-0.267955	-0.814414	-0.191695	-0.0492538	-1.35653	-0.394638	-0.0694916		-1.64078		-1.80305	-1.21423		-1.63541	-1.37874
-3.03244	-2.23362	-0.912938	-3.15709	-0.801245	-0.00112428	0.767404	-1.00001	-0.860915	0.149722		-0.623362	-0.276783	0.129542	-0.794285	-0.700136	-0.151154	-0.0427268	-0.948766	-0.648891	-0.0774858		0.235901	0.552655	0.903968	-0.267878	-0.812889	-0.191227	-0.0479498	-1.35593	-0.394071	-0.0692445		-1.64067		-1.80292	-1.21268		-1.63426	-1.37843
-3.03235	-2.23353	-0.91226	-3.15703	-0.800271	-0.000736899	0.777295	-0.998977	-0.859976	0.149849		-0.621777	-0.276556	0.131376	-0.794107	-0.700086	-0.150948	-0.0423626	-0.948533	-0.646875	-0.0771472		0.237074	0.553008	0.905591	-0.267517	-0.812421	-0.191147	-0.0477493	-1.35533	-0.393775	-0.0690032		-1.64064		-1.80273	-1.21265		-1.63347	-1.37831
-3.03208	-2.2327	-0.906254	-3.15685	-0.799913	-0.000735363	0.789884	-0.998301	-0.859029	0.150391		-0.621652	-0.276511	0.134293	-0.794021	-0.69987	-0.150936	-0.041857	-0.948136	-0.646867	-0.0768672		0.237514	0.553111	0.907209	-0.266421	-0.811482	-0.190515	-0.0461286	-1.35344	-0.393305	-0.0688807		-1.64045		-1.80265	-1.21257		-1.63323	-1.37803
-3.03165	-2.22922	-0.90483	-3.15676	-0.799638	-0.000360679	0.791723	-0.997276	-0.858239	0.151808		-0.621618	-0.276428	0.13703	-0.793732	-0.698672	-0.150508	-0.0414719	-0.947767	-0.646779	-0.0762924		0.237808	0.553132	0.907769	-0.266398	-0.810031	-0.190024	-0.0436486	-1.35245	-0.39313	-0.068365		-1.64027		-1.80224	-1.21255		-1.6328	-1.37795
[truncated: 63,282 more rows]

## Sheet: Fig. 2c, d, e
	Pulse hours	0	1	3	6	10	16	24	34	48			Pulse hours	0	1	3	6	10	16	24	34	48			Pulse hours	0	1	3	6	10	16	24	34	48
[truncated: 190 more rows]

[truncated: 22 more sheets: Fig. 2f, g, h, Fig. 3a, Fig. 3b, Fig. 3c, Fig. 4a, b, Fig. 5d, h, Fig. 6a, b, Fig. 6d, Fig. 6e, Suppl. Fig 1a, Suppl. Fig. 1b, Suppl. Fig. 1c, Suppl. Fig. 2a, Suppl. Fig. 2c, Suppl. Fig. 2e, Suppl. Fig. 2f, Suppl. Fig. 6, Suppl. Fig. 7a, Suppl. Fig 7b, Suppl. Fig. 9a …]
